# Supplementary material for: Design, Synthesis, and Anticancer Activity of Novel Enmein-Type Diterpenoid Derivatives Targeting the PI3K/Akt/mTOR Signaling Pathway
Source: Molecules. 2024 Aug 27;29(17):4066. doi: 10.3390/molecules29174066 (PMC11396751; doi:10.3390/molecules29174066)
Supplement: Supplementary file 1 [file molecules-29-04066-s001.zip]

Archive with 23 entries (19 files):
- molecules-3152720-supplementary/
- molecules-3152720-supplementary/Supplemental material/
- molecules-3152720-supplementary/Supplemental material/Original Image/
- molecules-3152720-supplementary/Supplemental material/Original Image/Original Image for Figure 3.docx
- molecules-3152720-supplementary/Supplemental material/Original Image/Original Image for Figure 4.docx
- molecules-3152720-supplementary/Supplemental material/Original Image/Original Image for Figure 5.docx
- molecules-3152720-supplementary/Supplemental material/Original Image/Original Image for Figure 6.docx
- molecules-3152720-supplementary/Supplemental material/Supplemental material.docx
- molecules-3152720-supplementary/Supplemental material/The single-crystal data of compound 4/
- molecules-3152720-supplementary/Supplemental material/The single-crystal data of compound 4/240423_WJF_1.abs
- molecules-3152720-supplementary/Supplemental material/The single-crystal data of compound 4/240423_WJF_1_0m.cif
- molecules-3152720-supplementary/Supplemental material/The single-crystal data of compound 4/240423_WJF_1_0m.fcf
- molecules-3152720-supplementary/Supplemental material/The single-crystal data of compound 4/240423_WJF_1_0m.hkl
- molecules-3152720-supplementary/Supplemental material/The single-crystal data of compound 4/240423_WJF_1_0m.ins
- molecules-3152720-supplementary/Supplemental material/The single-crystal data of compound 4/240423_WJF_1_0m.lst
- molecules-3152720-supplementary/Supplemental material/The single-crystal data of compound 4/240423_WJF_1_0m.p4p
- molecules-3152720-supplementary/Supplemental material/The single-crystal data of compound 4/240423_WJF_1_0m.prp
- molecules-3152720-supplementary/Supplemental material/The single-crystal data of compound 4/240423_WJF_1_0m.ps
- molecules-3152720-supplementary/Supplemental material/The single-crystal data of compound 4/240423_WJF_1_0m.res
- molecules-3152720-supplementary/Supplemental material/The single-crystal data of compound 4/240423_WJF_1_0m.tif
- molecules-3152720-supplementary/Supplemental material/The single-crystal data of compound 4/240423_WJF_1_0m._ls
- molecules-3152720-supplementary/Supplemental material/The single-crystal data of compound 4/240423_WJF_1_0m_tables.doc
- molecules-3152720-supplementary/Supplemental material/The single-crystal data of compound 4/checkcif.pdf
