# Supplementary material for: Design, Synthesis, and Anticancer Activity of Novel Enmein-Type Diterpenoid Derivatives Targeting the PI3K/Akt/mTOR Signaling Pathway
Source: Molecules. 2024 Aug 27;29(17):4066. doi: 10.3390/molecules29174066 (PMC11396751; doi:10.3390/molecules29174066)
Supplement: Supplementary file 1 [file molecules-29-04066-s001.zip › molecules-3152720-supplementary/Supplemental material/The single-crystal data of compound 4/240423_WJF_1.abs]

 SADABS-2016/2 - Bruker AXS area detector scaling and absorption correction 
 --------------------------------------------------------------------------

 Reference: Krause, L., Herbst-Irmer, R., Sheldrick G.M. & Stalke D.,
 J. Appl. Cryst. 48 (2015) 3-10.

 Equivalent reflections defined by point group mmm    for scaling

 Equivalent reflections defined by point group mmm    for error model

 Reading file 240423_WJF_1_0m.raw

 Mean and maximum errors in direction cosine check function =   0.000   0.000
 The mean error should not exceed 0.005, and is usually caused by matrix
 changes during data processing.

 Approximate wavelength, cell and maximum 2-theta (from cosines etc.):
 1.34138    6.479   14.514   18.025   90.022   90.018   90.027  121.16

 Scan  2-theta  high res  %[I>3sig(I)]
   1    55.00    0.7707      42.17
   2    65.11    0.7701      90.17
   3    65.11    0.7702      89.77
   4    65.11    0.7701      88.03
   5    65.11    0.7701      87.91
   6    65.11    0.7701      89.60
   7   -65.19    0.7701      83.64
   8   -65.19    0.7705      80.91
   9   -65.19    0.7701      83.29
  10   -65.19    0.7701      84.38
  11    65.11    0.7701      91.72
  12    50.10    0.7833      90.21
  13    50.00    0.8014      93.64

 ==============================================================================

 PART 1 - Refinement of parameters to model systematic errors

 Thresholds should now be specified for excluding reflections from the
 parameter refinement; these reflections may still be corrected and included
 in the final output .hkl file

   38649 Reflections of which   2282 unique;   21.14 data per frame

 Redundancy:          1     2     3     4     5     6     7     8     9+
 Number of groups:     3    10    18    25    35    47    76    82  1986

 Mean(I/sigma):  -inf    0     1     2     3     5    10    15    20   +inf
 Number of groups:    21   118   115   102   207   414   258   190   857


 Settings for parameter refinement:

 Maximum resolution =  0.1000 A
 (Intensity/sigma) threshold = 1.500
 Restraint esd for equal adjacent scale factors =  0.0050
 Maximum odd and even orders for spherical harmonics =   3   6

   34824 Reflections employed for parameter determination
 Effective data to parameter ratio =   17.49

 wR2(int) =  0.1015 (selected reflections only, before parameter refinement)

 Cycle  wR2(incid)  wR2(diffr)  Mean wt.
    1     0.0678      0.0615     0.8800
    2     0.0602      0.0600     0.8831
    3     0.0597      0.0597     0.8834
    4     0.0596      0.0597     0.8835
    5     0.0596      0.0596     0.8835
    6     0.0595      0.0596     0.8836
    7     0.0595      0.0596     0.8836
    8     0.0595      0.0596     0.8836
    9     0.0595      0.0596     0.8836
   10     0.0595      0.0596     0.8836
   11     0.0595      0.0596     0.8836
   12     0.0595      0.0596     0.8836
   13     0.0595      0.0596     0.8836
   14     0.0595      0.0596     0.8836
   15     0.0595      0.0596     0.8839
   16     0.0595      0.0595     0.8839
   17     0.0595      0.0595     0.8839
   18     0.0595      0.0595     0.8839
   19     0.0595      0.0595     0.8839
   20     0.0595      0.0595     0.8839
   21     0.0595      0.0595     0.8839
   22     0.0595      0.0595     0.8839
   23     0.0595      0.0595     0.8839
   24     0.0595      0.0595     0.8839
   25     0.0595      0.0595     0.8839
   26     0.0595      0.0595     0.8839
   27     0.0595      0.0595     0.8839
   28     0.0595      0.0595     0.8839
   29     0.0595      0.0595     0.8839
   30     0.0595      0.0595     0.8839
   31     0.0595      0.0595     0.8839
   32     0.0595      0.0595     0.8839
   33     0.0595      0.0595     0.8839
   34     0.0595      0.0595     0.8839
   35     0.0595      0.0595     0.8839
   36     0.0595      0.0595     0.8839
   37     0.0595      0.0595     0.8839
   38     0.0595      0.0595     0.8839
   39     0.0595      0.0595     0.8839
   40     0.0595      0.0595     0.8839
   41     0.0595      0.0595     0.8839
   42     0.0595      0.0595     0.8839
   43     0.0595      0.0595     0.8839
   44     0.0595      0.0595     0.8839
   45     0.0595      0.0595     0.8839
   46     0.0595      0.0595     0.8839
   47     0.0595      0.0595     0.8839
   48     0.0595      0.0595     0.8839
   49     0.0595      0.0595     0.8839
   50     0.0595      0.0595     0.8839

 wR2(int) =  0.0595 (selected reflections only, after parameter refinement)

 ==============================================================================

 PART 2 - Reject outliers and establish error model

 Rejected reflections are ignored in the statistics and Postscript plots
 (except the detector diagnostics) and in the output .hkl file
 Before applying rejections there are:

   38649 total and   2282 unique reflections assuming Friedel's law

 Reflections rejected for which |I-<I>|/su >   3.00
 where:  su^2 = sigma(I)^2 + (  0.04000 <I>)^2  (sigma(I) from SAINT)

   36910 total and   2281 unique reflections left after |I-<I>|/su test

 su^2 = [K*sigma(I)]^2 + [g<I>]^2  where sigma(I) is from SAINT


 Error model 5: refine all K and overall g

 Run 2theta R(int) Incid. factors Diffr. factors    K      g   I/s(lim) Total I>2sig(I)
   1  55.0  0.1046  5.624 - 7.819  0.975 - 1.081  0.764  0.0362  27.6    3184    1728
   2  65.1  0.0343  0.519 - 0.747  0.974 - 1.071  1.093  0.0362  27.6    4937    4595
   3  65.1  0.0378  0.620 - 0.734  0.975 - 1.081  1.159  0.0362  27.6    1945    1787
   4  65.1  0.0371  0.630 - 0.790  0.978 - 1.081  1.062  0.0362  27.6    1930    1756
   5  65.1  0.0328  0.664 - 0.827  0.989 - 1.081  1.053  0.0362  27.6    1940    1787
   6  65.1  0.0334  0.535 - 0.770  0.974 - 1.081  1.076  0.0362  27.6    5037    4654
   7 -65.2  0.0396  0.808 - 0.903  0.974 - 1.081  1.270  0.0362  27.6    1973    1720
   8 -65.2  0.0478  0.767 - 0.989  0.975 - 1.081  1.407  0.0362  27.6    2144    1769
   9 -65.2  0.0427  0.657 - 0.834  0.986 - 1.081  1.251  0.0362  27.6    2186    1887
  10 -65.2  0.0459  0.874 - 0.952  0.976 - 1.081  1.278  0.0362  27.6    2180    1899
  11  65.1  0.0281  0.585 - 0.735  0.974 - 1.071  0.952  0.0362  27.6    3590    3419
  12  50.1  0.0364  0.535 - 0.758  0.974 - 1.073  1.113  0.0362  27.6    5759    5356
  13  50.0  0.0377  0.855 - 0.866  0.996 - 1.053  1.236  0.0362  27.6     105      99

 I/s(lim) is the limiting value of I/sigma(I) for a reflection of infinite
 intensity, and may be used as a criterion for data quality (Diederichs(2010),
 Acta Cryst, D66, 733-740. The above statistics are based on all non-rejected
 data, ignoring reflections without equivalents when estimating R(int) and K.


 Scan  2-theta  high res  %[I>3sig(I)]
   1    55.00    0.7707      42.17
   2    65.11    0.7701      90.17
   3    65.11    0.7702      89.77
   4    65.11    0.7701      88.03
   5    65.11    0.7701      87.91
   6    65.11    0.7701      89.60
   7   -65.19    0.7701      83.64
   8   -65.19    0.7705      80.91
   9   -65.19    0.7701      83.29
  10   -65.19    0.7701      84.38
  11    65.11    0.7701      91.72
  12    50.10    0.7833      90.21
  13    50.00    0.8014      93.64

 Fast scans:  1

 These scans are used only to provide replacements for reflections missing
 in all other scans (e.g.  overloads suppressed by SAINT) and do not otherwise
 contribute to the final reflection file.

 Fast scans truncated to  1.5000 Angstroms

 ==============================================================================

 PART 1 - Refinement of parameters to model systematic errors

 Thresholds should now be specified for excluding reflections from the
 parameter refinement; these reflections may still be corrected and included
 in the final output .hkl file

   35443 Reflections of which   2273 unique;   19.39 data per frame

 Redundancy:          1     2     3     4     5     6     7     8     9+
 Number of groups:     5    12    21    26    49    65    87    83  1925

 Mean(I/sigma):  -inf    0     1     2     3     5    10    15    20   +inf
 Number of groups:    18   114   106    99   192   405   260   175   904


 Settings for parameter refinement:

 Maximum resolution =  0.1000 A
 (Intensity/sigma) threshold = 1.500
 Restraint esd for equal adjacent scale factors =  0.0050
 Maximum odd and even orders for spherical harmonics =   3   6

   33967 Reflections employed for parameter determination
 Effective data to parameter ratio =   17.03

 wR2(int) =  0.1010 (selected reflections only, before parameter refinement)

 Cycle  wR2(incid)  wR2(diffr)  Mean wt.
    1     0.0674      0.0611     0.8833
    2     0.0599      0.0597     0.8858
    3     0.0595      0.0595     0.8860
    4     0.0593      0.0594     0.8862
    5     0.0593      0.0594     0.8862
    6     0.0593      0.0593     0.8862
    7     0.0592      0.0593     0.8862
    8     0.0592      0.0593     0.8863
    9     0.0592      0.0593     0.8863
   10     0.0592      0.0593     0.8863
   11     0.0592      0.0593     0.8863
   12     0.0592      0.0593     0.8863
   13     0.0592      0.0593     0.8863
   14     0.0592      0.0593     0.8863
   15     0.0592      0.0593     0.8863
   16     0.0592      0.0593     0.8864
   17     0.0592      0.0593     0.8865
   18     0.0592      0.0593     0.8865
   19     0.0592      0.0593     0.8865
   20     0.0592      0.0593     0.8865
   21     0.0592      0.0593     0.8865
   22     0.0592      0.0593     0.8865
   23     0.0592      0.0593     0.8865
   24     0.0592      0.0593     0.8865
   25     0.0592      0.0593     0.8865
   26     0.0592      0.0593     0.8865
   27     0.0592      0.0593     0.8865
   28     0.0592      0.0593     0.8865
   29     0.0592      0.0593     0.8865
   30     0.0592      0.0593     0.8865
   31     0.0592      0.0593     0.8865
   32     0.0592      0.0593     0.8865
   33     0.0592      0.0593     0.8865
   34     0.0592      0.0593     0.8865
   35     0.0592      0.0593     0.8865
   36     0.0592      0.0593     0.8865
   37     0.0592      0.0593     0.8865
   38     0.0592      0.0593     0.8865
   39     0.0592      0.0593     0.8865
   40     0.0592      0.0593     0.8865
   41     0.0592      0.0593     0.8865
   42     0.0592      0.0593     0.8865
   43     0.0592      0.0593     0.8865
   44     0.0592      0.0593     0.8865
   45     0.0592      0.0593     0.8865
   46     0.0592      0.0593     0.8865
   47     0.0592      0.0593     0.8865
   48     0.0592      0.0593     0.8865
   49     0.0592      0.0593     0.8865
   50     0.0592      0.0593     0.8865

 wR2(int) =  0.0593 (selected reflections only, after parameter refinement)

 ==============================================================================

 PART 2 - Reject outliers and establish error model

 Rejected reflections are ignored in the statistics and Postscript plots
 (except the detector diagnostics) and in the output .hkl file
 Before applying rejections there are:

   35443 total and   2273 unique reflections assuming Friedel's law
 plus    995 total and   316 unique reflections in fast scans

 Reflections rejected for which |I-<I>|/su >   3.00
 where:  su^2 = sigma(I)^2 + (  0.04000 <I>)^2  (sigma(I) from SAINT)

   34009 total and   2272 unique reflections left after |I-<I>|/su test
 plus    977 total and   315 unique reflections in fast scans

 su^2 = [K*sigma(I)]^2 + [g<I>]^2  where sigma(I) is from SAINT


 Error model 5: refine all K and overall g

 Run 2theta R(int) Incid. factors Diffr. factors    K      g   I/s(lim) Total I>2sig(I)
   1f 55.0  0.0476  0.693 - 0.958  0.974 - 1.031  0.817  0.0342  29.2     977     876
   2  65.1  0.0339  0.673 - 0.969  0.974 - 1.071  1.132  0.0342  29.2    5032    4658
   3  65.1  0.0373  0.754 - 0.892  0.975 - 1.079  1.177  0.0342  29.2    1952    1789
   4  65.1  0.0369  0.686 - 0.859  0.978 - 1.079  1.082  0.0342  29.2    1935    1757
   5  65.1  0.0326  0.719 - 0.895  0.985 - 1.079  1.111  0.0342  29.2    1945    1779
   6  65.1  0.0335  0.674 - 0.971  0.974 - 1.079  1.117  0.0342  29.2    5134    4708
   7 -65.2  0.0391  0.755 - 0.844  0.974 - 1.079  1.284  0.0342  29.2    1999    1736
   8 -65.2  0.0477  0.668 - 0.862  0.975 - 1.079  1.412  0.0342  29.2    2145    1768
   9 -65.2  0.0426  0.665 - 0.844  0.985 - 1.079  1.255  0.0342  29.2    2200    1896
  10 -65.2  0.0459  0.766 - 0.835  0.977 - 1.079  1.308  0.0342  29.2    2183    1896
  11  65.1  0.0281  0.743 - 0.935  0.974 - 1.069  0.961  0.0342  29.2    3602    3424
  12  50.1  0.0358  0.640 - 0.907  0.974 - 1.072  1.136  0.0342  29.2    5777    5354
  13  50.0  0.0381  0.828 - 0.838  0.995 - 1.052  1.256  0.0342  29.2     105      99

 I/s(lim) is the limiting value of I/sigma(I) for a reflection of infinite
 intensity, and may be used as a criterion for data quality (Diederichs(2010),
 Acta Cryst, D66, 733-740. The above statistics are based on all non-rejected
 data, ignoring reflections without equivalents when estimating R(int) and K.


 ==============================================================================

 PART 3 - Output Postscript diagnostics and corrected data

 Diagnostic plots written to Postscript file 240423_WJF_1.eps

 Reflections not merged
      32 Overloads replaced by fast scan measurements
   34041 Corrected reflections written to file 240423_WJF_1_0m.hkl
 Estimated minimum and maximum transmission:  0.6740  0.7519
 The ratio of these values is more reliable than their absolute values!
 Additional spherical absorption correction applied with mu*r =  0.2000
