# Supplementary material for: Design, Synthesis, and Anticancer Activity of Novel Enmein-Type Diterpenoid Derivatives Targeting the PI3K/Akt/mTOR Signaling Pathway
Source: Molecules. 2024 Aug 27;29(17):4066. doi: 10.3390/molecules29174066 (PMC11396751; doi:10.3390/molecules29174066)
Supplement: Supplementary file 1 [file molecules-29-04066-s001.zip › molecules-3152720-supplementary/Supplemental material/The single-crystal data of compound 4/240423_WJF_1_0m.cif]

data_240423_wjf_1_0m
_audit_creation_date               2024-04-26
_audit_creation_method
;
Olex2 1.5
(compiled 2022.04.07 svn.rca3783a0 for OlexSys, GUI svn.r6498)
;
_shelx_SHELXL_version_number       '2019/2'
_audit_contact_author_address      ?
_audit_contact_author_email        ?
_audit_contact_author_name         ''
_audit_contact_author_phone        ?
_publ_contact_author_id_orcid      ?
_publ_section_references
;
Dolomanov, O.V., Bourhis, L.J., Gildea, R.J, Howard, J.A.K. & Puschmann, H.
 (2009), J. Appl. Cryst. 42, 339-341.

Sheldrick, G.M. (2015). Acta Cryst. A71, 3-8.

Sheldrick, G.M. (2015). Acta Cryst. C71, 3-8.
;
_chemical_name_common              ?
_chemical_name_systematic          ?
_chemical_formula_moiety           'C20 H24 O6'
_chemical_formula_sum              'C20 H24 O6'
_chemical_formula_weight           360.39
_chemical_absolute_configuration   ad
_chemical_melting_point            ?
loop_
  _atom_type_symbol
  _atom_type_description
  _atom_type_scat_dispersion_real
  _atom_type_scat_dispersion_imag
  _atom_type_scat_source
 'C' 'C' 0.0137 0.0067 'International Tables Vol C Tables 4.2.6.8 and 6.1.1.4'
 'H' 'H' 0.0000 0.0000 'International Tables Vol C Tables 4.2.6.8 and 6.1.1.4'
 'O' 'O' 0.0389 0.0241 'International Tables Vol C Tables 4.2.6.8 and 6.1.1.4'

_shelx_space_group_comment
;
The symmetry employed for this shelxl refinement is uniquely defined
by the following loop, which should always be used as a source of
symmetry information in preference to the above space-group names.
They are only intended as comments.
;
_space_group_crystal_system        'orthorhombic'
_space_group_IT_number             19
_space_group_name_H-M_alt          'P 21 21 21'
_space_group_name_Hall             'P 2ac 2ab'
loop_
  _space_group_symop_operation_xyz
 'x, y, z'
 '-x+1/2, -y, z+1/2'
 '-x, y+1/2, -z+1/2'
 'x+1/2, -y+1/2, -z'

_cell_length_a                     6.4862(3)
_cell_length_b                     14.5322(6)
_cell_length_c                     18.0306(8)
_cell_angle_alpha                  90
_cell_angle_beta                   90
_cell_angle_gamma                  90
_cell_volume                       1699.54(13)
_cell_formula_units_Z              4
_cell_measurement_reflns_used      9786
_cell_measurement_temperature      170.00
_cell_measurement_theta_max        60.573
_cell_measurement_theta_min        2.646
_shelx_estimated_absorpt_T_max     0.984
_shelx_estimated_absorpt_T_min     0.963
_exptl_absorpt_coefficient_mu      0.545
_exptl_absorpt_correction_T_max    0.7519
_exptl_absorpt_correction_T_min    0.6740
_exptl_absorpt_correction_type     multi-scan
_exptl_absorpt_process_details
;
SADABS-2016/2 (Bruker,2016/2) was used for absorption correction.
wR2(int) was 0.1015 before and 0.0595 after correction.
The Ratio of minimum to maximum transmission is 0.8964.
The \l/2 correction factor is Not present.
;
_exptl_absorpt_special_details     ?
_exptl_crystal_colour              colourless
_exptl_crystal_colour_primary      colourless
_exptl_crystal_density_diffrn      1.408
_exptl_crystal_density_meas        ?
_exptl_crystal_density_method      ?
_exptl_crystal_description         block
_exptl_crystal_F_000               768
_exptl_crystal_size_max            0.07
_exptl_crystal_size_mid            0.05
_exptl_crystal_size_min            0.03
_exptl_transmission_factor_max     ?
_exptl_transmission_factor_min     ?
_diffrn_reflns_av_R_equivalents    0.0356
_diffrn_reflns_av_unetI/netI       0.0205
_diffrn_reflns_Laue_measured_fraction_full  1.000
_diffrn_reflns_Laue_measured_fraction_max  1.000
_diffrn_reflns_limit_h_max         8
_diffrn_reflns_limit_h_min         -8
_diffrn_reflns_limit_k_max         17
_diffrn_reflns_limit_k_min         -18
_diffrn_reflns_limit_l_max         23
_diffrn_reflns_limit_l_min         -23
_diffrn_reflns_number              33916
_diffrn_reflns_point_group_measured_fraction_full  1.000
_diffrn_reflns_point_group_measured_fraction_max  0.999
_diffrn_reflns_theta_full          53.594
_diffrn_reflns_theta_max           60.574
_diffrn_reflns_theta_min           3.398
_diffrn_ambient_temperature        170.00
_diffrn_detector_area_resol_mean   ?
_diffrn_measured_fraction_theta_full  1.000
_diffrn_measured_fraction_theta_max  1.000
_diffrn_measurement_device_type    'Bruker D8 Venture'
_diffrn_measurement_method         '\w and \f scans'
_diffrn_radiation_type             GaK\a
_diffrn_radiation_wavelength       1.34139
_diffrn_source                     ?
_diffrn_source_current             3.57
_diffrn_source_power               0.24957869999999996
_diffrn_source_voltage             69.91
_reflns_Friedel_coverage           0.733
_reflns_Friedel_fraction_full      0.999
_reflns_Friedel_fraction_max       0.999
_reflns_number_gt                  3746
_reflns_number_total               3911
_reflns_special_details
;
 Reflections were merged by SHELXL according to the crystal
 class for the calculation of statistics and refinement.
 
 _reflns_Friedel_fraction is defined as the number of unique
 Friedel pairs measured divided by the number that would be
 possible theoretically, ignoring centric projections and
 systematic absences.
;
_reflns_threshold_expression       'I > 2\s(I)'
_computing_cell_refinement         'SAINT V8.40B (Bruker Nano, Inc., 2019)'
_computing_data_collection         'Bruker Instrument Service vV6.2.14'
_computing_data_reduction          'SAINT V8.40B (Bruker Nano, Inc., 2019)'
_computing_molecular_graphics      'Olex2 1.5 (Dolomanov et al., 2009)'
_computing_publication_material    'Olex2 1.5 (Dolomanov et al., 2009)'
_computing_structure_refinement    'SHELXL 2019/2 (Sheldrick, 2015)'
_computing_structure_solution      'SHELXT 2018/2 (Sheldrick, 2018)'
_refine_diff_density_max           0.177
_refine_diff_density_min           -0.195
_refine_diff_density_rms           0.040
_refine_ls_abs_structure_details
;
 Flack x determined using 1540 quotients [(I+)-(I-)]/[(I+)+(I-)]
 (Parsons, Flack and Wagner, Acta Cryst. B69 (2013) 249-259).
;
_refine_ls_abs_structure_Flack     0.10(5)
_refine_ls_extinction_coef         .
_refine_ls_extinction_method       none
_refine_ls_goodness_of_fit_ref     1.031
_refine_ls_hydrogen_treatment      constr
_refine_ls_matrix_type             full
_refine_ls_number_parameters       238
_refine_ls_number_reflns           3911
_refine_ls_number_restraints       0
_refine_ls_R_factor_all            0.0342
_refine_ls_R_factor_gt             0.0327
_refine_ls_restrained_S_all        1.031
_refine_ls_shift/su_max            0.000
_refine_ls_shift/su_mean           0.000
_refine_ls_structure_factor_coef   Fsqd
_refine_ls_weighting_details      
 'w=1/[\s^2^(Fo^2^)+(0.0503P)^2^+0.3274P] where P=(Fo^2^+2Fc^2^)/3'
_refine_ls_weighting_scheme        calc
_refine_ls_wR_factor_gt            0.0864
_refine_ls_wR_factor_ref           0.0875
_refine_special_details            ?
_olex2_refinement_description
;
1. Fixed Uiso
 At 1.2 times of:
  All C(H) groups, All C(H,H) groups
 At 1.5 times of:
  All C(H,H,H) groups, All O(H) groups
2.a Ternary CH refined with riding coordinates:
 C1(H1A), C8(H8), C11(H11), C16(H16), C19(H19)
2.b Secondary CH2 refined with riding coordinates:
 C3(H3A,H3B), C4(H4A,H4B), C7(H7A,H7B), C14(H14A,H14B), C15(H15A,H15B)
2.c X=CH2 refined with riding coordinates:
 C20(H20A,H20B)
2.d Idealised Me refined as rotating group:
 C9(H9A,H9B,H9C), C10(H10A,H10B,H10C)
2.e Idealised tetrahedral OH refined as rotating group:
 O1(H1)
;
_atom_sites_solution_hydrogens     geom
_atom_sites_solution_primary       dual
_atom_sites_solution_secondary     ?
loop_
  _atom_site_label
  _atom_site_type_symbol
  _atom_site_fract_x
  _atom_site_fract_y
  _atom_site_fract_z
  _atom_site_U_iso_or_equiv
  _atom_site_adp_type
  _atom_site_occupancy
  _atom_site_site_symmetry_order
  _atom_site_calc_flag
  _atom_site_refinement_flags_posn
  _atom_site_refinement_flags_adp
  _atom_site_refinement_flags_occupancy
  _atom_site_disorder_assembly
  _atom_site_disorder_group
 O1 O 0.1529(3) 0.17494(10) 0.74378(9) 0.0479(4) Uani 1 1 d . . . . .
 H1 H 0.082944 0.129759 0.758277 0.072 Uiso 1 1 calc R U . . .
 C1 C 0.3424(3) 0.30585(12) 0.79288(10) 0.0303(4) Uani 1 1 d . . . . .
 H1A H 0.457358 0.270348 0.769521 0.036 Uiso 1 1 calc R U . . .
 O2 O -0.0208(2) 0.30303(10) 0.78937(9) 0.0432(4) Uani 1 1 d . . . . .
 C2 C 0.4134(3) 0.34125(15) 0.87101(11) 0.0353(4) Uani 1 1 d . . . . .
 O3 O 0.0355(2) 0.56201(10) 0.61249(9) 0.0424(4) Uani 1 1 d . . . . .
 C3 C 0.5487(3) 0.42692(15) 0.86061(11) 0.0375(4) Uani 1 1 d . . . . .
 H3A H 0.592284 0.449660 0.909933 0.045 Uiso 1 1 calc R U . . .
 H3B H 0.674333 0.409453 0.832819 0.045 Uiso 1 1 calc R U . . .
 O4 O 0.2421(2) 0.54177(8) 0.70994(7) 0.0320(3) Uani 1 1 d . . . . .
 C4 C 0.4393(3) 0.50463(14) 0.81923(11) 0.0347(4) Uani 1 1 d . . . . .
 H4A H 0.313538 0.522960 0.846628 0.042 Uiso 1 1 calc R U . . .
 H4B H 0.531264 0.558832 0.815913 0.042 Uiso 1 1 calc R U . . .
 O5 O 0.56769(19) 0.46994(9) 0.70057(7) 0.0296(3) Uani 1 1 d . . . . .
 C5 C 0.3820(3) 0.47282(12) 0.74256(10) 0.0277(4) Uani 1 1 d . . . . .
 O6 O 0.1470(2) 0.41256(11) 0.48788(8) 0.0407(3) Uani 1 1 d . . . . .
 C6 C 0.2673(3) 0.38080(11) 0.73805(10) 0.0258(3) Uani 1 1 d . . . . .
 C7 C 0.0412(3) 0.39148(13) 0.76288(11) 0.0320(4) Uani 1 1 d . . . . .
 H7A H 0.029774 0.438043 0.802754 0.038 Uiso 1 1 calc R U . . .
 H7B H -0.046316 0.410845 0.720695 0.038 Uiso 1 1 calc R U . . .
 C8 C 0.1518(3) 0.24392(13) 0.79888(11) 0.0374(4) Uani 1 1 d . . . . .
 H8 H 0.146757 0.214887 0.849127 0.045 Uiso 1 1 calc R U . . .
 C9 C 0.2379(4) 0.36374(16) 0.92581(12) 0.0437(5) Uani 1 1 d . . . . .
 H9A H 0.154513 0.414356 0.906051 0.066 Uiso 1 1 calc R U . . .
 H9B H 0.296808 0.381898 0.973676 0.066 Uiso 1 1 calc R U . . .
 H9C H 0.150822 0.309263 0.932535 0.066 Uiso 1 1 calc R U . . .
 C10 C 0.5459(4) 0.26508(18) 0.90581(13) 0.0507(6) Uani 1 1 d . . . . .
 H10A H 0.461502 0.209948 0.913367 0.076 Uiso 1 1 calc R U . . .
 H10B H 0.599851 0.286222 0.953637 0.076 Uiso 1 1 calc R U . . .
 H10C H 0.661039 0.250454 0.872630 0.076 Uiso 1 1 calc R U . . .
 C11 C 0.2678(3) 0.35099(11) 0.65444(10) 0.0259(3) Uani 1 1 d . . . . .
 H11 H 0.126093 0.328325 0.642502 0.031 Uiso 1 1 calc R U . . .
 C12 C 0.3018(3) 0.44226(11) 0.60938(10) 0.0266(4) Uani 1 1 d . . . . .
 C13 C 0.1725(3) 0.51920(12) 0.64043(11) 0.0309(4) Uani 1 1 d . . . . .
 C14 C 0.4214(3) 0.27771(12) 0.62643(10) 0.0297(4) Uani 1 1 d . . . . .
 H14A H 0.422388 0.226153 0.662316 0.036 Uiso 1 1 calc R U . . .
 H14B H 0.369443 0.253235 0.578718 0.036 Uiso 1 1 calc R U . . .
 C15 C 0.6440(3) 0.30969(13) 0.61491(11) 0.0327(4) Uani 1 1 d . . . . .
 H15A H 0.719125 0.263811 0.584615 0.039 Uiso 1 1 calc R U . . .
 H15B H 0.714102 0.314521 0.663534 0.039 Uiso 1 1 calc R U . . .
 C16 C 0.6489(3) 0.40344(13) 0.57582(10) 0.0314(4) Uani 1 1 d . . . . .
 H16 H 0.792930 0.424999 0.566376 0.038 Uiso 1 1 calc R U . . .
 C17 C 0.5194(3) 0.40309(13) 0.50554(11) 0.0326(4) Uani 1 1 d . . . . .
 C18 C 0.2981(3) 0.41958(12) 0.52680(10) 0.0306(4) Uani 1 1 d . . . . .
 C19 C 0.5264(3) 0.47196(12) 0.62288(10) 0.0281(4) Uani 1 1 d . . . . .
 H19 H 0.547887 0.535712 0.603480 0.034 Uiso 1 1 calc R U . . .
 C20 C 0.5787(4) 0.39570(15) 0.43586(12) 0.0431(5) Uani 1 1 d . . . . .
 H20A H 0.480403 0.400787 0.397021 0.052 Uiso 1 1 calc R U . . .
 H20B H 0.719820 0.385284 0.424486 0.052 Uiso 1 1 calc R U . . .

loop_
  _atom_site_aniso_label
  _atom_site_aniso_U_11
  _atom_site_aniso_U_22
  _atom_site_aniso_U_33
  _atom_site_aniso_U_23
  _atom_site_aniso_U_13
  _atom_site_aniso_U_12
 O1 0.0640(11) 0.0320(7) 0.0476(9) -0.0036(6) 0.0157(8) -0.0185(7)
 C1 0.0343(9) 0.0279(8) 0.0287(8) 0.0020(7) 0.0054(8) -0.0004(7)
 O2 0.0349(7) 0.0385(8) 0.0562(9) 0.0055(7) 0.0134(7) -0.0102(6)
 C2 0.0398(10) 0.0378(10) 0.0282(8) 0.0024(7) 0.0022(8) -0.0016(8)
 O3 0.0389(8) 0.0384(7) 0.0498(8) 0.0030(6) 0.0043(7) 0.0157(6)
 C3 0.0368(10) 0.0447(11) 0.0311(9) -0.0028(8) -0.0001(8) -0.0058(9)
 O4 0.0384(7) 0.0228(6) 0.0348(6) -0.0015(5) 0.0084(6) 0.0043(5)
 C4 0.0391(10) 0.0327(9) 0.0323(9) -0.0053(7) 0.0061(8) -0.0074(8)
 O5 0.0258(6) 0.0314(6) 0.0317(6) -0.0018(5) 0.0058(5) -0.0052(5)
 C5 0.0278(8) 0.0241(8) 0.0311(8) -0.0019(7) 0.0061(7) -0.0010(6)
 O6 0.0388(7) 0.0499(8) 0.0335(7) 0.0019(6) -0.0012(6) 0.0035(7)
 C6 0.0257(8) 0.0227(7) 0.0291(8) -0.0001(6) 0.0066(7) -0.0022(6)
 C7 0.0268(8) 0.0332(9) 0.0360(9) -0.0005(7) 0.0079(7) -0.0035(7)
 C8 0.0453(11) 0.0296(9) 0.0372(10) 0.0029(7) 0.0101(9) -0.0082(8)
 C9 0.0543(13) 0.0470(12) 0.0298(9) 0.0004(8) 0.0106(9) -0.0076(10)
 C10 0.0603(15) 0.0517(13) 0.0400(11) 0.0102(10) -0.0050(11) 0.0065(11)
 C11 0.0245(8) 0.0226(7) 0.0305(8) 0.0011(6) 0.0030(7) -0.0028(6)
 C12 0.0271(8) 0.0229(7) 0.0298(8) 0.0012(6) 0.0056(7) 0.0021(6)
 C13 0.0316(9) 0.0259(8) 0.0352(9) 0.0023(7) 0.0093(8) 0.0025(7)
 C14 0.0354(9) 0.0216(8) 0.0320(8) -0.0013(6) 0.0030(8) 0.0005(7)
 C15 0.0306(9) 0.0299(9) 0.0377(10) -0.0034(7) 0.0030(8) 0.0084(7)
 C16 0.0265(8) 0.0318(9) 0.0360(9) -0.0014(7) 0.0089(7) 0.0006(7)
 C17 0.0350(9) 0.0270(8) 0.0357(9) -0.0011(7) 0.0072(8) 0.0037(7)
 C18 0.0348(10) 0.0277(8) 0.0294(9) 0.0029(7) 0.0040(7) 0.0034(7)
 C19 0.0289(8) 0.0237(8) 0.0316(8) 0.0003(6) 0.0068(7) -0.0027(7)
 C20 0.0527(13) 0.0390(11) 0.0375(10) 0.0032(8) 0.0117(9) 0.0131(10)

_geom_special_details
;
 All esds (except the esd in the dihedral angle between two l.s. planes)
 are estimated using the full covariance matrix.  The cell esds are taken
 into account individually in the estimation of esds in distances, angles
 and torsion angles; correlations between esds in cell parameters are only
 used when they are defined by crystal symmetry.  An approximate (isotropic)
 treatment of cell esds is used for estimating esds involving l.s. planes.
;
loop_
  _geom_bond_atom_site_label_1
  _geom_bond_atom_site_label_2
  _geom_bond_distance
  _geom_bond_site_symmetry_2
  _geom_bond_publ_flag
 O1 H1 0.8400 . ?
 O1 C8 1.411(3) . ?
 C1 H1A 1.0000 . ?
 C1 C2 1.569(3) . ?
 C1 C6 1.549(2) . ?
 C1 C8 1.533(3) . ?
 O2 C7 1.429(2) . ?
 O2 C8 1.422(3) . ?
 C2 C3 1.534(3) . ?
 C2 C9 1.543(3) . ?
 C2 C10 1.536(3) . ?
 O3 C13 1.196(2) . ?
 C3 H3A 0.9900 . ?
 C3 H3B 0.9900 . ?
 C3 C4 1.528(3) . ?
 O4 C5 1.474(2) . ?
 O4 C13 1.372(2) . ?
 C4 H4A 0.9900 . ?
 C4 H4B 0.9900 . ?
 C4 C5 1.504(3) . ?
 O5 C5 1.423(2) . ?
 O5 C19 1.426(2) . ?
 C5 C6 1.532(2) . ?
 O6 C18 1.210(2) . ?
 C6 C7 1.541(2) . ?
 C6 C11 1.569(2) . ?
 C7 H7A 0.9900 . ?
 C7 H7B 0.9900 . ?
 C8 H8 1.0000 . ?
 C9 H9A 0.9800 . ?
 C9 H9B 0.9800 . ?
 C9 H9C 0.9800 . ?
 C10 H10A 0.9800 . ?
 C10 H10B 0.9800 . ?
 C10 H10C 0.9800 . ?
 C11 H11 1.0000 . ?
 C11 C12 1.571(2) . ?
 C11 C14 1.543(2) . ?
 C12 C13 1.505(2) . ?
 C12 C18 1.525(2) . ?
 C12 C19 1.539(2) . ?
 C14 H14A 0.9900 . ?
 C14 H14B 0.9900 . ?
 C14 C15 1.531(3) . ?
 C15 H15A 0.9900 . ?
 C15 H15B 0.9900 . ?
 C15 C16 1.534(3) . ?
 C16 H16 1.0000 . ?
 C16 C17 1.520(3) . ?
 C16 C19 1.531(2) . ?
 C17 C18 1.505(3) . ?
 C17 C20 1.319(3) . ?
 C19 H19 1.0000 . ?
 C20 H20A 0.9500 . ?
 C20 H20B 0.9500 . ?

loop_
  _geom_angle_atom_site_label_1
  _geom_angle_atom_site_label_2
  _geom_angle_atom_site_label_3
  _geom_angle
  _geom_angle_site_symmetry_1
  _geom_angle_site_symmetry_3
  _geom_angle_publ_flag
 C8 O1 H1 109.5 . . ?
 C2 C1 H1A 109.2 . . ?
 C6 C1 H1A 109.2 . . ?
 C6 C1 C2 115.76(15) . . ?
 C8 C1 H1A 109.2 . . ?
 C8 C1 C2 111.48(15) . . ?
 C8 C1 C6 101.80(15) . . ?
 C8 O2 C7 111.23(15) . . ?
 C3 C2 C1 108.93(15) . . ?
 C3 C2 C9 109.16(17) . . ?
 C3 C2 C10 108.35(19) . . ?
 C9 C2 C1 115.33(18) . . ?
 C10 C2 C1 107.15(17) . . ?
 C10 C2 C9 107.70(18) . . ?
 C2 C3 H3A 108.9 . . ?
 C2 C3 H3B 108.9 . . ?
 H3A C3 H3B 107.8 . . ?
 C4 C3 C2 113.19(17) . . ?
 C4 C3 H3A 108.9 . . ?
 C4 C3 H3B 108.9 . . ?
 C13 O4 C5 113.85(13) . . ?
 C3 C4 H4A 109.7 . . ?
 C3 C4 H4B 109.7 . . ?
 H4A C4 H4B 108.2 . . ?
 C5 C4 C3 109.65(16) . . ?
 C5 C4 H4A 109.7 . . ?
 C5 C4 H4B 109.7 . . ?
 C5 O5 C19 111.28(13) . . ?
 O4 C5 C4 108.05(15) . . ?
 O4 C5 C6 105.86(14) . . ?
 C4 C5 C6 115.89(15) . . ?
 O5 C5 O4 109.19(14) . . ?
 O5 C5 C4 106.79(15) . . ?
 O5 C5 C6 110.91(13) . . ?
 C1 C6 C11 114.74(14) . . ?
 C5 C6 C1 115.29(15) . . ?
 C5 C6 C7 111.01(14) . . ?
 C5 C6 C11 106.91(13) . . ?
 C7 C6 C1 100.63(14) . . ?
 C7 C6 C11 108.00(15) . . ?
 O2 C7 C6 105.92(15) . . ?
 O2 C7 H7A 110.6 . . ?
 O2 C7 H7B 110.6 . . ?
 C6 C7 H7A 110.6 . . ?
 C6 C7 H7B 110.6 . . ?
 H7A C7 H7B 108.7 . . ?
 O1 C8 C1 111.30(16) . . ?
 O1 C8 O2 110.38(19) . . ?
 O1 C8 H8 109.8 . . ?
 C1 C8 H8 109.8 . . ?
 O2 C8 C1 105.77(14) . . ?
 O2 C8 H8 109.8 . . ?
 C2 C9 H9A 109.5 . . ?
 C2 C9 H9B 109.5 . . ?
 C2 C9 H9C 109.5 . . ?
 H9A C9 H9B 109.5 . . ?
 H9A C9 H9C 109.5 . . ?
 H9B C9 H9C 109.5 . . ?
 C2 C10 H10A 109.5 . . ?
 C2 C10 H10B 109.5 . . ?
 C2 C10 H10C 109.5 . . ?
 H10A C10 H10B 109.5 . . ?
 H10A C10 H10C 109.5 . . ?
 H10B C10 H10C 109.5 . . ?
 C6 C11 H11 107.2 . . ?
 C6 C11 C12 105.32(13) . . ?
 C12 C11 H11 107.2 . . ?
 C14 C11 C6 120.43(15) . . ?
 C14 C11 H11 107.2 . . ?
 C14 C11 C12 108.84(14) . . ?
 C13 C12 C11 110.90(14) . . ?
 C13 C12 C18 120.97(15) . . ?
 C13 C12 C19 105.08(14) . . ?
 C18 C12 C11 108.67(14) . . ?
 C18 C12 C19 103.30(14) . . ?
 C19 C12 C11 106.73(14) . . ?
 O3 C13 O4 120.31(17) . . ?
 O3 C13 C12 130.06(18) . . ?
 O4 C13 C12 109.51(15) . . ?
 C11 C14 H14A 108.2 . . ?
 C11 C14 H14B 108.2 . . ?
 H14A C14 H14B 107.4 . . ?
 C15 C14 C11 116.34(15) . . ?
 C15 C14 H14A 108.2 . . ?
 C15 C14 H14B 108.2 . . ?
 C14 C15 H15A 109.5 . . ?
 C14 C15 H15B 109.5 . . ?
 C14 C15 C16 110.56(15) . . ?
 H15A C15 H15B 108.1 . . ?
 C16 C15 H15A 109.5 . . ?
 C16 C15 H15B 109.5 . . ?
 C15 C16 H16 112.1 . . ?
 C17 C16 C15 111.62(16) . . ?
 C17 C16 H16 112.1 . . ?
 C17 C16 C19 100.22(15) . . ?
 C19 C16 C15 108.20(14) . . ?
 C19 C16 H16 112.1 . . ?
 C18 C17 C16 108.32(15) . . ?
 C20 C17 C16 129.3(2) . . ?
 C20 C17 C18 122.3(2) . . ?
 O6 C18 C12 126.69(17) . . ?
 O6 C18 C17 127.70(17) . . ?
 C17 C18 C12 105.54(15) . . ?
 O5 C19 C12 109.10(14) . . ?
 O5 C19 C16 115.70(15) . . ?
 O5 C19 H19 109.7 . . ?
 C12 C19 H19 109.7 . . ?
 C16 C19 C12 102.78(14) . . ?
 C16 C19 H19 109.7 . . ?
 C17 C20 H20A 120.0 . . ?
 C17 C20 H20B 120.0 . . ?
 H20A C20 H20B 120.0 . . ?

loop_
  _geom_torsion_atom_site_label_1
  _geom_torsion_atom_site_label_2
  _geom_torsion_atom_site_label_3
  _geom_torsion_atom_site_label_4
  _geom_torsion
  _geom_torsion_site_symmetry_1
  _geom_torsion_site_symmetry_2
  _geom_torsion_site_symmetry_3
  _geom_torsion_site_symmetry_4
  _geom_torsion_publ_flag
 C1 C2 C3 C4 58.0(2) . . . . ?
 C1 C6 C7 O2 -31.29(19) . . . . ?
 C1 C6 C11 C12 -151.38(15) . . . . ?
 C1 C6 C11 C14 -28.1(2) . . . . ?
 C2 C1 C6 C5 35.6(2) . . . . ?
 C2 C1 C6 C7 -83.87(19) . . . . ?
 C2 C1 C6 C11 160.49(16) . . . . ?
 C2 C1 C8 O1 -147.40(17) . . . . ?
 C2 C1 C8 O2 92.69(19) . . . . ?
 C2 C3 C4 C5 -61.7(2) . . . . ?
 C3 C4 C5 O4 168.89(15) . . . . ?
 C3 C4 C5 O5 -73.76(18) . . . . ?
 C3 C4 C5 C6 50.4(2) . . . . ?
 O4 C5 C6 C1 -158.46(14) . . . . ?
 O4 C5 C6 C7 -44.88(18) . . . . ?
 O4 C5 C6 C11 72.68(16) . . . . ?
 C4 C5 C6 C1 -38.7(2) . . . . ?
 C4 C5 C6 C7 74.9(2) . . . . ?
 C4 C5 C6 C11 -167.58(16) . . . . ?
 O5 C5 C6 C1 83.23(18) . . . . ?
 O5 C5 C6 C7 -163.20(15) . . . . ?
 O5 C5 C6 C11 -45.63(19) . . . . ?
 C5 O4 C13 O3 168.89(17) . . . . ?
 C5 O4 C13 C12 -14.6(2) . . . . ?
 C5 O5 C19 C12 -19.97(18) . . . . ?
 C5 O5 C19 C16 -135.21(15) . . . . ?
 C5 C6 C7 O2 -153.81(15) . . . . ?
 C5 C6 C11 C12 -22.20(17) . . . . ?
 C5 C6 C11 C14 101.11(17) . . . . ?
 C6 C1 C2 C3 -44.3(2) . . . . ?
 C6 C1 C2 C9 78.8(2) . . . . ?
 C6 C1 C2 C10 -161.31(18) . . . . ?
 C6 C1 C8 O1 88.58(18) . . . . ?
 C6 C1 C8 O2 -31.32(18) . . . . ?
 C6 C11 C12 C13 -43.10(19) . . . . ?
 C6 C11 C12 C18 -178.38(14) . . . . ?
 C6 C11 C12 C19 70.82(16) . . . . ?
 C6 C11 C14 C15 -76.8(2) . . . . ?
 C7 O2 C8 O1 -108.42(18) . . . . ?
 C7 O2 C8 C1 12.1(2) . . . . ?
 C7 C6 C11 C12 97.33(16) . . . . ?
 C7 C6 C11 C14 -139.36(16) . . . . ?
 C8 C1 C2 C3 -160.02(17) . . . . ?
 C8 C1 C2 C9 -36.9(2) . . . . ?
 C8 C1 C2 C10 83.0(2) . . . . ?
 C8 C1 C6 C5 156.68(15) . . . . ?
 C8 C1 C6 C7 37.20(17) . . . . ?
 C8 C1 C6 C11 -78.44(18) . . . . ?
 C8 O2 C7 C6 12.6(2) . . . . ?
 C9 C2 C3 C4 -68.7(2) . . . . ?
 C10 C2 C3 C4 174.29(17) . . . . ?
 C11 C6 C7 O2 89.29(17) . . . . ?
 C11 C12 C13 O3 -116.9(2) . . . . ?
 C11 C12 C13 O4 67.04(19) . . . . ?
 C11 C12 C18 O6 84.3(2) . . . . ?
 C11 C12 C18 C17 -92.84(16) . . . . ?
 C11 C12 C19 O5 -49.05(17) . . . . ?
 C11 C12 C19 C16 74.25(16) . . . . ?
 C11 C14 C15 C16 -43.9(2) . . . . ?
 C12 C11 C14 C15 44.8(2) . . . . ?
 C13 O4 C5 C4 -177.93(14) . . . . ?
 C13 O4 C5 O5 66.28(18) . . . . ?
 C13 O4 C5 C6 -53.18(18) . . . . ?
 C13 C12 C18 O6 -45.7(3) . . . . ?
 C13 C12 C18 C17 137.22(17) . . . . ?
 C13 C12 C19 O5 68.77(17) . . . . ?
 C13 C12 C19 C16 -167.93(14) . . . . ?
 C14 C11 C12 C13 -173.52(15) . . . . ?
 C14 C11 C12 C18 51.21(19) . . . . ?
 C14 C11 C12 C19 -59.59(17) . . . . ?
 C14 C15 C16 C17 -51.8(2) . . . . ?
 C14 C15 C16 C19 57.6(2) . . . . ?
 C15 C16 C17 C18 82.77(18) . . . . ?
 C15 C16 C17 C20 -101.1(2) . . . . ?
 C15 C16 C19 O5 45.4(2) . . . . ?
 C15 C16 C19 C12 -73.38(18) . . . . ?
 C16 C17 C18 O6 -169.82(19) . . . . ?
 C16 C17 C18 C12 7.24(19) . . . . ?
 C17 C16 C19 O5 162.37(15) . . . . ?
 C17 C16 C19 C12 43.58(16) . . . . ?
 C18 C12 C13 O3 12.1(3) . . . . ?
 C18 C12 C13 O4 -164.00(15) . . . . ?
 C18 C12 C19 O5 -163.54(13) . . . . ?
 C18 C12 C19 C16 -40.24(17) . . . . ?
 C19 O5 C5 O4 -43.30(18) . . . . ?
 C19 O5 C5 C4 -159.89(14) . . . . ?
 C19 O5 C5 C6 72.99(18) . . . . ?
 C19 C12 C13 O3 128.2(2) . . . . ?
 C19 C12 C13 O4 -47.92(18) . . . . ?
 C19 C12 C18 O6 -162.66(19) . . . . ?
 C19 C12 C18 C17 20.24(17) . . . . ?
 C19 C16 C17 C18 -31.61(18) . . . . ?
 C19 C16 C17 C20 144.5(2) . . . . ?
 C20 C17 C18 O6 13.7(3) . . . . ?
 C20 C17 C18 C12 -169.24(18) . . . . ?

loop_
  _diffrn_refln_index_h
  _diffrn_refln_index_k
  _diffrn_refln_index_l
  _diffrn_refln_intensity_net
  _diffrn_refln_intensity_u
 1 0 0 2.3 0.4
 1 0 0 2.1 0.4
 1 0 0 2.1 0.2
 1 0 0 1.9 0.3
 1 0 0 2.6 0.3
 -1 0 0 1.4 0.3
 -1 0 0 2 0.3
 -1 0 0 2 0.3
 -1 0 0 2.8 0.3
 2 0 0 644.84 22.3
 2 0 0 670.63 22.5
 2 0 0 618.74 22.5
 -2 0 0 648.34 22.8
 -2 0 0 665.03 22.5
 -2 0 0 605.74 22.3
 -3 0 0 0.5 0.4
 -3 0 0 1.5 0.9
 3 0 0 0.5 0.4
 4 0 0 142.69 6
 -4 0 0 145.59 5.9
 4 0 0 131.79 5.9
 4 0 0 140.19 5.4
 4 0 0 144.59 5.8
 -4 0 0 146.79 6.6
 4 0 0 134.19 5.9
 -5 0 0 0.4 0.8
 5 0 0 0.8 0.8
 5 0 0 0.3 0.7
 5 0 0 0.6 0.5
 -5 0 0 0.4 0.9
 5 0 0 1 0.7
 -5 0 0 0.5 1.3
 6 0 0 2.1 1.1
 -6 0 0 3.4 2.1
 6 0 0 2 1.1
 6 0 0 2.9 1.4
 7 0 0 0.5 1.4
 -7 0 0 -1.5 2.1
 7 0 0 0.8 1.2
 8 0 0 1.6 1.4
 -8 0 0 -2 4
 -8 0 0 -0.2 4
 8 0 0 -2 2.1
 1 -1 0 8089.99 289.97
 -1 -1 0 8728.23 289.37
 -1 1 0 8278.97 289.67
 2 -1 0 1191.88 43.1
 -2 -1 0 1227.88 42.5
 -2 -1 0 1287.27 43
 -2 -1 0 1255.97 42.3
 2 1 0 1177.68 42.7
 -3 -1 0 2139.49 73.09
 -3 -1 0 2082.79 72.89
 3 -1 0 2045.9 73.49
 -3 -1 0 2205.48 73.99
 4 1 0 23.2 1.7
 -4 -1 0 20.3 1.6
 4 1 0 24.8 1.8
 -4 -1 0 25.9 1.6
 4 1 0 24.5 1.4
 4 -1 0 21.2 1.7
 -4 -1 0 23 2.3
 4 -1 0 19.9 1.6
 -4 1 0 20.8 2.2
 -4 1 0 23.5 1.5
 -4 1 0 19.1 1.7
 -4 -1 0 21.8 1.4
 4 1 0 21.1 1.8
 4 -1 0 21.8 1.4
 4 -1 0 22.4 1.8
 4 1 0 23.7 1.8
 4 -1 0 19.7 1.9
 5 1 0 6.3 1.4
 5 1 0 4.6 1
 -5 -1 0 8 2.1
 -5 1 0 3.9 1.1
 -5 1 0 7.1 2
 5 1 0 5.4 1.4
 5 1 0 3.4 0.7
 -5 1 0 3.5 0.8
 5 -1 0 6.2 1.2
 5 -1 0 7.3 1.5
 -6 -1 0 112.09 9.5
 6 1 0 87.69 5
 6 -1 0 95.59 4.9
 6 -1 0 96.99 5.1
 6 1 0 89.49 4.8
 -6 1 0 91.49 6.1
 6 1 0 94.19 5
 7 -1 0 31.6 2.8
 7 -1 0 38.6 3.2
 7 1 0 31.9 3.2
 7 1 0 35.9 2.9
 -7 1 0 33.9 4.2
 -7 -1 0 29 4.2
 -8 -1 0 102.69 7.2
 -8 -1 0 115.49 10.1
 8 -1 0 113.99 5.7
 8 1 0 117.09 6.5
 8 -1 0 121.89 6
 8 1 0 109.29 5.6
 -8 1 0 108.09 8.4
 0 2 0 3431.56 117.79
 -1 2 0 8214.38 287.07
 -1 -2 0 8407.56 286.07
 -1 -2 0 8216.78 285.97
 -2 -2 0 52.49 2.7
 2 2 0 48.6 2.3
 2 -2 0 55.39 2.1
 2 -2 0 55.29 2.4
 2 2 0 50.19 2.3
 2 -2 0 50.89 2.6
 2 -2 0 58.69 2.3
 2 2 0 48.2 2.4
 2 2 0 57.29 2.3
 2 -2 0 50.79 2.3
 -2 2 0 54.99 2.3
 2 2 0 52.19 2.1
 -2 -2 0 49.7 2.3
 3 -2 0 840.52 30.1
 -3 -2 0 843.02 30.7
 -3 2 0 889.91 30.1
 3 -2 0 877.21 30
 -3 -2 0 836.92 29.9
 3 2 0 835.62 30.1
 3 -2 0 843.92 30.2
 -3 -2 0 874.41 30
 3 -2 0 832.62 30.4
 -3 2 0 878.41 29.8
 3 -2 0 856.71 29.7
 -3 2 0 853.01 30.4
 3 2 0 851.61 30.1
 4 2 0 356.86 13.5
 4 2 0 355.96 13.5
 -4 2 0 364.06 13.5
 -4 -2 0 365.06 13.2
 -4 -2 0 341.07 13.2
 4 -2 0 356.66 13.4
 4 -2 0 351.96 13.5
 4 2 0 362.56 13.4
 4 -2 0 350.86 13.7
 4 -2 0 371.76 13.3
 -4 2 0 362.76 13.1
 -4 2 0 361.56 14
 -4 -2 0 369.36 14.4
 4 2 0 365.86 13
 5 2 0 32.4 2.3
 5 2 0 32.1 1.9
 5 -2 0 29.4 2.2
 5 2 0 34.5 3.1
 5 2 0 27.7 2.3
 5 -2 0 31.2 2.4
 5 -2 0 32.2 2.3
 -5 -2 0 35.1 3.4
 -5 2 0 31.9 3.1
 5 -2 0 27.6 2.8
 -6 -2 0 32.2 4.1
 6 2 0 33.6 2.2
 6 2 0 34.4 2.9
 6 -2 0 32 2.8
 -6 2 0 32 3.8
 6 2 0 28.2 2.7
 -7 -2 0 51.49 4.8
 7 2 0 46 4
 7 2 0 41.7 4
 -7 -2 0 46.2 5.9
 7 -2 0 55.99 3.6
 7 -2 0 54.59 3.7
 -7 2 0 42.8 6.5
 7 2 0 52.59 3.6
 8 2 0 22.8 2.5
 8 -2 0 25.9 2.9
 8 -2 0 22.5 2.7
 -8 -2 0 16.6 4.4
 -8 -2 0 20.1 3.9
 0 -3 0 6.3 0.9
 0 -3 0 5.2 0.6
 0 -3 0 4.8 0.6
 0 -3 0 5.5 0.6
 0 -3 0 6 0.6
 0 -3 0 6.2 0.7
 0 -3 0 3.9 0.8
 -1 -3 0 534.65 17.9
 -1 -3 0 496.85 17.2
 1 -3 0 504.85 17.1
 -1 -3 0 513.05 17.3
 1 3 0 483.25 16.9
 1 3 0 453.95 16.9
 1 -3 0 466.95 16.9
 -1 3 0 491.85 17
 -1 -3 0 504.55 17.5
 1 -3 0 461.05 16.9
 1 -3 0 478.65 17.5
 -1 -3 0 468.25 17.7
 -1 -3 0 485.65 17.2
 2 -3 0 414.66 15.1
 2 -3 0 421.36 15.6
 -2 -3 0 443.26 15.3
 -2 -3 0 416.56 15.3
 -2 -3 0 416.36 15.6
 2 3 0 414.56 15.1
 2 3 0 440.46 14.9
 -2 3 0 463.45 15.2
 2 -3 0 426.66 15.2
 2 -3 0 395.56 15.6
 2 3 0 399.26 15.1
 2 -3 0 461.55 15
 2 3 0 423.66 15.1
 3 3 0 16.3 1.1
 3 3 0 17.5 1.4
 3 -3 0 17.2 1.7
 -3 3 0 18.8 1.4
 3 3 0 18 1.4
 3 -3 0 19.8 1.3
 3 3 0 19.5 1.6
 -3 -3 0 19 2
 -3 3 0 17.8 1.6
 3 -3 0 17.9 1.4
 -3 3 0 17.3 1.2
 -4 -3 0 966.4 33.8
 -4 3 0 959.7 34.4
 4 -3 0 956.8 34.1
 4 3 0 934.51 33.8
 4 3 0 964.5 33.5
 4 -3 0 937.21 33.7
 -4 3 0 985.2 33.6
 4 3 0 944.01 34
 -4 -3 0 966.8 35.2
 4 3 0 950.9 34
 4 -3 0 958.6 33.9
 4 -3 0 961 34.5
 5 3 0 312.27 12.4
 5 -3 0 305.87 12.4
 5 -3 0 319.27 12.3
 5 -3 0 296.07 12.7
 5 3 0 309.57 12.3
 -5 3 0 317.17 11.8
 -5 3 0 329.87 13.1
 5 3 0 326.47 11.7
 -5 -3 0 311.77 11.9
 6 3 0 6.9 1.7
 -6 3 0 7.1 1.4
 -6 -3 0 10.6 3.1
 6 3 0 10.6 1.9
 6 -3 0 7.8 1.5
 6 3 0 10.6 1.8
 -6 3 0 11.2 2
 -6 3 0 10 2.5
 6 3 0 9.4 1.9
 -7 -3 0 23 4.8
 7 3 0 42.5 5.6
 7 3 0 29.9 3.8
 7 -3 0 31.7 2.9
 7 -3 0 32.8 2.8
 -7 -3 0 31.3 4.1
 7 3 0 31.1 2.7
 8 -3 0 88.59 4.7
 8 -3 0 83.29 5.4
 -8 -3 0 61.99 6.7
 8 3 0 81.49 4.4
 0 -4 0 10.1 0.9
 0 -4 0 12 1
 0 -4 0 9.5 0.8
 0 -4 0 12.6 1.4
 0 -4 0 9.8 0.8
 0 -4 0 10.3 1.2
 0 -4 0 9.2 0.9
 1 -4 0 1368.86 48.3
 1 4 0 1397.56 48.3
 1 4 0 1399.76 48.2
 -1 4 0 1436.26 48.2
 1 -4 0 1400.36 48.3
 -2 -4 0 1475.85 49.6
 2 4 0 1269.27 47
 -2 -4 0 1360.56 47.3
 -2 4 0 1358.86 47.5
 2 -4 0 1320.27 46.7
 2 4 0 1366.86 47.2
 -3 4 0 1686.03 59.19
 3 -4 0 1723.83 58.99
 3 4 0 1634.94 59.09
 -3 -4 0 1700.93 59.29
 3 -4 0 1711.33 59.89
 3 -4 0 1748.03 58.79
 4 4 0 126.29 5.4
 -4 -4 0 125.29 6.3
 4 4 0 115.79 5.2
 -4 4 0 116.79 5.3
 -4 4 0 113.39 4.8
 4 -4 0 115.79 5.9
 4 4 0 116.19 5.2
 4 4 0 117.99 4.9
 -4 -4 0 119.49 5.2
 4 -4 0 111.89 4.9
 -4 4 0 120.29 5.6
 4 -4 0 115.99 5.5
 4 -4 0 118.99 5.1
 -5 4 0 278.87 11.2
 5 4 0 264.97 11.1
 -5 -4 0 273.07 10.8
 5 4 0 273.07 11
 -5 4 0 288.87 11.8
 5 -4 0 272.47 10.9
 -5 -4 0 287.97 12.6
 -5 -4 0 290.97 13.6
 5 -4 0 271.37 11.8
 6 -4 0 5.6 1.3
 6 4 0 7.7 1.5
 6 -4 0 5.8 1.4
 -6 4 0 6.1 2.4
 -6 4 0 7.8 1.3
 -6 -4 0 7.6 2.8
 -6 4 0 10.2 2
 6 4 0 8.4 1.2
 6 4 0 10.3 1.9
 6 4 0 9.9 2.2
 -6 -4 0 10.3 3.7
 -7 -4 0 36.8 9
 7 -4 0 48.4 3.6
 7 -4 0 51.59 3.6
 7 4 0 54.69 3.5
 7 4 0 39.2 3.7
 8 -4 0 22.4 2.6
 8 -4 0 24.1 3.2
 8 4 0 20.3 2.4
 0 -5 0 1 0.8
 0 -5 0 1.4 0.5
 0 -5 0 0.6 0.4
 0 -5 0 1.1 0.4
 0 -5 0 0.4 0.6
 0 -5 0 1 1
 0 -5 0 0.6 0.5
 -1 -5 0 313.57 11.9
 -1 -5 0 289.47 11.1
 -1 5 0 319.17 10.6
 -1 -5 0 302.57 11.3
 1 -5 0 301.07 11
 -1 -5 0 299.67 11.2
 1 -5 0 308.47 11
 1 -5 0 321.77 11.6
 1 -5 0 305.57 11.6
 1 5 0 289.27 10.5
 1 -5 0 293.77 10.8
 -1 -5 0 297.27 11.2
 1 -5 0 303.67 10.6
 -1 5 0 306.57 10.6
 -1 -5 0 305.17 11
 1 -5 0 291.47 10.8
 1 -5 0 284.27 10.9
 -1 -5 0 293.57 11
 -2 5 0 2.2 0.5
 2 5 0 2 0.3
 2 5 0 1.9 0.5
 2 -5 0 1.4 0.5
 2 5 0 1.9 0.4
 -2 -5 0 3.2 1.1
 2 -5 0 2.7 1.2
 -2 -5 0 1.9 0.7
 2 5 0 3.2 0.8
 2 -5 0 1.6 0.5
 -2 -5 0 2.2 1.3
 -2 -5 0 2.1 1
 -2 -5 0 3.4 0.9
 -2 -5 0 2.5 0.8
 -2 5 0 1.5 0.9
 3 5 0 93.39 4.3
 -3 -5 0 100.49 5.7
 -3 5 0 96.29 4.3
 3 -5 0 98.19 4.3
 3 -5 0 98.59 5.1
 -3 -5 0 103.79 5.2
 3 5 0 103.19 4.2
 -3 -5 0 101.39 4.5
 3 -5 0 94.79 4.1
 3 5 0 94.69 4.2
 -3 5 0 102.99 4.3
 -3 -5 0 99.79 4.6
 3 5 0 102.69 3.9
 4 -5 0 272.67 11.5
 4 5 0 280.27 10.1
 4 -5 0 276.37 10.4
 4 5 0 271.67 10.5
 -4 -5 0 281.97 10.8
 -4 5 0 274.67 10.7
 4 -5 0 256.47 10.6
 -4 5 0 275.97 10.3
 4 5 0 263.97 10.6
 -4 -5 0 269.97 11.8
 -4 -5 0 285.67 12.7
 -4 5 0 279.17 10.9
 -5 -5 0 58.59 3.5
 5 -5 0 51.49 3.1
 5 -5 0 54.79 4.4
 5 5 0 60.89 3.4
 5 5 0 57.09 3.4
 -5 -5 0 49.99 4.6
 -5 5 0 57.59 4.1
 -5 -5 0 54.09 5.7
 -5 5 0 56.79 3.6
 5 -5 0 54.89 3.4
 5 5 0 51.89 3.5
 5 5 0 59.49 2.9
 6 -5 0 0 0.8
 6 5 0 0.3 0.9
 -6 5 0 0.8 0.9
 6 5 0 1.6 1.1
 6 -5 0 0.2 1.6
 -6 -5 0 1.7 2
 6 5 0 0.9 0.7
 -6 5 0 0.2 1.4
 -6 -5 0 -0.2 2.7
 -7 -5 0 14.9 4.3
 -7 -5 0 15 3.3
 7 -5 0 21.3 2.7
 7 5 0 19 2.4
 7 5 0 14.4 2.3
 7 -5 0 19.2 2.7
 8 5 0 3.8 1.5
 -8 -5 0 0.5 2.6
 -8 -5 0 1.1 3.8
 8 -5 0 2.9 2.5
 8 -5 0 1.5 1.5
 0 -6 0 788.52 28.7
 0 -6 0 768.82 28.6
 0 -6 0 829.92 28.7
 0 -6 0 860.51 29.4
 0 -6 0 822.82 28.7
 0 -6 0 831.32 28.8
 1 6 0 2022.5 69.59
 -1 6 0 2106.29 69.89
 1 -6 0 2024.4 69.69
 1 -6 0 1971.5 70.19
 1 -6 0 2019.8 69.99
 -1 -6 0 2022.2 70.49
 2 6 0 162.48 5.8
 2 6 0 145.19 5.9
 2 6 0 156.88 5.9
 -2 -6 0 166.88 6.5
 2 -6 0 161.18 6.4
 2 -6 0 154.78 6
 2 -6 0 159.78 7.1
 2 -6 0 147.79 6.3
 -2 -6 0 154.08 6.8
 -2 -6 0 156.78 6.5
 -2 -6 0 150.68 6.4
 -2 -6 0 170.48 6.8
 -2 -6 0 165.08 6.6
 -2 -6 0 155.58 7.5
 2 6 0 154.28 5.6
 -3 -6 0 251.67 10.1
 3 -6 0 246.58 9.4
 3 -6 0 257.07 10.8
 3 6 0 258.27 9.2
 -3 6 0 255.97 9.8
 3 -6 0 254.17 9.7
 -3 -6 0 252.47 10
 -3 6 0 244.98 9.6
 3 6 0 262.37 9.6
 -3 -6 0 259.17 10.8
 3 6 0 260.77 9.7
 -3 -6 0 267.17 11.6
 4 6 0 26.1 1.9
 -4 6 0 25.4 1.7
 -4 6 0 25.7 2.4
 4 6 0 27.1 1.6
 -4 -6 0 23.6 3.9
 -4 -6 0 25.5 3
 4 -6 0 23.1 1.9
 -4 6 0 27.8 2.1
 4 -6 0 22.6 1.8
 4 6 0 28.1 2
 4 -6 0 22.9 2.8
 -4 -6 0 27.6 2.3
 5 6 0 6.3 1.3
 5 6 0 8.7 1.6
 -5 -6 0 4.9 3
 -5 -6 0 7.9 2.4
 -5 -6 0 6.7 1.5
 5 6 0 7.7 1.1
 5 -6 0 10.3 2.5
 5 -6 0 5.6 1.1
 -5 6 0 5.7 1.3
 5 -6 0 8.7 1.4
 6 6 0 20 2.3
 6 6 0 20.5 1.8
 -6 -6 0 29.6 4.6
 -6 6 0 20.9 3.1
 6 -6 0 22.5 2.3
 -6 -6 0 17.1 4.1
 -6 6 0 19.9 2
 6 6 0 22 2.3
 7 -6 0 0.5 1.4
 -7 -6 0 1.5 2.3
 7 6 0 0.4 1
 7 -6 0 0.3 2.2
 -7 -6 0 2.5 3.3
 7 -6 0 0.5 1.3
 7 6 0 1.3 1.5
 0 -7 0 4.4 1.3
 0 -7 0 3.7 0.8
 0 -7 0 6 1.1
 0 -7 0 2.5 1.2
 0 -7 0 4.4 1
 -1 -7 0 147.29 6.2
 -1 -7 0 150.68 6.2
 1 -7 0 154.18 6.2
 -1 -7 0 150.38 6.4
 -1 7 0 161.48 5.6
 1 -7 0 148.89 5.5
 1 -7 0 172.38 7.1
 -1 -7 0 159.88 6.8
 1 -7 0 142.19 5.6
 -1 -7 0 159.08 7.3
 -1 7 0 155.78 5.6
 -1 -7 0 149.09 6.2
 1 -7 0 156.48 7
 1 -7 0 147.79 6
 1 -7 0 147.59 5.9
 1 -7 0 151.18 6.2
 -2 -7 0 662.03 25
 2 -7 0 654.33 23
 -2 -7 0 647.94 24
 -2 -7 0 649.74 23.6
 2 -7 0 599.94 22.8
 -2 -7 0 687.93 23.9
 2 -7 0 656.53 23.2
 -2 -7 0 659.43 23.7
 2 -7 0 680.23 24.6
 2 -7 0 690.13 23.7
 2 7 0 630.84 23
 -2 7 0 681.13 23.2
 -2 -7 0 667.13 23.9
 2 7 0 601.64 22.6
 -2 -7 0 661.13 23.6
 -3 -7 0 15.4 2.5
 3 -7 0 13.9 1.3
 -3 -7 0 13.6 3
 3 7 0 13.1 1.2
 3 7 0 14.2 1.2
 -3 7 0 12.9 1.3
 3 -7 0 14.2 2.3
 3 -7 0 11.8 1.7
 -3 -7 0 14 1.7
 3 7 0 13 1
 3 -7 0 13.9 1.6
 -3 -7 0 13.2 1.7
 4 -7 0 7.3 2.1
 -4 -7 0 4.9 2.6
 -4 -7 0 3.9 1.1
 4 7 0 7.8 1.3
 4 7 0 7.4 0.9
 -4 7 0 4.9 0.9
 -4 -7 0 7 2.3
 -4 7 0 6.2 1.3
 4 -7 0 5.1 0.9
 5 -7 0 59.79 4.7
 5 7 0 59.79 3.6
 -5 7 0 62.49 3.9
 5 7 0 55.09 3.5
 5 7 0 60.39 3.1
 -5 7 0 59.09 3.2
 -5 -7 0 68.19 5.3
 -5 -7 0 61.19 3.8
 5 -7 0 56.49 3.5
 -5 -7 0 53.99 6.2
 -6 -7 0 2.3 2.4
 -6 7 0 2 1
 6 7 0 1.8 0.9
 -6 -7 0 0.3 3
 6 7 0 0.8 0.8
 6 7 0 1 1
 6 -7 0 1.9 1.2
 6 -7 0 1.3 1.8
 6 -7 0 0.9 1.3
 -6 7 0 1.3 1.5
 -7 -7 0 15.9 3.3
 7 -7 0 23.3 2.4
 7 -7 0 22.7 3
 -7 -7 0 19.7 4.8
 7 7 0 24.3 2.4
 -7 7 0 24.2 3.4
 0 -8 0 457.85 17
 0 -8 0 486.75 17.8
 0 -8 0 463.85 18.1
 0 -8 0 459.15 17
 0 -8 0 461.95 16.9
 0 -8 0 457.65 16.9
 -1 -8 0 241.78 9.7
 -1 -8 0 249.08 9.7
 -1 -8 0 242.78 9.8
 1 -8 0 246.28 10.5
 -1 8 0 243.18 8.9
 1 -8 0 242.38 9.4
 -1 -8 0 239.28 9.6
 1 -8 0 237.98 9.6
 1 -8 0 254.77 9.6
 -1 -8 0 244.18 10.2
 1 -8 0 248.68 9.3
 -1 -8 0 251.47 9.7
 -1 8 0 258.37 8.9
 1 -8 0 262.57 10.6
 -1 -8 0 258.07 11
 2 -8 0 10.2 1.2
 -2 -8 0 12.9 2
 -2 -8 0 10.8 1.6
 -2 -8 0 9.6 1.4
 2 -8 0 8.9 1.3
 -2 8 0 11.4 1.1
 -2 -8 0 10.5 1.9
 2 8 0 9.5 0.8
 -2 -8 0 10.1 2.3
 2 -8 0 11.3 1.6
 2 -8 0 10 1.2
 2 -8 0 10.2 2
 2 -8 0 10.7 0.9
 -2 -8 0 11.8 1.6
 -2 -8 0 10 1.7
 2 8 0 7.7 1.1
 3 -8 0 12 1.4
 -3 -8 0 12.4 1.7
 3 8 0 13.4 1.3
 3 -8 0 11.9 1.6
 -3 -8 0 9.6 2.6
 3 8 0 12.1 1.2
 -3 -8 0 11.8 2.3
 3 -8 0 13.1 1.4
 3 -8 0 15.3 2.8
 -3 8 0 13.2 1.4
 -3 -8 0 9 1.5
 3 8 0 10.6 0.9
 3 -8 0 14.1 2
 4 8 0 12.8 1.4
 4 8 0 11.6 1.4
 4 -8 0 12.4 2.8
 4 -8 0 13.7 2
 -4 -8 0 13.1 3.7
 -4 8 0 12 1.6
 4 -8 0 12 2.1
 4 8 0 9.7 1.1
 -4 8 0 11.3 1.4
 4 -8 0 8.8 1.3
 -4 -8 0 13.2 2.1
 -5 8 0 8.5 1.9
 -5 8 0 7 1.4
 5 8 0 9.2 1.4
 5 -8 0 9.8 2.2
 5 -8 0 10.7 2.1
 5 -8 0 13.3 2.7
 5 8 0 8.1 1.5
 -5 -8 0 7.4 2.4
 -5 -8 0 7.5 1.7
 -5 -8 0 8.8 3.3
 5 8 0 9.5 1.8
 6 -8 0 132.09 6
 6 8 0 124.59 6.1
 -6 8 0 118.49 6.6
 -6 -8 0 108.89 8.9
 -6 8 0 129.99 5.7
 6 8 0 134.29 6.2
 -6 -8 0 122.09 6.3
 6 -8 0 136.89 6.8
 -6 -8 0 124.49 7.9
 6 8 0 130.49 5.5
 7 -8 0 -0.2 1
 -7 -8 0 -1.6 1.9
 -7 -8 0 3.5 3.4
 7 8 0 1.9 1.9
 7 -8 0 0.4 1.6
 7 8 0 0.8 1.1
 -7 8 0 1.4 1.8
 0 -9 0 5.4 1.8
 0 -9 0 5.4 1.1
 0 -9 0 7.5 1.4
 0 -9 0 8.8 1.4
 1 -9 0 22 1.7
 1 -9 0 25.3 1.9
 -1 -9 0 27.5 2.2
 -1 9 0 22.9 1.3
 -1 -9 0 21.5 2.1
 -1 -9 0 26 3.1
 -1 -9 0 28.1 2.1
 -1 -9 0 21.6 1.9
 1 -9 0 24.4 1.9
 1 -9 0 26.3 2.8
 1 -9 0 26.4 2.7
 1 -9 0 19 1.9
 -1 -9 0 21.7 1.9
 -1 -9 0 27.5 2.7
 -2 -9 0 138.59 6.7
 -2 9 0 146.89 5.7
 -2 -9 0 148.99 7.9
 2 -9 0 140.49 6.2
 -2 -9 0 137.29 6.5
 2 -9 0 137.79 5.3
 -2 -9 0 144.79 6.4
 2 -9 0 140.89 5.7
 2 9 0 142.89 5.3
 2 -9 0 148.49 7.4
 -2 -9 0 145.39 6.8
 2 -9 0 151.88 6.5
 -2 -9 0 140.29 6.6
 2 9 0 130.69 5.4
 -2 -9 0 136.39 6.4
 2 -9 0 137.69 6
 3 -9 0 44.3 3.4
 3 9 0 45.8 2.4
 3 9 0 47.8 2.5
 -3 9 0 47.8 2.8
 3 -9 0 48.4 2.5
 -3 -9 0 45.9 3.2
 3 9 0 45.9 2.2
 3 -9 0 47.4 3.2
 3 -9 0 49.8 3.3
 -3 -9 0 51.59 5
 3 -9 0 53.89 4.3
 -3 -9 0 43 3.1
 -3 -9 0 45.5 3.8
 -4 9 0 138.39 5.6
 4 -9 0 132.29 5.7
 -4 9 0 135.09 6.1
 4 9 0 129.59 5.7
 4 -9 0 131.89 5.9
 4 9 0 135.19 5.4
 -4 -9 0 135.89 8.7
 -4 -9 0 135.89 6.5
 4 -9 0 122.49 7.4
 4 -9 0 136.09 6.6
 4 9 0 134.19 5.8
 -4 -9 0 132.69 7.6
 4 -9 0 117.59 6.3
 -5 9 0 2.7 1.5
 5 -9 0 2.3 2
 5 9 0 2.9 0.8
 5 9 0 3.2 1.3
 5 -9 0 0.6 2.1
 5 -9 0 0.7 1.1
 -5 -9 0 2.9 3.2
 5 -9 0 3.4 1.2
 -5 -9 0 0.7 2
 -5 9 0 1.5 0.8
 5 -9 0 0.3 1.4
 -5 -9 0 3.5 1.6
 -6 9 0 150.28 8.9
 6 -9 0 128.09 8.6
 6 9 0 151.78 7.3
 6 -9 0 153.68 6.6
 6 9 0 149.59 6.2
 6 9 0 130.69 8
 6 -9 0 160.08 7.6
 -6 -9 0 124.39 10.4
 -6 9 0 163.08 7.5
 -7 -9 0 -0.6 3.6
 7 9 0 -0.3 1.5
 -7 9 0 1.3 2.7
 7 9 0 2.3 2
 7 -9 0 0.8 1.7
 -7 -9 0 -0.1 2.6
 7 -9 0 1.5 1.1
 0 -10 0 104.89 5
 0 -10 0 105.79 5.9
 0 -10 0 100.39 4.9
 0 -10 0 106.69 4.9
 0 -10 0 110.19 4.9
 0 -10 0 105.29 6.1
 1 -10 0 88.89 4.4
 -1 -10 0 90.09 4.6
 1 -10 0 97.29 5.7
 -1 10 0 97.89 3.8
 -1 -10 0 93.29 6
 1 -10 0 95.99 4.3
 1 -10 0 99.39 5.7
 1 -10 0 94.39 4.5
 -1 -10 0 88.49 4.6
 -1 -10 0 99.19 5.3
 1 -10 0 85.49 4.5
 -1 -10 0 80.99 5.2
 2 10 0 399.86 13.7
 2 -10 0 385.26 14.9
 -2 -10 0 397.26 16.9
 -2 10 0 385.36 14.1
 -2 -10 0 386.36 14.9
 2 -10 0 375.16 14.6
 -2 -10 0 368.76 14.8
 2 10 0 360.76 13.7
 -2 -10 0 370.86 14.9
 2 -10 0 418.36 16.4
 3 10 0 22.9 1.7
 3 -10 0 25.9 3.5
 -3 -10 0 21.6 2.4
 3 -10 0 22.8 2.1
 3 -10 0 22.3 2.4
 -3 10 0 22.9 1.9
 -3 -10 0 21.4 4
 3 -10 0 24.3 1.5
 3 10 0 24 1.4
 -3 10 0 19 1.5
 3 10 0 23.5 1.7
 -3 -10 0 22.9 2.5
 -3 -10 0 20.1 3
 -4 -10 0 132.99 11.7
 -4 -10 0 145.69 7
 -4 -10 0 140.69 8.1
 -4 10 0 142.09 6.5
 4 10 0 142.99 6.1
 4 -10 0 141.09 5.9
 4 -10 0 158.58 9.3
 4 -10 0 133.49 6.9
 4 10 0 139.19 5.7
 -4 10 0 147.99 6
 4 10 0 135.59 6
 4 -10 0 133.89 6.3
 -5 -10 0 22 2.7
 5 10 0 21.1 2.1
 5 -10 0 23.1 2
 5 -10 0 23.2 3.9
 -5 -10 0 24.7 4.8
 5 10 0 22.4 1.8
 -5 10 0 25 2.1
 -5 -10 0 25.6 4
 5 -10 0 27.9 3
 5 10 0 21.9 2.1
 6 10 0 127.79 5.7
 6 -10 0 125.39 6.5
 6 10 0 112.09 5.7
 -6 10 0 120.69 5.4
 -6 -10 0 113.49 8.8
 6 -10 0 125.99 5.5
 6 10 0 115.49 5.1
 -6 -10 0 116.09 7.6
 6 -10 0 100.99 8.4
 -6 10 0 110.49 6.4
 7 -10 0 2.9 1.7
 7 -10 0 1.8 2.1
 -7 -10 0 -1 2.6
 7 10 0 -0.5 1.5
 -7 10 0 7.1 2.3
 -7 -10 0 -4 3.7
 0 -11 0 0.1 0.7
 0 -11 0 -0.3 1.1
 0 -11 0 1.1 1.5
 0 -11 0 0.8 1.9
 0 -11 0 0.3 0.8
 0 -11 0 0.7 0.8
 -1 -11 0 356.06 13.6
 -1 -11 0 345.37 13.6
 1 -11 0 357.16 14.9
 -1 11 0 349.07 12.5
 -1 -11 0 329.27 13.5
 1 -11 0 361.66 15.1
 -1 -11 0 303.47 13.3
 -1 -11 0 355.36 15.4
 1 -11 0 348.67 13.4
 1 -11 0 351.66 13.1
 -1 -11 0 358.96 13.7
 1 -11 0 357.56 13.7
 1 -11 0 313.67 13.2
 -1 -11 0 369.96 14.7
 -2 -11 0 2.7 1.1
 -2 -11 0 7.7 2
 2 -11 0 5.1 2.3
 -2 -11 0 3 1.3
 -2 -11 0 5.4 1.5
 2 11 0 5.8 0.8
 -2 -11 0 8.8 3.1
 -2 11 0 4.9 0.9
 2 -11 0 7.2 1.5
 -2 -11 0 4.9 2
 3 -11 0 87.29 4.8
 -3 11 0 100.59 4.7
 3 11 0 96.49 4.2
 3 -11 0 102.59 5.4
 -3 -11 0 88.49 5.2
 -3 -11 0 104.09 6.1
 3 11 0 92.49 3.9
 -3 11 0 91.39 4.2
 3 -11 0 104.19 6.7
 3 -11 0 96.39 3.8
 3 11 0 99.39 4.3
 -3 -11 0 93.89 7.3
 -3 -11 0 98.39 5.4
 4 -11 0 203.58 9.4
 -4 -11 0 165.68 10.7
 4 11 0 175.58 7.5
 -4 -11 0 175.28 9.5
 -4 11 0 181.88 8
 -4 11 0 176.28 7.3
 4 11 0 191.48 8
 -4 -11 0 176.08 8.4
 4 11 0 180.28 7
 4 -11 0 173.58 7.1
 4 -11 0 182.78 8.5
 4 -11 0 181.08 9.9
 5 11 0 28.7 2.1
 5 -11 0 34.9 2.3
 5 11 0 34.1 2.6
 -5 -11 0 32 3.2
 5 11 0 33.7 2.6
 5 -11 0 34.5 3.4
 -5 11 0 30.5 2.4
 -5 -11 0 26.9 4.3
 5 -11 0 28.6 4.2
 -5 -11 0 29.3 5.3
 -6 -11 0 75.89 6.1
 6 11 0 84.19 3.9
 6 -11 0 83.89 5
 6 11 0 90.19 6
 -6 -11 0 72.49 7.2
 -6 11 0 77.59 5.4
 -6 11 0 89.09 4.3
 6 11 0 89.49 5.4
 6 -11 0 100.29 5.4
 0 -12 0 1 1.3
 0 -12 0 2.2 1.9
 0 -12 0 1.5 1.1
 0 -12 0 0.6 0.9
 0 -12 0 2 1.1
 0 -12 0 0.6 1.6
 1 -12 0 0.8 1.1
 1 -12 0 2.2 2.1
 -1 -12 0 0.2 0.9
 -1 -12 0 0.7 1.6
 -1 -12 0 0.7 1.1
 -1 -12 0 1.6 1.8
 -1 -12 0 2.2 1.3
 -1 -12 0 1.1 1.4
 1 -12 0 -0.7 1.4
 1 -12 0 0.2 1.5
 1 -12 0 1.5 1
 1 -12 0 2.4 1.2
 -2 -12 0 0.1 2.1
 -2 -12 0 2 1.7
 -2 -12 0 1.1 1
 2 -12 0 2.3 2.2
 2 -12 0 1.5 1.2
 2 -12 0 0.1 1
 -2 -12 0 1.3 1.8
 2 12 0 0.9 0.5
 -2 -12 0 1 1.1
 -2 -12 0 2.9 1.4
 -2 12 0 0.4 0.6
 3 -12 0 181.48 9.9
 3 -12 0 192.88 9.3
 -3 -12 0 165.08 8.9
 3 12 0 182.48 7.1
 -3 -12 0 187.18 10.6
 -3 -12 0 174.48 8.8
 -3 12 0 180.38 7.6
 -3 -12 0 174.58 10.5
 3 -12 0 170.58 7.8
 3 12 0 175.28 6.8
 4 -12 0 203.38 9.4
 4 12 0 204.78 7.7
 4 12 0 200.98 8.1
 4 -12 0 196.28 10.6
 4 -12 0 188.08 8.6
 -4 -12 0 189.88 11.6
 -4 12 0 207.68 8.7
 4 12 0 202.08 8.1
 -4 -12 0 195.68 10.1
 -4 -12 0 202.08 9.2
 -4 12 0 202.48 8
 5 12 0 17.7 2.1
 -5 -12 0 11.3 3.2
 5 12 0 15.4 1.7
 5 12 0 16.1 2
 -5 12 0 12.5 2.1
 -5 -12 0 8.6 3.6
 5 -12 0 10.5 3
 -5 -12 0 13.1 2.5
 5 -12 0 9 2.6
 -6 -12 0 33.4 5.6
 -6 12 0 41 4.7
 -6 12 0 50.19 3
 6 12 0 44.6 5.3
 -6 -12 0 35.1 4.8
 6 12 0 45.1 2.7
 6 -12 0 52.89 4.5
 0 -13 0 0.7 1
 0 -13 0 0.8 1.1
 0 -13 0 -0.2 1.7
 0 -13 0 1.3 1.1
 0 -13 0 3.4 2.2
 1 -13 0 6.7 1.5
 -1 -13 0 14.2 2.9
 -1 -13 0 14.6 2.3
 -1 -13 0 9.9 2
 1 -13 0 14.1 2.4
 -1 -13 0 6.3 2.6
 1 -13 0 14.7 3.3
 -1 13 0 11.8 1.2
 -1 -13 0 6.8 1.6
 1 -13 0 9.1 1.7
 1 -13 0 10.4 2.9
 -2 -13 0 378.86 15.4
 2 -13 0 360.76 14.2
 -2 13 0 361.46 13.5
 2 -13 0 372.06 16.4
 -2 -13 0 360.76 14.8
 -2 -13 0 367.06 16.9
 -2 -13 0 319.27 15.3
 -2 13 0 360.86 13.1
 -3 -13 0 170.78 9.3
 3 -13 0 186.78 8.4
 3 -13 0 210.18 9.3
 3 13 0 202.48 8.5
 -3 -13 0 201.48 9.1
 -3 -13 0 194.38 11.3
 -3 13 0 189.68 8.1
 -3 13 0 195.98 7.7
 3 -13 0 197.58 10.6
 -3 -13 0 197.18 9.1
 4 13 0 15.7 2.6
 -4 13 0 13.3 1.6
 -4 -13 0 12.3 2.1
 4 13 0 12.2 1.4
 -4 -13 0 11.1 3.2
 4 -13 0 16.7 3.8
 4 -13 0 8.7 1.9
 -4 -13 0 13 3.9
 5 -13 0 10.8 3.2
 -5 -13 0 12.4 2.5
 -5 -13 0 7.8 3.8
 5 13 0 7.6 1.1
 -5 13 0 6.4 1.9
 -5 -13 0 7.1 3.1
 -5 13 0 10.4 1.5
 5 -13 0 8.8 2
 -6 13 0 37.5 3.4
 6 -13 0 39.4 3.9
 0 -14 0 256.37 11.7
 0 -14 0 238.98 11.8
 0 -14 0 214.58 10.3
 0 -14 0 226.68 11.8
 0 -14 0 253.57 11
 -1 -14 0 216.48 10.6
 -1 -14 0 206.58 9.3
 1 -14 0 192.88 10.9
 1 -14 0 210.58 9.2
 -1 -14 0 208.88 9.2
 -1 -14 0 207.98 9.4
 1 -14 0 199.68 10.6
 1 -14 0 212.78 9.6
 -1 -14 0 205.48 11.2
 -2 -14 0 2.8 2.6
 -2 -14 0 1.5 1.3
 2 -14 0 2.4 2.3
 -2 -14 0 2.7 1.4
 -2 -14 0 1.8 2.1
 2 -14 0 1.9 1.5
 -2 14 0 4 0.9
 2 -14 0 2.6 1.4
 3 -14 0 32.6 5.1
 -3 -14 0 23.2 3
 -3 -14 0 25.9 5
 3 14 0 24.8 2
 3 14 0 24.3 1.8
 3 -14 0 25.3 3.1
 3 -14 0 20.3 2.7
 -3 14 0 24.5 1.9
 -4 -14 0 23.9 4.1
 -4 -14 0 33.6 5.1
 4 14 0 33.3 2.1
 4 -14 0 38.4 3.6
 -4 -14 0 38.4 3.4
 4 14 0 27.4 2.6
 4 -14 0 32.2 4.4
 -4 14 0 28.3 2.9
 -4 14 0 30.2 2.3
 5 -14 0 -0.4 2.6
 5 14 0 1.5 1.8
 -5 -14 0 -3.2 3.8
 -5 14 0 0.1 1.3
 5 14 0 0.6 0.8
 -5 -14 0 -2.1 3.1
 -5 14 0 0.1 2.4
 5 -14 0 -0.5 2.5
 -5 -14 0 2.5 2
 0 -15 0 1.1 1.5
 0 -15 0 1.3 2.4
 0 -15 0 -0.1 1.3
 0 -15 0 2.8 1.6
 0 -15 0 2.6 2.3
 -1 -15 0 72.49 6.2
 1 -15 0 63.99 6.1
 -1 15 0 68.19 3.2
 -1 -15 0 71.49 4.8
 -1 -15 0 74.89 4.6
 1 -15 0 78.99 5
 -1 15 0 68.59 3.4
 -1 -15 0 78.19 5.9
 1 -15 0 71.09 4.5
 -1 -15 0 78.49 4.8
 2 -15 0 66.09 4.8
 -2 15 0 64.69 3.1
 -2 -15 0 65.19 6.2
 -2 -15 0 64.49 4.5
 -2 -15 0 69.29 4.5
 2 -15 0 63.89 4.4
 -2 15 0 64.19 3.5
 2 -15 0 64.49 6.1
 3 15 0 3.9 1
 3 -15 0 1.5 2
 -3 -15 0 1.8 2.4
 -3 15 0 3.6 0.9
 -3 15 0 4.4 1.3
 3 -15 0 2 2.5
 -3 -15 0 2.2 2.1
 -4 15 0 2.3 1
 -4 15 0 1.1 1.6
 4 15 0 6.1 1.8
 -4 -15 0 4.6 2.9
 -4 -15 0 4.2 1.8
 4 -15 0 2.2 2.7
 4 -15 0 5.6 2
 5 -15 0 2.8 3.4
 -5 15 0 3.9 1.1
 5 -15 0 3.7 2.2
 0 -16 0 36.8 4.6
 0 -16 0 41.5 3.8
 0 -16 0 34 3.6
 0 -16 0 34.9 4.7
 -1 -16 0 5.7 3
 1 -16 0 5.5 3.4
 1 -16 0 13.9 2.9
 -1 -16 0 12.6 3
 -1 -16 0 8.2 2.6
 1 -16 0 6 1.9
 -1 -16 0 8.3 3.4
 -1 16 0 9.8 1.2
 -2 16 0 20.9 2.4
 -2 -16 0 22.6 2.9
 2 -16 0 21.8 3.3
 -2 16 0 19.8 1.8
 2 -16 0 28.6 4.9
 -2 -16 0 20.4 4.3
 -2 -16 0 21.7 3
 -3 16 0 0.7 0.9
 -3 -16 0 2.4 2.8
 3 -16 0 2 1.7
 -3 16 0 0.7 1.7
 3 -16 0 1.1 2.6
 -3 -16 0 2.7 1.9
 -4 -16 0 3.4 3
 -4 16 0 1.7 1
 4 -16 0 2.7 2
 -4 -16 0 4.2 1.7
 4 -16 0 1.8 2.8
 0 -17 0 -0.6 2.1
 0 -17 0 -0.1 1.9
 0 -17 0 2 2.5
 -1 -17 0 12.2 3.3
 -1 -17 0 19.2 2.8
 1 -17 0 17.1 2.7
 1 -17 0 18.5 3.8
 -1 -17 0 15.1 2.5
 -1 -17 0 24 4.1
 2 -17 0 1.7 2.6
 -2 17 0 2.3 1.1
 -2 -17 0 3.8 2.7
 -2 -17 0 3.3 2.7
 2 -17 0 3.7 2
 -3 -17 0 18.5 3.9
 3 -17 0 26.8 3.4
 -3 17 0 19.8 2
 -3 -17 0 24.6 3
 3 -17 0 19.6 3.9
 0 -18 0 54.29 4.9
 0 -18 0 44.2 5.3
 1 -18 0 6.8 2.6
 -1 -18 0 5.3 2.6
 1 -18 0 1.2 2.8
 -2 -18 0 2.9 2.9
 2 -18 0 -0.1 2.8
 2 -18 0 4.4 3
 0 0 1 0 0.1
 0 0 -1 0 0.1
 -1 0 -1 1927.81 63.29
 1 0 1 1752.02 63.09
 1 0 -1 1853.71 63.19
 1 0 1 1814.32 63.09
 2 0 1 1729.23 61.59
 -2 0 1 1861.11 61.49
 -2 0 -1 1768.62 61.49
 3 0 1 235.78 9.2
 3 0 -1 258.27 8.9
 -3 0 1 243.38 8.8
 3 0 1 227.18 9
 -3 0 -1 234.78 9.6
 -3 0 -1 235.68 8.8
 -3 0 -1 243.28 8.9
 3 0 -1 235.38 9.2
 3 0 1 241.78 9.3
 -3 0 -1 258.87 9.2
 3 0 -1 255.97 9.1
 -3 0 1 253.47 9.7
 -3 0 1 243.88 8.8
 3 0 1 257.37 9.1
 4 0 1 165.28 6.7
 4 0 -1 166.08 6.3
 -4 0 -1 171.48 6.7
 -4 0 -1 160.58 6.2
 -4 0 1 162.28 6.7
 -4 0 -1 164.08 7.4
 -4 0 -1 166.58 6.3
 4 0 1 169.58 6.3
 4 0 -1 170.98 6.9
 4 0 1 168.78 6.8
 4 0 1 162.18 6.9
 -4 0 1 159.88 7.4
 4 0 -1 161.68 6.8
 4 0 -1 169.38 6.7
 5 0 -1 192.28 8
 5 0 1 198.98 7.4
 5 0 -1 190.48 8.1
 5 0 -1 197.78 7.4
 -5 0 -1 185.08 8
 5 0 1 182.88 8.1
 -5 0 -1 196.78 9
 5 0 1 188.18 7.9
 5 0 -1 193.78 7.9
 -5 0 1 181.28 7.8
 -5 0 -1 177.78 7.3
 -5 0 1 186.28 7.3
 -5 0 1 212.18 9.2
 5 0 1 186.98 8
 6 0 1 53.69 3.6
 -6 0 -1 55.49 4.7
 -6 0 1 55.79 5.8
 6 0 1 54.99 3.5
 6 0 -1 53.69 3.5
 6 0 1 50.69 3.5
 -7 0 1 128.09 7.8
 -7 0 -1 123.59 7.7
 7 0 -1 135.79 6.5
 7 0 -1 142.39 6.8
 7 0 1 137.59 6.5
 7 0 1 142.39 6.9
 8 0 -1 152.88 7
 8 0 1 167.18 7.8
 8 0 -1 159.08 7.5
 8 0 1 147.39 7
 -8 0 -1 156.88 13.8
 0 1 1 525.45 17.5
 0 -1 -1 535.85 17.8
 0 -1 1 488.25 17.5
 0 -1 1 523.45 17.6
 0 1 -1 481.45 17.5
 0 -1 -1 501.45 17.5
 0 1 1 493.75 17.5
 0 1 -1 498.95 17.5
 0 -1 1 502.35 17.5
 0 -1 -1 507.35 17.7
 0 -1 1 554.54 17.8
 0 -1 1 510.05 17.7
 0 1 -1 502.15 17.5
 0 -1 -1 511.55 17.6
 1 1 -1 3447.56 132.49
 -1 -1 -1 3707.73 131.59
 -1 1 1 3920.91 132.09
 1 -1 1 3878.41 131.79
 1 1 1 3922.21 131.79
 -1 -1 1 3843.22 131.49
 1 -1 -1 3738.33 132.79
 -1 1 -1 3580.34 132.49
 2 -1 1 283.47 10.7
 -2 1 1 299.97 10.5
 2 1 -1 304.97 10.5
 -2 -1 -1 298.27 11
 2 1 -1 280.57 10.7
 2 -1 1 294.07 10.7
 2 1 -1 277.87 10.8
 -2 -1 -1 290.07 10.4
 -2 1 1 307.87 10.7
 2 -1 1 332.57 10.7
 2 -1 1 308.07 10.5
 2 -1 1 275.37 10.7
 -2 -1 -1 302.27 10.6
 2 1 -1 307.67 10.6
 -2 -1 -1 293.27 10.6
 2 1 -1 293.27 10.7
 -2 1 -1 273.27 10.3
 2 -1 -1 291.47 10.7
 -2 -1 1 294.27 10.6
 2 1 1 312.37 10.7
 -2 -1 1 294.17 10.7
 2 1 1 296.67 10.7
 2 1 1 312.87 10.5
 2 -1 -1 291.07 10.7
 -2 -1 1 287.47 10.4
 2 -1 -1 311.77 10.4
 -2 1 -1 302.77 10.7
 -2 1 -1 285.57 10.8
 3 1 -1 7.1 0.7
 3 -1 1 6.6 1
 3 -1 1 5.7 0.8
 -3 -1 -1 7.2 0.8
 -3 1 1 8.4 1.4
 3 -1 1 7.8 0.7
 -3 1 1 6.6 0.7
 -3 -1 -1 7.9 0.9
 3 -1 1 8.1 0.9
 3 1 -1 8.2 0.9
 -3 -1 -1 9.4 1.5
 3 1 -1 6.6 1
 3 -1 1 6.5 0.9
 -3 1 1 7.3 0.9
 3 1 1 7.3 0.7
 3 1 1 10.5 1.3
 -3 1 -1 7.8 0.8
 3 1 1 8.2 0.9
 -3 -1 1 7.3 0.9
 3 -1 -1 7.5 0.9
 -3 -1 1 6.2 0.9
 -3 -1 1 7.9 0.8
 3 -1 -1 8.4 0.7
 3 1 1 5.2 0.9
 3 -1 -1 7.9 0.9
 3 -1 -1 8.7 0.9
 -3 1 -1 8.8 1.3
 -3 -1 1 8.7 1.4
 4 -1 1 434.66 15.3
 4 1 -1 440.06 15.3
 4 -1 1 409.76 15.8
 -4 1 1 438.56 15.4
 4 -1 1 438.96 15.9
 4 -1 1 445.76 15.8
 -4 -1 -1 424.06 15.4
 -4 1 1 446.86 16.5
 4 1 -1 445.46 15.7
 4 1 -1 410.86 15.8
 4 -1 1 409.26 15.9
 4 1 -1 411.76 15.8
 -4 -1 -1 438.66 16.7
 -4 -1 -1 411.96 15.2
 4 -1 -1 419.16 15.9
 4 1 1 429.86 15.9
 4 1 1 425.86 15.9
 4 -1 -1 432.86 16.1
 4 1 1 453.05 15.4
 4 -1 -1 446.36 15.3
 4 -1 -1 419.16 15.8
 -4 -1 1 397.16 15.2
 -4 1 -1 426.56 15.8
 -4 1 -1 434.36 15.4
 -4 -1 1 431.66 16.6
 -4 -1 1 419.36 15.6
 -4 1 -1 439.06 16.4
 4 1 1 422.76 15.7
 5 1 -1 102.09 4.2
 -5 1 1 100.29 4.8
 -5 -1 -1 99.59 5.8
 5 1 -1 96.49 4.9
 5 1 -1 99.59 4.7
 -5 1 1 109.39 5.8
 -5 1 1 92.09 4.2
 5 1 -1 101.49 4.9
 5 -1 1 103.29 4.2
 5 -1 1 100.49 4.7
 5 -1 1 96.29 4.8
 5 -1 1 98.49 4.9
 5 -1 -1 92.39 5
 5 1 1 92.39 4.8
 -5 -1 1 104.09 5.9
 -5 1 -1 103.09 5.7
 5 1 1 101.09 4.3
 5 -1 -1 95.29 4.8
 5 1 1 100.19 5
 -5 1 -1 101.69 4.3
 6 1 -1 79.69 4.6
 -6 1 1 85.09 5.8
 6 -1 1 81.49 4.6
 6 1 -1 84.89 4.6
 6 -1 1 85.19 4.8
 6 1 -1 81.99 4.6
 -6 -1 -1 86.39 7
 6 -1 -1 83.19 4.7
 6 1 1 84.29 4.6
 6 1 1 87.19 4.8
 6 1 1 93.09 4.8
 6 -1 -1 77.59 4.6
 -6 1 -1 84.79 5.7
 6 -1 -1 94.29 4.7
 6 1 1 86.59 4
 -7 -1 -1 29.5 4.2
 7 -1 1 30.3 3.1
 7 1 -1 37.5 3.3
 7 1 -1 35.5 2.9
 7 -1 1 33.9 2.8
 -7 1 1 32.1 4.1
 7 -1 -1 35.3 2.9
 -7 -1 1 28.5 4.1
 7 1 1 36.2 2.9
 7 -1 -1 34.9 3.1
 7 1 1 33.3 3.3
 -7 1 -1 27 4.2
 8 1 -1 77.49 4.2
 -8 -1 -1 64.69 8.4
 8 -1 1 71.19 4.4
 8 -1 1 78.29 4.7
 8 1 -1 73.59 5.3
 -8 -1 -1 60.09 5.9
 8 1 1 81.69 5.5
 8 -1 -1 72.49 4.3
 8 1 1 70.19 4.1
 -8 1 -1 71.49 6.8
 -8 -1 1 56.19 5.6
 -8 -1 1 56.49 6.5
 8 -1 -1 79.09 4.6
 0 2 -1 8883.01 327.77
 0 2 1 9504.15 328.17
 0 -2 1 9999 327.77
 0 -2 -1 9828.52 328.07
 1 2 -1 1480.55 53.69
 -1 -2 -1 1645.44 53.79
 -1 2 -1 1540.15 53.79
 1 2 1 1622.24 53.79
 1 2 1 1591.34 53.79
 1 -2 -1 1551.54 53.79
 -1 2 -1 1513.05 53.69
 -2 -2 -1 902.81 31.5
 -2 -2 -1 830.62 30.7
 -2 -2 -1 935.11 31.2
 2 -2 1 896.61 31.1
 2 2 -1 864.11 31
 2 2 -1 835.92 31.1
 -2 -2 -1 909.11 31.1
 2 -2 1 892.81 31.1
 2 -2 1 931.21 30.8
 2 -2 1 891.01 31.3
 2 -2 -1 927.01 31.1
 -2 -2 1 888.01 31.1
 2 2 1 839.62 31.1
 2 -2 -1 912.41 31.1
 -2 2 -1 906.81 31.2
 -2 -2 1 925.81 31.5
 2 2 1 862.71 31.1
 3 -2 1 314.67 12.1
 -3 2 1 339.17 12.1
 3 -2 1 322.27 12.1
 3 2 -1 332.37 12
 -3 -2 -1 320.17 12.7
 3 -2 1 352.26 12
 -3 2 1 337.27 11.8
 3 2 -1 330.27 11.7
 -3 -2 -1 324.97 12
 3 2 -1 315.67 12.1
 3 -2 1 338.37 11.7
 3 -2 1 324.87 12.3
 3 2 -1 322.07 12.1
 3 -2 -1 309.07 12.1
 3 2 1 326.97 12.1
 3 2 1 348.07 12.1
 -3 -2 1 324.87 11.8
 3 2 1 321.57 12.1
 3 2 1 329.87 11.7
 3 -2 -1 347.57 11.9
 3 -2 -1 331.47 12.5
 -3 -2 1 323.77 12.7
 -3 -2 1 324.57 12
 3 -2 -1 314.57 12
 -3 2 -1 337.27 12.1
 -3 2 -1 324.57 12.3
 -3 -2 1 313.17 11.7
 -3 2 -1 342.27 11.8
 4 -2 1 368.76 13.9
 4 2 -1 360.06 13.4
 4 2 -1 358.46 13.9
 -4 -2 -1 385.86 14.9
 -4 2 1 387.06 14
 4 -2 1 375.26 13.3
 -4 2 1 381.16 13.5
 4 -2 1 356.36 14
 4 -2 1 374.86 13.7
 -4 2 1 378.16 14.5
 4 -2 1 370.76 14
 -4 -2 -1 385.76 13.7
 4 2 -1 373.86 13.9
 -4 -2 1 344.17 13.6
 -4 -2 1 375.36 14.8
 -4 2 -1 368.46 14.4
 -4 2 -1 365.66 13.5
 4 -2 -1 383.66 13.7
 -4 -2 1 372.66 13.6
 -4 2 -1 375.36 13.9
 4 2 1 371.56 14
 4 -2 -1 384.26 14
 4 2 1 359.96 13.8
 4 -2 -1 365.66 14.3
 4 -2 -1 379.46 13.9
 4 2 1 373.26 14
 4 2 1 374.76 13.4
 5 -2 1 41.2 2.8
 5 2 -1 37.3 2.6
 -5 -2 -1 39.7 2.4
 -5 2 1 38.7 2.8
 5 -2 1 36.5 2.5
 5 2 -1 36.2 2.5
 -5 2 1 38.5 3.4
 5 2 -1 45.1 4
 5 -2 1 39.9 2.7
 -5 -2 -1 41.4 3.7
 5 -2 -1 37 3.2
 -5 -2 1 36.9 3.6
 5 -2 -1 37.5 2.5
 5 2 1 35.7 2.6
 5 -2 -1 38.9 2.6
 -5 2 -1 39.7 2.8
 5 2 1 41.7 2.7
 5 2 1 38.2 2.2
 5 -2 -1 40 2.7
 5 2 1 43.5 2.9
 -5 2 -1 36.1 3.3
 6 2 -1 30.7 2.8
 6 -2 1 31.1 2.8
 -6 2 1 24.6 3.5
 6 2 -1 28.1 2.1
 6 -2 1 32.6 2.6
 -6 -2 -1 32.4 4
 6 2 1 30.5 2.7
 6 -2 -1 29.9 2.5
 6 2 1 28.7 2.7
 -6 2 -1 28.3 3.6
 -6 -2 1 28.9 3.8
 6 2 1 32.5 2.2
 6 -2 -1 27.9 2.6
 -7 2 1 2.6 2.7
 -7 -2 -1 0.3 2
 7 2 -1 0 1.9
 -7 -2 -1 -0.9 2.9
 7 2 -1 1.5 1.2
 7 2 -1 1 1.8
 7 -2 1 -0.3 0.9
 7 -2 1 -1.5 1.1
 7 -2 -1 1.9 1.4
 7 2 1 2.7 1.9
 7 -2 -1 0.2 1.1
 -7 2 -1 -1.2 3.5
 -7 -2 1 0.4 2.9
 7 2 1 0.1 1.9
 -7 -2 1 -1.1 2
 7 2 1 0.2 0.9
 -8 -2 -1 14.8 3.5
 -8 -2 -1 13.7 4.3
 8 2 -1 18.5 2.4
 8 -2 1 17 4.8
 8 -2 1 22.2 2.8
 8 -2 -1 19.5 3.1
 8 -2 -1 19 2.7
 8 -2 -1 19.1 4
 8 2 1 21.6 2.5
 0 -3 1 4693.13 161.28
 0 3 1 4378.96 161.98
 0 -3 -1 5009.7 161.98
 -1 -3 -1 452.25 15.8
 -1 -3 -1 427.86 16.3
 1 3 -1 435.16 15.5
 -1 -3 -1 456.05 15.9
 -1 -3 -1 396.66 15.6
 -1 -3 -1 429.66 15.8
 -1 -3 -1 437.46 16
 -1 -3 -1 449.06 15.8
 -1 3 1 449.16 15.6
 1 -3 1 438.46 15.5
 1 3 -1 437.26 15.5
 1 -3 1 471.55 16.2
 1 -3 1 430.56 15.5
 -1 -3 -1 459.25 15.9
 1 -3 1 460.65 16.1
 -1 -3 1 437.36 15.8
 -1 -3 1 454.35 16.3
 1 3 1 421.26 15.4
 -1 -3 1 448.96 16
 1 3 1 448.46 15.6
 1 3 1 464.85 15.5
 1 -3 -1 472.05 16.2
 -1 3 -1 455.55 15.6
 1 -3 -1 443.66 15.4
 -1 -3 1 470.85 16
 -1 -3 1 447.96 15.8
 1 -3 -1 459.65 15.7
 -1 -3 1 455.25 16
 -1 -3 1 452.05 15.7
 1 3 1 443.66 15.7
 2 -3 1 1260.47 43.8
 2 3 -1 1258.17 43.3
 2 -3 1 1241.68 43.3
 2 3 -1 1210.08 43.3
 -2 -3 -1 1322.77 43.5
 -2 -3 1 1320.17 43.5
 2 3 1 1215.78 43.4
 -2 3 -1 1202.08 43.3
 2 3 1 1218.48 43.6
 3 3 -1 346.17 12.8
 -3 3 1 347.97 12.5
 3 3 -1 343.87 12.8
 3 3 -1 359.66 12.7
 3 -3 1 353.46 13.3
 3 -3 1 362.66 12.6
 -3 3 1 362.76 12.9
 3 -3 1 338.77 12.9
 -3 -3 -1 354.06 13.6
 3 3 -1 347.97 12.4
 -3 -3 1 346.67 12.8
 3 -3 -1 365.26 13
 3 3 1 353.66 12.5
 -3 3 -1 363.46 12.9
 3 -3 -1 338.87 12.8
 3 3 1 344.87 12.8
 3 3 1 329.97 12.8
 -3 -3 1 334.67 13.5
 -3 3 -1 334.87 12.9
 3 -3 -1 353.36 13.4
 -4 -3 -1 30.2 2
 4 3 -1 33.6 2.1
 -4 3 1 34.2 2.6
 4 -3 1 30.2 2.1
 4 3 -1 31.3 2.1
 4 -3 1 29.8 2
 4 3 -1 31.5 1.7
 -4 3 1 31 2.1
 -4 3 1 30.4 1.8
 4 -3 1 28.9 2.5
 4 -3 1 32.2 2
 4 3 -1 25.5 1.9
 -4 -3 -1 35.5 3.2
 4 -3 -1 27.8 1.9
 4 3 1 30.4 2.1
 4 3 1 28 2
 -4 3 -1 35 2.6
 -4 -3 1 32.9 2.1
 4 -3 -1 30.7 2.6
 4 3 1 30.9 2.1
 -4 3 -1 32.3 1.9
 4 3 1 29.9 1.7
 4 -3 -1 29.5 2.1
 -4 3 -1 31.9 2.2
 4 -3 -1 32.4 2
 -4 -3 1 31.8 4.1
 5 3 -1 35.6 2.6
 5 -3 1 33 3
 5 -3 1 32 2.5
 -5 3 1 33.7 2.1
 -5 -3 -1 32.9 2.4
 -5 -3 -1 27.7 3.4
 -5 3 1 32.7 3.2
 5 -3 1 35.5 2.5
 5 3 -1 36.1 2.5
 5 3 -1 34.6 2.1
 -5 3 -1 35.6 2.7
 -5 3 -1 36.4 3.3
 5 3 1 33 2.1
 5 3 1 32.9 2.5
 5 -3 -1 37.5 2.5
 5 3 1 43.3 4
 5 -3 -1 33.5 3.3
 -5 3 -1 37.6 2.2
 -5 -3 1 36.6 3.7
 5 3 1 34 3.2
 5 -3 -1 35 2.6
 6 3 -1 212.48 9
 -6 3 1 187.38 9
 6 3 -1 196.98 8.7
 -6 3 1 217.58 10.3
 6 -3 1 214.48 9.7
 -6 -3 -1 215.38 10.4
 -6 3 1 193.28 8.1
 6 -3 1 200.18 8.7
 6 3 -1 209.38 9.1
 6 -3 -1 204.28 8.6
 -6 3 -1 190.58 9
 6 3 1 204.58 9.1
 6 3 1 205.28 8.8
 -6 -3 1 217.58 10.6
 -6 3 -1 201.28 9.6
 6 3 1 223.08 9.1
 -6 3 -1 187.48 8.1
 7 3 -1 5.2 2.8
 7 -3 1 11.9 2.3
 7 3 -1 11.3 3.9
 7 -3 1 11.8 2.2
 -7 -3 -1 5.8 3.4
 -7 3 1 6.5 3.1
 -7 -3 -1 7.8 2.6
 -7 -3 1 7.9 2.7
 7 3 1 6 1.2
 7 -3 -1 7.9 1.5
 7 3 1 5.7 2.1
 7 -3 -1 10 1.9
 -7 -3 1 6.7 3.8
 8 -3 1 4.8 2.1
 8 3 -1 0.1 1.3
 -8 -3 -1 -2.6 2.7
 8 -3 1 1.6 1.6
 -8 -3 -1 2.9 3.6
 8 -3 -1 2.3 1.7
 -8 -3 1 2.3 3.6
 8 -3 -1 2.4 2.7
 8 3 1 -0.2 1.3
 -8 -3 1 1.6 2.6
 0 -4 -1 577.64 20.9
 0 -4 -1 576.64 20.8
 0 -4 1 639.04 21
 0 -4 -1 590.14 20.9
 0 -4 -1 594.64 20.9
 0 -4 -1 608.44 21
 0 -4 1 591.34 21
 0 -4 1 575.54 21.2
 0 -4 1 589.54 20.8
 0 -4 1 593.84 21.4
 0 -4 -1 624.24 21.5
 0 -4 1 631.54 21.3
 0 -4 -1 558.04 20.5
 0 -4 -1 588.54 21.2
 1 4 -1 2817.52 92.09
 1 4 1 2547.25 92.09
 2 4 -1 558.54 19.6
 2 4 -1 580.04 19.3
 2 4 -1 531.95 19.6
 2 -4 1 586.84 19.4
 -2 -4 -1 571.74 21.9
 2 4 -1 602.44 19.8
 -2 -4 -1 563.84 19.9
 -2 4 1 577.14 19.7
 2 -4 1 561.74 19.7
 -2 -4 -1 581.44 19.9
 2 -4 1 575.34 20.3
 2 -4 -1 566.94 20.4
 -2 -4 1 545.45 19.8
 2 -4 -1 513.25 19.2
 2 -4 -1 578.74 19.6
 -2 4 -1 540.55 20
 2 -4 -1 544.45 19.6
 -2 4 -1 533.15 19.5
 -2 -4 1 567.54 20.3
 -2 -4 1 510.65 20.6
 2 -4 -1 497.45 19.3
 -2 -4 1 568.84 20.7
 -2 -4 1 581.44 19.9
 2 4 1 525.55 19.6
 2 4 1 562.54 19.6
 2 4 1 538.75 19.6
 3 -4 1 823.22 27.8
 -3 4 1 824.52 27.6
 3 -4 1 777.22 27.9
 3 -4 1 793.62 27.6
 -3 4 1 821.32 28
 -3 -4 -1 774.52 28.7
 3 4 -1 766.12 27.8
 3 4 -1 795.82 27.5
 3 4 -1 777.12 27.8
 -3 -4 -1 762.52 28
 3 -4 1 781.52 28.5
 3 -4 -1 799.92 27.8
 -3 -4 1 790.22 28
 3 4 1 778.32 27.9
 3 4 1 774.92 27.9
 -3 -4 1 768.22 28.7
 -3 4 -1 754.02 27.9
 3 4 1 790.12 27.5
 3 -4 -1 756.92 27.9
 3 -4 -1 826.52 28.7
 -3 4 -1 799.92 28
 3 -4 -1 803.42 27.6
 4 4 -1 308.37 11.5
 4 -4 1 291.57 11.1
 4 4 -1 282.17 11.2
 -4 -4 -1 310.87 12.5
 4 -4 1 287.47 10.9
 -4 -4 -1 291.87 11.2
 -4 4 1 287.77 11.6
 4 4 -1 294.87 11.2
 -4 4 1 297.27 11.3
 4 -4 1 261.27 11.5
 4 -4 1 289.27 11.8
 -4 4 1 293.87 10.9
 -4 4 -1 271.17 11.2
 4 4 1 310.47 11.3
 -4 -4 1 309.27 11.3
 -4 4 -1 292.17 10.9
 -4 -4 1 302.27 12.4
 4 -4 -1 310.07 12.1
 -4 4 -1 307.97 11.6
 4 4 1 288.67 11.2
 4 -4 -1 297.97 11.1
 4 4 1 289.27 11.3
 4 -4 -1 259.27 11.1
 -5 4 1 372.86 14.6
 -5 -4 -1 379.96 16.5
 -5 -4 -1 379.96 15.5
 5 -4 1 367.16 13.8
 5 4 -1 311.97 13.1
 -5 -4 -1 370.26 13.7
 -5 4 1 356.86 13.3
 5 4 -1 356.06 13.7
 5 -4 1 348.57 14.3
 5 4 -1 324.37 13.7
 5 4 -1 364.46 13.9
 -5 -4 1 353.66 13.6
 -5 4 -1 363.26 14
 5 -4 -1 369.56 13.7
 5 -4 -1 380.46 14.8
 5 4 1 373.96 14
 5 4 1 344.27 13.9
 -5 4 -1 358.06 13.4
 -5 -4 1 362.66 15.3
 -5 -4 1 378.86 16.4
 5 -4 -1 312.47 13.7
 -5 4 -1 373.56 14.5
 5 4 1 351.26 13.8
 -6 -4 -1 60.29 6.4
 6 4 -1 62.49 3.8
 -6 4 1 54.89 4.2
 6 4 -1 61.99 3.2
 6 -4 1 74.39 4.2
 -6 4 1 65.79 3.5
 6 4 -1 56.89 3.8
 6 -4 1 64.19 4
 -6 -4 -1 68.09 5.3
 6 4 -1 63.49 4.3
 6 4 1 67.89 4.4
 -6 -4 1 68.39 6.6
 6 -4 -1 69.39 3.9
 6 4 1 60.69 3.3
 -6 4 -1 62.99 3.5
 -6 4 -1 59.39 4.8
 6 4 1 65.89 3.9
 6 4 1 56.89 3.8
 6 -4 -1 64.49 3.9
 -6 -4 1 65.79 5.4
 -7 -4 -1 12.9 3.7
 7 -4 1 17.2 2.5
 7 -4 1 17.2 2.3
 7 4 -1 18.8 2.2
 -7 -4 1 20.4 5
 7 -4 -1 17 2.4
 7 4 1 21 2.4
 7 -4 -1 19.5 2.4
 7 4 1 13.5 2.3
 -8 -4 -1 14.9 3.4
 8 -4 1 26.3 3.7
 -8 -4 -1 25.5 5.1
 8 -4 1 21 2.6
 8 4 -1 25.2 2.5
 8 -4 -1 23.9 2.7
 8 -4 -1 15.1 4.3
 8 4 1 22.2 2.5
 -8 -4 1 20.2 3.9
 0 -5 -1 87.49 3.6
 0 -5 -1 83.49 3.5
 0 -5 1 88.49 3.7
 0 -5 -1 85.19 3.5
 0 -5 1 82.69 3.4
 0 -5 1 87.49 4
 0 -5 1 88.89 4.2
 0 -5 -1 88.09 4.2
 0 -5 1 82.79 3.5
 0 -5 1 88.39 3.5
 0 -5 1 81.99 3.5
 0 5 1 93.39 3.3
 0 -5 -1 78.19 3.6
 0 -5 -1 85.59 4
 0 -5 -1 84.19 3.6
 -1 -5 -1 2285.37 74.79
 1 5 -1 2118.29 73.99
 1 -5 1 2147.09 74.19
 1 -5 -1 2035.4 74.29
 -1 5 -1 2194.98 74.09
 -2 -5 -1 846.82 30.2
 2 5 -1 836.22 28.5
 2 -5 1 811.82 28.6
 2 5 -1 803.12 28.7
 2 -5 1 847.22 28.9
 -2 -5 -1 809.72 29.6
 -2 -5 -1 828.62 29.2
 2 5 -1 853.81 28.8
 2 -5 1 844.62 29.8
 -2 -5 -1 865.11 29.1
 -2 -5 -1 836.32 29.2
 2 5 -1 778.02 28.7
 2 5 1 775.12 29
 2 -5 -1 800.12 29.3
 -2 -5 1 864.71 29.2
 -2 -5 1 831.72 29.2
 -2 -5 1 854.81 29.5
 2 -5 -1 859.51 29.9
 2 -5 -1 778.32 28.6
 -2 -5 1 825.52 30.1
 2 5 1 830.02 28.8
 2 -5 -1 755.82 28.6
 -2 -5 1 868.91 29.4
 2 5 1 767.52 28.8
 2 -5 -1 835.72 28.9
 -2 -5 1 830.02 29.6
 3 5 -1 33.8 2
 3 -5 1 39.5 2.1
 3 5 -1 39.7 2
 3 5 -1 36.6 1.7
 3 5 -1 32.5 2.1
 3 -5 1 36.3 2.8
 -3 5 1 37.1 1.9
 -3 -5 -1 34.8 2.8
 -3 5 1 36.2 2.1
 -3 -5 -1 36.4 2.3
 -3 -5 -1 37.3 2.3
 3 -5 1 32.2 1.9
 -3 -5 -1 36.7 3.5
 -3 5 -1 34.8 2.1
 3 5 1 36 2.2
 -3 5 -1 33.3 2.1
 3 -5 -1 34.1 1.9
 3 -5 -1 35.6 2
 3 5 1 37.1 2
 -3 -5 1 36.5 2.3
 -3 -5 1 35.3 3.4
 -3 -5 1 36.3 2.8
 3 5 1 37.3 1.7
 3 5 1 34.3 1.9
 3 -5 -1 37.9 2.9
 4 5 -1 166.88 6.4
 4 -5 1 162.88 6.9
 -4 -5 -1 167.88 7
 4 -5 1 168.88 6.7
 4 -5 1 171.88 7.7
 4 5 -1 152.08 6.8
 -4 -5 -1 161.68 8
 -4 5 1 168.28 7.2
 4 5 -1 168.08 6.7
 -4 5 1 168.18 7
 -4 -5 -1 171.38 8.9
 -4 5 1 163.28 6.5
 -4 5 -1 157.18 6.5
 4 5 1 156.98 6.9
 4 -5 -1 162.88 6.6
 -4 -5 1 162.58 8
 4 5 1 160.78 6.4
 -4 -5 1 172.38 8.8
 4 -5 -1 166.98 7.9
 4 -5 -1 157.68 6.8
 -4 5 -1 163.08 7
 4 5 1 163.78 6.8
 -4 5 -1 169.48 7
 -4 -5 1 162.38 6.9
 4 5 1 169.78 6.9
 -5 -5 -1 592.24 21.7
 -5 5 1 585.04 21.3
 -5 -5 -1 611.44 24.7
 5 -5 1 580.04 22.5
 5 -5 1 577.94 21.9
 5 5 -1 590.04 21.8
 -5 5 1 610.64 22.4
 5 -5 1 601.74 21.6
 5 5 -1 560.54 21.6
 -5 -5 -1 612.54 23.5
 5 5 -1 580.24 21.8
 -5 -5 1 630.74 24.7
 -5 -5 1 584.44 21.6
 5 -5 -1 575.84 22.8
 -5 -5 1 607.04 23.6
 5 5 1 582.74 21.9
 5 -5 -1 570.24 21.8
 5 5 1 565.54 21.1
 -5 5 -1 593.54 22.2
 5 5 1 575.04 21.7
 5 -5 -1 588.34 21.5
 -5 5 -1 610.04 22.1
 5 5 1 561.54 21.8
 6 5 -1 7 2
 6 -5 1 5.4 1.9
 -6 -5 -1 4.2 2.1
 -6 5 1 4 1.2
 6 -5 1 4.5 1.3
 -6 5 1 5 1.7
 -6 -5 -1 8 3.6
 6 5 -1 5.9 1.5
 6 5 -1 4.8 1.1
 6 -5 -1 2.2 1.5
 6 5 1 5.3 1.6
 6 5 1 4.4 1
 6 -5 -1 6.3 1.6
 -6 -5 1 4.6 3.2
 -6 5 -1 4.8 1.2
 -6 -5 1 4.1 2.3
 6 5 1 5.5 1.4
 7 -5 1 9.6 1.7
 7 5 -1 8.9 1.9
 7 5 -1 11.8 2.2
 -7 -5 -1 4.4 2.3
 -7 -5 -1 7.6 3.6
 7 5 1 5.6 1.2
 7 -5 -1 11.2 2.1
 -7 -5 1 8.8 3
 7 -5 -1 7.9 1.8
 7 5 1 7.4 2
 -7 -5 1 8.9 4
 7 5 1 13.3 2.2
 8 -5 1 48.1 3.2
 -8 -5 -1 29.2 5.3
 8 5 -1 46 3.1
 -8 -5 -1 30.3 4.9
 8 -5 -1 40.9 3.2
 -8 -5 1 30.4 4.4
 8 5 1 43 3.1
 -8 -5 1 40.8 6.9
 8 -5 -1 38.6 4.6
 0 -6 -1 88.09 4.3
 0 -6 1 92.19 4.6
 0 -6 -1 84.79 3.7
 0 -6 1 93.79 4.6
 0 -6 -1 88.49 3.8
 0 -6 1 83.79 3.8
 0 -6 1 86.99 3.7
 0 -6 -1 91.59 3.8
 0 -6 -1 85.69 3.7
 0 -6 1 78.79 3.5
 0 -6 -1 97.79 5.5
 0 -6 1 91.49 4
 0 -6 1 87.49 3.7
 0 -6 -1 83.59 3.7
 1 -6 1 272.57 10.5
 -1 -6 -1 250.57 9.8
 -1 -6 -1 246.68 10.1
 -1 -6 -1 249.38 9.9
 1 -6 1 248.88 9.5
 -1 6 1 272.97 9.3
 1 -6 1 258.97 9.8
 1 -6 1 240.58 9.5
 -1 6 1 259.37 9.3
 -1 -6 -1 257.87 10
 -1 -6 -1 255.27 9.8
 1 -6 1 259.77 9.3
 1 -6 1 264.67 10.4
 -1 -6 -1 280.87 10.9
 1 -6 -1 273.37 10.5
 -1 -6 1 257.67 9.9
 1 -6 -1 263.47 9.6
 -1 -6 1 276.07 10.8
 1 -6 -1 260.47 9.5
 -1 6 -1 280.17 9.2
 -1 -6 1 266.97 10.3
 1 -6 -1 257.67 9.3
 1 -6 -1 268.67 10.5
 -1 -6 1 276.77 10
 1 -6 -1 258.97 9.6
 -1 -6 1 257.77 9.7
 1 -6 -1 257.77 9.6
 -1 -6 1 265.77 10
 1 -6 -1 259.57 9.8
 1 6 1 251.47 9.2
 -1 -6 1 260.37 9.9
 2 6 -1 1852.71 66.69
 -2 -6 -1 2004.2 67.39
 -2 -6 1 2073.09 67.69
 2 -6 -1 1953.6 67.09
 2 -6 -1 1875.81 67.39
 2 -6 -1 1824.62 66.59
 2 6 1 1905.11 66.79
 -2 -6 1 1997.2 68.49
 -3 6 1 105.99 4.2
 3 -6 1 102.79 4.5
 -3 -6 -1 98.69 4.7
 -3 -6 -1 102.39 6.2
 3 6 -1 100.69 4.3
 -3 6 1 101.59 4.5
 -3 -6 -1 108.19 4.9
 3 -6 1 90.59 4.1
 3 -6 1 105.49 5.5
 3 6 -1 102.69 4
 3 6 -1 103.79 4.3
 -3 -6 -1 101.59 5.4
 3 6 1 101.39 4.3
 3 -6 -1 103.99 5.6
 3 -6 -1 101.59 4.2
 3 6 1 100.59 4.4
 -3 -6 1 104.99 5.4
 -3 -6 1 101.09 4.7
 -3 -6 1 113.39 6.3
 3 6 1 104.59 4
 -3 6 -1 100.09 4.5
 3 -6 -1 107.59 4.5
 4 6 -1 255.17 9.9
 -4 -6 -1 266.27 11.5
 -4 6 1 259.87 10.3
 4 -6 1 256.47 10.1
 -4 6 1 256.07 9.7
 -4 -6 -1 251.27 10.3
 -4 -6 -1 275.57 12.6
 -4 6 1 253.17 10.2
 4 6 -1 251.97 10
 4 6 -1 252.47 9.6
 4 -6 1 246.08 9.7
 4 -6 1 270.97 11.5
 4 6 1 259.97 10
 -4 -6 1 266.97 12.4
 4 6 1 256.57 9.6
 4 -6 -1 262.57 11.4
 -4 6 -1 259.17 10.3
 -4 6 -1 253.77 9.7
 4 -6 -1 250.27 10.1
 4 -6 -1 257.07 9.8
 -4 -6 1 263.07 10.3
 -4 -6 1 259.97 11.5
 4 6 1 245.58 10.1
 -5 -6 -1 60.39 3.7
 5 6 -1 64.49 3.1
 -5 6 1 62.79 3.3
 5 6 -1 63.69 3.6
 -5 -6 -1 60.49 5
 5 -6 1 61.29 3.6
 5 -6 1 61.79 4.7
 5 6 -1 65.09 3.6
 -5 -6 -1 62.09 6.3
 -5 6 -1 62.19 3.3
 5 6 1 61.29 3.1
 5 6 1 59.69 3.6
 -5 -6 1 72.09 6.3
 -5 -6 1 54.69 4.9
 -5 -6 1 65.79 3.8
 5 -6 -1 59.59 3.3
 5 6 1 60.89 3.6
 5 -6 -1 58.29 4.7
 5 -6 -1 58.89 3.6
 -5 6 -1 60.39 3.8
 6 6 -1 86.59 4.7
 -6 -6 -1 91.59 7.7
 -6 -6 -1 87.09 4.8
 6 6 -1 85.59 4.1
 6 6 -1 89.89 4.8
 -6 -6 -1 90.39 6.5
 6 -6 1 91.69 4.8
 -6 6 1 85.59 5.2
 -6 6 1 86.59 4.3
 6 -6 -1 77.09 5.9
 -6 -6 1 91.39 6.4
 6 6 1 85.89 4.7
 6 -6 -1 87.59 5.1
 6 6 1 84.09 4.8
 6 6 1 82.69 4.1
 -6 6 -1 80.69 4.2
 6 -6 -1 89.39 4.7
 -6 -6 1 84.59 7.4
 7 -6 1 3.1 2.2
 7 6 -1 1.1 1.2
 7 6 -1 0.8 1.5
 7 -6 1 2.4 1.2
 -7 -6 -1 1.1 2.1
 -7 -6 -1 0.2 3
 7 -6 1 3.9 1.6
 7 6 1 2.2 1.6
 -7 -6 1 2.3 2.3
 7 6 1 3 1.1
 7 -6 -1 2.4 1.4
 -7 -6 1 -0.6 3.3
 7 -6 -1 1.4 1.6
 7 6 1 1.8 1.2
 0 -7 1 675.53 24
 0 -7 -1 658.93 23.1
 0 -7 1 647.04 23.1
 0 -7 1 649.04 23.3
 0 -7 -1 656.83 23.9
 0 -7 -1 645.14 23.2
 0 -7 1 667.43 23.4
 0 -7 1 675.53 24.2
 0 -7 -1 684.13 24.3
 0 -7 1 589.84 22.9
 0 -7 -1 643.04 23.2
 0 -7 -1 616.94 23.1
 -1 -7 -1 288.77 11.1
 1 -7 1 286.37 11.4
 -1 7 1 278.47 10
 -1 7 1 302.37 10
 -1 -7 -1 282.57 10.7
 1 -7 1 270.17 10.2
 -1 -7 -1 286.27 10.7
 -1 -7 -1 285.57 10.6
 1 -7 1 273.17 9.8
 1 -7 1 284.07 10.4
 -1 -7 -1 287.87 11.8
 -1 -7 -1 281.27 10.6
 1 -7 1 270.57 10.6
 1 -7 1 283.77 11.4
 1 -7 1 280.87 10.6
 1 -7 1 255.07 9.9
 -1 -7 1 287.77 11.7
 -1 7 -1 277.97 10
 1 -7 -1 270.77 10.3
 1 -7 -1 294.27 11.5
 1 -7 -1 280.77 9.9
 1 -7 -1 284.37 10.5
 1 -7 -1 266.17 10.5
 -1 -7 1 281.17 10.6
 -1 -7 1 285.07 10.6
 1 7 1 263.57 9.9
 -1 -7 1 280.67 10.8
 1 -7 -1 259.97 10.3
 -1 -7 1 288.07 11.2
 -1 7 -1 293.47 9.9
 -1 -7 1 278.77 10.6
 -1 -7 1 276.77 10.7
 1 -7 -1 296.27 11.5
 2 -7 1 34.7 2
 2 -7 1 41.3 3.1
 -2 -7 -1 37.1 3.5
 2 7 -1 35.6 1.8
 -2 7 1 42.6 2
 -2 -7 -1 31.5 2.4
 -2 -7 -1 37.1 2.4
 -2 -7 -1 36.6 2.4
 2 -7 1 36.6 1.9
 -2 -7 -1 39.8 2.8
 2 -7 1 38.7 2.4
 2 7 -1 37.8 1.5
 2 -7 1 42.6 2.5
 -2 -7 -1 36.9 2.4
 2 7 1 32.9 1.9
 2 7 1 41.8 1.8
 -2 -7 1 40.8 2.4
 -2 -7 1 39 2.4
 2 -7 -1 34.8 2.1
 -2 -7 1 36.2 2.6
 2 7 1 36.3 1.8
 2 7 1 35.8 1.6
 -2 -7 1 34.6 2.6
 -2 7 -1 39.4 2
 -2 -7 1 34.2 2.3
 2 -7 -1 42.3 2.3
 -2 -7 1 38.4 3.5
 2 -7 -1 35.1 2.3
 -2 -7 1 40.5 2.8
 -3 7 1 96.99 4
 3 7 -1 98.79 4.1
 -3 7 1 97.39 4.5
 3 7 -1 95.19 3.8
 -3 -7 -1 101.09 6.3
 -3 7 1 101.89 4.4
 -3 -7 -1 104.59 4.8
 3 -7 1 99.59 4.3
 3 7 -1 91.59 4.1
 3 -7 1 96.69 4.7
 -3 -7 -1 90.09 4.7
 3 -7 1 94.09 5.4
 3 7 1 100.09 4.2
 3 7 1 103.99 3.9
 -3 -7 1 99.69 4.7
 3 -7 -1 91.39 4.5
 3 -7 -1 96.29 4.2
 -3 7 -1 92.79 4.3
 -3 -7 1 102.69 5.5
 3 -7 -1 92.79 5.6
 -3 -7 1 95.29 4.7
 3 -7 -1 94.69 4.7
 3 7 1 96.19 4.2
 -4 -7 -1 97.59 6.8
 -4 -7 -1 92.29 4.8
 4 -7 1 89.19 4.3
 -4 -7 -1 94.39 5.8
 -4 7 1 96.49 5.9
 4 7 -1 92.39 4.3
 4 -7 1 95.09 5.6
 4 7 -1 89.19 3.9
 -4 7 1 90.59 4.1
 4 -7 -1 88.19 4.3
 -4 7 -1 89.99 4.1
 4 7 1 85.79 3.9
 -4 -7 1 90.69 5.7
 -4 -7 1 88.19 4.7
 4 7 1 92.09 4.4
 -4 -7 1 96.09 6.7
 4 -7 -1 97.89 5.8
 4 -7 -1 89.39 4.8
 -5 -7 -1 587.04 24.7
 5 -7 1 529.15 20.2
 5 7 -1 532.25 19.6
 -5 -7 -1 535.85 20.4
 5 -7 1 515.75 21.3
 -5 7 1 521.45 19.8
 5 7 -1 538.15 20.2
 5 7 -1 539.45 20.1
 5 -7 -1 571.34 20.9
 -5 7 -1 549.05 20.6
 -5 7 -1 540.05 19.8
 -5 -7 1 532.75 20.4
 -5 -7 1 547.45 23.4
 5 -7 -1 518.25 21.6
 5 7 1 539.55 20.3
 5 7 1 562.84 19.7
 5 7 1 544.15 20.2
 5 -7 -1 531.95 20.2
 -5 -7 1 576.34 22.5
 -6 -7 -1 8.2 2.8
 6 -7 1 8.5 2.3
 6 7 -1 6.5 1.5
 6 -7 1 7.9 1.9
 -6 -7 -1 5.3 1.7
 6 7 -1 6.7 1.5
 -6 7 1 8.1 1.4
 -6 -7 -1 7.9 3.6
 -6 7 1 4.9 1.7
 6 -7 1 6.3 1.5
 6 7 -1 5.4 1.1
 6 7 1 7.3 1.5
 6 -7 -1 8.4 1.8
 6 -7 -1 7.7 2.8
 -6 -7 1 9.8 4
 -6 -7 1 8.5 2.9
 6 7 1 9.3 2
 6 -7 -1 6.4 1.7
 -6 7 -1 7.8 1.4
 6 7 1 8.1 1.3
 -7 -7 -1 22.2 4.9
 7 7 -1 23.7 2.4
 7 -7 1 24.3 3
 7 -7 1 21.8 2.3
 -7 -7 -1 18.9 3.7
 7 7 -1 15.8 3.7
 7 7 1 19.2 4.1
 7 7 1 17.1 1.9
 7 -7 -1 23.1 3
 -7 -7 1 14.1 4.5
 -7 -7 1 23.9 4.3
 7 -7 -1 22.2 2.4
 7 7 1 19.9 2.3
 0 -8 1 194.28 7.6
 0 -8 1 197.28 8.7
 0 -8 -1 194.18 7.7
 0 -8 -1 191.38 7.7
 0 -8 1 188.38 7.8
 0 -8 -1 187.78 7.5
 0 -8 -1 192.18 7.7
 0 -8 -1 195.38 8.4
 0 -8 1 191.08 7.6
 0 -8 -1 197.98 8.8
 0 -8 1 193.28 8.5
 0 -8 1 191.98 7.6
 -1 -8 -1 318.77 12.1
 -1 -8 -1 328.47 13.3
 1 -8 1 320.27 12
 -1 -8 -1 317.17 11.9
 -1 -8 -1 286.97 11.9
 1 -8 1 309.47 11.5
 1 -8 1 325.77 12.8
 -1 -8 -1 300.27 11.8
 1 -8 1 308.17 11.6
 -1 -8 -1 311.27 12.4
 1 -8 1 306.97 11.8
 -1 -8 -1 311.77 11.9
 1 -8 1 318.87 12.8
 1 -8 -1 328.57 11.9
 -1 -8 1 295.47 11.8
 -1 -8 1 302.37 12.5
 1 -8 -1 331.17 12.9
 1 -8 -1 314.87 11.6
 -1 -8 1 301.47 11.9
 -1 -8 1 302.67 12
 -1 8 -1 303.77 11.1
 -1 -8 1 325.67 13.2
 -1 8 -1 324.07 11.1
 1 -8 -1 329.57 12.9
 -1 -8 1 303.37 11.8
 1 -8 -1 308.57 11.7
 -2 8 1 88.39 3.7
 2 8 -1 88.59 3.4
 2 -8 1 89.79 5.1
 2 -8 1 81.69 4.2
 -2 -8 -1 87.19 5.6
 -2 -8 -1 87.39 4.3
 2 -8 1 85.69 3.5
 -2 -8 -1 88.49 4.7
 2 8 -1 76.29 3.5
 -2 -8 -1 86.79 4.3
 -2 -8 -1 86.79 4.5
 2 -8 1 83.39 4.1
 2 -8 1 83.49 3.8
 -2 -8 -1 88.09 4.3
 2 -8 -1 94.29 5.3
 -2 -8 1 81.39 4.1
 2 -8 -1 87.49 4
 2 8 1 88.79 3.5
 2 8 1 82.09 3.5
 -2 -8 1 82.69 4.2
 2 -8 -1 85.09 4.1
 -2 -8 1 82.29 4.5
 -2 -8 1 86.69 4.5
 -2 8 -1 89.99 3.7
 2 8 1 86.59 3.2
 2 -8 -1 82.29 3.6
 -2 -8 1 80.99 4.1
 -2 -8 1 100.29 5.8
 2 -8 -1 87.79 3.5
 -2 -8 1 86.69 4.6
 2 -8 -1 87.39 4.2
 3 -8 1 348.87 13.4
 -3 -8 -1 329.27 13.3
 3 8 -1 328.17 12.6
 3 -8 1 368.36 13
 -3 -8 -1 354.36 15.3
 -3 -8 -1 340.87 14.1
 -3 8 1 344.67 12.9
 -3 -8 -1 329.87 13.3
 3 -8 1 351.16 14.4
 3 -8 1 323.27 12.7
 3 -8 1 341.77 13.3
 3 8 -1 347.07 12.6
 -3 8 1 352.46 12.5
 3 8 -1 334.67 12.2
 3 -8 -1 323.67 13
 -3 -8 1 344.97 14.1
 3 -8 -1 343.27 12.7
 3 -8 -1 357.76 13.4
 3 -8 -1 333.87 12.8
 -3 -8 1 324.77 13.2
 3 8 1 332.87 12.2
 -3 -8 1 328.77 13.3
 3 8 1 346.27 12.6
 3 -8 -1 350.96 14.5
 -3 8 -1 358.36 12.9
 -3 -8 1 359.46 15.3
 3 8 1 331.77 12.6
 -4 -8 -1 71.59 5.1
 -4 -8 -1 68.39 6.1
 4 -8 1 58.99 3.4
 4 -8 1 72.09 4.2
 4 8 -1 69.89 3.5
 -4 8 1 70.59 3.8
 4 -8 1 69.89 3.6
 4 8 -1 70.69 3.6
 -4 8 1 69.39 3.4
 4 -8 1 68.19 4.3
 4 -8 1 63.49 4.8
 4 -8 -1 75.99 4.2
 -4 -8 1 57.09 3.9
 -4 8 -1 72.49 3.4
 4 -8 -1 67.39 5.2
 -4 8 -1 68.49 3.8
 -4 -8 1 71.09 5
 4 -8 -1 68.99 4.1
 4 8 1 73.49 3.7
 -4 -8 1 68.79 6
 4 8 1 72.69 3.6
 4 -8 -1 61.29 3.4
 5 -8 1 12.5 2
 5 8 -1 6.9 1.2
 5 8 -1 9.6 1.5
 5 8 -1 6.8 1.3
 5 -8 1 10.5 1.7
 5 -8 1 11.9 2.4
 5 -8 1 9.9 2.8
 -5 -8 -1 7.9 3.4
 -5 8 1 6.4 1.2
 -5 -8 -1 13.6 2.5
 -5 -8 -1 12.7 2.9
 5 -8 1 10.8 2.5
 -5 -8 1 11 3.8
 5 8 1 9.4 1.4
 5 -8 -1 9 2.7
 -5 8 -1 6.3 1.2
 -5 -8 1 8.7 2.7
 -5 8 -1 7.2 1.5
 5 -8 -1 4.8 3.3
 5 8 1 8.3 1.5
 5 -8 -1 7.8 1.6
 -5 -8 1 7.1 2.2
 6 -8 1 68.89 3.9
 6 -8 1 55.59 4.8
 6 8 -1 67.49 3.9
 -6 8 1 64.49 3.6
 6 8 -1 66.99 3.4
 -6 -8 -1 71.39 5.8
 6 -8 1 70.99 4.7
 6 8 -1 64.39 4
 -6 -8 -1 57.99 6.7
 -6 8 1 62.69 4.5
 -6 -8 -1 66.19 4.2
 6 -8 -1 66.29 3.8
 6 -8 -1 74.09 4.6
 6 8 1 71.59 4.1
 -6 8 -1 69.09 3.7
 6 -8 -1 63.09 4.2
 -6 -8 1 55.79 6.6
 6 8 1 67.79 3.4
 -6 -8 1 71.09 5.8
 6 8 1 59.99 3.9
 6 -8 -1 52.99 5.2
 7 8 -1 15.7 2.3
 -7 8 1 10.3 2.2
 7 -8 1 15.1 2
 -7 -8 -1 13.5 3.3
 7 8 -1 9.6 2.2
 7 -8 1 11.8 2.2
 -7 -8 -1 14.8 4.3
 -7 -8 1 9 2.8
 7 8 1 11.4 2.2
 7 -8 -1 14.2 2.4
 7 -8 -1 14.6 2
 7 8 1 13.9 1.6
 -7 -8 1 5.4 4
 -7 8 -1 11.8 2.1
 7 8 1 10.7 1.7
 0 -9 -1 652.13 23.6
 0 -9 1 645.64 23.5
 0 -9 1 630.54 23.6
 0 -9 1 647.54 24.9
 0 -9 -1 641.84 23.6
 0 -9 -1 645.54 23.7
 0 -9 -1 700.33 24.4
 0 -9 -1 652.33 25
 0 -9 1 653.13 23.8
 0 -9 1 643.54 23.5
 0 -9 -1 671.43 24.6
 0 -9 1 669.73 24.7
 -1 -9 -1 267.27 11.5
 -1 -9 -1 263.77 10.1
 1 -9 1 268.77 11
 -1 -9 -1 256.87 10.7
 1 -9 1 254.27 10
 -1 -9 -1 256.37 10
 1 -9 1 265.77 10.1
 -1 -9 -1 258.67 10.1
 -1 -9 -1 252.17 10
 1 -9 1 259.27 9.6
 1 -9 1 272.27 11.1
 1 -9 1 249.58 9.7
 -1 9 1 260.37 9.2
 -1 -9 -1 228.98 10
 -1 -9 1 236.88 9.9
 1 -9 -1 252.47 9.9
 -1 -9 1 249.48 10
 -1 -9 1 248.38 10.7
 -1 -9 1 251.97 9.9
 -1 9 -1 255.07 9.1
 1 -9 -1 245.98 9.7
 -1 -9 1 249.78 10.2
 -1 9 -1 235.78 9.2
 1 -9 -1 254.87 11
 1 -9 -1 263.47 11.1
 -1 -9 1 242.38 10
 -1 -9 1 254.27 11.3
 1 -9 -1 232.38 9.6
 1 -9 -1 260.37 10
 -2 9 1 307.67 11.3
 -2 -9 -1 300.27 12
 -2 -9 -1 313.57 12.3
 -2 -9 -1 323.27 13.8
 -2 -9 -1 304.87 12
 2 -9 1 281.67 11.8
 -2 -9 -1 294.77 12.4
 2 -9 1 331.47 12.2
 2 9 -1 298.67 10.9
 -2 -9 -1 308.67 12
 2 -9 1 290.97 11.5
 2 -9 1 300.77 12.9
 2 -9 1 301.47 10.9
 2 9 -1 309.47 10.9
 2 9 1 292.17 10.7
 -2 -9 1 309.67 12.2
 -2 -9 1 297.17 11.8
 2 -9 -1 310.67 11.6
 2 -9 -1 273.57 11.5
 -2 9 -1 309.37 11.3
 2 9 1 304.97 10.9
 -2 -9 1 291.07 12.2
 -2 -9 1 308.27 12
 2 -9 -1 301.97 10.9
 2 9 1 296.47 11
 2 -9 -1 308.77 11.9
 -2 -9 1 312.97 13.6
 -2 -9 1 324.37 12.5
 2 -9 -1 319.27 13.2
 2 -9 -1 285.97 11.1
 3 -9 1 149.59 6.4
 3 -9 1 150.38 6.9
 -3 -9 -1 148.19 7
 3 9 -1 148.99 5.8
 3 9 -1 155.08 6.1
 -3 -9 -1 144.89 6.9
 3 -9 1 160.78 8.1
 -3 -9 -1 151.08 7.6
 3 9 -1 145.59 6.1
 -3 -9 -1 161.28 9
 -3 9 1 153.58 6.5
 3 -9 1 149.19 7.3
 -3 9 1 163.18 6.1
 3 -9 1 152.78 6.1
 -3 -9 1 142.89 6.9
 3 9 1 158.78 6.2
 3 -9 -1 142.39 6.6
 3 -9 -1 151.58 6.1
 3 9 1 147.59 6.2
 -3 -9 1 150.68 7.6
 3 -9 -1 162.28 7
 3 -9 -1 169.98 8.4
 3 -9 -1 148.69 6.5
 -3 -9 1 157.48 8.8
 -3 9 -1 149.79 6.5
 3 9 1 153.58 5.8
 -3 -9 1 146.59 6.9
 4 9 -1 157.08 6.8
 4 -9 1 166.78 7.6
 4 -9 1 161.48 8.6
 4 -9 1 154.48 6.8
 4 -9 1 157.08 7.6
 4 9 -1 167.28 6.8
 -4 -9 -1 160.08 8.5
 -4 -9 -1 168.48 10
 -4 -9 -1 164.88 7.6
 4 9 -1 163.98 6.4
 -4 9 1 169.98 6.7
 -4 9 1 162.48 7.2
 4 -9 1 166.58 6.8
 4 -9 -1 160.88 8.8
 -4 9 -1 156.58 6.6
 -4 -9 1 157.98 7.5
 4 -9 -1 151.48 7
 4 9 1 160.88 6.8
 4 9 1 161.38 6.4
 -4 -9 1 159.18 8.5
 4 -9 -1 167.18 7.6
 4 -9 -1 161.18 6.7
 -4 -9 1 180.78 10.1
 -4 9 -1 156.98 7.1
 4 9 1 162.28 6.9
 5 -9 1 20.2 2.7
 5 -9 1 17.4 2.9
 5 -9 1 21.7 2
 -5 -9 -1 18.2 4.7
 5 9 -1 18.3 1.6
 5 -9 1 16.4 3.3
 5 9 -1 17.9 2
 -5 -9 -1 12.5 3
 -5 -9 -1 21.9 2.5
 -5 9 1 15 1.7
 -5 -9 1 14.9 3.9
 5 -9 -1 19.4 2.6
 5 9 1 20.2 2.1
 5 -9 -1 19.8 1.9
 -5 -9 1 20 3.8
 5 9 1 17.6 1.6
 5 -9 -1 19.3 3.7
 -5 -9 1 19.6 2.5
 5 -9 -1 18.7 2.5
 -5 9 -1 17.4 1.8
 -5 9 -1 13 2.4
 -6 -9 -1 40.4 5
 -6 9 1 42.4 4
 6 -9 1 36.5 2.9
 6 -9 1 42.6 3.7
 6 9 -1 37.8 3.7
 -6 9 1 33.8 3
 6 9 -1 36.3 2.4
 6 9 1 37.5 2.5
 6 -9 -1 34 4.6
 6 9 1 40.8 3.9
 6 -9 -1 37.3 3.6
 -6 9 -1 38.1 3.1
 6 -9 -1 33.4 2.8
 -6 9 -1 38.7 4.2
 -7 -9 -1 11.6 4.5
 -7 -9 -1 11.6 3
 -7 9 1 12.5 3.3
 7 -9 1 16.6 2.2
 7 9 -1 17.4 2.6
 7 -9 1 19.7 2.7
 7 9 -1 19.8 2.3
 -7 9 -1 20.4 2.8
 7 9 1 12.8 2.5
 7 9 1 14.2 1.8
 -7 -9 1 16.5 3.6
 7 -9 -1 18.8 2.5
 -7 -9 1 20.5 4.8
 7 9 1 17.7 2.4
 7 -9 -1 17.7 2.2
 0 -10 -1 258.97 10.1
 0 -10 -1 239.38 9.8
 0 -10 1 254.17 11.4
 0 -10 1 249.88 10.1
 0 -10 -1 262.37 10.1
 0 -10 -1 261.07 11.5
 0 -10 1 250.97 10
 0 -10 -1 250.17 11.1
 0 -10 1 253.57 10.3
 0 -10 1 253.77 10
 0 -10 1 262.67 11.2
 -1 10 1 142.59 5.6
 -1 -10 -1 150.78 7.4
 -1 -10 -1 145.19 6.4
 -1 -10 -1 141.79 6.6
 1 -10 1 140.39 6.5
 -1 -10 -1 157.68 8.1
 -1 -10 -1 146.29 6.5
 1 -10 1 144.69 7.5
 -1 -10 -1 137.89 6.5
 -1 -10 -1 151.98 6.9
 1 -10 1 143.99 7.6
 1 -10 1 152.28 6.6
 1 -10 1 145.59 6.3
 1 -10 1 151.58 6.1
 1 -10 -1 146.39 6.2
 -1 -10 1 147.79 6.5
 1 -10 -1 127.59 6.2
 -1 10 -1 152.88 5.6
 -1 -10 1 147.09 7.4
 1 -10 -1 148.69 7.5
 1 -10 -1 143.99 6.5
 -1 -10 1 145.29 6.4
 -1 -10 1 149.59 6.7
 1 -10 -1 147.59 6.4
 1 -10 -1 153.48 7.7
 -1 -10 1 148.69 7.9
 2 10 -1 476.05 16.3
 -2 -10 -1 438.86 17.5
 2 -10 1 469.35 18.7
 -2 -10 -1 456.75 17.5
 2 10 -1 460.65 16.2
 -2 -10 -1 472.05 18
 -2 -10 -1 460.45 17.5
 -2 -10 -1 487.25 19.6
 2 -10 1 449.26 17.4
 -2 10 1 456.25 16.7
 2 -10 1 455.45 17
 -2 -10 -1 451.55 17.8
 2 -10 1 436.56 17.3
 2 -10 -1 464.15 17.2
 -2 -10 1 454.85 17.5
 2 10 1 474.75 16.3
 2 10 1 444.16 16.3
 -2 -10 1 472.25 17.8
 2 -10 -1 427.86 17.4
 -2 -10 1 441.06 17.8
 -2 -10 1 424.56 17.3
 -2 -10 1 450.05 17.4
 2 -10 -1 476.25 18.9
 -2 10 -1 477.25 16.7
 -2 -10 1 475.65 18.1
 -2 -10 1 487.25 19.5
 3 -10 1 237.48 9.7
 -3 -10 -1 244.38 10.4
 3 10 -1 248.88 9.3
 -3 -10 -1 247.78 10.4
 -3 -10 -1 248.78 12.5
 3 -10 1 240.98 10.3
 3 -10 1 239.58 11.5
 3 10 -1 249.58 9.4
 -3 10 1 253.77 9.8
 3 10 -1 244.78 9
 3 -10 1 242.68 9.1
 3 -10 1 230.18 10.2
 -3 10 1 238.48 9.3
 -3 -10 1 236.18 11
 3 -10 -1 243.08 9.1
 -3 -10 1 247.18 10.4
 -3 -10 1 253.57 10.4
 3 -10 -1 258.17 11.8
 -3 10 -1 250.57 9.8
 -3 -10 1 257.57 12.6
 3 10 1 245.38 9.4
 3 10 1 236.78 9.4
 3 -10 -1 250.87 10.4
 3 -10 -1 250.17 9.9
 3 10 1 240.98 9
 -4 -10 -1 40.5 4.7
 4 10 -1 35.9 2.4
 4 -10 1 33.7 4.2
 4 -10 1 35 2.2
 4 -10 1 33.6 2.8
 -4 10 1 37.3 2.8
 -4 10 1 33.5 2.2
 4 10 -1 33.5 2.3
 4 10 -1 33.3 2
 -4 -10 -1 46.1 6.7
 -4 -10 -1 32.5 3
 4 -10 1 35.9 3.2
 -4 -10 1 28.9 3.9
 -4 -10 1 36.9 3.1
 4 -10 -1 36 2.3
 -4 10 -1 39 2.8
 4 10 1 34.8 2.4
 4 10 1 38.4 2.5
 4 -10 -1 34.5 6.1
 4 -10 -1 32.2 2.8
 4 10 1 34.7 2.1
 4 -10 -1 37.8 3.2
 -4 10 -1 36.5 2.3
 5 -10 1 1.4 2.3
 -5 10 1 1.6 0.9
 5 -10 1 2 1
 -5 -10 -1 3 2.2
 5 -10 1 2.5 1.6
 5 -10 1 -0.7 2.8
 5 10 -1 4.1 0.9
 -5 -10 -1 1.4 3.1
 5 10 -1 2.9 1.2
 5 10 -1 1.8 1.1
 -5 -10 -1 3.1 1.5
 -5 -10 1 2.4 2.3
 -5 10 -1 2.4 0.9
 5 10 1 4 1.1
 5 -10 -1 2.3 1.7
 5 10 1 1.4 0.9
 5 10 1 2.8 0.8
 -5 -10 1 3.5 1.5
 -5 -10 1 5.7 3.5
 5 -10 -1 0.5 1.5
 5 -10 -1 2.5 1
 -5 10 -1 1.6 1.1
 5 -10 -1 -0.5 2
 6 10 -1 50.39 3.4
 6 10 -1 46.6 2.8
 -6 10 1 49 4.2
 6 -10 1 48.7 4.1
 -6 -10 -1 54.79 3.9
 -6 10 1 45.8 3.1
 -6 -10 -1 44.1 6
 6 -10 1 53.39 3.1
 6 10 -1 53.39 3.3
 -6 -10 -1 42.1 4.8
 6 -10 -1 53.99 4.1
 -6 10 -1 47.3 4.2
 6 10 1 50.09 2.8
 6 -10 -1 52.19 3.1
 6 10 1 45.2 3.2
 6 10 1 43.6 3.3
 -6 -10 1 39.6 5.9
 -6 10 -1 53.29 3.2
 6 -10 -1 37.9 4.9
 -6 -10 1 45.4 4.9
 -7 10 1 33.6 3.9
 7 10 -1 35.6 3.3
 7 -10 1 32.2 3
 7 -10 1 32.3 3.5
 -7 10 -1 34.2 3.8
 -7 -10 1 34.6 4.5
 7 10 1 36.2 3.2
 7 -10 -1 30.3 2.9
 7 -10 -1 41 4.4
 0 -11 1 138.69 6.4
 0 -11 1 139.69 7.5
 0 -11 -1 142.99 7.5
 0 -11 -1 138.29 6.4
 0 -11 -1 147.39 6.6
 0 -11 -1 155.28 8
 0 -11 1 139.59 7.6
 0 -11 1 144.49 6.3
 0 -11 1 133.39 6.2
 0 -11 1 132.39 6.4
 0 -11 -1 130.49 6
 0 -11 -1 142.99 6.3
 -1 -11 -1 104.79 5.4
 -1 -11 -1 117.09 5.5
 1 -11 1 105.29 4.9
 -1 11 1 108.79 4.4
 1 -11 1 116.39 6.7
 -1 -11 -1 116.29 5.5
 -1 -11 -1 95.19 5.3
 -1 -11 -1 113.39 7
 1 -11 1 108.79 5.4
 1 -11 1 106.69 5.1
 1 -11 1 108.59 6.4
 -1 -11 -1 116.19 6.4
 1 -11 1 113.49 5.4
 -1 -11 -1 107.99 5.3
 -1 -11 1 110.09 5.4
 1 -11 -1 107.99 6.5
 1 -11 -1 108.29 5.3
 -1 -11 1 105.09 5.3
 -1 -11 1 116.39 6.4
 1 -11 -1 107.39 6.6
 -1 -11 1 113.99 7
 1 -11 -1 110.99 5.5
 -1 -11 1 115.49 5.4
 -1 -11 1 110.89 5.6
 -1 11 -1 111.09 4.4
 1 -11 -1 106.39 5
 -2 -11 -1 489.45 19.2
 -2 11 1 496.75 17.9
 -2 -11 -1 493.95 20.9
 2 -11 1 500.75 20.2
 2 -11 1 486.75 18.3
 -2 11 1 511.35 17.5
 -2 -11 -1 477.95 19.1
 2 11 -1 496.75 17.4
 -2 -11 -1 495.25 18.8
 2 -11 -1 488.05 18.4
 -2 -11 1 481.95 18.6
 -2 -11 1 488.95 19
 2 -11 -1 473.75 18.7
 -2 -11 1 472.15 18.9
 -2 -11 1 504.05 20.8
 2 -11 -1 501.95 20.3
 -2 11 -1 498.65 17.9
 -2 -11 1 476.15 19.3
 -2 -11 1 485.35 18.7
 2 11 1 489.35 17.4
 -3 -11 -1 22.3 3.2
 -3 -11 -1 15.6 3.7
 -3 -11 -1 24.5 2.7
 -3 11 1 21.6 1.9
 3 11 -1 22.8 1.4
 3 11 -1 22.1 1.7
 3 -11 1 25.3 3.8
 3 -11 1 18.3 2.1
 3 -11 1 23.2 2.6
 -3 11 1 19.4 1.6
 3 11 -1 23.7 1.7
 -3 -11 -1 21.4 2.5
 3 -11 -1 18.6 2.4
 -3 -11 1 18.7 3.9
 3 11 1 17.9 1.4
 -3 11 -1 22.8 2
 3 11 1 19.5 1.7
 -3 -11 1 22.8 2.7
 -3 -11 1 24.1 2.6
 3 -11 -1 25.8 3.8
 -3 -11 1 22.2 3.2
 3 -11 -1 19.6 1.3
 3 11 1 22.3 1.7
 3 -11 -1 19.2 2.3
 -4 -11 -1 42.8 5.7
 -4 -11 -1 38.1 3.4
 4 11 -1 37.5 2.2
 -4 -11 -1 42.5 4.5
 4 -11 1 46.3 3.6
 4 11 -1 37.8 2.5
 4 -11 1 41 4.5
 -4 11 1 37.7 2.4
 4 -11 1 37.4 2.3
 4 -11 -1 40.6 4.6
 -4 -11 1 36.9 4.2
 -4 -11 1 43.2 3.4
 4 -11 -1 45.3 3.6
 -4 11 -1 39.7 2.5
 -4 11 -1 39.6 2.9
 4 -11 -1 38 3.4
 -4 -11 1 40 5.5
 4 11 1 39.3 2.3
 4 11 1 38.6 2.6
 4 -11 -1 39.2 2.3
 -5 -11 -1 21.4 2.7
 -5 11 1 21.2 2.5
 5 11 -1 20.7 2.2
 5 11 -1 23.2 1.8
 5 -11 1 24.6 3
 -5 11 1 22.2 2.1
 5 11 -1 20.3 2.4
 5 -11 1 24.9 2
 5 -11 1 22.1 3.8
 -5 -11 -1 24.7 4.2
 -5 -11 -1 16.1 4.3
 -5 11 -1 25.6 2.1
 5 11 1 20.7 2.3
 5 -11 -1 26.2 4.4
 5 -11 -1 21.8 1.9
 -5 -11 1 22.7 4
 5 -11 -1 23.6 2.9
 -5 -11 1 18 4.6
 -5 -11 1 19.8 2.7
 5 11 1 21.1 1.8
 5 11 1 21.6 2.2
 5 -11 -1 19.6 2.6
 6 -11 1 14.6 2.3
 6 11 -1 14.7 1.7
 -6 11 1 14.8 2.7
 6 11 -1 13.7 2.8
 6 11 -1 19 2.6
 -6 -11 -1 8.2 3.8
 6 -11 1 18.6 3.1
 -6 11 1 14.6 1.8
 -6 -11 -1 17.4 2.6
 -6 11 -1 20.8 3
 6 11 1 24.2 3.5
 6 -11 -1 20.9 3
 -6 -11 1 14.9 3.7
 -6 11 -1 15.3 1.8
 6 -11 -1 17.7 2
 6 -11 -1 15.5 3.7
 6 11 1 14.6 2.3
 -6 -11 1 9 4
 6 11 1 19 1.7
 0 -12 -1 81.19 4.5
 0 -12 -1 93.79 5.9
 0 -12 1 79.19 4.3
 0 -12 1 77.99 4.5
 0 -12 -1 81.29 4.4
 0 -12 1 87.79 5.9
 0 -12 1 76.39 4.6
 0 -12 -1 84.29 4.7
 0 -12 1 82.99 5.8
 0 -12 -1 84.99 6
 0 -12 1 79.59 4.4
 1 -12 1 215.98 9.1
 -1 -12 -1 211.78 10.8
 1 -12 1 201.78 8.3
 -1 -12 -1 206.38 9.1
 -1 12 1 207.08 8
 -1 -12 -1 214.68 10.1
 -1 -12 -1 196.18 8.9
 -1 -12 -1 202.98 9
 1 -12 1 208.88 8.7
 1 -12 1 206.38 10.2
 1 -12 1 214.68 10.5
 1 -12 -1 217.68 9.2
 -1 -12 1 205.88 10.7
 -1 -12 1 195.18 9
 -1 -12 1 211.58 9
 -1 -12 1 190.08 8.8
 1 -12 -1 206.08 8.9
 -1 -12 1 213.58 10.1
 1 -12 -1 219.28 10.4
 -1 -12 1 187.48 8.9
 1 -12 -1 212.68 8.5
 1 -12 -1 229.28 10.7
 -2 -12 -1 180.58 8.4
 2 -12 1 198.68 8.5
 -2 -12 -1 193.38 10.5
 2 -12 1 157.78 7.7
 -2 12 1 186.18 7.4
 -2 12 1 186.28 7.1
 -2 -12 -1 170.08 8.7
 -2 -12 -1 186.98 8.4
 2 -12 1 201.28 10
 -2 -12 -1 191.48 8.5
 -2 -12 1 188.18 8.4
 -2 -12 1 184.58 10.3
 -2 12 -1 185.98 7.4
 2 12 1 180.08 6.9
 2 -12 -1 207.68 10.1
 2 -12 -1 179.98 8.1
 -2 -12 1 179.68 8.3
 -2 -12 1 172.98 8.9
 -2 -12 1 182.18 8.3
 2 -12 -1 167.88 8.3
 3 -12 1 146.49 7.1
 -3 -12 -1 189.18 11
 3 12 -1 169.68 6.6
 -3 12 1 166.88 7.1
 3 -12 1 164.88 9.3
 -3 -12 -1 169.48 8.6
 -3 -12 -1 171.38 8.5
 3 12 -1 163.58 6.3
 -3 -12 -1 160.78 10.1
 3 -12 1 181.58 8.8
 3 12 1 157.38 6.3
 -3 12 -1 161.68 7.1
 3 -12 -1 173.88 9.5
 3 -12 -1 163.78 8.4
 -3 -12 1 166.08 10.1
 3 -12 -1 159.38 7.4
 3 12 1 167.78 6.7
 -3 -12 1 142.49 9.2
 -3 -12 1 164.48 8.5
 -4 -12 -1 5.1 2.9
 4 -12 1 1.2 1.4
 4 -12 1 0.4 2.1
 4 12 -1 2.6 1
 -4 -12 -1 1.9 2.2
 -4 -12 -1 1.2 2.8
 4 12 -1 1.6 0.7
 -4 12 1 1.6 0.8
 4 12 1 1.6 0.7
 -4 12 -1 0.9 0.9
 -4 12 -1 0.5 0.8
 4 12 1 0.2 0.9
 -4 -12 1 -0.2 2.2
 -4 -12 1 -0.5 2.7
 4 -12 -1 1.9 1.5
 -4 -12 1 2.8 1.6
 4 -12 -1 1.6 2.4
 4 -12 -1 1.6 1.5
 4 12 1 0.8 1.2
 5 12 -1 9.1 1.6
 -5 -12 -1 9.5 3.9
 -5 12 1 12.6 2.3
 5 -12 1 8 2.7
 5 12 -1 7.8 1.2
 -5 -12 -1 9.5 2.6
 -5 12 1 7.3 1.7
 5 12 -1 7.7 1.9
 -5 -12 -1 7.2 2.7
 5 -12 1 8.2 2.5
 -5 -12 1 4.9 2.9
 -5 12 -1 11.3 2.2
 -5 -12 1 12.1 4.2
 -5 -12 1 7.9 2
 5 -12 -1 8.4 2.9
 5 12 1 9.9 1.4
 5 12 1 7.1 1.5
 5 12 1 8.9 1.8
 5 -12 -1 12.8 2.9
 6 -12 1 47.7 4.3
 6 12 -1 30.6 4.1
 -6 -12 -1 39.7 4.8
 -6 12 1 41.7 2.7
 -6 12 1 35.2 4.8
 -6 -12 -1 30.5 5.3
 -6 12 -1 42.9 2.8
 -6 -12 1 32.4 4.8
 -6 12 -1 39.1 4.7
 6 12 1 35.5 2.5
 6 -12 -1 46.1 3.9
 -6 -12 1 26 5
 6 12 1 27.1 3.7
 0 -13 1 222.18 11
 0 -13 1 212.98 9.5
 0 -13 1 211.78 9.3
 0 -13 -1 218.78 9.7
 0 -13 1 216.58 11
 0 -13 -1 223.88 9.5
 0 -13 -1 219.68 10.9
 0 -13 1 211.18 9.1
 0 -13 -1 212.78 11.1
 0 -13 -1 224.58 9.3
 -1 -13 -1 177.88 9.4
 1 -13 1 176.68 8.1
 -1 -13 -1 187.18 8.6
 1 -13 1 197.88 10.3
 -1 -13 -1 213.48 11.5
 -1 13 1 193.48 7
 -1 -13 -1 192.68 8.6
 -1 -13 -1 186.98 8.4
 1 -13 1 190.88 9.8
 1 -13 1 174.88 7.7
 1 -13 1 184.98 8.5
 -1 -13 1 188.18 8.4
 1 -13 -1 196.78 10.1
 -1 -13 1 180.88 8.5
 -1 -13 1 182.18 9.6
 -1 -13 1 190.68 10.4
 1 -13 -1 183.98 8.3
 1 -13 -1 180.98 10.1
 -1 13 -1 183.98 7.2
 -1 -13 1 190.08 8.4
 1 -13 -1 193.08 8.7
 -1 -13 1 177.88 8.4
 2 -13 1 80.89 6.7
 -2 -13 -1 84.39 6.9
 -2 -13 -1 86.29 7.1
 -2 -13 -1 88.19 6.8
 2 -13 1 87.19 6.5
 -2 -13 -1 76.49 5.5
 -2 13 1 85.09 3.7
 -2 -13 -1 93.59 7.1
 2 -13 1 79.99 4.6
 -2 -13 1 77.69 4.9
 -2 -13 1 84.69 6.8
 2 -13 -1 90.69 6.6
 2 -13 -1 85.49 5.6
 2 13 1 88.19 3.6
 -2 -13 1 83.69 6.5
 -2 -13 1 82.89 6.5
 2 -13 -1 79.39 4.7
 -2 13 -1 81.49 4
 3 -13 1 44.1 4.8
 -3 13 1 47.4 2.6
 -3 -13 -1 43.3 3.7
 3 -13 1 47.4 3.8
 3 13 -1 44.7 2.9
 -3 -13 -1 40.1 4.4
 -3 -13 -1 41.8 5.6
 3 13 -1 45.7 2.3
 -3 -13 -1 49.2 3.8
 -3 13 -1 46 2.6
 3 13 1 47.5 3
 3 -13 -1 48.6 5.1
 3 -13 -1 46.9 3.9
 -3 13 -1 47.9 3
 -3 -13 1 46 3.7
 -3 -13 1 43 5.3
 3 13 1 47.7 2.4
 3 -13 -1 45.9 3.5
 -4 -13 -1 19.2 2.7
 4 13 -1 16 1.5
 -4 13 1 15 2
 -4 13 1 15.5 1.7
 -4 -13 -1 18.2 3.6
 4 13 -1 15 2
 4 -13 1 21.9 2.9
 4 -13 1 16.1 3.8
 -4 -13 -1 19.3 4.7
 4 13 1 17.1 2
 4 -13 -1 12.6 2.6
 -4 -13 1 11.3 2.1
 4 -13 -1 22.3 4.3
 4 -13 -1 19.5 2.8
 -4 13 -1 18.5 1.8
 -4 -13 1 17 5.1
 4 13 1 13.9 1.5
 -4 -13 1 16.7 4.5
 -4 13 -1 17.5 2.2
 5 -13 1 23 3.9
 -5 13 1 27 3.1
 5 13 -1 27.7 1.9
 -5 13 1 29.6 2.3
 5 -13 1 30.7 3.3
 -5 -13 -1 24.9 3.1
 -5 -13 1 18.8 4.3
 5 13 1 27.6 2
 5 -13 -1 28.4 3.3
 -5 13 -1 23.9 3.1
 -5 -13 1 31.8 3.1
 -5 13 -1 28.2 2.3
 5 -13 -1 26 4.3
 -6 -13 -1 17.2 5.8
 6 -13 1 13.8 2.5
 -6 13 1 18.8 2.4
 -6 -13 1 9.8 4.2
 -6 -13 1 11.3 4.4
 -6 13 -1 22.9 2.9
 6 -13 -1 15.7 2.7
 6 13 1 19.3 2.3
 0 -14 -1 6.8 2.5
 0 -14 1 9.9 2.1
 0 -14 -1 13.3 2.2
 0 -14 -1 12.8 2.3
 0 -14 1 10.9 3.2
 0 -14 -1 7.4 2.8
 0 -14 1 10.1 3
 0 -14 1 9.9 2.8
 0 -14 1 6.7 2.4
 1 -14 1 29.9 3.1
 -1 -14 -1 24.2 3
 -1 14 1 26.9 1.9
 -1 -14 -1 31.5 4
 -1 -14 -1 28.4 3.1
 -1 -14 -1 23.9 2.8
 1 -14 1 35.2 4.5
 1 -14 1 26.2 3.9
 1 -14 1 28.2 3.1
 -1 -14 -1 27.2 4.3
 -1 -14 1 28.8 3
 1 -14 -1 27.4 3
 -1 -14 1 26 3.7
 -1 14 -1 27.3 1.8
 1 -14 -1 28.8 2.9
 -1 -14 1 26.8 2.8
 1 -14 -1 27.2 3.9
 -1 -14 1 27.9 3
 1 -14 -1 29.6 4.7
 -1 -14 1 28.9 4.4
 -2 -14 -1 135.39 7.6
 -2 14 1 140.29 5.7
 -2 -14 -1 143.29 7.2
 2 -14 1 138.59 8.7
 -2 14 1 145.49 6.1
 -2 -14 -1 152.78 7.3
 -2 -14 -1 141.59 9.2
 2 -14 1 131.89 6.7
 2 -14 1 156.88 7.5
 -2 -14 1 145.29 7.1
 -2 -14 1 139.29 9
 -2 -14 1 146.89 7.2
 2 -14 -1 143.99 8.8
 -2 -14 1 135.79 7.9
 -2 14 -1 139.79 5.7
 -2 14 -1 141.19 6.1
 2 -14 -1 140.39 6.9
 2 -14 -1 141.99 7.3
 3 14 -1 11.4 1.2
 3 -14 1 14 3.5
 3 14 -1 11.3 1.6
 -3 -14 -1 7.2 3.4
 -3 -14 -1 7.7 1.8
 -3 14 1 11.2 1.7
 -3 -14 -1 6.7 1.8
 3 -14 1 12.2 2.5
 -3 14 1 12.9 1.5
 3 -14 -1 13.4 2.6
 -3 14 -1 11.4 1.4
 3 14 1 9.8 1.3
 3 14 1 10.8 1.2
 3 -14 -1 9 2.1
 -3 14 -1 7.9 1.4
 3 -14 -1 10.2 3.2
 -3 -14 1 6.4 1.7
 -3 -14 1 11.1 3.7
 -4 14 1 1.9 0.9
 -4 14 1 1 1.2
 4 14 -1 3.1 0.9
 4 -14 1 1.6 1.7
 -4 -14 -1 2.2 2.9
 -4 -14 -1 2 1.7
 4 14 -1 3.4 1.3
 4 -14 1 2 2.5
 -4 -14 -1 -3.4 2.8
 4 -14 -1 0.7 2.1
 -4 -14 1 -1.5 3.5
 -4 -14 1 1.7 1.6
 4 -14 -1 2.8 1.8
 -4 -14 1 0.5 3
 4 14 1 1.4 0.8
 4 14 1 3.1 1.3
 -4 14 -1 3.7 1
 -5 -14 -1 3.1 3.8
 5 14 -1 1.3 1.9
 5 -14 1 2.1 3.3
 5 -14 1 5 3.1
 -5 -14 -1 3.5 2.5
 -5 -14 -1 1.7 3.3
 -5 14 1 5.7 3.4
 -5 -14 1 5 3.4
 5 -14 -1 4.2 2.7
 5 14 1 5.8 1.9
 5 14 1 3.1 0.9
 -5 14 -1 4.5 3.2
 0 -15 1 55.99 5.2
 0 -15 -1 49.8 5.1
 0 -15 -1 52.19 4.2
 0 -15 1 50.29 3.7
 0 -15 -1 51.89 3.9
 0 -15 -1 52.89 5.3
 0 -15 1 48.6 5.1
 0 -15 1 49.1 3.8
 0 -15 1 52.49 4.1
 0 -15 -1 49.9 3.8
 -1 -15 -1 76.59 6
 -1 -15 -1 87.79 6.8
 -1 -15 -1 92.29 5.4
 1 -15 1 90.59 6.7
 -1 15 1 86.19 3.6
 -1 15 1 82.79 3.8
 -1 -15 -1 84.69 5.1
 -1 -15 -1 87.39 5.2
 1 -15 1 80.99 4.9
 1 -15 1 81.89 5.2
 -1 -15 1 82.59 6.6
 -1 -15 1 77.79 4.8
 -1 15 -1 80.09 3.6
 1 -15 -1 87.89 5.1
 -1 -15 1 86.89 5.2
 -1 -15 1 83.49 5.2
 1 -15 -1 89.49 6.8
 -1 -15 1 78.19 6.1
 1 -15 -1 83.69 5.3
 -2 -15 -1 0.6 1.5
 -2 15 1 1.8 1
 -2 -15 -1 1.2 2.5
 -2 15 1 2.4 0.8
 -2 -15 -1 -0.4 1.5
 2 -15 1 -0.3 1.9
 2 -15 1 3.4 1.7
 2 -15 1 2.4 2.6
 -2 -15 1 1.5 1.4
 -2 -15 1 -0.1 2.5
 -2 15 -1 0.6 0.7
 2 -15 -1 1.4 2.4
 -2 -15 1 -0.9 1.4
 2 -15 -1 1.5 1.5
 2 -15 -1 0.4 1.5
 -3 -15 -1 58.69 6
 3 15 -1 59.29 2.8
 3 -15 1 64.59 4.8
 -3 15 1 60.89 3.1
 -3 -15 -1 63.69 4.6
 3 -15 1 56.09 5.6
 -3 15 1 57.09 3.6
 -3 -15 1 59.19 5.9
 -3 -15 1 65.39 4.7
 3 15 1 59.19 2.9
 3 -15 -1 58.09 5.9
 -3 15 -1 62.39 3.1
 3 -15 -1 58.89 4.8
 -4 15 1 14.7 2.2
 -4 -15 -1 9.5 2
 -4 15 1 13.5 1.6
 4 -15 1 13.7 3.5
 -4 -15 -1 11.6 3.6
 4 -15 1 11.5 2.3
 4 15 1 14.4 2.2
 4 -15 -1 17.1 2.8
 4 -15 -1 17.1 3.9
 -4 -15 1 11.3 2.1
 -4 15 -1 14.5 2.2
 -4 15 -1 11.1 1.4
 -4 -15 1 9.8 3.6
 5 -15 1 7.7 3.7
 5 -15 1 13.2 2.8
 -5 -15 -1 11.9 2.6
 -5 -15 -1 16.2 5.1
 -5 15 1 11.8 1.5
 -5 -15 1 8.2 4
 -5 15 -1 11.4 1.5
 5 -15 -1 11 2.6
 5 15 1 11.9 1.5
 5 -15 -1 5.9 3.4
 0 -16 1 75.69 6.3
 0 -16 1 81.29 6.7
 0 -16 -1 79.29 6.3
 0 -16 -1 84.39 5.3
 0 -16 1 81.29 5.6
 0 -16 -1 94.19 7.4
 0 -16 -1 82.99 5.4
 0 -16 1 82.69 5.3
 -1 -16 -1 100.89 6.6
 -1 16 1 93.09 3.8
 1 -16 1 83.09 5.4
 1 -16 1 69.49 8.8
 -1 -16 -1 83.79 6
 -1 -16 -1 84.19 6.4
 -1 16 -1 87.29 3.9
 1 -16 -1 91.49 6.4
 1 -16 -1 98.09 5.9
 -1 -16 1 90.29 6.7
 -2 -16 -1 33.4 3.3
 2 -16 1 35.1 3.6
 -2 -16 -1 27.2 3.3
 -2 16 1 27.5 2.6
 -2 16 1 32.3 2.1
 2 -16 1 25 4.3
 -2 -16 -1 31.1 4.5
 2 -16 -1 29.2 4.7
 -2 -16 1 30.6 4.7
 2 -16 -1 33.9 3.7
 -2 16 -1 29 2.1
 2 -16 -1 30.7 3.7
 -2 -16 1 34.9 3.4
 -2 16 -1 31.3 2.7
 3 -16 1 19.5 2.8
 3 -16 1 15.6 3.7
 -3 -16 -1 12.5 2.2
 -3 -16 -1 14.9 3.9
 -3 16 1 17.4 2.3
 -3 16 -1 14.4 1.7
 -3 -16 1 15.1 3.6
 3 -16 -1 16.2 2.8
 -3 -16 1 18.3 2.8
 3 -16 -1 13.4 3.6
 -3 16 -1 19.6 2.3
 4 -16 1 4.6 2.3
 -4 -16 -1 3.5 3.2
 -4 16 1 7.7 1.2
 -4 -16 -1 3.7 1.6
 4 -16 1 7.3 3.2
 -4 -16 1 8.7 3.6
 -4 16 -1 5.4 1.2
 4 -16 -1 7.3 2.1
 4 -16 -1 5.6 2.9
 0 -17 -1 44.7 5
 0 -17 1 39.7 4.9
 0 -17 1 47.7 4.3
 0 -17 1 48.6 4.2
 0 -17 -1 50.79 4.3
 0 -17 -1 40.4 4
 0 -17 -1 43.5 4.8
 1 -17 1 40.3 4
 -1 -17 -1 36.8 4.7
 -1 -17 -1 40.8 3.8
 -1 -17 -1 34.8 4
 1 -17 1 39.7 5
 -1 -17 -1 34.9 5.4
 -1 -17 1 32.9 4.7
 1 -17 -1 36.9 4
 1 -17 -1 37.8 4.9
 -1 -17 1 37.5 4.6
 -1 -17 1 35.8 3.7
 -1 -17 1 34.8 3.8
 1 -17 -1 38.9 4.6
 2 -17 1 32.7 4
 -2 17 1 31.1 2.3
 -2 -17 -1 40.4 4.4
 -2 -17 -1 30.2 4.6
 2 -17 1 30.7 4.5
 -2 -17 1 33.1 4.6
 -2 -17 1 33.8 4.7
 2 -17 -1 33.4 3.8
 2 -17 -1 29.3 4.5
 -3 -17 -1 102.39 7.4
 -3 17 1 110.59 4.7
 3 -17 1 116.19 6.6
 3 -17 1 104.39 7.2
 -3 -17 -1 113.49 5.9
 3 -17 -1 100.49 7.3
 -3 17 -1 106.79 4.9
 -3 -17 1 97.19 7.3
 3 -17 -1 125.09 6.5
 0 -18 -1 12 3.2
 0 -18 1 2.3 2.8
 0 -18 -1 12.1 2.9
 0 -18 1 7.5 2.9
 0 -18 -1 3.2 3.1
 -1 -18 -1 17.7 2.9
 1 -18 1 17.3 3.5
 1 -18 1 23.5 3.5
 -1 -18 -1 11.9 2.9
 1 -18 -1 21.8 3.2
 -1 -18 1 13.2 3.3
 1 -18 -1 16 3.6
 -2 -18 -1 21.1 3.1
 -2 -18 -1 26.7 4.3
 2 -18 1 15.7 4
 2 -18 1 18.3 3.9
 -2 -18 1 15.4 3.5
 0 0 -2 6568.24 235.88
 0 0 2 7113.29 235.88
 -1 0 2 167.38 6.1
 1 0 2 180.58 6.3
 1 0 -2 169.08 6.3
 1 0 -2 170.68 6.3
 1 0 -2 178.28 6.1
 -1 0 -2 173.98 6.2
 -1 0 -2 178.68 6.2
 -1 0 2 177.98 6.3
 -1 0 -2 167.58 6.3
 1 0 -2 185.18 6.2
 -1 0 -2 168.78 6.3
 1 0 2 163.18 6.3
 1 0 2 182.88 6.3
 -1 0 -2 168.88 6.4
 1 0 2 168.48 6.2
 1 0 2 173.98 6.2
 -1 0 2 168.98 6.3
 -1 0 2 184.78 6.4
 1 0 2 180.68 6.2
 -1 0 -2 171.28 6.3
 2 0 2 55.09 2.4
 -2 0 2 61.29 2.6
 2 0 -2 62.49 2.7
 2 0 2 62.49 2.4
 2 0 -2 65.19 2.6
 2 0 2 65.29 2.7
 -2 0 -2 62.39 2.9
 -2 0 -2 59.09 2.5
 2 0 -2 61.29 2.4
 2 0 -2 60.49 2.6
 -2 0 2 60.29 2.4
 2 0 2 63.09 2.6
 2 0 2 59.49 2.7
 3 0 -2 193.88 7.1
 -3 0 2 202.78 7.4
 3 0 2 208.08 7.5
 -3 0 -2 197.08 7.9
 3 0 -2 179.18 7.4
 3 0 2 200.48 7.2
 -3 0 -2 205.08 7.5
 3 0 2 174.48 7.1
 -3 0 2 197.48 7.1
 -3 0 -2 186.58 7.2
 3 0 2 180.68 7.4
 -3 0 -2 196.18 7.2
 3 0 -2 203.88 7.4
 -4 0 -2 70.19 3.4
 4 0 2 65.89 3.4
 4 0 -2 71.69 3.3
 4 0 2 66.29 3
 -4 0 -2 63.89 2.9
 4 0 2 71.49 3.5
 -4 0 -2 60.79 2.9
 -4 0 2 65.49 3.3
 4 0 -2 65.19 3.4
 -4 0 -2 72.79 4
 4 0 -2 70.29 2.9
 4 0 -2 63.79 3.3
 -4 0 2 68.59 4
 4 0 2 66.79 3.3
 5 0 2 339.87 13.1
 5 0 -2 313.77 13
 5 0 2 330.97 12.2
 5 0 -2 334.07 12.9
 -5 0 -2 308.97 12.2
 -5 0 2 352.26 14.1
 5 0 2 330.17 13
 -5 0 -2 354.16 14
 5 0 -2 336.77 13
 5 0 2 329.77 12.8
 6 0 -2 75.89 4.2
 6 0 -2 68.19 4
 -6 0 -2 71.79 5.2
 6 0 2 67.39 4
 6 0 2 67.69 4.2
 6 0 2 69.39 3.5
 6 0 -2 64.19 3.9
 7 0 -2 2 1.3
 -7 0 2 4.6 2.4
 -7 0 -2 4.5 2.5
 7 0 2 3.5 1.2
 7 0 2 2.5 1.3
 8 0 2 1.5 1.6
 -8 0 2 2.9 3.6
 -8 0 -2 -1.5 4.8
 8 0 2 1.5 2.3
 8 0 -2 3.1 2.3
 -8 0 2 1.6 3.1
 8 0 -2 0.3 1.6
 0 1 -2 2657.13 103.29
 0 1 2 3143.59 103.49
 0 -1 2 3076.79 103.19
 0 -1 -2 2994 103.49
 1 1 -2 586.24 21.3
 1 1 -2 628.14 21.2
 -1 -1 -2 621.24 21.3
 -1 -1 -2 613.14 21.4
 1 -1 2 628.34 21.4
 1 1 -2 650.43 21.4
 1 -1 2 590.64 21.3
 -1 -1 -2 589.14 21.3
 -1 -1 -2 652.03 21.3
 1 -1 2 613.44 21.3
 -1 -1 -2 594.64 21.6
 1 -1 2 643.04 21.2
 -1 1 2 609.54 21.2
 1 1 -2 607.94 21.3
 1 -1 -2 591.94 21.3
 -1 -1 2 620.04 21.3
 -1 -1 2 622.34 21.3
 -1 -1 2 584.84 21.1
 -1 -1 2 634.94 21.6
 1 -1 -2 644.64 21.4
 -1 1 -2 600.24 21.3
 1 1 2 601.74 21.3
 -1 1 -2 612.04 21.3
 1 1 2 628.54 21.4
 1 -1 -2 594.84 21.4
 1 1 2 619.64 21.3
 -1 1 -2 583.14 21.4
 -2 -1 -2 628.14 22.3
 2 -1 2 644.34 22.6
 -2 -1 -2 648.84 22.9
 -2 -1 -2 648.84 22.5
 2 -1 2 595.34 22.5
 -2 -1 -2 627.44 22.5
 2 1 -2 637.44 22.5
 2 1 -2 655.03 22.3
 2 -1 2 672.23 22.3
 2 -1 2 662.23 22.6
 -2 1 2 669.43 22.5
 -2 1 2 657.33 22.3
 2 1 2 627.54 22.6
 -2 -1 2 680.33 22.4
 2 1 2 643.74 22.3
 -2 1 -2 682.63 22.5
 2 1 2 597.14 22.5
 2 -1 -2 669.13 22.3
 -2 -1 2 634.04 22.4
 -2 1 -2 617.24 22.7
 2 -1 -2 623.74 22.5
 -2 -1 2 623.24 22.2
 2 -1 -2 639.34 22.5
 2 -1 -2 668.73 22.4
 -2 1 -2 588.64 22.2
 3 1 -2 318.97 12.2
 3 -1 2 348.37 12
 -3 1 2 330.87 12
 -3 -1 -2 341.27 12.9
 3 -1 2 339.67 12.4
 3 -1 2 336.97 12.4
 3 1 -2 343.87 11.9
 -3 -1 -2 331.67 12.2
 3 -1 2 342.67 12.2
 -3 -1 -2 315.37 12.1
 3 -1 2 329.67 13.5
 3 1 -2 337.47 12.2
 -3 -1 -2 323.77 11.9
 3 1 -2 337.27 12.3
 -3 -1 2 335.87 12.1
 -3 -1 2 326.77 12.8
 -3 1 -2 339.17 11.9
 3 1 2 350.26 12.3
 3 -1 -2 345.47 12.2
 -3 1 -2 350.86 12.3
 -3 1 -2 328.67 12.6
 -3 1 -2 344.07 12.2
 -3 -1 2 338.97 12.2
 3 -1 -2 337.87 12.3
 3 -1 -2 344.87 11.9
 3 1 2 319.97 12.4
 3 1 2 342.87 12
 3 -1 -2 318.07 12.2
 -3 -1 2 313.57 11.9
 3 1 2 330.97 12.3
 4 -1 2 117.89 5
 4 -1 2 115.99 4.9
 -4 1 2 112.19 4.9
 4 -1 2 105.79 4.8
 -4 1 2 111.09 5.5
 -4 -1 -2 105.29 4.4
 4 1 -2 117.29 4.9
 4 1 -2 110.59 4.9
 4 1 -2 109.49 5
 4 -1 2 120.59 5.2
 -4 -1 -2 118.89 5.8
 -4 1 2 109.99 4.5
 -4 -1 -2 109.19 4.6
 4 -1 2 121.59 4.5
 4 1 -2 116.49 4.5
 -4 -1 -2 113.49 4.9
 4 -1 -2 113.89 5
 -4 1 -2 118.59 5
 -4 -1 2 112.59 4.8
 4 1 2 103.19 4.9
 -4 -1 2 114.99 5.7
 -4 1 -2 114.09 5.5
 4 1 2 113.99 4.9
 4 1 2 109.79 4.5
 -4 1 -2 113.09 4.6
 4 1 2 110.59 5.1
 -4 -1 2 103.29 4.4
 -5 1 2 168.38 7.2
 5 1 -2 169.38 7.1
 -5 1 2 180.98 8.3
 5 -1 2 171.38 6.6
 5 1 -2 168.58 7.3
 5 1 -2 159.98 7.2
 5 1 -2 176.68 6.7
 -5 -1 -2 186.58 8.5
 5 -1 2 170.58 7.3
 5 1 -2 146.89 7.5
 5 -1 2 167.18 7.4
 5 -1 2 160.68 7.1
 -5 1 2 158.48 6.6
 5 1 2 173.38 7.2
 5 1 2 179.08 6.7
 -5 1 -2 177.68 8.2
 -5 1 -2 171.48 7.3
 5 -1 -2 166.48 7.1
 5 -1 -2 179.58 7.3
 5 1 2 168.38 7.4
 5 -1 -2 165.18 7.7
 -5 -1 2 172.88 8.4
 -5 1 -2 166.68 6.7
 5 -1 -2 161.08 7.3
 6 1 -2 66.39 3.9
 6 1 -2 56.89 3.7
 6 -1 2 59.99 3.8
 6 -1 2 59.59 3.9
 6 1 -2 59.79 3.8
 6 -1 -2 64.19 3.7
 6 -1 -2 53.89 3.7
 6 1 2 59.89 3.2
 6 1 2 59.39 3.9
 -6 1 -2 60.49 4.7
 6 1 2 62.39 3.8
 -6 -1 2 65.29 5.7
 6 -1 -2 63.69 3.9
 7 1 -2 29.4 3.1
 7 -1 2 29.3 3.1
 7 1 -2 30.9 2.7
 -7 -1 -2 30.2 4.1
 -7 1 2 32.2 4
 7 -1 2 29.9 2.7
 7 1 2 34.1 2.9
 -7 -1 2 24.6 3.9
 7 -1 -2 28.3 2.6
 7 -1 -2 32 3
 -7 1 -2 23.6 4.1
 7 1 2 31.5 3.3
 8 -1 2 0.9 1.7
 8 1 -2 0 1.1
 8 1 -2 -1.3 2.9
 -8 -1 -2 -2.1 4
 -8 1 2 3.3 3.7
 -8 -1 -2 -0.6 3.6
 8 -1 2 -0.9 1.9
 8 1 2 1.4 2.6
 -8 -1 2 3.4 3.6
 8 1 2 3 1.5
 -8 1 -2 -3.1 3.3
 8 -1 -2 1.3 1.4
 8 -1 -2 3.1 1.9
 -8 -1 2 -1.6 2.8
 0 -2 -2 89.69 3.4
 0 2 -2 96.09 3.4
 0 -2 2 89.39 3.4
 0 -2 -2 97.89 3.3
 0 2 2 103.79 3.4
 0 -2 2 90.39 3.7
 0 2 -2 100.39 3.3
 0 -2 -2 94.89 3.6
 0 -2 2 92.19 3.5
 0 -2 -2 89.69 3.4
 0 -2 -2 94.69 3.8
 0 -2 -2 96.69 3.9
 0 -2 2 87.89 3.4
 0 -2 2 95.09 3.8
 0 2 2 101.49 3.4
 0 -2 -2 97.79 3.3
 0 2 2 100.79 3.4
 0 2 -2 90.39 3.5
 0 -2 -2 93.29 3.5
 -1 -2 -2 1684.23 57.19
 -1 2 2 1699.43 57.29
 -1 -2 -2 1599.64 57.29
 1 -2 2 1706.03 57.09
 -1 2 -2 1620.84 57.29
 1 2 2 1796.92 57.59
 1 -2 -2 1635.44 57.39
 -1 2 -2 1583.04 57.29
 -1 2 -2 1663.53 57.39
 2 2 -2 98.29 3.8
 -2 2 2 94.99 3.6
 2 -2 2 95.89 3.9
 -2 -2 -2 93.59 3.7
 2 2 -2 95.49 3.8
 -2 -2 -2 97.29 3.9
 -2 -2 -2 93.49 4.3
 -2 -2 -2 94.99 3.9
 -2 2 2 97.59 3.8
 2 -2 2 96.59 3.6
 2 2 -2 98.89 3.7
 2 2 -2 100.09 3.6
 2 -2 2 95.49 3.8
 -2 -2 -2 86.79 3.5
 2 -2 2 98.59 3.7
 2 2 -2 85.19 3.9
 -2 2 -2 100.19 3.8
 2 -2 -2 88.79 3.8
 2 2 2 93.39 3.8
 2 2 2 98.89 3.8
 -2 -2 2 94.19 3.8
 -2 2 -2 91.09 3.9
 -2 -2 2 101.49 4.3
 2 -2 -2 93.39 3.7
 2 -2 -2 91.49 3.8
 2 2 2 95.49 3.6
 2 2 2 91.69 3.8
 -3 -2 -2 2548.05 86.29
 -3 -2 -2 2513.45 86.19
 -3 -2 -2 2429.16 85.79
 3 -2 2 2390.76 86.49
 -3 -2 2 2509.75 86.09
 -3 -2 2 2569.64 85.89
 -3 2 -2 2523.05 86.59
 4 2 -2 43 2.1
 4 2 -2 39.3 2.3
 4 -2 2 40.1 2
 4 2 -2 43.2 2.4
 -4 -2 -2 41.3 2.3
 -4 2 2 38.3 2.9
 4 -2 2 47 2.6
 -4 -2 -2 40 3.2
 4 -2 2 38.9 2.3
 4 -2 2 41.7 2.5
 4 2 -2 39.8 2.4
 4 -2 2 41.7 2.7
 -4 2 2 41.1 2.1
 4 -2 -2 43.2 2.5
 4 2 2 41.1 2.5
 -4 -2 2 36.5 2.4
 -4 2 -2 39.2 2.1
 4 -2 -2 43.7 3
 -4 -2 2 43.8 3.2
 4 2 2 39.8 2.1
 -4 2 -2 40.1 2.5
 -4 -2 2 42.2 2.3
 4 2 2 40.2 2.4
 4 2 2 40.4 2.5
 -4 2 -2 43 2.9
 4 -2 -2 41.9 2.4
 4 -2 -2 40.8 2.3
 5 -2 2 252.57 10.1
 -5 -2 -2 261.27 11.5
 -5 2 2 270.27 11.3
 5 2 -2 258.87 10.3
 5 -2 2 262.37 10.4
 5 -2 2 261.17 10.5
 -5 -2 -2 248.28 9.8
 5 2 -2 264.97 10.5
 5 2 -2 251.27 9.6
 5 2 -2 264.17 10.2
 -5 2 2 257.47 10.4
 5 2 2 255.77 9.7
 -5 2 -2 254.47 9.8
 5 -2 -2 257.27 10.2
 -5 2 -2 267.57 11.1
 5 2 2 245.38 10.4
 5 -2 -2 238.28 10
 -5 2 -2 253.77 10.4
 -5 -2 2 276.67 11.7
 5 2 2 245.78 10.4
 5 -2 -2 253.37 10.4
 5 -2 -2 258.97 10.9
 5 2 2 252.97 10.3
 6 2 -2 518.35 19.8
 -6 -2 -2 541.55 21.6
 6 2 -2 498.75 20
 6 2 2 526.95 19.9
 -6 -2 2 551.74 21.8
 6 -2 -2 518.15 19.8
 6 -2 -2 537.05 20.2
 6 2 2 524.35 19.2
 -6 2 -2 536.15 20.9
 6 2 2 536.15 20.3
 7 -2 2 1.9 1.4
 -7 -2 -2 2.6 2.4
 -7 2 2 3.1 3.4
 7 -2 2 2.2 1.5
 7 2 -2 2.4 1.1
 7 2 -2 3.6 2.2
 -7 -2 -2 0.9 3
 7 2 -2 1.5 1.9
 7 2 2 1 1
 -7 -2 2 -0.5 2
 7 -2 -2 3.2 1.6
 7 2 2 2.2 2.1
 7 -2 -2 3.6 1.6
 -7 -2 2 1.1 3.1
 -8 -2 -2 13 4.1
 -8 -2 -2 16.8 3.8
 -8 -2 2 15.4 3.3
 8 -2 -2 16.7 2.8
 -8 -2 2 20 4.6
 0 -3 -2 2716.53 92.49
 0 3 -2 2673.03 92.49
 0 -3 2 2700.83 92.59
 1 -3 2 643.04 22.7
 -1 -3 -2 646.74 22.6
 -1 -3 -2 640.54 22.8
 -1 3 2 673.73 22.5
 1 3 -2 644.74 22.6
 -1 -3 -2 643.54 23.3
 -1 -3 -2 646.74 22.9
 -1 -3 -2 649.04 22.8
 1 -3 2 638.54 23.1
 -1 -3 -2 667.83 22.9
 -1 -3 -2 658.43 23.1
 1 3 -2 611.94 22.5
 1 3 -2 648.64 22.4
 -1 3 2 652.03 22.6
 1 3 -2 638.04 22.5
 1 3 2 645.14 22.6
 -1 -3 2 692.33 23.1
 -1 3 -2 626.34 22.7
 -1 3 -2 656.23 23.1
 -1 -3 2 651.53 22.8
 1 3 2 642.34 22.6
 -1 -3 2 695.33 23.1
 1 -3 -2 657.83 22.8
 1 -3 -2 662.53 22.6
 -1 -3 2 671.03 22.8
 1 3 2 661.93 22.6
 1 -3 -2 660.03 22.5
 1 -3 -2 652.43 22.4
 -1 -3 2 626.24 22.7
 1 -3 -2 622.34 22.5
 2 3 -2 707.43 24.2
 2 3 -2 659.43 24.4
 2 -3 2 682.93 24.4
 2 3 -2 686.73 24.4
 2 -3 2 742.13 24.3
 2 -3 2 663.13 24.5
 -2 -3 -2 725.93 24.6
 -2 3 2 727.43 24.3
 -2 -3 -2 723.43 25.1
 2 -3 2 688.13 24.9
 -2 -3 -2 706.53 24.6
 2 -3 -2 750.02 24.3
 2 -3 -2 688.03 24.4
 -2 -3 2 704.33 24.6
 2 -3 -2 696.53 24.5
 2 3 2 630.14 24.4
 -2 3 -2 669.73 24.4
 -2 -3 2 682.33 24.9
 2 3 2 672.33 24.5
 -2 -3 2 716.23 25
 2 3 2 721.13 24.5
 3 -3 2 31.9 2
 3 3 -2 32.4 1.6
 -3 -3 -2 27.9 1.7
 -3 3 2 34.2 1.7
 -3 3 2 37.6 2
 3 -3 2 31.4 2
 3 3 -2 29.2 1.8
 -3 -3 -2 32.5 2.1
 3 3 -2 35.4 1.8
 -3 -3 -2 34.1 2.6
 3 -3 2 29.9 2.2
 3 -3 2 32.9 1.8
 3 3 -2 31.5 1.9
 3 3 2 34.5 1.6
 3 3 2 38.3 1.9
 -3 3 -2 33.8 2
 -3 3 -2 30 2.1
 -3 -3 2 33.7 1.9
 -3 -3 2 31.7 2
 3 -3 -2 36.5 2
 3 -3 -2 30.2 1.8
 3 3 2 32.3 1.9
 3 -3 -2 33.3 1.9
 -3 -3 2 34.5 2.5
 3 -3 -2 35 2.5
 3 3 2 32.6 2
 4 3 -2 274.97 10.4
 4 -3 2 272.57 10.3
 4 -3 2 268.77 10.6
 4 3 -2 268.17 10.5
 4 -3 2 267.17 10.5
 -4 3 2 281.47 11.1
 4 -3 2 262.67 10.8
 4 3 -2 266.67 10.5
 -4 3 2 277.17 10.1
 -4 -3 -2 266.47 10.4
 4 -3 -2 271.77 10.6
 4 3 2 268.17 10.6
 -4 3 -2 270.87 10.6
 4 3 2 275.67 10.6
 -4 -3 2 268.87 10.4
 4 3 2 269.47 10.1
 -4 3 -2 274.37 10.9
 -4 -3 2 287.47 12.2
 4 -3 -2 286.67 10.3
 -4 3 -2 274.87 10.2
 4 -3 -2 270.57 10.4
 4 -3 -2 284.67 11.3
 -5 -3 -2 244.88 9.4
 5 -3 2 243.68 9.7
 -5 3 2 243.18 9.2
 5 3 -2 243.38 9.1
 -5 -3 -2 245.58 11.1
 5 3 -2 222.98 9.8
 5 3 -2 245.08 9.8
 5 3 -2 250.27 10.1
 -5 3 2 234.58 9.8
 -5 3 2 239.28 10.5
 5 -3 2 239.58 9.9
 5 -3 -2 240.98 9.6
 5 3 2 227.48 9.8
 5 -3 -2 242.28 10.6
 -5 3 -2 227.28 9.8
 5 3 2 238.98 9.2
 -5 3 -2 250.07 10.5
 5 -3 -2 230.48 9.8
 -5 3 -2 234.18 9.2
 -5 -3 2 247.68 11.1
 6 -3 2 171.88 7.8
 6 -3 2 179.58 7.7
 -6 3 2 154.88 6.8
 6 3 -2 166.18 7.7
 6 3 -2 160.38 7.4
 -6 -3 -2 178.08 9.2
 -6 -3 2 168.68 9.2
 -6 3 -2 152.18 6.8
 -6 3 -2 158.78 8.2
 6 3 2 168.28 7.7
 6 -3 -2 175.68 7.4
 6 3 2 173.58 7.9
 6 3 2 164.48 7.6
 -6 -3 2 168.08 10.1
 -7 -3 -2 4.3 2.6
 7 3 -2 6.3 1.5
 7 3 -2 6 2.9
 7 3 -2 7.9 2.9
 -7 -3 -2 6.1 3.7
 -7 3 2 6.4 2.9
 7 -3 2 3.6 1.3
 7 -3 2 6.4 2.6
 7 3 2 8.1 1.9
 -7 -3 2 5.8 2.7
 7 -3 -2 9.1 2.2
 7 3 2 6.7 3.5
 7 -3 -2 7.6 1.8
 7 3 2 5.2 2.4
 -7 -3 2 5.4 3.5
 8 -3 2 5.5 1.6
 8 3 -2 7.4 1.6
 -8 -3 -2 7.5 3.2
 -8 -3 -2 5.5 3.4
 -8 -3 2 3.9 4
 8 3 2 5.3 1.2
 -8 -3 2 5.5 2.7
 8 -3 -2 12.3 3.9
 0 4 -2 3714.83 127.39
 -1 -4 -2 115.49 4.7
 1 -4 2 116.19 5
 1 -4 2 103.89 4.2
 -1 -4 -2 116.49 4.9
 1 -4 2 121.29 4.4
 -1 -4 -2 125.99 5.4
 1 -4 2 115.19 4.3
 1 -4 2 124.69 4.8
 -1 -4 -2 118.19 4.7
 -1 -4 -2 121.79 4.7
 1 4 -2 110.69 4.3
 1 4 -2 104.69 4.3
 -1 4 2 130.39 4.4
 1 -4 2 107.99 4.3
 -1 -4 -2 115.49 4.3
 -1 -4 -2 107.59 4.7
 1 4 -2 116.29 4.1
 1 -4 2 123.49 5.1
 -1 -4 2 114.69 4.9
 1 4 2 125.69 4.3
 -1 -4 2 114.39 4.7
 1 -4 -2 115.79 4.3
 -1 -4 2 116.09 5.2
 1 4 2 116.49 4.3
 1 4 2 117.79 4.3
 1 4 2 112.99 4.1
 -1 4 -2 117.19 4.3
 1 -4 -2 120.39 5.1
 -1 4 -2 127.69 4.3
 1 -4 -2 120.89 5.1
 1 -4 -2 120.09 4.4
 -1 -4 2 123.49 4.6
 1 -4 -2 110.19 4.2
 -1 4 -2 121.69 4.4
 -1 -4 2 114.69 5
 -1 -4 2 120.79 4.7
 1 -4 -2 112.69 4.6
 -2 -4 -2 1576.94 49.4
 2 -4 2 1319.37 49.2
 2 4 -2 1366.66 49.3
 -2 -4 -2 1525.35 49.7
 2 4 2 1385.46 49.4
 2 4 2 1442.36 49.4
 -2 4 -2 1268.47 49.4
 2 -4 -2 1432.46 49.3
 -2 -4 2 1511.95 50.49
 3 4 -2 190.28 6.9
 -3 -4 -2 183.18 7.4
 3 4 -2 191.38 7.2
 -3 -4 -2 195.88 7.6
 3 4 -2 174.08 7.2
 -3 -4 -2 186.68 8.1
 -3 4 2 195.28 7.1
 3 -4 2 194.48 7.9
 -3 4 2 193.08 7.4
 3 4 -2 183.08 7.2
 3 -4 2 192.68 7.4
 3 -4 2 187.68 7.2
 3 -4 2 187.38 7
 3 4 2 186.08 7.2
 3 4 2 180.08 7.3
 -3 -4 2 191.18 8.1
 -3 -4 2 191.48 8.6
 3 -4 -2 181.18 7
 -3 -4 2 189.78 7.4
 -3 4 -2 191.88 7.4
 -3 4 -2 176.98 7.3
 3 4 2 176.98 7.3
 3 4 2 186.08 6.9
 3 -4 -2 193.68 7.3
 3 -4 -2 186.38 8.1
 -4 4 2 172.58 6.8
 -4 4 2 172.88 7.6
 4 4 -2 164.88 7.1
 -4 -4 -2 171.78 8.2
 4 -4 2 165.68 7.6
 4 4 -2 183.38 7.2
 4 -4 2 176.38 7.1
 -4 -4 -2 174.58 7.2
 4 4 2 170.88 7.2
 4 -4 -2 180.28 8.1
 -4 -4 2 185.28 7.2
 -4 4 -2 179.78 7.3
 4 -4 -2 172.18 7
 -4 4 -2 173.08 7.4
 4 4 2 174.78 7.1
 -4 4 -2 178.48 6.8
 -4 -4 2 176.18 8.2
 5 -4 2 102.69 5.8
 -5 4 2 114.59 5
 5 -4 2 113.69 5.3
 -5 4 2 116.49 5.7
 -5 4 2 116.69 6.2
 5 4 -2 112.09 4.9
 5 4 -2 113.99 5.3
 5 -4 2 121.19 5.7
 5 4 -2 112.99 5.4
 -5 -4 -2 120.19 7.9
 5 4 -2 111.59 5.5
 -5 -4 -2 122.99 6.9
 -5 -4 -2 113.59 5.3
 -5 -4 2 113.99 7.6
 5 4 2 109.09 5.7
 -5 -4 2 118.49 6.8
 5 4 2 117.49 5.5
 5 4 2 117.19 5.6
 -5 4 -2 119.49 5.7
 -5 4 -2 115.09 5
 5 -4 -2 122.49 6.5
 5 -4 -2 121.69 5.3
 5 4 2 122.39 5
 5 -4 -2 112.49 5.5
 6 4 -2 42.2 3
 -6 4 2 36.2 3.4
 -6 -4 -2 36.3 4.2
 6 4 -2 39.3 3.5
 6 -4 2 37 3
 6 -4 2 33.2 4.2
 6 4 -2 41.2 2.4
 -6 4 2 38.6 2.8
 -6 4 2 38.7 4.1
 6 4 -2 37.1 2.9
 -6 -4 -2 38.9 5.5
 -6 -4 2 35.7 4.2
 6 -4 -2 40.2 3
 6 4 2 31.9 3.3
 6 4 2 35.6 2.9
 -6 -4 2 37.1 5.4
 6 4 2 34.1 2.4
 6 4 2 36.7 3
 -7 -4 -2 -1 4.1
 7 4 -2 1.4 1.2
 -7 -4 -2 3 2.7
 7 -4 2 -0.2 1.3
 7 4 -2 -1.3 1.5
 7 -4 2 2.4 1.7
 7 4 2 1.1 1.1
 7 4 2 -0.3 1.5
 7 -4 -2 3 1.7
 7 4 2 0.9 1.3
 7 -4 -2 0.3 1.9
 -7 -4 2 0.7 2.3
 -7 -4 2 1.7 3.4
 7 -4 -2 1.1 1.2
 8 4 -2 12.3 2
 -8 -4 -2 5.9 3.9
 8 -4 2 12.5 2.2
 8 -4 2 11.8 2.5
 8 -4 2 6 5.5
 -8 -4 2 12.1 4.5
 8 -4 -2 14.7 2.3
 8 -4 -2 12.1 3.5
 0 -5 2 446.66 17.2
 0 -5 -2 483.45 17
 0 5 -2 473.45 17
 0 -5 2 499.35 18.1
 0 -5 2 484.15 17.4
 0 -5 -2 483.75 17.6
 0 -5 -2 480.75 17.3
 0 -5 -2 484.45 17.5
 0 -5 2 499.25 18
 0 -5 -2 506.35 17.5
 0 -5 2 512.55 17.7
 0 -5 2 485.75 17.4
 0 -5 -2 507.45 17.5
 0 -5 2 482.25 17.4
 0 -5 -2 512.25 18
 0 -5 -2 531.55 18.3
 1 5 -2 1749.43 61.19
 1 -5 2 1788.62 61.29
 -1 -5 -2 1800.72 61.89
 -1 5 2 1840.52 61.29
 -1 -5 2 1873.51 62.39
 -1 -5 2 1723.23 61.09
 1 5 2 1855.01 61.19
 1 -5 -2 1782.72 61.49
 1 -5 -2 1707.33 61.29
 -1 -5 2 1786.32 61.79
 -1 5 -2 1779.82 61.19
 1 5 2 1663.33 61.29
 -2 5 2 2.7 0.5
 -2 -5 -2 5 1.7
 2 5 -2 3.3 0.6
 2 -5 2 4.6 0.8
 2 5 -2 3 0.4
 2 -5 2 3 0.6
 2 5 -2 4.8 0.8
 -2 -5 -2 1.8 0.8
 -2 5 2 2.5 0.6
 -2 -5 -2 2.1 0.8
 -2 -5 -2 2.6 0.8
 2 5 -2 3 0.5
 -2 -5 -2 3 0.8
 -2 -5 -2 2.6 1
 2 -5 2 3.9 1.2
 2 5 2 2.3 0.5
 -2 -5 2 1.8 1.3
 2 5 2 2.9 0.4
 -2 5 -2 3.5 0.6
 -2 -5 2 4.7 1
 -2 -5 2 3.8 1.2
 2 -5 -2 1.3 1.1
 2 -5 -2 2.3 0.6
 2 -5 -2 2.3 0.5
 -2 -5 2 4 1.1
 2 5 2 3 0.8
 -2 -5 2 5.2 1
 -3 -5 -2 132.19 5.4
 3 5 -2 123.39 4.6
 -3 -5 -2 114.29 5.3
 3 -5 2 113.79 5.7
 3 5 -2 115.99 5
 -3 -5 -2 120.49 6.6
 3 -5 2 123.59 5.1
 -3 5 2 120.89 5.1
 3 5 -2 119.69 4.9
 -3 -5 -2 116.39 5.9
 3 5 -2 119.59 4.8
 -3 5 2 127.09 4.8
 3 -5 2 120.09 4.9
 3 5 2 117.79 5
 -3 -5 2 115.59 5.8
 -3 5 -2 133.49 5.8
 -3 -5 2 123.49 5.3
 -3 5 -2 115.59 5.1
 3 5 2 118.89 4.9
 3 5 2 104.09 5.4
 -3 -5 2 120.99 6.5
 3 -5 -2 119.09 6
 3 5 2 132.79 4.8
 3 -5 -2 118.99 4.8
 3 -5 -2 118.39 5
 4 5 -2 21.2 1.6
 -4 -5 -2 20.1 3.5
 4 -5 2 17.3 2.3
 4 -5 2 19.1 1.7
 -4 -5 -2 19.7 2.6
 -4 5 2 20 1.8
 4 5 -2 23 1.7
 4 5 -2 18 1.9
 -4 -5 -2 20.5 1.9
 4 5 -2 19.1 1.3
 -4 5 2 18.4 2.2
 4 -5 2 19.4 1.7
 -4 5 -2 21.3 1.8
 4 5 2 21.8 1.7
 4 5 2 22.7 1.5
 -4 5 -2 18.7 1.5
 -4 -5 2 20.3 2.6
 -4 -5 2 21.4 3.4
 -4 -5 2 20.3 1.9
 4 -5 -2 19.8 1.7
 4 5 2 20.1 1.7
 -4 5 -2 19.7 3.1
 4 -5 -2 21.7 1.6
 5 5 -2 194.88 7.9
 -5 -5 -2 183.98 9.4
 5 -5 2 175.58 8.5
 -5 5 2 185.58 8.6
 -5 5 2 186.58 7.5
 5 5 -2 179.58 8.3
 5 5 -2 185.68 7.3
 -5 -5 -2 185.88 7.9
 5 -5 2 175.38 8
 5 -5 2 182.38 7.7
 -5 -5 -2 195.58 10.7
 5 5 -2 198.08 8
 -5 -5 2 195.08 9.6
 5 5 2 183.08 7.9
 -5 -5 2 191.18 10.4
 5 5 2 197.18 8.1
 -5 -5 2 187.28 7.9
 -5 5 -2 185.98 7.5
 5 5 2 176.88 8
 5 -5 -2 179.88 9
 5 5 2 188.88 7.4
 5 -5 -2 180.88 7.6
 -5 5 -2 196.18 8.3
 -6 5 2 58.89 3.3
 -6 -5 -2 59.29 5.2
 -6 5 2 56.49 4.2
 6 -5 2 59.29 4.1
 6 5 -2 58.69 3.1
 -6 -5 -2 65.49 6.7
 6 -5 2 61.29 3.9
 6 5 -2 58.89 3.7
 -6 5 2 57.59 4.9
 6 5 2 66.39 3.9
 6 -5 -2 63.79 3.8
 6 5 2 59.69 3.2
 -6 5 -2 57.29 3.3
 6 -5 -2 58.59 3.6
 6 -5 -2 52.49 4.8
 -6 -5 2 62.39 5.4
 -6 -5 2 57.89 6.3
 7 5 -2 15.3 2.3
 7 5 -2 16.6 2.2
 -7 -5 -2 13.3 3.2
 -7 -5 -2 15.3 4.4
 7 -5 2 18.4 2.3
 7 5 2 21.5 2.9
 -7 -5 2 14.8 4.5
 -7 -5 2 10.4 2.9
 7 5 2 9.8 2
 7 5 2 12.9 1.6
 7 -5 -2 14.9 2.2
 7 -5 -2 16.9 2.4
 8 -5 2 9.4 3.5
 8 -5 2 8.7 1.7
 -8 -5 -2 5.5 5.5
 -8 -5 -2 1.8 3.6
 8 -5 2 2.1 5.4
 8 5 -2 5.7 1.4
 8 5 2 10.6 1.9
 -8 -5 2 7.1 4.9
 -8 -5 2 6.6 2.8
 8 -5 -2 13.8 4.5
 8 -5 -2 7.4 1.8
 0 -6 2 4913.31 168.68
 1 -6 2 670.63 23.5
 -1 -6 -2 652.03 23.4
 1 -6 2 632.04 23
 -1 -6 -2 625.74 23.2
 -1 -6 -2 696.53 24.4
 -1 -6 -2 647.24 23.6
 1 -6 2 655.83 23.9
 -1 -6 -2 643.04 23.6
 -1 -6 -2 655.33 23.3
 1 -6 2 700.33 24.1
 -1 -6 -2 654.93 23.4
 -1 6 2 700.33 22.9
 1 -6 2 660.83 22.8
 1 -6 2 645.04 23
 1 6 -2 640.64 22.7
 -1 6 2 655.63 22.8
 1 6 2 647.64 22.7
 -1 -6 2 686.63 23.8
 1 -6 -2 676.23 23.3
 1 -6 -2 607.14 22.9
 -1 6 -2 620.74 22.8
 -1 -6 2 639.94 23.4
 1 -6 -2 678.73 24.1
 1 -6 -2 629.44 23.1
 -1 -6 2 633.34 23.2
 -1 6 -2 707.93 22.8
 1 -6 -2 640.74 22.8
 1 6 2 618.34 22.8
 -1 -6 2 620.44 24.6
 1 6 2 685.03 22.7
 1 -6 -2 645.64 23.3
 -1 -6 2 637.74 23.2
 1 -6 -2 676.13 24.1
 -1 -6 2 687.43 24.3
 -1 -6 2 670.33 23.4
 -2 -6 -2 30.1 2.1
 2 -6 2 29.8 2.2
 2 -6 2 30.7 2.6
 -2 -6 -2 29 2
 -2 -6 -2 31.7 2.1
 2 6 -2 28.3 1.3
 -2 -6 -2 30.9 3
 2 6 -2 26.2 1.5
 -2 -6 -2 30.2 2.4
 -2 6 2 30.8 1.7
 2 6 -2 29.5 1.5
 2 -6 2 29.3 1.6
 2 -6 2 25.3 1.6
 -2 -6 -2 30.2 2
 -2 6 2 30.8 1.5
 -2 -6 2 27.9 2.9
 2 -6 -2 31.7 2.6
 -2 -6 2 30.6 2.3
 2 -6 -2 29.6 1.7
 -2 -6 2 27.6 1.9
 2 6 2 30.5 1.4
 2 -6 -2 30.6 1.6
 2 6 2 31 1.6
 2 6 2 30.6 1.5
 2 6 2 25.7 1.7
 -2 -6 2 28 2
 2 -6 -2 30.7 2
 -2 -6 2 31 2.4
 -2 6 -2 29.6 1.7
 -2 -6 2 28.7 2.3
 -3 6 2 811.32 29.1
 3 -6 2 799.72 30
 3 6 -2 799.72 28.9
 -3 -6 -2 865.91 31.1
 3 6 -2 809.02 28.8
 3 -6 2 812.72 29
 -3 6 2 846.62 28.7
 -3 -6 -2 806.12 29.4
 -3 -6 -2 806.72 30.1
 -3 -6 -2 798.82 29.3
 3 -6 2 769.72 28.6
 3 6 -2 817.52 28.5
 -3 -6 2 809.52 30.1
 3 -6 -2 845.82 30.4
 3 -6 -2 766.02 28.9
 -3 -6 2 855.71 30.9
 3 6 2 822.22 29
 3 -6 -2 790.22 28.6
 3 6 2 841.12 28.9
 3 -6 -2 838.02 29.4
 -3 -6 2 842.82 29.4
 3 6 2 817.72 28.5
 -3 6 -2 845.52 29.1
 -4 -6 -2 70.79 4.8
 4 -6 2 68.69 3.4
 4 -6 2 71.19 3.7
 4 6 -2 71.89 3.2
 -4 6 2 72.89 3.8
 -4 -6 -2 77.59 4
 4 6 -2 75.09 3.6
 -4 -6 -2 74.79 5.8
 4 6 -2 75.79 3.6
 -4 6 2 69.79 4
 4 -6 -2 67.49 3.6
 4 -6 -2 66.79 4.8
 -4 6 -2 67.49 3.7
 4 -6 -2 67.09 3.3
 -4 6 -2 69.09 3.3
 -4 -6 2 76.49 4.9
 -4 -6 2 68.39 5.6
 4 6 2 74.39 3.7
 4 6 2 72.19 3.6
 -4 -6 2 72.49 3.9
 4 6 2 71.49 3.2
 5 -6 2 404.26 15.5
 5 6 -2 405.66 14.8
 -5 6 2 390.46 15.9
 -5 -6 -2 426.96 17.3
 5 6 -2 410.16 15.5
 -5 -6 -2 405.26 15.5
 5 -6 2 369.06 16.2
 -5 6 2 406.76 15
 5 6 -2 404.36 15.3
 -5 -6 -2 444.36 18.8
 5 6 2 402.06 14.9
 -5 6 -2 396.26 15.7
 5 6 2 407.46 15.6
 5 -6 -2 379.96 15.4
 5 -6 -2 401.36 16.8
 -5 -6 2 396.76 15.4
 -5 -6 2 402.56 17.2
 5 6 2 416.56 15.5
 -5 -6 2 415.16 18.3
 5 -6 -2 391.26 15
 -5 6 -2 392.96 15
 6 6 -2 33.4 2.2
 6 6 -2 29.5 2.7
 -6 6 2 27.5 2.3
 -6 -6 -2 31.7 4.1
 -6 6 2 30.2 3.2
 6 6 -2 33.2 2.7
 -6 -6 -2 23.5 4.6
 6 -6 2 35.5 2.9
 -6 -6 -2 32.2 3.1
 -6 -6 2 35.3 5.5
 6 6 2 32.6 2.3
 6 -6 -2 32.8 3.1
 6 6 2 36.1 2.8
 -6 -6 2 29.9 4.3
 6 -6 -2 26.4 3.9
 6 -6 -2 35.6 2.8
 7 -6 2 10.7 2.6
 7 -6 2 17.4 2.2
 7 6 -2 14.8 2
 7 -6 2 18.3 2.6
 -7 -6 -2 13.9 4.1
 7 6 -2 16.1 2.5
 7 6 2 15.2 1.9
 7 -6 -2 17.9 2.4
 7 6 2 13.8 2.4
 7 -6 -2 16.8 2.2
 7 6 2 17.5 2.3
 -7 -6 2 15.5 3.6
 -7 -6 2 10.4 3.9
 0 -7 -2 315.97 11.9
 0 -7 -2 293.17 11.6
 0 -7 -2 329.67 12.6
 0 -7 -2 316.27 11.9
 0 -7 2 322.77 11.7
 0 -7 -2 325.67 11.9
 0 -7 2 322.77 11.8
 0 -7 2 284.87 11.4
 0 -7 -2 336.67 12.9
 0 -7 2 336.87 12.7
 0 -7 2 325.37 12.7
 0 -7 2 327.77 12.1
 -1 7 2 813.82 29.1
 1 -7 2 843.82 29.9
 -1 7 2 873.61 29.2
 -1 -7 -2 849.22 29.6
 -1 -7 -2 820.72 29.8
 -1 -7 -2 843.82 30
 1 -7 2 830.02 30.4
 -1 -7 -2 813.32 29.7
 -1 -7 -2 827.92 29.8
 1 -7 2 809.12 29.4
 1 -7 2 872.91 30.6
 1 -7 2 829.62 29.6
 -1 -7 -2 883.21 31
 1 -7 2 827.52 29.3
 -1 -7 -2 880.01 30.2
 1 -7 2 783.82 29
 1 -7 2 816.32 29
 -1 -7 2 833.92 30.3
 1 -7 -2 885.21 30.7
 1 -7 -2 809.22 29.7
 -1 -7 2 824.12 29.8
 -1 -7 2 872.11 30.1
 1 -7 -2 813.52 29
 1 7 2 829.22 28.9
 1 7 2 806.52 29
 -1 7 -2 910.51 29.1
 -1 -7 2 843.12 29.7
 1 -7 -2 799.02 29.5
 -1 -7 2 856.01 30.8
 -1 -7 2 816.42 29.6
 1 7 2 875.31 28.9
 1 -7 -2 787.42 29.6
 -1 -7 2 847.02 29.7
 1 -7 -2 870.71 30.6
 1 -7 -2 837.62 29.5
 2 -7 2 80.59 4.1
 2 7 -2 85.79 3.3
 -2 7 2 85.99 3.4
 -2 7 2 83.09 3.6
 -2 -7 -2 84.79 4.1
 2 -7 2 88.79 4.8
 -2 -7 -2 82.79 4.1
 -2 -7 -2 87.49 4.1
 -2 -7 -2 84.99 5.3
 2 7 -2 80.69 3.4
 2 -7 2 82.19 3.5
 -2 -7 -2 83.99 4.5
 -2 -7 -2 88.69 4.1
 2 -7 2 82.39 4
 -2 -7 2 82.19 4
 2 -7 -2 76.59 3.6
 -2 -7 2 79.89 4
 -2 -7 2 88.79 5.2
 2 7 2 83.79 3.4
 2 7 2 80.09 3.1
 2 -7 -2 81.79 3.9
 -2 7 -2 85.09 3.6
 -2 -7 2 83.39 4.4
 2 -7 -2 77.59 3.9
 -2 -7 2 89.69 4.5
 2 -7 -2 79.39 3.5
 2 7 2 84.99 3.5
 2 -7 -2 86.49 4.9
 2 -7 -2 82.89 3.5
 -2 -7 2 91.79 3.4
 -2 -7 2 78.99 3.9
 -2 -7 2 81.19 4.4
 -3 -7 -2 156.58 8.3
 3 -7 2 156.28 6.8
 -3 7 2 150.88 6.3
 3 -7 2 163.18 6.3
 -3 -7 -2 165.78 7.7
 3 7 -2 144.79 6
 -3 -7 -2 150.18 6.7
 3 7 -2 155.28 5.7
 -3 7 2 153.38 6.1
 3 7 -2 146.49 6
 3 -7 2 160.58 7.5
 3 -7 2 145.99 6
 -3 -7 -2 149.29 6.7
 3 -7 -2 147.29 6.6
 3 7 2 146.29 5.7
 3 -7 -2 149.99 6.3
 -3 -7 2 148.79 6.6
 -3 7 -2 150.88 6.3
 3 7 2 148.79 6.2
 -3 -7 2 158.18 7.4
 3 -7 -2 150.38 6.1
 3 7 2 150.88 6.1
 4 -7 2 32.4 2.3
 4 7 -2 33.5 2.2
 -4 7 2 29.8 2.9
 -4 -7 -2 32 3.5
 4 -7 2 33.6 3.4
 4 7 -2 34.6 2.4
 -4 7 2 31.2 2
 4 7 -2 33 1.9
 -4 -7 -2 35.3 2.7
 -4 -7 2 35.8 4.5
 4 -7 -2 31.6 3.5
 -4 -7 2 32.7 3.4
 -4 7 -2 33.9 3.4
 4 -7 -2 31.5 2.2
 4 7 2 36.2 2.4
 4 -7 -2 35.1 2.7
 4 7 2 31.7 2.3
 -4 7 -2 29 2
 -4 -7 2 29.9 2.5
 4 7 2 29.9 1.9
 5 7 -2 80.09 3.8
 -5 -7 -2 79.79 9.7
 5 -7 2 79.79 4.4
 -5 -7 -2 79.79 8.5
 -5 7 2 76.09 3.9
 -5 -7 -2 88.79 4.8
 5 7 -2 78.29 4.3
 5 -7 2 78.89 5.4
 5 7 -2 84.19 4.4
 5 -7 -2 87.69 4.4
 5 -7 -2 86.49 4.8
 5 7 2 78.49 3.8
 -5 -7 2 81.09 7.1
 -5 -7 2 81.49 4.5
 -5 -7 2 82.99 6.7
 5 7 2 83.29 4.4
 5 -7 -2 80.29 5.7
 -5 7 -2 80.39 4
 5 7 2 80.09 4.4
 -5 7 -2 86.09 4.7
 -6 -7 -2 14.1 3.2
 6 7 -2 16 1.6
 -6 -7 -2 20 2.7
 6 -7 2 18.8 2.2
 6 7 -2 16.2 2.2
 -6 7 2 17.5 1.9
 6 -7 2 17.9 2.6
 -6 7 2 17.3 2.5
 6 -7 2 16.7 2.8
 -6 -7 -2 12.3 4
 6 7 -2 15.8 1.9
 6 7 2 17.1 1.8
 6 7 2 18.8 2.2
 -6 -7 2 15.7 3.4
 -6 -7 2 15 4.2
 6 7 2 15 2.1
 6 -7 -2 15.6 2.4
 -6 7 -2 18.6 2
 6 -7 -2 15.2 3.2
 6 -7 -2 19.4 2.1
 -7 -7 -2 5 3.7
 7 7 -2 9.2 1.8
 -7 -7 -2 5.4 2.8
 7 7 -2 5.2 2.7
 7 -7 2 6.2 1.6
 7 -7 2 7.4 1.8
 7 -7 2 7 6
 -7 -7 2 3.2 2.6
 -7 -7 2 5.5 3.7
 7 7 2 6.7 2.2
 7 7 2 4.8 1.3
 7 -7 -2 5.5 1.9
 7 -7 -2 7.8 1.7
 7 7 2 7 1.3
 -7 7 -2 4.4 2.4
 0 -8 2 8.3 1.1
 0 -8 -2 9 1.1
 0 -8 -2 9.6 1.4
 0 -8 -2 12.5 1.9
 0 -8 2 13.9 2.4
 0 -8 2 10.5 2
 0 -8 2 8.8 1.2
 0 -8 2 7.4 1.1
 0 -8 -2 8.8 1.2
 0 -8 -2 8.7 1.2
 0 -8 2 8.4 1.5
 0 -8 2 8.6 1.1
 0 -8 -2 11 2
 1 -8 2 1119.49 41.2
 1 -8 2 1156.78 40.9
 1 -8 2 1156.08 41
 1 -8 2 1170.68 42.2
 1 -8 2 1210.98 42.4
 -1 -8 -2 1143.29 41.5
 -1 -8 -2 1241.38 42.9
 -1 8 2 1108.79 40.6
 -1 -8 -2 1210.28 41.5
 -1 -8 -2 1169.28 41.2
 -1 -8 -2 1172.68 41.4
 -1 -8 -2 1150.68 41.6
 -1 -8 -2 1227.38 42
 -1 8 2 1227.98 40.7
 1 -8 2 1162.98 41.5
 -1 -8 2 1168.78 41.3
 -1 -8 2 1225.48 41.8
 1 -8 -2 1211.88 42.4
 1 -8 -2 1212.48 41.3
 -1 -8 2 1200.48 41.4
 -1 -8 2 1227.78 42.2
 -1 -8 2 1088.29 41.3
 -1 -8 2 1143.99 41.2
 1 -8 -2 1139.49 41.3
 1 8 2 1131.29 40.5
 1 -8 -2 1228.88 42.5
 -1 -8 2 1188.58 42.6
 1 -8 -2 1160.28 41.1
 -1 8 -2 1072.09 40.6
 2 -8 2 118.59 5
 -2 -8 -2 116.39 5.6
 -2 -8 -2 120.19 5.6
 2 -8 2 123.99 5.5
 2 -8 2 124.69 4.8
 2 -8 2 123.39 6.3
 -2 -8 -2 132.59 7
 2 8 -2 123.09 4.9
 -2 -8 -2 124.49 6
 -2 8 2 128.19 5
 2 -8 2 127.39 5.7
 2 8 -2 119.79 4.4
 2 8 -2 123.09 4.7
 -2 -8 -2 121.89 5.5
 -2 -8 -2 118.89 5.6
 -2 8 2 128.29 4.8
 2 -8 -2 111.49 5
 -2 -8 2 117.09 5.3
 2 -8 -2 128.29 6.5
 -2 -8 2 120.19 5.4
 -2 -8 2 120.09 5.5
 2 -8 -2 113.29 4.9
 -2 -8 2 125.49 5.9
 -2 -8 2 129.99 6.9
 2 -8 -2 121.19 5.2
 -2 8 -2 122.39 5
 2 8 2 121.39 4.9
 2 -8 -2 118.19 5.4
 -2 -8 2 124.49 6
 2 8 2 123.49 4.8
 -2 -8 2 124.19 5.9
 2 -8 -2 123.09 4.8
 -3 -8 -2 44.4 3.6
 -3 -8 -2 43.7 3
 3 8 -2 39.5 2.3
 -3 8 2 42.9 2.2
 -3 8 2 43.8 2.5
 3 8 -2 42.7 2.2
 3 -8 2 45.3 3.2
 3 8 -2 40.7 2
 3 -8 2 43.5 3.7
 -3 -8 -2 46.4 4.6
 3 -8 2 40.1 2.9
 -3 -8 -2 45.5 3
 3 -8 2 38.4 2.4
 3 -8 2 39.8 2.3
 3 -8 -2 44.4 3.8
 3 -8 -2 42.8 2.7
 3 8 2 43.4 2.3
 -3 -8 2 41.8 3.5
 -3 -8 2 44.9 4.5
 3 8 2 46.3 2.4
 3 -8 -2 42.1 2.9
 3 -8 -2 41.5 2.3
 -3 8 -2 44.3 2.6
 -3 -8 2 42.5 2.9
 -4 8 2 635.94 23.7
 -4 -8 -2 648.84 25.2
 4 -8 2 640.74 23.5
 -4 -8 -2 673.83 26.7
 4 -8 2 616.54 24.1
 4 -8 2 669.13 24.3
 -4 -8 -2 608.64 24
 4 8 -2 632.44 22.9
 4 8 -2 663.03 23.4
 4 -8 2 590.74 24.8
 -4 8 2 640.54 23.2
 4 8 -2 652.63 23.4
 4 8 2 673.83 23.6
 4 -8 -2 675.73 25.6
 4 8 2 665.63 23.5
 4 -8 -2 663.63 24.1
 4 -8 -2 635.84 23.4
 -4 -8 2 630.64 25.2
 -4 -8 2 650.83 23.9
 -4 -8 2 666.83 26.4
 -4 8 -2 644.54 23.8
 -4 8 -2 622.24 23.2
 4 8 2 650.63 23
 5 -8 2 169.28 8.1
 -5 -8 -2 181.48 9.3
 5 -8 2 160.18 9.4
 -5 8 2 166.08 7.1
 5 8 -2 170.48 6.8
 5 8 -2 171.38 7.3
 -5 -8 -2 158.18 9
 -5 8 2 160.98 7.7
 -5 -8 -2 157.98 10.3
 5 -8 2 174.28 7.4
 5 -8 -2 179.98 8.1
 5 8 2 165.18 7.4
 5 -8 -2 160.98 9
 -5 -8 2 174.58 10.4
 5 -8 -2 174.68 7.4
 -5 8 -2 160.48 7.1
 -5 -8 2 171.38 9.2
 5 8 2 163.48 6.8
 -5 8 -2 161.28 7.7
 6 -8 2 37.1 3.5
 6 8 -2 37.3 2.3
 -6 8 2 33.5 2.5
 -6 -8 -2 33.1 4.4
 6 8 -2 31.2 2.6
 -6 -8 -2 31 3.2
 -6 -8 -2 35.7 5.6
 6 8 -2 29.6 2.7
 -6 8 2 32.1 3.4
 6 -8 2 35.6 4.3
 6 -8 2 38.7 2.8
 -6 -8 2 31.3 5.3
 6 -8 -2 34 2.7
 6 8 2 31.3 2.8
 6 -8 -2 30.5 4.4
 6 8 2 37.9 2.9
 6 -8 -2 34.8 3.4
 -6 -8 2 36.6 4.5
 6 8 2 33.8 2.4
 -6 8 -2 32.6 2.5
 -7 -8 -2 31 4.2
 7 -8 2 33.7 3.3
 -7 8 2 30.7 3.2
 -7 -8 -2 34.1 5.4
 7 -8 2 41 2.9
 7 8 -2 33.2 3.6
 7 8 -2 38.7 2.9
 7 -8 -2 38.9 5
 -7 -8 2 31.1 4.2
 7 8 2 39.9 3
 7 -8 -2 38 2.8
 -7 -8 2 32.5 8.6
 7 8 2 27.4 3.5
 -7 8 -2 35.2 3.4
 7 8 2 33.9 2.4
 0 -9 2 262.57 9.9
 0 -9 -2 261.27 11.3
 0 -9 2 260.67 10.2
 0 -9 -2 249.97 9.9
 0 -9 -2 238.58 9.9
 0 -9 -2 227.58 9.5
 0 -9 2 254.67 9.8
 0 -9 2 248.78 9.8
 0 9 2 252.37 8.9
 0 -9 -2 256.67 10.8
 0 -9 2 257.57 11.1
 0 -9 -2 253.87 10
 0 -9 2 268.77 11
 -1 -9 -2 184.18 7.5
 1 -9 2 181.58 8.2
 1 -9 2 172.88 6.9
 -1 -9 -2 165.88 7.5
 1 -9 2 174.78 7
 1 -9 2 173.98 7.3
 -1 -9 -2 175.78 7.4
 -1 -9 -2 168.08 8.9
 -1 9 2 183.98 6.6
 -1 -9 -2 188.68 8
 1 -9 2 167.48 8.4
 -1 -9 -2 168.68 7.3
 1 -9 2 177.38 7.5
 -1 -9 2 181.48 8.2
 -1 -9 2 180.28 7.6
 1 -9 -2 178.28 8.4
 1 -9 -2 175.98 7.3
 1 9 2 175.08 6.4
 -1 9 -2 178.68 6.5
 -1 -9 2 180.78 8.6
 -1 -9 2 161.08 7.2
 1 -9 -2 164.48 7
 -1 -9 2 174.18 7.3
 1 -9 -2 153.18 6.7
 1 -9 -2 179.78 8.5
 -1 -9 2 177.28 7.3
 -1 -9 2 174.98 7.2
 1 -9 -2 184.18 7.3
 2 -9 2 135.79 7
 -2 -9 -2 132.09 7.6
 -2 -9 -2 130.39 6.1
 2 -9 2 145.89 6.2
 2 9 -2 131.29 5.1
 -2 9 2 133.29 5.1
 -2 -9 -2 134.29 6.5
 -2 -9 -2 129.19 6.1
 2 -9 2 134.09 5
 2 -9 2 127.39 5.5
 2 -9 2 133.99 6.2
 -2 9 2 135.69 5.4
 -2 -9 -2 133.19 6.3
 2 9 -2 131.39 4.8
 2 9 -2 133.69 5
 -2 9 -2 132.99 5.4
 -2 -9 2 129.49 6.6
 2 9 2 130.09 5.1
 2 -9 -2 143.79 7.3
 -2 -9 2 137.39 6.1
 2 -9 -2 130.79 5.8
 -2 -9 2 142.29 7.7
 2 -9 -2 131.99 5
 2 -9 -2 126.39 5.7
 2 9 2 131.69 5.2
 2 -9 -2 133.69 6
 -2 -9 2 127.69 6.3
 -2 -9 2 125.69 5.8
 2 -9 -2 126.59 5.4
 2 9 2 127.19 4.8
 -3 -9 -2 170.78 9.3
 -3 -9 -2 166.48 8.1
 3 9 -2 163.48 6.4
 3 -9 2 155.18 7.4
 -3 -9 -2 164.98 7.4
 3 -9 2 151.58 6.5
 3 9 -2 163.68 6.1
 -3 -9 -2 153.38 7.2
 3 -9 2 167.58 7.3
 -3 9 2 157.38 6.3
 3 -9 2 158.78 6.4
 3 9 -2 162.58 6.4
 3 -9 2 164.58 8.3
 -3 -9 2 175.88 9.2
 3 -9 -2 156.28 6.3
 3 -9 -2 162.48 7.2
 3 9 2 160.08 6.1
 3 9 2 149.88 6.7
 3 -9 -2 164.68 6.9
 3 9 2 162.98 6.5
 -3 -9 2 153.58 7.2
 -3 -9 2 163.28 7.9
 3 -9 -2 153.48 8.4
 4 -9 2 215.38 9.6
 4 9 -2 220.28 8.7
 4 9 -2 211.18 8.3
 4 -9 2 223.78 8.8
 4 9 -2 218.28 8.7
 -4 -9 -2 215.88 9.5
 4 -9 2 209.18 8.7
 -4 9 2 211.78 8.6
 4 -9 2 210.18 9.7
 -4 -9 -2 229.58 10.7
 4 -9 2 229.28 10.7
 -4 -9 -2 222.98 12.1
 4 9 2 213.78 8.4
 4 -9 -2 218.98 10.9
 4 9 2 218.18 8.9
 -4 -9 2 219.88 10.6
 4 9 2 227.68 8.9
 4 -9 -2 214.08 9.5
 -4 -9 2 220.78 9.4
 -4 -9 2 226.68 11.9
 4 -9 -2 225.28 8.7
 -4 9 -2 219.28 9.2
 4 -9 -2 212.08 9
 -4 9 -2 223.18 8.6
 -5 -9 -2 38.5 4.5
 5 9 -2 32.8 2.5
 5 -9 2 39.2 3.4
 -5 9 2 34.6 2.4
 -5 -9 -2 37.9 3.2
 5 9 -2 35.4 3.6
 -5 -9 -2 32.2 5.3
 5 -9 2 35.4 4.1
 5 9 -2 37.9 2.2
 5 -9 2 34.6 3.8
 5 -9 2 38.7 2.6
 5 9 2 36.6 2.7
 -5 -9 2 35.3 4.3
 5 -9 -2 39.3 3.4
 -5 -9 2 31.5 3
 -5 9 -2 36.6 2.5
 -5 9 -2 32.6 3.3
 5 -9 -2 36.1 3
 5 -9 -2 38.1 2.6
 5 9 2 35.2 3.1
 5 9 2 32.9 2.2
 -5 -9 2 38.1 5.5
 5 -9 -2 34.2 4.2
 6 -9 2 1 2.8
 -6 9 2 4.2 1.5
 6 9 -2 5.8 1.2
 6 9 -2 4.9 2.4
 -6 -9 -2 4.9 4.2
 -6 9 2 2.5 1.9
 -6 -9 -2 4.4 3.1
 6 9 -2 4.5 1.9
 6 -9 2 3.3 1.7
 -6 -9 -2 8.5 2.5
 6 -9 2 5.3 1.5
 6 9 2 4.9 1.8
 6 -9 -2 3.4 2
 6 -9 -2 2.7 2.5
 6 9 2 4.9 1.2
 -6 -9 2 7.9 3.8
 6 -9 -2 5.5 2.1
 6 -9 -2 4.8 1.5
 -6 -9 2 3.8 3.6
 -7 -9 -2 33.3 5.6
 -7 -9 -2 31.8 4.5
 7 9 -2 44.3 3.1
 7 -9 2 45.7 3
 7 9 -2 31.1 4
 7 -9 2 44.4 3.8
 -7 9 2 49.5 4.4
 -7 -9 2 36.7 4.5
 7 -9 -2 42.8 2.8
 7 -9 -2 47.3 3.9
 7 9 2 41.7 2.6
 7 9 2 47.7 3.3
 -7 9 -2 36.5 3.8
 0 -10 2 98.39 5.8
 0 -10 2 106.09 5.9
 0 -10 -2 102.19 6.1
 0 -10 -2 87.99 4.3
 0 -10 -2 96.99 4.8
 0 -10 2 98.99 4.6
 0 -10 2 101.89 5.1
 0 -10 2 96.69 4.7
 0 -10 -2 96.79 4.7
 0 -10 2 98.59 4.6
 0 -10 -2 98.69 5.6
 -1 -10 -2 224.68 10.5
 1 -10 2 212.28 9.8
 -1 -10 -2 214.88 8.9
 1 -10 2 212.78 9.1
 1 -10 2 205.98 8.3
 1 -10 2 210.18 9
 1 -10 2 209.38 8.5
 -1 10 2 213.28 8
 -1 -10 -2 218.18 9.6
 -1 -10 -2 221.78 9
 1 -10 2 215.48 10
 -1 -10 -2 205.68 8.9
 -1 -10 -2 202.48 9
 1 -10 -2 214.78 8.5
 -1 -10 2 211.98 8.9
 -1 -10 2 217.28 9.1
 1 -10 -2 205.68 8.8
 1 10 2 210.78 7.7
 -1 -10 2 206.28 8.7
 -1 10 -2 209.08 7.8
 1 -10 -2 210.58 9.9
 -1 -10 2 193.48 8.5
 1 -10 -2 240.48 9.8
 -1 -10 2 219.58 10.2
 1 -10 -2 218.58 10
 -1 -10 2 224.68 9.8
 2 -10 2 166.88 8.5
 -2 10 2 167.28 6.3
 -2 10 2 161.78 6.6
 -2 -10 -2 154.18 7.2
 2 10 -2 165.48 6.1
 2 -10 2 157.98 7.5
 -2 -10 -2 151.98 7.3
 2 10 -2 164.18 6.1
 -2 -10 -2 160.08 7.6
 2 -10 2 170.88 7.3
 2 -10 2 156.78 6.8
 -2 -10 -2 161.98 7.4
 -2 -10 -2 167.68 9.2
 -2 -10 -2 161.68 7.8
 2 10 2 158.68 6.3
 -2 10 -2 170.48 6.6
 -2 -10 2 177.08 8.1
 2 -10 -2 156.68 6
 -2 -10 2 166.78 7.2
 2 -10 -2 154.28 7.2
 2 -10 -2 175.18 8.7
 -2 -10 2 170.78 7.7
 2 10 2 163.88 5.9
 2 10 2 169.68 6.3
 -2 -10 2 164.28 7.3
 -2 -10 2 173.08 9.1
 2 -10 -2 152.58 6.5
 -2 -10 2 156.08 7.2
 -2 -10 2 152.38 7.5
 2 -10 -2 168.08 7.1
 3 10 -2 23.5 1.7
 -3 -10 -2 31.2 4.5
 3 -10 2 26.8 3.6
 -3 10 2 23.4 2
 3 -10 2 26 2.5
 3 -10 2 23.2 2.1
 -3 10 2 27.6 1.8
 -3 -10 -2 25.6 3.3
 3 10 -2 26.5 1.5
 -3 -10 -2 28.1 2.7
 -3 -10 -2 27.1 2.7
 3 -10 2 26.5 1.7
 3 -10 2 22.2 2.9
 3 10 -2 24.7 1.7
 3 10 2 26.9 1.9
 3 -10 -2 26.8 1.7
 -3 -10 2 25.9 4.2
 3 10 2 25.2 1.5
 -3 -10 2 22.1 2.4
 -3 -10 2 26.3 3.2
 3 -10 -2 28.7 2.6
 3 -10 -2 22.9 3.6
 -3 10 -2 27.1 2.1
 3 10 2 27.2 1.8
 3 -10 -2 25 2.3
 -4 -10 -2 41.2 5.4
 4 10 -2 43.1 2.7
 4 10 -2 45.5 2.7
 4 -10 2 38.8 6.3
 -4 10 2 46.5 2.7
 4 -10 2 45.3 2.6
 -4 -10 -2 47.5 3.6
 4 -10 2 36.2 3.8
 4 -10 2 46.8 3.6
 4 10 -2 46 2.4
 4 -10 -2 49.6 3.6
 -4 10 -2 44.3 3.1
 -4 10 -2 43.9 2.6
 4 10 2 44.7 2.8
 -4 -10 2 46.8 4.9
 4 -10 -2 40.2 3.2
 4 -10 -2 43.1 6.2
 4 10 2 45.6 2.9
 4 10 2 45.7 2.4
 -4 -10 2 40.5 7.2
 -4 -10 2 45.7 3.5
 4 -10 -2 43.2 2.6
 5 10 -2 5.4 1.3
 -5 -10 -2 3.2 2.5
 -5 -10 -2 2.5 3.3
 -5 10 2 4.1 1.4
 5 10 -2 4.6 1.2
 -5 -10 -2 2.8 1.5
 -5 10 2 3.3 1
 5 -10 2 4.9 1.9
 5 -10 2 3.4 1.1
 5 10 -2 4.7 0.9
 5 -10 2 0.7 2
 5 -10 -2 5.1 1.7
 -5 -10 2 2.7 3.2
 5 -10 -2 2.7 1.5
 -5 -10 2 2.6 1.3
 5 -10 -2 4.4 1.1
 -5 10 -2 3.2 1
 5 10 2 5.4 1.4
 5 10 2 3 0.8
 -5 10 -2 2.2 1.2
 5 10 2 5.2 1.4
 5 -10 -2 1.5 2.2
 -5 -10 2 5.2 2.8
 6 10 -2 37.2 2.3
 6 10 -2 32.6 2.7
 -6 -10 -2 33.4 5.5
 -6 10 2 36.3 2.6
 6 -10 2 35.5 3.5
 -6 -10 -2 32.7 3.3
 -6 10 2 30.2 3.8
 -6 -10 -2 30.9 4.3
 6 -10 2 36.3 2.6
 6 10 -2 32.9 2.9
 6 10 2 33.6 2.3
 6 10 2 37 2.9
 6 -10 -2 25.7 4.2
 -6 -10 2 33.7 5.5
 6 -10 -2 38.9 3.5
 6 10 2 33.1 3
 6 -10 -2 34.8 2.6
 -6 10 -2 35.1 2.6
 -6 -10 2 31.9 4.4
 7 -10 2 40 3
 7 10 -2 39.7 3.5
 7 -10 2 46.7 3.8
 -7 10 2 35.6 4.5
 -7 10 -2 38.2 4.2
 7 -10 -2 46.8 5.6
 -7 -10 2 31.9 6.5
 -7 -10 2 36.3 4.7
 7 10 2 34.6 2.4
 7 -10 -2 34.8 2.9
 7 10 2 37.8 3.3
 0 -11 -2 346.17 14.4
 0 -11 -2 342.87 14.8
 0 -11 2 321.17 14.1
 0 -11 2 350.16 14.7
 0 -11 2 332.37 14.5
 0 -11 -2 336.67 13.1
 0 -11 -2 341.07 13.4
 0 -11 -2 338.67 13.2
 0 -11 2 331.57 13
 0 -11 2 327.37 13.1
 0 -11 2 340.27 13
 0 11 2 334.07 12
 -1 -11 -2 321.97 13.8
 -1 -11 -2 317.07 13.1
 -1 -11 -2 347.07 14.9
 1 -11 2 328.07 12.9
 -1 -11 -2 330.67 13.1
 -1 -11 -2 320.97 13
 1 -11 2 339.87 13.2
 1 -11 2 318.07 14
 1 -11 2 335.87 14.4
 1 -11 2 321.47 12.3
 1 -11 -2 329.87 12.9
 -1 -11 2 315.17 13.2
 -1 -11 2 311.57 12.8
 -1 -11 2 327.47 12.9
 1 -11 -2 350.36 14.5
 -1 -11 2 344.47 14.7
 -1 11 -2 331.27 11.9
 -1 -11 2 335.77 14.1
 1 11 2 333.97 11.7
 1 -11 -2 331.67 13.1
 1 -11 -2 327.07 12.6
 1 -11 -2 325.67 14.3
 -1 -11 2 313.67 12.8
 -2 11 2 200.38 7.5
 -2 -11 -2 205.68 9.1
 -2 -11 -2 194.68 9.1
 2 -11 2 199.78 8.9
 -2 -11 -2 204.88 8.8
 2 -11 2 194.28 10
 -2 -11 -2 202.38 10.7
 -2 -11 -2 206.48 8.9
 2 -11 2 192.48 8.1
 2 11 -2 204.08 7.3
 -2 11 2 204.28 7.9
 -2 -11 2 193.88 9
 2 11 2 194.18 7.2
 -2 -11 2 191.38 8.6
 -2 -11 2 193.28 8.6
 -2 -11 2 185.58 8.8
 2 -11 -2 194.88 8.7
 -2 11 -2 198.38 7.8
 -2 -11 2 203.88 9.5
 2 11 2 187.78 7.4
 -2 -11 2 194.08 10.4
 2 11 2 206.28 7.6
 2 -11 -2 197.48 8.5
 2 -11 -2 205.88 10.2
 -2 -11 2 198.88 8.5
 -3 11 2 109.89 4.8
 3 11 -2 113.79 4.7
 -3 -11 -2 112.79 6.6
 3 -11 2 105.29 5.2
 -3 -11 -2 108.09 8
 3 11 -2 111.09 4.6
 3 -11 2 113.59 5.9
 3 -11 2 113.19 7.1
 -3 -11 -2 115.49 6
 -3 -11 -2 120.29 6
 3 11 -2 110.69 4.4
 3 -11 -2 122.99 7.5
 -3 -11 2 111.59 5.8
 3 -11 -2 106.39 5.8
 3 11 2 109.69 4.8
 -3 11 -2 111.29 5.2
 3 11 2 110.29 4.9
 3 -11 -2 109.89 5.5
 -3 -11 2 112.79 7.8
 3 11 2 110.89 4.5
 -3 -11 2 111.19 6.5
 -4 -11 -2 148.29 8.4
 -4 -11 -2 139.09 9.7
 4 11 -2 155.88 6
 4 -11 2 147.39 8.6
 -4 11 2 146.39 6.3
 4 11 -2 155.58 6.5
 4 -11 2 147.09 6
 4 -11 2 160.78 7.6
 -4 -11 -2 155.08 7.5
 4 -11 -2 146.19 8.8
 -4 11 -2 151.18 6.4
 4 -11 -2 169.28 7.7
 -4 -11 2 157.28 7.4
 4 11 2 153.78 6.1
 4 11 2 149.59 6.6
 4 -11 -2 149.79 6.1
 -4 11 -2 155.68 7.4
 -4 -11 2 149.29 9.8
 -4 -11 2 145.29 8.3
 4 -11 -2 138.59 6.9
 5 -11 2 12.4 1.6
 5 11 -2 14.4 2.3
 5 -11 2 12.2 3.1
 -5 -11 -2 11.5 2.2
 5 11 -2 11.2 1.6
 -5 -11 -2 6.1 3.6
 -5 11 2 11.9 1.5
 -5 -11 -2 7.1 2.6
 5 11 -2 10 1.3
 -5 11 2 10.1 1.7
 5 -11 2 13.7 2.5
 -5 11 -2 9.3 1.7
 5 11 2 11 1.7
 5 -11 -2 12.7 2.4
 -5 -11 2 10.5 2
 -5 11 -2 13.6 1.7
 5 -11 -2 11.8 1.5
 5 11 2 15.1 2
 -5 -11 2 13.6 3.4
 5 -11 -2 16.4 3.6
 -5 -11 2 8.3 3.8
 5 11 2 13.3 1.5
 5 -11 -2 11.3 2.2
 6 -11 2 31.9 3.8
 -6 11 2 32.8 4.2
 6 -11 2 39.1 3.6
 -6 -11 -2 28.8 4.3
 6 11 -2 38.7 3.6
 -6 11 2 35.6 2.5
 6 11 -2 33.4 3.1
 -6 -11 -2 36.9 3.7
 6 -11 -2 27.5 4.5
 -6 -11 2 29 4.6
 -6 11 -2 32.1 4
 -6 11 -2 35 2.6
 6 -11 -2 42.1 3.5
 6 -11 -2 37.7 3.6
 6 11 2 33.1 2.3
 -6 -11 2 35.5 5.5
 6 11 2 31.7 3.1
 0 -12 2 395.06 15.6
 0 -12 2 399.46 15.3
 0 -12 -2 407.76 15.6
 0 -12 2 410.66 17.2
 0 -12 -2 405.86 17.4
 0 -12 -2 400.96 15.7
 0 -12 -2 417.76 17.1
 0 -12 -2 425.96 16
 0 -12 2 409.46 17.2
 0 -12 2 366.96 15.3
 0 12 2 404.26 14.3
 0 -12 2 393.56 15.8
 -1 -12 -2 15.2 2.3
 1 -12 2 16.2 2
 1 -12 2 17.2 3
 -1 -12 -2 16 2.2
 1 -12 2 13.6 2.4
 1 -12 2 10.6 2.7
 -1 -12 -2 17.3 3.7
 -1 12 2 15.5 1.1
 1 -12 2 15 1.9
 -1 -12 -2 20.9 3.2
 1 -12 2 14.9 2.2
 -1 -12 -2 18 2.3
 1 -12 -2 14.9 2.9
 -1 -12 2 13.5 3
 1 -12 -2 18.6 3.7
 -1 12 -2 16.2 1.4
 -1 -12 2 15.8 2.2
 -1 -12 2 20.7 3.1
 -1 -12 2 17.8 2.2
 1 -12 -2 14.4 1.9
 1 -12 -2 16.7 2.5
 -1 -12 2 15.9 2.6
 -1 -12 2 12.8 2.1
 -2 -12 -2 130.29 7.4
 -2 -12 -2 144.89 7.2
 -2 -12 -2 139.19 7.5
 -2 -12 -2 158.68 9.3
 -2 12 2 147.29 5.9
 2 -12 2 145.89 6.6
 2 12 -2 157.68 5.7
 2 -12 2 148.69 8.6
 -2 -12 -2 147.19 7.3
 -2 -12 -2 158.48 7.4
 2 -12 2 150.58 7.2
 -2 -12 2 150.68 7.5
 -2 -12 2 151.08 8
 2 -12 -2 159.18 7.1
 -2 -12 2 147.89 9
 2 12 2 144.79 5.6
 -2 -12 2 155.18 7.2
 2 12 2 151.78 5.9
 2 -12 -2 159.58 7.3
 2 -12 -2 152.58 8.7
 -2 -12 2 146.39 7
 -2 12 -2 152.78 6.3
 -2 -12 2 158.38 7.2
 3 12 -2 145.59 5.7
 -3 -12 -2 131.59 10
 3 -12 2 161.58 7.6
 -3 -12 -2 148.59 7.3
 3 12 -2 153.28 6
 -3 -12 -2 143.99 9.6
 3 -12 2 159.38 8.8
 -3 12 2 133.29 6.9
 -3 -12 -2 145.19 7.4
 -3 -12 2 137.19 7.1
 3 12 2 149.79 6.2
 -3 -12 2 142.89 7.8
 -3 12 -2 147.49 6.5
 3 -12 -2 150.78 7.1
 3 12 2 146.09 5.8
 3 -12 -2 150.88 8.9
 -3 -12 2 140.69 9.2
 3 -12 -2 157.28 7.4
 -4 -12 -2 64.59 4.7
 -4 -12 -2 61.99 6.6
 4 -12 2 65.89 4.5
 4 12 -2 63.09 3
 -4 12 2 63.49 3.4
 4 -12 2 59.39 5.4
 4 12 -2 64.99 3.4
 -4 -12 -2 60.19 5.4
 -4 12 2 61.49 3.9
 4 12 2 64.69 3.1
 -4 12 -2 63.89 3.4
 -4 -12 2 63.29 4.3
 -4 12 -2 58.99 3.8
 -4 -12 2 56.69 5.2
 -4 -12 2 54.79 6.2
 4 -12 -2 66.69 4.5
 4 12 2 60.99 3.5
 4 -12 -2 62.79 5.7
 4 12 2 64.59 3.5
 4 -12 -2 62.89 4.2
 -5 -12 -2 18.5 4.7
 5 12 -2 16.5 1.6
 5 12 -2 15.2 1.9
 -5 12 2 15.7 2.2
 5 -12 2 19.7 2.9
 5 -12 2 15.6 3.3
 -5 -12 -2 11.4 3
 -5 12 2 18.2 2.1
 -5 -12 -2 13.7 2.3
 -5 -12 2 14.7 3.5
 -5 -12 2 21.4 2.8
 5 12 2 16.9 2.2
 5 12 2 19.8 2.5
 -5 12 -2 18.2 2.1
 5 -12 -2 21.5 3.9
 5 12 2 18 1.7
 5 -12 -2 20.4 2.9
 -5 -12 2 15 4.3
 -6 -12 -2 50.69 5.2
 -6 12 2 67.19 3.4
 -6 -12 -2 50.19 6.2
 -6 -12 -2 68.39 4.4
 -6 12 2 59.19 5.4
 6 12 -2 57.69 4.3
 6 -12 -2 66.59 4.6
 6 12 2 59.39 4.3
 -6 -12 2 49 6.1
 6 -12 -2 47.4 8.3
 -6 12 -2 65.39 3.5
 -6 12 -2 55.79 5.4
 6 12 2 70.79 3.2
 0 -13 2 42.1 3.4
 0 -13 2 45.7 4.7
 0 -13 -2 50.09 4.9
 0 -13 2 44.9 3.2
 0 -13 -2 47.5 3.6
 0 -13 2 47.3 4.6
 0 -13 -2 46.6 3.5
 0 -13 2 47.9 3.5
 0 -13 -2 48 4.7
 0 -13 2 46.4 3.7
 0 -13 -2 45.5 3.4
 1 -13 2 260.67 12.3
 -1 -13 -2 243.98 10.7
 1 -13 2 232.98 9.7
 1 -13 2 251.57 10.6
 -1 -13 -2 244.38 10.6
 -1 -13 -2 250.27 11.6
 1 -13 2 257.07 14.7
 1 -13 2 231.48 10
 -1 13 2 246.08 9.3
 -1 13 2 246.38 9
 -1 -13 -2 244.48 10.6
 -1 -13 2 243.38 10.4
 1 -13 -2 245.78 10
 -1 -13 2 247.68 11.8
 1 -13 -2 254.77 10.8
 1 -13 -2 248.78 10.5
 -1 -13 2 236.48 10.6
 -1 -13 2 244.68 12.3
 1 -13 -2 262.77 12.6
 -1 -13 2 240.18 10.5
 -1 -13 2 252.27 10.4
 1 -13 -2 244.38 14.2
 -1 13 -2 239.48 9.2
 -2 -13 -2 27.7 3.5
 2 -13 2 28.1 2.8
 -2 13 2 32.5 2.3
 2 -13 2 36 4.5
 -2 -13 -2 30 3.1
 -2 -13 -2 28.7 3.1
 2 -13 2 27.2 3.3
 -2 -13 -2 29.1 4.6
 -2 -13 -2 36.1 4.7
 -2 13 2 37.1 2.3
 2 -13 -2 28.8 3.1
 -2 -13 2 33 5.4
 2 13 2 30.9 1.9
 2 13 2 32.8 1.7
 2 -13 -2 33 4.4
 2 -13 -2 40.1 4.6
 -2 -13 2 29.6 4.1
 -2 -13 2 29.6 3.2
 -2 -13 2 30.2 4.6
 -2 13 -2 29.7 2.1
 3 -13 2 96.69 5.6
 -3 -13 -2 87.49 6
 3 13 -2 95.69 3.9
 -3 -13 -2 85.49 7.5
 -3 13 2 93.29 4.3
 -3 -13 -2 96.29 5.6
 3 13 -2 99.29 4.2
 -3 13 2 94.49 4.8
 3 -13 2 92.99 6.9
 -3 -13 -2 94.69 5.6
 -3 -13 2 96.39 5.4
 3 -13 -2 94.89 5.3
 -3 13 -2 93.89 4.7
 3 -13 -2 99.49 5.7
 -3 -13 2 93.29 7.4
 3 13 2 96.49 4.4
 3 -13 -2 95.69 7.1
 3 13 2 89.69 4
 -3 13 -2 99.79 4.3
 4 -13 2 1 1.4
 -4 -13 -2 -0.1 2.2
 4 13 -2 2.3 1
 -4 13 2 2.2 1.2
 4 13 -2 2.5 0.7
 -4 -13 -2 1.2 1.4
 -4 13 2 0.8 0.8
 4 -13 2 3 2.5
 -4 -13 -2 2.1 2.8
 4 13 2 1.2 1
 -4 13 -2 0.6 0.8
 4 -13 -2 0.5 1.4
 4 -13 -2 1.9 2.4
 4 -13 -2 1.1 1.8
 4 13 2 1.7 0.8
 -4 -13 2 0.9 2.9
 -4 -13 2 2.1 2.9
 -4 13 -2 2.5 1.2
 -4 -13 2 1 1.3
 5 -13 2 6.4 1.9
 5 -13 2 1.6 2.8
 -5 -13 -2 2.8 3
 5 13 -2 6.1 1
 -5 13 2 4.9 2.5
 5 13 -2 6.7 1.9
 -5 -13 -2 8 2.1
 -5 -13 -2 3.6 2.8
 -5 13 2 7.9 1.3
 -5 13 -2 5.8 1.3
 -5 -13 2 2.2 3.3
 5 -13 -2 7.1 2.8
 5 -13 -2 3.2 1.8
 5 13 2 6.2 1.1
 -5 -13 2 4.2 3.5
 -6 13 2 15.6 3.4
 6 -13 2 12.8 3.2
 -6 -13 -2 4.5 3.7
 -6 -13 -2 6.3 6.1
 -6 -13 2 1 5.2
 -6 13 -2 7 1.8
 6 -13 -2 2.4 2.9
 -6 -13 2 9.6 4.4
 0 -14 -2 264.97 12.6
 0 -14 -2 260.87 13
 0 -14 -2 271.37 11.7
 0 -14 2 248.98 12.7
 0 -14 2 264.17 12.8
 0 -14 2 264.77 11.4
 0 -14 -2 272.77 11.4
 0 -14 -2 269.27 12.9
 0 -14 2 281.07 13.1
 1 -14 2 45.1 4.2
 -1 14 2 46.3 2.6
 -1 14 2 46.4 2.6
 1 -14 2 46.6 3.8
 -1 -14 -2 45.7 4.6
 -1 -14 -2 52.09 4
 -1 -14 -2 48.1 3.7
 -1 -14 -2 55.79 5.5
 -1 -14 -2 49 3.9
 1 -14 2 56.79 5.4
 -1 -14 2 54.29 3.8
 -1 -14 2 51.59 5.2
 -1 14 -2 51.49 2.6
 -1 -14 2 47.6 3.7
 1 -14 -2 56.99 5.3
 -1 -14 2 47.7 3.5
 1 -14 -2 47.3 4.8
 1 -14 -2 46.2 3.6
 1 -14 -2 51.39 4
 -1 -14 2 44.7 4.7
 2 -14 2 91.29 5.4
 2 -14 2 90.49 6.9
 -2 -14 -2 87.99 7.1
 -2 14 2 86.99 4.2
 -2 14 2 83.29 3.8
 -2 -14 -2 90.49 5.3
 -2 -14 -2 84.29 5.3
 -2 -14 2 85.99 5.2
 2 -14 -2 90.59 5.4
 2 -14 -2 88.69 5.1
 2 14 2 92.59 3.6
 -2 -14 2 83.39 6.7
 -2 14 -2 83.79 4.2
 -2 -14 2 86.59 5.1
 2 -14 -2 98.09 7
 -3 -14 -2 31.7 3.3
 -3 -14 -2 34.2 3.5
 3 14 -2 29.9 2.2
 -3 -14 -2 30 4.9
 3 14 -2 31.2 1.8
 -3 14 2 27.8 2.1
 3 -14 2 30.7 4.3
 -3 14 2 30.2 2.5
 3 -14 2 36.1 3.5
 -3 -14 2 30.8 3.2
 3 -14 -2 29.9 4.5
 3 14 2 30.4 2
 -3 14 -2 32.8 2.2
 3 14 2 30.5 2.3
 3 -14 -2 27.7 3.2
 3 -14 -2 35.3 3.5
 -3 14 -2 29.4 2.5
 -3 -14 2 27.4 4.8
 -4 -14 -2 2.1 1.4
 4 -14 2 3.6 1.8
 -4 -14 -2 0.7 2.7
 4 14 -2 4.4 0.9
 -4 14 2 5.2 1.1
 4 14 -2 4.5 1.4
 -4 -14 -2 6.3 3.2
 -4 14 2 1.7 1.3
 4 -14 2 4.9 2.7
 4 14 2 3.8 1.3
 4 -14 -2 4.1 2.7
 -4 14 -2 3.7 1
 4 -14 -2 4.7 2.6
 -4 -14 2 2 1.5
 -4 -14 2 0.7 2.8
 4 -14 -2 2.3 1.6
 4 14 2 5.4 1
 -5 -14 -2 4.1 3.9
 5 -14 2 7.6 2.6
 -5 14 2 8.4 2.9
 5 -14 2 7.3 3.2
 -5 -14 -2 9 2.2
 -5 -14 -2 2.5 3.5
 5 14 -2 4.1 1.9
 -5 14 2 8.5 1.8
 5 -14 -2 10.3 2.7
 -5 14 -2 8.3 1.8
 5 14 2 6.7 1.1
 -5 -14 2 3.3 3.4
 5 14 2 3.5 1.9
 -5 14 -2 7 4.1
 5 -14 -2 7.1 3
 0 -15 -2 55.89 4.3
 0 -15 -2 52.49 5.2
 0 -15 -2 53.49 5.2
 0 -15 2 48.6 5
 0 -15 2 51.19 5.2
 0 -15 -2 54.19 4
 0 -15 -2 50.09 3.8
 0 -15 2 52.89 3.7
 0 -15 2 51.79 4.1
 0 -15 2 48.2 3.9
 -1 15 2 7.5 1
 -1 -15 -2 7.7 1.9
 1 -15 2 5.1 1.7
 -1 -15 -2 12 3.4
 1 -15 2 8.4 2.9
 -1 15 2 7.4 1.2
 1 -15 2 5.1 2
 -1 -15 -2 7.3 2
 -1 -15 -2 7.9 2.8
 -1 -15 -2 9.2 2.2
 1 -15 -2 8.6 2.2
 -1 -15 2 6.7 2.6
 -1 -15 2 8.9 2
 -1 15 -2 7.4 1
 -1 -15 2 9.4 3.1
 -1 -15 2 6.2 1.9
 1 -15 -2 6.1 1.8
 -1 -15 2 4.2 1.8
 1 -15 -2 10.8 3.3
 -2 -15 -2 29.2 4.5
 -2 15 2 27.2 1.9
 -2 15 2 29 2.3
 2 -15 2 26.3 3.3
 -2 -15 -2 28.3 3.2
 2 -15 2 33.1 4.6
 -2 -15 -2 27.9 3.3
 -2 -15 2 30.9 3.1
 2 -15 -2 30.2 4.3
 2 -15 -2 24.6 3.1
 -2 -15 2 30.1 4.6
 -2 15 -2 30.4 2
 2 -15 -2 32.9 3.5
 -3 -15 -2 -0.6 2.4
 3 -15 2 -0.3 2.2
 -3 -15 -2 -0.1 1.4
 3 -15 2 -1 1.5
 -3 15 2 0.5 1.2
 -3 15 2 0.3 0.8
 -3 -15 2 -1 2.5
 3 -15 -2 0.2 1.5
 -3 -15 2 1.6 1.5
 3 15 2 0.4 1.3
 3 15 2 1.3 0.9
 -3 15 -2 1.6 0.8
 3 -15 -2 -1.1 2
 3 -15 -2 -0.6 1.9
 4 -15 2 2.7 1.9
 -4 15 2 6.4 1.2
 -4 -15 -2 3.1 3.1
 -4 -15 -2 4.4 1.9
 4 -15 2 2.8 2.7
 -4 15 2 3.8 1.7
 -4 15 -2 5.1 1.1
 4 -15 -2 3.1 2.7
 -4 15 -2 5.9 1.8
 -4 -15 2 2.7 1.5
 4 -15 -2 2.7 1.8
 4 15 2 5.6 1.4
 -4 -15 2 5.2 3.1
 5 -15 2 19.6 4.6
 -5 15 2 26.3 2.9
 -5 -15 -2 37.7 8.9
 5 -15 2 16.4 3.4
 5 -15 -2 26.1 3.8
 -5 15 -2 33.9 3.4
 5 15 2 31.6 2.6
 -5 -15 2 21.7 4.7
 0 -16 2 51.99 4.8
 0 -16 2 39.4 4.7
 0 -16 -2 41.7 4
 0 -16 -2 41.7 3.9
 0 -16 2 40.2 5
 0 -16 -2 44.3 5.1
 0 -16 2 46.4 6.8
 -1 -16 -2 14.6 3.3
 -1 16 2 17.8 1.6
 1 -16 2 19.1 5.5
 -1 -16 -2 17.1 3.2
 -1 -16 -2 13.6 5.1
 -1 -16 -2 15 3.3
 -1 16 2 11.5 1.5
 -1 -16 2 12.3 2.5
 1 -16 -2 13.9 2.6
 -1 -16 2 11.5 2.6
 -1 -16 2 15.9 2.9
 1 -16 -2 14.9 5.4
 -1 -16 2 17 4.7
 -1 -16 2 7.9 2.9
 2 -16 2 2.5 2.7
 -2 -16 -2 2.1 1.7
 -2 -16 -2 0.9 1.6
 -2 -16 -2 1.5 2.7
 -2 16 2 2.6 0.9
 -2 16 2 3.9 1.4
 2 -16 2 3 1.8
 2 -16 -2 4 2.1
 -2 16 -2 4 1.5
 2 -16 -2 -0.3 2.3
 -2 -16 2 2.7 1.7
 2 -16 -2 3.3 2.1
 -2 16 -2 2.4 0.9
 -2 -16 2 2.4 2.6
 3 -16 2 22 4.1
 -3 16 2 20.5 1.7
 -3 -16 -2 25 3.2
 3 -16 2 14.3 2.5
 -3 16 2 19.2 2.3
 -3 -16 -2 20.8 4.2
 3 -16 -2 19.2 2.8
 -3 -16 2 19.4 2.7
 -3 16 -2 17.9 2.3
 -3 16 -2 20.3 1.8
 -3 -16 2 19.8 4.1
 3 -16 -2 18.2 4.1
 -4 -16 -2 12 2.3
 -4 -16 -2 7.6 3.5
 4 -16 2 6.1 3.2
 -4 16 2 10 1.3
 4 -16 2 11.8 2.5
 4 -16 -2 7.7 3.2
 -4 -16 2 9.3 3.7
 -4 16 -2 10.2 1.5
 4 -16 -2 12.6 2.6
 0 -17 2 22.1 3.2
 0 -17 -2 26.1 3.6
 0 -17 -2 22.8 4
 0 -17 -2 27.1 3.6
 0 -17 2 19.5 3.9
 0 -17 -2 15 3.4
 -1 -17 -2 8.8 3.1
 -1 -17 -2 10.4 2.3
 1 -17 2 8.3 2.4
 1 -17 2 6.8 2.9
 -1 -17 -2 8.7 2.2
 -1 -17 -2 5.8 6.2
 -1 -17 2 4.9 2.7
 1 -17 -2 4.6 2.1
 1 -17 -2 6.4 2.1
 1 -17 -2 5.9 3
 2 -17 2 6.6 2.7
 2 -17 2 9 3.2
 -2 -17 -2 3.1 2.4
 -2 -17 -2 13.3 2.8
 -2 17 2 7.5 1.2
 -2 -17 -2 7.3 3.1
 2 -17 -2 8.6 2.3
 -2 17 -2 3.9 1.3
 2 -17 -2 4 2.7
 -2 -17 2 4.4 3.1
 2 -17 -2 7.6 3.7
 -3 17 2 8.3 1.3
 3 -17 2 5.9 3
 -3 -17 -2 5.1 2.2
 -3 -17 -2 4 3.1
 3 -17 2 6 2.6
 3 -17 -2 4.5 2.2
 -3 -17 2 5.4 3.3
 3 -17 -2 6.9 3
 0 -18 -2 1.9 2.3
 0 -18 2 -0.5 2.8
 0 -18 2 3.9 4.4
 0 -18 -2 0.1 3
 0 -18 -2 4.4 2.6
 -1 -18 -2 47.8 4.4
 1 -18 2 46.3 5.6
 1 -18 2 39.6 5
 -1 -18 -2 39.9 4.7
 1 -18 -2 40.3 5.1
 1 -18 -2 53.09 6.6
 1 -18 -2 42.4 4.5
 2 -18 2 41.7 4.7
 -2 -18 -2 35.2 4.3
 2 -18 2 38.1 5
 -2 -18 -2 33 4.6
 -2 -18 2 25.7 5.2
 2 -18 -2 39.2 4.5
 2 -18 -2 32.4 5
 0 0 3 0.2 0.1
 0 0 -3 0.3 0.2
 0 0 -3 -0.1 0.2
 0 0 3 0.2 0.2
 0 0 -3 0 0.2
 0 0 -3 0.1 0.2
 -1 0 -3 3614.24 124.79
 1 0 -3 3601.24 124.79
 1 0 3 3683.83 124.69
 -2 0 -3 61.49 3
 2 0 3 71.69 2.9
 -2 0 -3 62.99 2.6
 2 0 -3 63.49 2.7
 -2 0 -3 67.99 3.1
 2 0 3 63.69 2.5
 2 0 3 65.19 2.9
 -2 0 -3 63.19 2.7
 2 0 -3 59.39 2.7
 -2 0 3 62.49 2.5
 2 0 3 64.89 2.7
 2 0 -3 65.29 2.5
 2 0 3 62.29 2.4
 2 0 -3 62.39 2.6
 3 0 3 80.69 3.3
 -3 0 3 76.19 3.2
 -3 0 -3 78.79 3.3
 3 0 3 80.99 3.6
 3 0 -3 86.89 3.5
 3 0 -3 75.29 3.5
 -3 0 -3 79.29 3.5
 3 0 -3 80.79 3.2
 3 0 3 83.89 3.6
 -3 0 3 82.39 3.5
 -3 0 -3 80.29 4
 3 0 3 77.39 3.6
 -3 0 -3 79.09 3.4
 4 0 3 71.49 3.5
 4 0 -3 71.69 3.5
 -4 0 3 71.29 3.5
 -4 0 -3 65.89 3.1
 4 0 3 72.19 3.7
 -4 0 3 70.99 4.2
 4 0 3 68.79 3.6
 -4 0 -3 74.99 3.2
 4 0 -3 74.09 3.6
 -4 0 -3 71.69 3.5
 4 0 -3 76.29 3.4
 4 0 3 74.09 3.2
 -4 0 -3 74.59 4.2
 5 0 -3 109.69 5.2
 -5 0 -3 116.79 6.1
 5 0 -3 99.09 4.9
 -5 0 -3 104.39 4.6
 5 0 3 101.59 5.3
 5 0 -3 112.69 5.1
 -5 0 3 100.39 6
 5 0 3 108.59 5.1
 5 0 3 110.49 5.3
 -5 0 -3 117.79 5.5
 5 0 3 108.39 4.6
 -6 0 3 44.1 4.2
 6 0 -3 36.7 3.1
 6 0 3 38.4 3.2
 6 0 3 40.5 2.6
 6 0 -3 46.3 3.2
 6 0 3 39.2 3.2
 6 0 3 50.89 3.6
 6 0 -3 40.7 3.1
 -6 0 -3 46.1 5.7
 7 0 -3 30.1 2.7
 7 0 3 34.4 2.9
 7 0 -3 34.7 3.1
 7 0 3 36.7 3.3
 -7 0 -3 27 4.3
 -7 0 3 30.1 4.1
 -8 0 3 5.9 4
 -8 0 3 1.4 2.9
 -8 0 -3 1.9 3.2
 8 0 3 2.3 2.3
 8 0 -3 2 2.5
 8 0 -3 6.3 2
 8 0 3 2.8 1.7
 0 -1 3 2583.44 85.59
 0 -1 -3 2434.26 86.09
 0 1 -3 2207.58 86.99
 0 1 3 2470.55 85.79
 1 -1 3 1109.19 36.7
 -1 1 3 1159.38 36.9
 1 -1 3 1095.29 37
 1 -1 3 1080.49 36.9
 1 -1 3 1047.3 37.1
 -1 1 3 1030.9 36.9
 -1 -1 -3 1082.79 36.9
 -1 -1 -3 1090.89 37.2
 -1 -1 -3 1101.59 36.8
 1 1 -3 1016 36.9
 -1 -1 3 1025.5 36.7
 1 1 3 1053.59 36.8
 1 -1 -3 1019 36.9
 -1 1 -3 1053.39 37
 -1 1 -3 1062.39 37
 -1 -1 3 1019.4 36.8
 -1 1 -3 1017.7 36.9
 -1 -1 3 1129.59 37.2
 -2 -1 -3 1090.59 38.3
 -2 -1 -3 1137.69 38.3
 2 -1 3 1029.9 38.2
 2 -1 3 1054.99 38.4
 -2 -1 -3 1122.89 38.7
 -2 -1 -3 1109.49 38.7
 2 -1 3 1141.79 38.1
 2 1 -3 1077.09 38.3
 -2 -1 -3 1139.49 38.3
 -2 -1 3 1136.19 38.3
 -2 -1 3 1145.59 38.7
 2 -1 -3 1114.39 38.3
 -2 -1 3 1074.39 38
 -2 1 -3 1081.09 38.5
 -2 1 -3 1036.9 38
 2 1 3 1146.99 38.4
 3 1 -3 154.68 6.2
 -3 1 3 163.88 6.3
 -3 -1 -3 162.28 6.2
 3 -1 3 164.28 5.9
 -3 1 3 160.78 5.9
 -3 -1 -3 157.78 6.1
 3 -1 3 141.69 6
 3 1 -3 161.28 6.3
 -3 -1 -3 156.58 5.9
 3 1 -3 161.18 5.9
 3 1 -3 164.68 6.1
 -3 -1 -3 154.88 6.8
 3 -1 3 164.38 6.4
 3 -1 3 155.88 6.3
 3 -1 3 167.78 6.2
 3 1 3 154.08 5.9
 -3 -1 3 154.48 5.8
 -3 1 -3 160.28 6.6
 -3 1 -3 164.78 6.3
 3 -1 -3 158.38 6.3
 3 1 3 164.18 6.2
 3 1 3 145.99 6.3
 -3 1 -3 140.39 5.7
 3 -1 -3 163.88 6.1
 3 -1 -3 137.49 6.1
 3 1 3 149.29 6.2
 -3 -1 3 166.58 6.2
 4 1 -3 1.6 0.4
 -4 1 3 3.5 1.3
 4 1 -3 2.1 0.7
 4 -1 3 2.2 0.7
 -4 -1 -3 2.9 0.7
 -4 -1 -3 3 1.3
 -4 1 3 4.1 0.7
 4 1 -3 1.4 0.4
 -4 -1 -3 3.5 0.8
 4 -1 3 3.3 0.7
 -4 -1 -3 2.4 0.8
 4 1 -3 2.2 0.6
 -4 1 3 2.2 0.7
 -4 -1 3 2.6 0.6
 4 -1 -3 2 0.8
 4 1 3 1.4 0.7
 -4 1 -3 3.5 1.3
 -4 -1 3 2.7 0.7
 4 1 3 2.4 0.7
 4 -1 -3 2 0.6
 -4 1 -3 3.1 0.7
 4 1 3 2.8 0.6
 4 -1 -3 2.5 0.7
 -4 -1 3 5 1.6
 4 1 3 4.1 0.9
 5 -1 3 256.67 10.3
 5 -1 3 258.87 9.6
 -5 -1 -3 271.17 11.4
 5 1 -3 255.57 10.2
 -5 1 3 272.07 11.3
 5 1 -3 246.58 10.2
 5 1 -3 255.27 10.1
 5 -1 3 252.87 10.4
 -5 1 3 241.88 9.5
 -5 1 3 244.88 10.1
 -5 1 -3 247.28 10.2
 5 1 3 255.97 9.6
 5 -1 -3 247.88 10.1
 5 1 3 248.18 10.4
 5 -1 -3 248.28 10
 5 1 3 261.17 10.4
 5 -1 -3 259.47 10.3
 5 1 3 255.97 10.2
 5 -1 -3 250.87 10.8
 -5 1 -3 261.87 11
 -5 1 -3 239.68 9.6
 -5 -1 3 255.07 11.4
 6 1 -3 126.89 6.4
 -6 1 3 139.69 8.3
 6 -1 3 141.09 6.7
 6 1 -3 135.29 6.3
 -6 -1 -3 133.79 8.6
 6 -1 3 143.39 6.6
 6 1 3 131.09 6.6
 6 1 3 130.29 5.7
 -6 -1 3 136.89 7.8
 -6 1 -3 137.39 7.5
 6 -1 -3 137.29 6.5
 6 1 3 124.39 6.3
 -7 -1 -3 44.5 4.8
 7 -1 3 41.5 3.2
 7 1 -3 45.2 3.1
 -7 1 3 42.1 4.7
 7 1 -3 40.4 3.5
 7 -1 3 42.1 3.5
 7 1 3 36.8 3.1
 7 -1 -3 38.1 3
 7 -1 -3 49.9 3.5
 -7 -1 3 34.6 4.4
 7 1 3 44.1 3.7
 -8 1 3 53.69 6.3
 8 -1 3 51.29 4.1
 8 1 -3 57.89 3.7
 8 -1 3 63.59 4.4
 -8 -1 -3 47.2 5.9
 -8 1 3 56.29 9.2
 8 1 3 62.19 3.8
 8 1 3 62.19 5.7
 -8 -1 3 44 5.1
 8 -1 -3 66.39 4.4
 8 -1 -3 62.09 4
 -8 -1 3 44.2 6.3
 0 2 3 670.13 22.6
 0 2 -3 608.44 22.6
 0 -2 3 679.83 22.5
 0 2 3 670.93 22.6
 0 -2 -3 678.03 23.1
 0 2 -3 657.43 22.6
 0 -2 3 611.34 22.6
 0 -2 3 713.43 23.1
 0 -2 3 661.13 23
 0 -2 -3 647.34 22.8
 0 -2 -3 622.04 22.6
 0 -2 -3 632.24 22.6
 -1 2 -3 4182.78 146.79
 1 2 3 4372.26 146.79
 2 2 -3 2383.56 84.69
 -2 2 -3 2543.45 84.89
 -2 2 -3 2417.26 84.49
 3 -2 3 152.28 5.7
 -3 -2 -3 145.59 5.6
 -3 -2 -3 141.99 5.8
 3 2 -3 141.89 5.4
 3 -2 3 142.09 5.8
 3 2 -3 139.69 5.8
 3 -2 3 149.88 5.4
 3 -2 3 145.89 5.9
 3 -2 3 145.89 5.8
 -3 2 3 153.68 5.5
 -3 -2 -3 146.69 6.5
 -3 -2 -3 136.69 5.3
 3 2 -3 135.49 5.7
 3 -2 -3 138.49 5.8
 3 2 3 142.29 5.8
 -3 -2 3 142.99 5.4
 3 -2 -3 153.88 5.7
 -3 2 -3 155.18 5.9
 3 2 3 139.29 5.8
 3 2 3 140.89 5.4
 3 -2 -3 140.89 5.7
 -3 2 -3 141.89 6
 -3 -2 3 145.89 5.6
 3 2 3 140.09 5.9
 -3 -2 3 146.49 6.4
 4 2 -3 194.08 8.1
 4 2 -3 199.38 8
 -4 -2 -3 213.88 9.1
 4 -2 3 201.48 8.2
 4 -2 3 211.18 8.4
 4 2 -3 204.08 7.7
 4 2 -3 203.48 8.2
 -4 2 3 216.18 7.8
 -4 2 3 218.18 8.3
 4 -2 3 197.58 8
 4 -2 3 206.78 7.7
 -4 -2 -3 198.88 8
 4 -2 -3 209.88 8
 -4 2 -3 198.68 8.2
 4 2 3 203.68 8.2
 -4 2 -3 205.18 7.8
 -4 -2 3 188.48 10.1
 4 2 3 206.08 7.8
 4 2 3 201.48 8.3
 4 -2 -3 221.88 8.3
 4 2 3 207.68 8.4
 -4 2 -3 207.58 8.6
 4 -2 -3 203.68 8.1
 5 -2 3 251.07 9.4
 5 2 -3 250.77 10.1
 -5 2 3 249.68 10.2
 -5 -2 -3 249.38 9.6
 5 -2 3 257.57 10.4
 5 -2 3 234.28 9.9
 -5 2 3 257.17 11.1
 5 2 -3 261.57 10
 5 2 -3 250.37 10.2
 5 2 -3 255.97 9.5
 -5 -2 -3 261.77 11.3
 5 -2 3 255.67 10.2
 5 2 3 261.27 10.4
 -5 2 -3 254.07 9.6
 5 -2 -3 236.08 10.1
 5 2 3 254.17 9.6
 5 -2 -3 243.28 10.8
 -5 2 -3 268.47 10.9
 5 -2 -3 247.28 10
 5 2 3 254.37 10.3
 5 -2 -3 228.08 9.8
 -5 -2 3 248.38 11.3
 -5 2 -3 247.68 10.2
 -6 -2 -3 106.79 6.7
 6 2 -3 97.79 5.3
 6 -2 3 113.79 5.7
 -6 2 3 97.49 6.5
 6 2 -3 93.49 5.1
 -6 2 -3 101.09 6.2
 -6 -2 3 100.79 6.7
 6 2 3 100.99 5.4
 6 2 3 110.09 5.6
 6 -2 -3 108.89 5.4
 6 2 3 99.89 5.5
 6 2 3 102.99 4.7
 7 2 -3 8.7 3.2
 7 -2 3 4 1.6
 7 2 -3 7.5 3.5
 -7 -2 -3 4.7 2.7
 7 -2 3 4.7 1.6
 -7 -2 -3 4.2 3.2
 7 2 -3 2.5 1.1
 7 -2 -3 4.6 1.4
 7 -2 -3 6 1.7
 -7 -2 3 0.9 2.1
 -7 -2 3 3.8 3.4
 7 2 3 4.7 1.5
 7 2 3 3.2 2.2
 8 -2 3 6.1 1.9
 -8 -2 -3 1.3 3.5
 -8 -2 -3 2.8 3.6
 8 2 -3 4.3 1.4
 -8 -2 3 4.9 2.8
 8 2 3 6.3 1.8
 8 -2 -3 5.3 2
 -8 -2 3 1 4
 0 3 -3 2326.67 77.99
 0 3 -3 2211.28 77.79
 1 -3 3 461.15 15.6
 1 -3 3 404.66 15.4
 1 3 -3 429.36 15.5
 1 3 -3 427.16 15.5
 1 3 -3 463.05 15.4
 -1 -3 -3 454.75 16.1
 -1 -3 -3 422.76 15.7
 -1 3 3 458.45 15.5
 1 -3 3 403.16 15.4
 1 3 -3 442.46 15.6
 1 -3 3 431.86 15.5
 -1 -3 -3 451.35 16.3
 -1 -3 -3 444.56 15.8
 1 -3 3 450.15 15.5
 -1 -3 -3 437.26 15.7
 -1 3 3 447.36 15.6
 1 3 -3 472.65 15.5
 -1 -3 -3 453.45 15.6
 1 -3 3 463.25 16.1
 1 3 3 437.46 15.5
 1 -3 -3 439.86 15.5
 1 3 3 440.36 15.4
 -1 -3 3 450.85 16
 -1 -3 3 429.36 15.5
 -1 3 -3 429.76 15.7
 -1 3 -3 456.35 15.6
 -1 -3 3 438.96 16.1
 -1 -3 3 466.65 16.2
 1 -3 -3 455.75 16.1
 -1 3 -3 427.96 15.6
 -1 -3 3 453.65 15.7
 1 -3 -3 443.96 15.7
 1 3 3 441.86 15.5
 -1 -3 3 444.46 15.7
 1 -3 -3 448.36 15.6
 -2 -3 -3 361.96 12.8
 -2 -3 -3 353.46 12.8
 2 3 -3 353.76 12.6
 2 -3 3 359.76 12.5
 2 -3 3 346.07 12.7
 2 -3 3 350.96 12.7
 2 3 -3 343.37 12.6
 -2 3 3 355.36 12.5
 2 -3 3 363.96 12.4
 2 3 -3 372.06 12.6
 -2 -3 -3 353.86 13
 -2 3 3 369.16 12.7
 2 -3 3 324.97 13
 -2 -3 -3 359.46 13.3
 2 3 -3 360.36 12.4
 -2 -3 -3 334.17 12.4
 -2 -3 3 350.06 12.8
 -2 3 -3 367.26 12.7
 -2 3 -3 327.67 12.6
 2 3 3 345.97 12.7
 -2 -3 3 360.16 13.4
 2 3 3 360.56 12.6
 2 -3 -3 370.06 12.5
 2 -3 -3 336.97 12.6
 2 3 3 341.37 12.4
 2 -3 -3 335.27 12.7
 2 3 3 353.16 12.7
 3 -3 3 422.16 15.9
 -3 -3 -3 468.75 16
 3 3 -3 446.86 15.7
 -3 3 3 440.76 15.5
 3 3 -3 433.76 15.8
 3 -3 3 428.46 15.8
 3 -3 3 446.86 15.6
 3 -3 3 415.26 16
 -3 -3 -3 448.96 15.9
 -3 -3 -3 436.06 16.6
 3 3 -3 432.06 15.4
 3 3 -3 416.36 15.7
 3 -3 -3 457.35 15.6
 -3 -3 3 436.06 16.5
 -3 -3 3 442.46 15.8
 3 3 3 420.66 15.9
 3 3 3 463.95 15.8
 3 3 3 405.66 15.8
 -3 3 -3 418.86 15.9
 3 -3 -3 434.76 15.7
 3 3 3 439.96 15.4
 3 -3 -3 419.56 15.8
 4 3 -3 368.96 13.7
 4 -3 3 365.36 14
 -4 3 3 374.96 14
 -4 -3 -3 364.36 13.8
 4 -3 3 356.86 13.2
 4 -3 3 362.36 13.6
 -4 3 3 370.56 13.5
 4 3 -3 376.66 13.4
 4 -3 3 377.36 13.9
 4 3 -3 352.16 13.8
 -4 -3 -3 414.76 15.4
 4 3 -3 351.46 13.8
 4 -3 -3 369.56 13.7
 4 -3 -3 365.26 14.7
 -4 3 -3 367.46 14.2
 4 3 3 369.96 13.4
 4 3 3 380.66 13.9
 -4 -3 3 381.86 13.8
 -4 -3 3 373.36 14.9
 4 3 3 356.06 14
 4 3 3 386.26 14
 -4 3 -3 368.26 13.5
 4 -3 -3 363.26 13.9
 4 -3 -3 359.46 13.6
 -4 3 -3 377.46 14
 5 3 -3 91.89 4.1
 -5 3 3 86.19 4.7
 -5 3 3 92.29 4.1
 -5 3 3 95.79 5.5
 5 3 -3 89.59 4.5
 5 -3 3 89.19 4.8
 -5 -3 -3 96.99 4.5
 -5 -3 -3 107.69 6
 5 -3 3 92.39 4.6
 -5 3 -3 88.09 4.8
 5 -3 -3 92.09 4.7
 -5 -3 3 100.79 6
 5 3 3 92.99 4.8
 5 3 3 95.09 4.8
 5 -3 -3 92.49 5.5
 -5 3 -3 88.49 4.2
 -5 3 -3 96.39 5.4
 5 -3 -3 95.79 4.5
 5 3 3 89.89 4.1
 6 3 -3 0.2 1.3
 -6 -3 -3 1.5 2.9
 6 3 -3 0.4 1
 -6 3 3 2.7 1.9
 -6 3 3 0.5 1
 -6 -3 -3 1.1 1.9
 -6 3 3 -1.1 1.7
 6 3 -3 1.1 0.7
 6 -3 3 1.2 1.2
 -6 -3 3 0.8 2.8
 -6 3 -3 2.7 2.3
 6 -3 -3 1.6 1.7
 6 3 3 0.4 1
 6 3 3 2.2 1
 6 -3 -3 0.3 2.5
 6 3 3 0.8 1.1
 6 3 3 1.3 1.4
 6 -3 -3 0.9 0.9
 -6 -3 3 2.7 2.2
 -6 3 -3 0.7 1.1
 7 3 -3 15.6 2.9
 7 3 -3 20.5 2.3
 7 -3 3 18.6 2.5
 -7 -3 -3 15.8 4.1
 -7 3 3 15.4 3.3
 7 -3 3 21.8 2.9
 -7 -3 -3 26.3 6.7
 7 -3 -3 15.2 2.2
 7 3 3 19.2 2.9
 7 3 3 21.1 2.4
 -7 -3 3 15.6 5.8
 7 -3 -3 19.9 2.5
 7 -3 -3 14.5 3.1
 -7 -3 3 15.3 5.1
 7 3 3 11.2 2.3
 -8 -3 -3 1.3 3.6
 -8 -3 -3 0 5.8
 8 3 -3 1.2 1.4
 8 -3 3 2.5 1.5
 -8 -3 3 -1.7 4.3
 8 -3 -3 2.7 1.7
 -8 -3 3 5 3
 8 3 3 2.3 1.2
 0 4 3 920.71 30.1
 0 -4 -3 854.71 30.7
 0 -4 -3 942.91 31.1
 0 -4 3 843.32 30.3
 0 4 -3 805.32 30.2
 0 4 3 923.71 30
 0 -4 3 884.91 30.4
 0 -4 3 896.71 30.9
 0 4 -3 847.82 30.1
 0 -4 -3 870.21 30.8
 0 -4 3 878.81 30.7
 0 -4 3 860.71 30.8
 0 -4 3 835.82 30.2
 0 -4 -3 855.21 30.5
 0 -4 3 876.51 30.2
 0 4 -3 864.21 30
 1 4 -3 449.95 16.4
 -1 -4 -3 476.55 16.6
 1 -4 3 489.45 17.3
 1 -4 3 488.65 16.7
 1 4 -3 449.26 16.6
 1 4 -3 504.35 16.5
 -1 -4 -3 483.25 16.9
 -1 -4 -3 471.45 17.6
 1 -4 3 468.25 17
 -1 4 3 512.05 16.5
 1 -4 3 427.06 16.5
 -1 -4 -3 485.45 17
 -1 -4 -3 488.55 17
 -1 4 3 519.45 16.7
 -1 -4 -3 483.95 17.2
 -1 -4 -3 466.15 16.9
 -1 4 3 465.95 16.6
 1 -4 3 451.15 17.1
 1 -4 3 431.86 16.5
 1 4 3 475.05 16.6
 1 4 3 512.55 16.6
 -1 4 -3 443.16 16.9
 1 -4 -3 505.25 17.5
 1 -4 -3 499.25 17.4
 -1 -4 3 471.35 17.2
 1 -4 -3 477.65 16.8
 -1 -4 3 498.65 17.3
 1 -4 -3 450.95 16.4
 -1 -4 3 448.86 16.6
 1 4 3 470.35 16.4
 -1 -4 3 474.25 17.4
 1 -4 -3 485.25 16.6
 -1 4 -3 468.65 16.6
 -1 -4 3 472.75 16.9
 1 4 3 462.45 16.6
 -1 -4 3 461.05 16.8
 1 4 3 457.45 16.6
 1 -4 -3 452.65 16.5
 -1 -4 3 470.35 17
 2 -4 3 804.92 30.8
 2 4 -3 912.11 30.7
 -2 -4 -3 932.31 32.3
 -2 -4 -3 944.31 31.4
 2 -4 3 904.01 31.1
 2 4 -3 846.42 30.9
 -2 -4 -3 902.71 31.8
 -2 -4 -3 920.31 31.6
 2 4 -3 850.41 30.9
 2 -4 3 847.42 31
 2 -4 3 870.31 31.6
 -2 -4 -3 874.21 31
 2 4 3 807.52 31
 -2 -4 3 901.91 31.3
 2 -4 -3 892.11 30.9
 2 4 3 896.51 31.1
 -2 -4 3 912.21 31.7
 -2 4 -3 843.82 30.7
 -2 -4 3 916.91 32
 2 -4 -3 891.91 31.2
 2 -4 -3 930.31 31.1
 2 4 3 910.21 31.1
 -2 -4 3 921.71 32.1
 3 -4 3 107.49 4.5
 3 4 -3 114.49 4.6
 3 -4 3 100.99 5.1
 3 4 -3 108.19 4.6
 -3 4 3 114.79 4.8
 -3 -4 -3 115.39 5
 3 -4 3 115.69 4.9
 -3 -4 -3 116.69 5.6
 -3 -4 -3 116.39 6.2
 -3 -4 -3 118.09 5
 -3 4 3 116.59 4.5
 3 4 -3 107.09 4.7
 3 -4 3 111.99 4.8
 3 4 -3 113.59 4.3
 -3 -4 3 110.59 5.9
 3 -4 -3 115.39 5.6
 3 4 3 111.39 4.8
 -3 -4 3 114.19 4.8
 3 4 3 118.79 4.7
 3 4 3 111.69 4.8
 -3 4 -3 110.19 4.7
 3 -4 -3 108.49 4.7
 3 -4 -3 107.99 4.6
 -3 4 -3 109.89 4.8
 -3 -4 3 113.29 5.5
 3 -4 -3 109.79 4.5
 3 4 3 119.19 4.4
 4 -4 3 410.46 15.4
 4 4 -3 420.26 15.4
 4 4 -3 409.46 15
 -4 4 3 426.96 15.2
 4 4 -3 407.26 15.5
 -4 -4 -3 411.26 15.5
 -4 -4 -3 426.96 16.7
 4 -4 3 419.96 15.7
 4 -4 3 401.86 15.9
 4 -4 -3 413.96 15.3
 4 4 3 395.76 15.5
 -4 -4 3 413.06 15.5
 4 4 3 396.66 15.6
 -4 -4 3 461.95 18.3
 4 4 3 428.26 15.7
 4 4 3 422.46 15.1
 -4 4 -3 413.86 15.6
 4 -4 -3 432.06 16.6
 -4 -4 3 427.16 16.7
 -4 4 -3 405.16 15.6
 -5 -4 -3 146.79 6.4
 -5 4 3 146.69 7.3
 5 4 -3 142.69 5.9
 5 4 -3 143.99 6.5
 -5 4 3 159.38 6.9
 -5 4 3 144.59 6
 5 -4 3 144.09 6.7
 -5 -4 -3 152.88 7.9
 -5 -4 -3 152.68 9
 5 4 -3 148.09 6.4
 5 -4 3 148.39 6.5
 5 4 -3 132.69 6.4
 5 4 3 145.99 7.4
 5 4 3 140.99 6.5
 -5 4 -3 138.59 7
 5 -4 -3 143.09 6.3
 5 4 3 139.09 6.6
 5 4 3 143.59 6
 -5 -4 3 150.58 8
 -5 -4 3 150.68 8.7
 -5 4 -3 144.29 6.1
 5 -4 -3 146.79 7.6
 6 -4 3 128.29 6.2
 -6 4 3 106.69 6.3
 6 4 -3 127.69 6
 6 4 -3 133.19 6.4
 -6 -4 -3 121.59 8.8
 -6 4 3 115.39 6.9
 -6 -4 -3 125.19 7.6
 6 -4 3 130.79 6.4
 6 4 -3 119.79 5.9
 6 -4 -3 129.29 6.1
 6 4 3 126.79 6.2
 -6 4 -3 121.19 6.5
 6 -4 -3 119.39 5.7
 6 4 3 121.49 5.4
 -6 4 -3 115.79 6.8
 6 4 3 119.99 6
 -6 -4 3 125.69 7.6
 -6 -4 3 128.59 8.6
 6 4 3 120.79 6.4
 -7 -4 -3 19.9 4.7
 7 4 -3 15.4 2.3
 -7 -4 3 10.5 4
 7 -4 -3 16 2.4
 7 4 3 16.9 2.7
 -7 -4 3 21.1 4
 7 -4 -3 19.4 2.7
 7 4 3 17.4 2
 -8 -4 -3 6.1 6.2
 8 -4 3 5.8 2.1
 8 -4 3 7.1 3.3
 -8 -4 -3 8.2 4.2
 -8 -4 3 5.3 2.8
 8 -4 -3 12.6 2.2
 -8 -4 3 1 7.4
 8 4 3 9 1.6
 0 -5 3 1233.68 41.6
 0 -5 -3 1265.87 41.5
 0 -5 3 1215.88 40.9
 0 -5 3 1059.69 40.7
 0 -5 -3 1223.28 41.8
 0 -5 3 1064.59 40.5
 0 5 3 1215.38 40.5
 0 -5 3 1209.08 41.3
 0 -5 3 1128.59 40.8
 0 -5 3 1218.58 40.5
 0 -5 3 1137.29 40.8
 0 5 -3 1134.99 40.5
 0 -5 3 1204.68 41.6
 0 -5 -3 1216.28 41.1
 0 -5 -3 1132.89 41.2
 -1 -5 -3 630.54 22.9
 -1 5 3 598.04 22.1
 -1 -5 -3 652.33 22.7
 -1 5 3 671.23 22
 -1 -5 -3 661.83 22.6
 1 5 -3 651.53 22
 1 -5 3 640.14 22.2
 -1 -5 -3 626.14 22.6
 1 -5 3 601.54 22.1
 -1 -5 -3 632.64 23.4
 1 -5 3 627.14 23
 -1 -5 -3 650.53 22.5
 1 -5 3 643.04 23
 -1 -5 -3 658.93 22.1
 1 -5 3 614.24 22.6
 -1 5 3 686.73 22.2
 1 5 -3 680.83 21.9
 -1 -5 3 653.43 22.5
 -1 -5 3 637.64 23.1
 1 -5 -3 561.54 21.9
 -1 -5 3 634.94 22.6
 -1 5 -3 637.34 22.2
 1 5 3 622.14 22.1
 -1 5 -3 590.54 22.1
 1 -5 -3 656.33 23.1
 1 5 3 647.04 22.1
 1 5 3 619.74 21.9
 -1 -5 3 600.04 22.4
 -1 -5 3 613.14 22.3
 1 -5 -3 619.94 22.1
 1 -5 -3 644.64 22.5
 -1 -5 3 695.93 23.1
 -1 -5 3 639.24 22.8
 1 -5 -3 572.24 24.1
 2 5 -3 1937.61 67.79
 2 -5 3 1935.21 67.59
 -2 -5 -3 2030.3 67.79
 2 5 -3 1937.71 67.59
 2 -5 -3 2079.19 67.59
 -2 -5 3 2028.7 68.99
 2 5 3 1967.7 67.79
 2 5 3 1757.12 67.69
 3 5 -3 1163.58 42.5
 -3 -5 -3 1233.88 43
 -3 -5 -3 1321.87 44.7
 -3 5 3 1195.18 42.4
 3 -5 3 1213.78 43.4
 -3 5 3 1256.67 42.8
 3 -5 3 1185.68 42.5
 -3 -5 -3 1244.48 43.8
 3 5 -3 1205.28 42.6
 3 -5 3 1237.88 42.8
 -3 -5 -3 1173.78 42.9
 -3 -5 3 1230.68 42.9
 3 5 3 1174.48 42.7
 3 -5 -3 1214.28 42.5
 -3 -5 3 1280.87 44.3
 3 5 3 1168.88 42.7
 -3 -5 3 1298.07 43.6
 -3 -5 3 1181.78 43.6
 3 -5 -3 1103.89 42.6
 3 -5 -3 1283.77 44
 -4 -5 -3 106.99 5.1
 -4 -5 -3 115.19 6.2
 4 5 -3 111.29 4.8
 4 5 -3 104.69 4.4
 4 -5 3 95.29 5.4
 4 5 -3 103.89 4.8
 4 -5 3 108.19 5
 4 5 -3 96.09 4.8
 -4 -5 -3 112.69 7
 -4 5 3 114.89 4.6
 4 -5 3 106.79 4.8
 4 -5 -3 109.39 4.7
 -4 5 -3 113.49 5.1
 4 5 3 113.89 4.5
 4 -5 -3 114.89 6.1
 4 5 3 102.99 5
 -4 -5 3 111.69 6.1
 4 5 3 111.69 5
 4 -5 -3 106.89 4.9
 4 5 3 111.09 4.9
 -4 -5 3 113.09 6.7
 -5 -5 -3 26.9 4.9
 -5 -5 -3 20 3.2
 -5 5 3 18.7 2.2
 -5 5 3 18.6 1.7
 -5 -5 -3 19.2 2
 5 5 -3 21.7 2
 5 5 -3 19.3 1.9
 5 5 -3 17.8 1.5
 5 -5 3 17.7 2.8
 5 -5 3 18.4 2
 5 -5 3 19.4 2
 -5 5 3 20.3 2.9
 -5 -5 3 20.5 3.1
 5 -5 -3 18.4 1.8
 5 -5 -3 17.6 1.9
 -5 5 -3 18.1 2.2
 5 5 3 18.4 2
 5 5 3 18.7 3.1
 5 -5 -3 22.2 3.4
 5 5 3 20.9 2.1
 -6 -5 -3 19.7 4.7
 -6 5 3 20.7 3.4
 6 5 -3 21.8 2.6
 -6 5 3 21.9 2.9
 6 -5 3 17.1 2.5
 -6 5 3 16.7 1.9
 6 -5 3 20.6 2.3
 -6 -5 -3 17.9 3.3
 6 5 -3 20.5 2.1
 6 -5 -3 15 2.1
 -6 5 -3 19.3 2.8
 -6 5 -3 17.1 1.9
 6 5 3 22.1 2.9
 -6 -5 3 16.8 4.1
 6 5 3 20.2 1.8
 6 -5 -3 16.8 3.3
 -6 -5 3 26.5 4.4
 6 -5 -3 17 2.4
 6 -5 -3 18.5 2.1
 6 5 3 20 2.3
 7 5 -3 5.4 1.3
 7 5 -3 3.7 1.7
 -7 -5 -3 6.3 2.8
 -7 -5 -3 4.9 3.3
 7 -5 3 6.7 1.6
 7 5 3 7.3 2.1
 -7 -5 3 8.5 2.8
 7 -5 -3 7.4 2
 7 5 3 6.4 1.3
 7 -5 -3 5.3 1.4
 -7 -5 3 8 3.8
 7 5 3 6 1.4
 8 -5 3 64.39 4
 -8 -5 -3 49.5 5.5
 8 5 -3 65.59 3.8
 -8 -5 -3 51.79 7.5
 8 -5 -3 63.99 4.2
 -8 -5 3 52.49 6.8
 8 5 3 58.89 3.8
 0 6 -3 208.48 7.3
 0 -6 3 211.68 7.8
 0 -6 -3 195.68 7.3
 0 -6 -3 208.18 8.4
 0 -6 3 183.28 7.4
 0 -6 3 200.48 7.6
 0 -6 -3 205.08 7.9
 0 6 3 207.58 7.2
 0 -6 -3 215.38 8.7
 0 -6 -3 207.18 7.8
 0 -6 -3 212.58 7.9
 0 -6 -3 184.58 7.4
 0 -6 3 223.18 8.6
 0 -6 3 214.48 8.6
 0 -6 3 204.88 7.7
 1 6 -3 839.42 28.8
 -1 -6 -3 818.12 29.4
 1 -6 3 797.32 29.5
 -1 -6 -3 842.32 30.4
 1 -6 3 836.72 30.1
 -1 -6 -3 831.42 29.6
 1 -6 3 824.12 29.9
 1 -6 3 829.82 28.9
 -1 -6 -3 839.22 29.8
 -1 6 3 869.21 28.8
 -1 -6 -3 863.51 29.5
 -1 -6 -3 835.62 28.8
 -1 6 3 902.21 29
 1 -6 3 814.92 29
 -1 -6 -3 824.62 29.5
 1 -6 3 792.32 29
 -1 6 3 879.21 29.4
 1 6 3 789.42 28.9
 -1 -6 3 800.02 29.2
 -1 -6 3 827.42 30
 -1 6 -3 763.52 28.9
 1 6 3 821.42 28.6
 -1 -6 3 848.52 29.8
 1 -6 -3 830.72 30.1
 1 -6 -3 837.92 29.2
 1 -6 -3 837.92 29.2
 -1 -6 3 817.92 29.4
 -1 -6 3 848.92 30.5
 1 6 3 818.82 28.8
 -1 -6 3 828.12 29.4
 1 -6 -3 821.42 28.8
 1 -6 -3 857.61 29.4
 -1 6 -3 836.92 28.9
 -1 -6 3 840.02 29.3
 -2 -6 -3 2616.24 90.89
 2 6 -3 2386.86 90.49
 2 -6 -3 2667.83 90.59
 2 -6 -3 2542.75 90.29
 -2 -6 3 2923.51 92.39
 -3 6 3 170.28 6.5
 3 6 -3 171.58 6.6
 -3 -6 -3 180.78 8.8
 -3 -6 -3 158.88 7
 -3 -6 -3 166.88 7.1
 3 -6 3 162.78 7.6
 3 6 -3 169.28 6.3
 3 -6 3 169.08 6.8
 3 -6 3 162.38 6.4
 -3 6 3 169.78 6.8
 3 6 -3 160.58 6.6
 -3 -6 -3 171.78 7.9
 -3 -6 3 169.98 7
 3 -6 -3 165.08 6.7
 3 6 3 170.98 6.3
 -3 6 -3 152.98 6.7
 3 -6 -3 165.98 7
 -3 -6 3 169.58 8.4
 3 6 3 172.28 6.7
 3 -6 -3 172.88 8
 3 6 3 169.28 6.7
 -3 -6 3 166.68 7.7
 3 -6 -3 162.58 6.4
 -3 -6 3 173.38 7.7
 -4 -6 -3 156.48 6.9
 4 -6 3 150.38 6.3
 -4 -6 -3 155.68 7.9
 4 6 -3 146.39 6.4
 -4 -6 -3 155.48 8.9
 4 6 -3 154.38 6.4
 4 -6 3 154.58 6.6
 -4 6 3 155.48 6.2
 4 6 -3 156.98 6
 4 6 3 155.18 6.1
 -4 -6 3 153.08 7.8
 -4 -6 3 165.18 6.8
 4 -6 -3 138.99 6.2
 -4 -6 3 155.58 8.6
 4 -6 -3 154.88 6.8
 4 -6 -3 149.69 6.5
 4 6 3 161.58 6.7
 4 -6 -3 155.48 7.9
 -4 6 -3 154.98 6.7
 4 6 3 155.48 6.5
 5 6 -3 35.4 2.6
 5 -6 3 42.6 2.9
 5 -6 3 39.6 3.8
 5 6 -3 40.6 2.7
 5 6 -3 36.9 2.2
 -5 -6 -3 41 5.5
 -5 6 3 38.2 3.7
 -5 6 3 44.5 2.5
 -5 6 3 39.8 3
 -5 -6 -3 44.2 4.3
 -5 -6 -3 34.2 2.8
 -5 -6 3 38.8 3
 -5 -6 3 36.2 4
 5 -6 -3 36.5 2.5
 -5 6 -3 39.5 3
 5 6 3 37.9 2.8
 5 6 3 39.4 2.8
 5 6 3 40.6 2.4
 5 -6 -3 39.8 4
 -5 -6 3 38.5 5.1
 5 -6 -3 39 2.8
 5 -6 -3 37.1 3
 -6 -6 -3 31.1 5.3
 6 -6 3 35.9 2.9
 -6 -6 -3 31.8 4.3
 6 6 -3 32.6 2.8
 -6 -6 -3 33.1 3.2
 -6 6 3 34.9 3.4
 6 6 -3 32.3 2.6
 6 6 -3 33.5 2.2
 6 -6 -3 34.9 3.1
 -6 6 -3 33.5 2.5
 6 6 3 33.9 2.8
 6 6 3 31.3 2.3
 -6 6 -3 31 3.4
 6 -6 -3 34.9 2.7
 6 6 3 34.2 2.9
 6 -6 -3 29.9 4
 -6 -6 3 31.6 5.2
 -6 -6 3 31.1 4.1
 7 -6 3 1.5 1.4
 7 -6 3 0.1 0.9
 -7 -6 -3 0.8 2.1
 7 6 -3 0.1 1.6
 7 6 -3 0.4 1.2
 -7 -6 -3 4.9 3.7
 7 -6 3 2 2.1
 7 -6 -3 0.5 1.2
 7 6 3 -1.9 1.7
 -7 -6 3 -1.7 3.3
 7 6 3 1.2 1
 7 6 3 -0.5 1
 7 -6 -3 -0.8 1.7
 -7 -6 3 0 2.2
 0 -7 -3 688.03 25.3
 0 -7 3 725.73 25.2
 0 7 -3 703.73 24.5
 0 -7 -3 722.63 25.3
 0 7 3 708.93 24.6
 0 -7 -3 634.34 24.7
 0 -7 -3 709.63 25.3
 0 -7 3 727.43 26.1
 0 -7 3 701.63 25
 0 -7 -3 732.43 26.3
 0 -7 3 730.73 26.1
 0 -7 -3 736.73 26
 0 -7 -3 688.83 24.5
 0 -7 3 724.43 25.6
 1 -7 3 61.29 3.6
 -1 -7 -3 49.3 3.2
 1 -7 3 53.19 2.5
 1 -7 3 51.29 3.3
 -1 7 3 57.39 2.2
 1 7 -3 53.19 2.1
 1 -7 3 49.8 2.5
 -1 -7 -3 55.19 3.2
 -1 -7 -3 50.89 2.9
 -1 7 3 52.69 2.4
 1 -7 3 52.59 2.7
 1 -7 3 56.19 2.2
 -1 7 3 56.79 2.7
 -1 -7 -3 52.49 2.8
 -1 -7 -3 55.69 3.9
 1 -7 -3 49.6 2.7
 -1 7 -3 59.59 2.2
 1 7 3 49.1 2.2
 -1 -7 3 57.89 2.9
 -1 -7 3 51.39 3.3
 1 -7 -3 56.19 3.6
 -1 -7 3 52.79 3.2
 -1 7 -3 48.4 2.3
 -1 -7 3 48.5 2.7
 1 7 3 50.39 2.2
 1 -7 -3 55.59 2.7
 -1 -7 3 53.99 3.7
 1 7 3 58.99 2.2
 -1 -7 3 51.69 2.7
 1 -7 -3 52.09 2.2
 1 7 3 51.29 2
 -1 7 -3 54.39 2.4
 1 -7 -3 48.3 2.7
 1 -7 -3 56.19 3.5
 -1 -7 3 49.9 2.8
 -2 -7 -3 157.28 6.9
 2 7 -3 165.98 6.3
 2 7 -3 158.28 5.9
 2 -7 3 165.88 6.3
 2 7 -3 159.08 6
 -2 -7 -3 168.78 8.2
 2 -7 3 150.08 6.2
 -2 7 3 165.28 6.1
 -2 7 3 170.38 6.4
 2 -7 3 157.98 6.7
 -2 -7 -3 161.98 6.8
 -2 -7 -3 157.78 6.7
 -2 -7 -3 166.18 6.9
 2 -7 3 170.18 7
 -2 -7 -3 165.58 7.4
 2 -7 3 168.48 7.6
 -2 -7 3 156.88 6.7
 2 7 3 165.78 6.2
 -2 -7 3 164.58 6.8
 2 -7 -3 161.28 6.7
 -2 -7 3 158.48 6.6
 2 -7 -3 176.58 7.8
 -2 7 -3 165.18 6.3
 -2 -7 3 160.18 7.1
 2 7 3 159.68 6.3
 2 -7 -3 157.78 6.2
 -2 -7 3 155.38 7.2
 2 7 3 157.28 5.9
 -2 -7 3 171.68 8
 2 -7 -3 158.38 6.3
 -2 -7 3 166.48 7.3
 3 -7 3 104.09 5.5
 3 -7 3 98.19 4.3
 3 7 -3 95.69 4.1
 -3 -7 -3 97.29 5.5
 3 7 -3 99.49 3.9
 3 7 -3 96.89 4.2
 -3 7 3 94.39 4.4
 3 -7 3 88.69 4
 -3 -7 -3 96.19 6.3
 3 -7 3 101.39 5
 -3 -7 3 97.29 5.3
 3 7 3 97.59 4.2
 3 -7 -3 91.69 4.2
 3 -7 -3 88.99 4.4
 -3 7 -3 104.49 4.5
 3 -7 -3 93.59 5.6
 3 7 3 90.69 3.8
 3 7 3 94.69 4.3
 -3 -7 3 110.39 8.2
 -4 -7 -3 265.77 10.8
 4 7 -3 255.37 9.8
 4 7 -3 269.47 10.3
 -4 -7 -3 263.07 11.9
 4 -7 3 241.18 9.9
 -4 -7 -3 280.87 13.2
 4 -7 3 252.77 11.4
 4 7 -3 276.37 10.3
 -4 7 3 259.97 10.7
 4 -7 3 258.87 11
 -4 7 3 255.37 10
 4 -7 3 262.27 10.4
 -4 7 -3 254.17 10.6
 4 -7 -3 272.97 10.8
 4 7 3 258.97 9.9
 -4 -7 3 272.97 11.9
 4 7 3 264.37 10.4
 -4 -7 3 279.07 12.9
 4 -7 -3 272.17 12.1
 4 -7 -3 250.87 10.2
 -4 -7 3 272.47 10.7
 4 7 3 267.37 10.5
 -5 7 3 285.27 11.2
 5 7 -3 307.97 11.6
 -5 -7 -3 293.77 12
 5 7 -3 289.07 11
 -5 -7 -3 323.87 15.2
 5 -7 3 288.07 11.7
 5 -7 3 263.07 12.4
 -5 -7 -3 326.57 16.2
 5 7 -3 292.77 11.6
 -5 7 3 293.97 12
 -5 7 -3 298.67 12.1
 5 7 3 286.77 11.8
 5 -7 -3 308.67 12.2
 -5 -7 3 297.87 14.7
 5 -7 -3 293.47 11.6
 5 -7 -3 290.67 13.3
 -5 7 -3 281.47 11.3
 -5 -7 3 280.07 11.8
 5 7 3 289.67 11.7
 5 7 3 283.97 11.1
 -6 7 3 6.6 1.3
 6 7 -3 6.3 1.1
 -6 -7 -3 9.9 4.1
 6 -7 3 7.1 1.6
 -6 -7 -3 8.1 2.9
 6 -7 3 5.6 2.1
 6 7 -3 5.9 1.2
 -6 7 3 9 2.1
 6 7 -3 6.6 1.5
 -6 -7 -3 5.4 1.9
 6 7 3 8.1 1.3
 6 -7 -3 8.1 1.8
 -6 -7 3 3.2 3.4
 6 -7 -3 2.6 2.5
 6 -7 -3 8.2 1.7
 -6 -7 3 5.9 2.5
 6 7 3 5.4 1.4
 6 7 3 7.1 1.5
 -6 7 -3 5.4 1.2
 -6 7 -3 9.3 2
 7 -7 3 8.3 4.6
 7 7 -3 6.1 1.3
 7 -7 3 6.6 1.7
 -7 -7 -3 3 2.4
 7 7 -3 4.9 2
 7 -7 3 4.5 1.6
 -7 -7 -3 0 3
 7 7 3 2.7 2
 7 -7 -3 3.5 2
 -7 -7 3 5.2 2.7
 7 7 3 3.2 1.1
 -7 -7 3 7.7 4
 7 7 3 6.8 1.8
 7 -7 -3 6.2 1.6
 0 8 3 140.29 5.2
 0 -8 3 131.99 5.7
 0 8 -3 140.49 5.2
 0 -8 -3 151.28 7.1
 0 -8 3 136.19 6.8
 0 -8 3 138.19 5.8
 0 -8 3 137.69 6.3
 0 -8 -3 150.78 6.1
 0 -8 -3 154.08 6.1
 0 -8 3 141.89 5.9
 0 8 3 147.99 5.3
 0 -8 -3 144.29 6
 0 -8 -3 147.89 6.8
 0 -8 3 141.69 6.8
 1 -8 3 38 2.1
 -1 -8 -3 35.2 2.7
 1 -8 3 38.5 3.2
 1 -8 3 38.5 2.1
 1 -8 3 44.5 3.1
 -1 -8 -3 41 3.6
 -1 -8 -3 36.6 2.4
 1 -8 3 37.1 2.7
 -1 8 3 39.1 1.7
 -1 -8 -3 41.1 2.9
 -1 8 3 38.9 1.9
 -1 -8 -3 37.7 2.5
 1 -8 3 38.3 2.3
 -1 -8 -3 38.4 2.5
 -1 -8 3 41.8 2.9
 1 -8 -3 36.8 2.3
 -1 -8 3 40.5 2.4
 -1 -8 3 43.7 3.2
 -1 -8 3 33.7 2.2
 1 -8 -3 38.1 2.3
 -1 -8 3 38 2.3
 -1 -8 3 34.8 2.4
 -1 -8 3 37.6 3.3
 1 8 3 36.8 1.8
 1 -8 -3 39.3 2.4
 1 8 3 39.9 1.9
 -1 8 -3 37.3 2.3
 -1 8 -3 39.1 1.7
 1 8 3 34.8 1.7
 1 -8 -3 36.2 1.7
 1 -8 -3 35 3.1
 1 -8 -3 37.1 3.1
 2 8 -3 117.89 4.3
 2 8 -3 113.99 4.6
 2 -8 3 117.09 6.2
 2 -8 3 122.19 5.3
 -2 -8 -3 120.39 5.4
 -2 8 3 116.79 4.6
 2 8 -3 123.79 4.5
 -2 -8 -3 126.39 5.6
 -2 -8 -3 120.69 5.5
 2 -8 3 121.49 5.7
 2 -8 3 108.99 4.8
 -2 -8 -3 119.39 5.5
 2 -8 3 121.89 4.7
 -2 -8 -3 104.49 8.6
 -2 -8 -3 119.29 5.9
 -2 -8 3 118.29 5.7
 -2 -8 3 114.59 5.3
 -2 -8 3 112.99 5.3
 2 -8 -3 109.09 4.8
 2 -8 -3 119.79 5.3
 2 -8 -3 113.19 5.2
 2 8 3 112.59 4.4
 2 -8 -3 96.89 7.8
 2 -8 -3 120.09 5.2
 -2 8 -3 121.39 4.8
 -2 -8 3 126.19 6.7
 -2 -8 3 125.59 6
 -2 -8 3 108.89 5.1
 2 -8 -3 120.89 4.6
 -2 -8 3 116.19 5.8
 2 8 3 115.99 4.7
 2 8 3 116.59 4.7
 3 -8 3 380.46 16.3
 3 -8 3 369.56 14.7
 -3 -8 -3 421.36 17.7
 3 -8 3 404.56 15.8
 3 8 -3 397.36 14.8
 -3 8 3 403.56 15.1
 -3 -8 -3 402.16 15.6
 3 -8 3 410.56 15.6
 3 -8 3 404.56 14.9
 3 8 -3 402.26 14.7
 -3 -8 -3 396.86 16.4
 -3 8 3 400.66 14.7
 -3 -8 -3 399.46 15.6
 3 8 3 419.06 14.9
 3 -8 -3 411.36 16.9
 3 -8 -3 403.46 14.8
 3 8 3 402.06 14.5
 -3 -8 3 403.96 15.5
 3 8 3 412.06 15
 -3 -8 3 426.06 16.4
 -3 -8 3 429.56 16.3
 3 -8 -3 415.46 15.5
 -3 8 -3 404.26 15.1
 -3 -8 3 413.06 17.3
 4 8 -3 268.57 10.2
 4 -8 3 262.67 11
 4 8 -3 254.67 9.7
 -4 8 3 264.07 10
 -4 -8 -3 252.07 10.9
 4 8 -3 250.87 10.1
 4 -8 3 258.27 10.3
 -4 -8 -3 274.97 13.5
 -4 -8 -3 258.67 12
 4 -8 -3 256.77 10.2
 4 8 3 259.27 10.4
 -4 -8 3 272.87 13.1
 4 8 3 261.97 9.8
 -4 -8 3 260.67 12
 -4 8 -3 261.57 10.6
 4 -8 -3 268.97 12.3
 -4 -8 3 251.77 10.7
 4 8 3 267.77 10.4
 4 -8 -3 263.37 10.9
 5 -8 3 127.99 5.9
 5 8 -3 131.09 6.1
 -5 -8 -3 112.99 7.4
 5 -8 3 133.49 6.6
 5 8 -3 118.69 5.2
 5 -8 3 124.39 6.7
 -5 -8 -3 127.39 7.7
 -5 8 3 120.19 5.5
 5 8 -3 125.49 5.8
 -5 8 3 124.29 6.2
 -5 -8 -3 119.29 8.8
 5 8 3 120.19 5.9
 -5 8 -3 121.59 6.2
 -5 -8 3 123.89 6.6
 5 8 3 120.09 5.3
 5 -8 -3 121.89 7.6
 5 -8 -3 133.69 6.5
 5 -8 -3 126.89 5.8
 5 8 3 125.49 6
 -5 -8 3 129.29 8.7
 -5 -8 3 122.29 7.7
 -5 8 -3 122.69 5.6
 6 -8 3 4.9 2.4
 6 -8 3 4.3 1.1
 -6 -8 -3 3.1 3.5
 -6 -8 -3 5.7 2.6
 -6 8 3 5.8 1.9
 -6 -8 -3 4.6 1.9
 6 8 -3 6.3 1.6
 6 -8 3 5.9 1.6
 6 8 -3 5.2 1.4
 -6 8 3 5.8 1.2
 6 8 -3 5.3 1
 6 -8 -3 4 1.6
 6 8 3 3.6 1.3
 -6 8 -3 2.5 1
 -6 -8 3 5.9 3.6
 -6 -8 3 5.4 2.7
 6 -8 -3 3.6 1.2
 6 8 3 6.1 1.2
 6 8 3 5.8 1.4
 6 -8 -3 5.2 2.8
 -6 8 -3 7.6 2
 7 -8 3 27.5 3.1
 7 8 -3 22.2 2.8
 7 8 -3 23.5 2.7
 7 -8 3 19.5 4.2
 7 -8 3 25.1 2.4
 -7 8 -3 27.5 2.8
 -7 -8 3 20.9 3.7
 7 8 3 28.6 2.4
 7 8 3 27.1 3.5
 7 -8 -3 29.2 3.8
 7 -8 -3 25.4 2.4
 0 -9 -3 1264.47 45
 0 -9 3 1255.27 44.7
 0 9 3 1282.17 42.7
 0 -9 3 1221.98 43.3
 0 -9 3 1286.47 44.7
 0 9 3 1185.88 42.6
 0 -9 3 1191.78 43.2
 0 -9 3 1221.68 43.9
 0 -9 -3 1201.08 43.5
 0 -9 -3 1240.68 43.6
 0 -9 -3 1272.67 44.6
 0 -9 3 1209.28 43.4
 0 -9 -3 1182.58 43.6
 1 -9 3 134.59 5.8
 -1 -9 -3 138.59 6.3
 -1 -9 -3 146.69 6.8
 -1 -9 -3 135.89 6.3
 -1 -9 -3 136.49 6.5
 -1 9 3 137.89 5.3
 1 -9 3 145.39 6.1
 -1 -9 -3 142.89 6.3
 -1 -9 -3 166.98 10.1
 1 -9 3 140.19 7
 1 -9 3 137.49 5.7
 1 9 3 142.49 5.3
 -1 -9 3 155.28 6.8
 1 -9 -3 141.69 6.2
 -1 -9 3 142.99 6.1
 -1 -9 3 140.49 7
 -1 -9 3 147.29 7.4
 1 -9 -3 139.59 6.1
 -1 9 -3 150.68 5.4
 -1 -9 3 137.69 6
 -1 -9 3 136.49 6.1
 1 -9 -3 137.69 6
 1 -9 -3 149.49 8.1
 -2 -9 -3 245.48 10
 2 -9 3 241.38 9.7
 2 -9 3 223.98 9.1
 -2 9 3 241.18 9.2
 2 -9 3 253.47 10.1
 2 9 -3 234.58 8.8
 -2 -9 -3 256.57 11
 2 9 -3 240.78 8.8
 -2 -9 -3 230.78 9.9
 -2 -9 -3 261.37 11.7
 2 9 -3 235.48 8.5
 2 -9 3 244.08 8.8
 2 -9 3 251.87 10.9
 -2 -9 -3 228.58 9.9
 -2 -9 -3 234.98 9.8
 2 -9 -3 222.48 9.1
 -2 -9 3 224.18 11.5
 2 -9 -3 235.58 9.7
 2 -9 -3 239.28 8.8
 2 9 3 235.08 9
 -2 -9 3 233.28 10
 -2 9 -3 250.27 9.2
 2 9 3 237.38 8.6
 -2 -9 3 254.37 11.4
 -2 -9 3 235.48 10.2
 2 -9 -3 252.57 10
 -2 -9 3 233.78 9.7
 -2 -9 3 235.48 9.5
 2 9 3 250.27 9
 2 -9 -3 253.77 11.1
 3 9 -3 27.7 1.7
 3 -9 3 22.4 2.9
 3 9 -3 26.4 1.8
 3 -9 3 25.5 2
 -3 -9 -3 23.9 3.1
 3 -9 3 26.9 2.4
 -3 -9 -3 29.5 2.6
 3 -9 3 25 3.2
 -3 -9 -3 20.9 3.9
 -3 9 3 27.2 1.7
 -3 -9 -3 30 2.6
 3 9 -3 28.5 1.5
 3 -9 3 26.1 1.8
 3 -9 -3 28.3 1.8
 3 9 3 28.3 1.9
 3 -9 -3 28.1 2.3
 -3 -9 3 27.9 3.1
 -3 -9 3 23.3 4
 3 9 3 26.3 1.6
 3 9 3 30 2.1
 3 -9 -3 27.1 3.5
 -3 -9 3 26.3 2.4
 -3 -9 3 29.7 3.2
 3 -9 -3 29.7 2.5
 -3 9 -3 29.1 2.2
 4 -9 3 209.28 8.3
 -4 9 3 206.68 8.1
 4 9 -3 198.38 7.8
 -4 -9 -3 206.88 11.5
 4 -9 3 191.58 9.9
 4 -9 3 193.88 9.3
 4 9 -3 201.08 8.2
 4 9 -3 215.68 8.3
 -4 -9 -3 204.78 10.2
 4 -9 3 205.18 9.1
 -4 -9 -3 202.08 9.1
 4 -9 -3 203.68 10.5
 4 -9 -3 216.38 9.1
 4 9 3 197.48 7.9
 4 9 3 208.08 8.4
 -4 -9 3 209.38 11.2
 4 -9 -3 213.28 8.7
 -4 -9 3 201.08 8.9
 -4 -9 3 203.08 10.1
 -4 9 -3 195.58 8.6
 4 9 3 204.48 8.4
 4 -9 -3 201.68 8.2
 5 -9 3 17.7 2.6
 5 9 -3 16.8 1.5
 -5 9 3 18.9 1.8
 5 9 -3 16.1 1.8
 5 -9 3 21.6 3.3
 -5 -9 -3 15.4 4.4
 -5 9 3 17.1 2.3
 -5 -9 -3 22.3 2.7
 5 9 -3 16.6 1.9
 5 -9 3 16.1 3.1
 5 -9 3 18.4 1.9
 -5 -9 -3 13.2 3.1
 -5 9 -3 17.6 1.8
 5 -9 -3 18.6 2.5
 5 9 3 16.2 2
 5 9 3 16.7 1.6
 -5 -9 3 21.3 3.9
 5 -9 -3 12.2 1.9
 -5 -9 3 17 2.4
 5 -9 -3 17 1.9
 -5 9 -3 17.6 2.3
 5 9 3 19 2.1
 5 -9 -3 19.9 3.8
 -5 -9 3 20.2 4.6
 6 -9 3 0.7 2.6
 -6 9 3 -0.8 1.7
 6 9 -3 1.6 1.1
 -6 -9 -3 1.6 2.3
 -6 -9 -3 0.6 1.6
 6 -9 3 4.2 2
 -6 -9 -3 1.1 3.5
 6 -9 3 2.2 2.2
 -6 9 3 0.1 1
 6 9 -3 -0.3 1.1
 6 -9 -3 1.8 1.8
 -6 -9 3 -0.9 3.2
 -6 9 -3 1.7 1.8
 6 9 3 1.4 1.1
 6 -9 -3 2.1 2.4
 6 -9 -3 1.6 2.4
 6 -9 -3 1.1 1.7
 6 9 3 0.4 1.1
 -6 -9 3 2.6 2.5
 7 -9 3 4.3 1.4
 7 -9 3 5.9 2.1
 7 9 -3 4.5 1.5
 -7 -9 -3 3.3 2.4
 -7 -9 -3 1.9 3.6
 7 9 -3 2.3 2.1
 7 9 3 1.9 2.5
 7 9 3 1.6 1
 -7 9 -3 4.4 2.5
 7 9 3 3.5 1.5
 7 -9 -3 3.3 1.4
 -7 -9 3 3.2 2.4
 7 -9 -3 5.6 2.3
 -7 -9 3 5.2 4.5
 0 -10 -3 265.77 11
 0 -10 3 292.47 11.5
 0 -10 -3 276.37 11.2
 0 -10 -3 286.07 12.1
 0 -10 3 301.77 12.4
 0 -10 3 280.87 10.8
 0 -10 3 289.97 12.3
 0 -10 -3 288.27 12.6
 0 -10 3 273.27 10.9
 0 -10 3 256.57 10.7
 0 10 3 268.47 9.8
 0 10 3 281.97 10.1
 0 -10 -3 269.47 11
 -1 -10 -3 84.69 4.9
 1 -10 3 82.79 4.2
 -1 -10 -3 74.49 4.2
 -1 -10 -3 76.79 4.5
 -1 -10 -3 77.89 4.3
 1 -10 3 80.39 4.6
 1 -10 3 89.09 5.4
 1 -10 3 79.39 3.7
 1 -10 3 76.79 3.8
 -1 -10 -3 81.19 5.7
 1 -10 3 81.39 5
 -1 10 3 82.39 3.2
 -1 -10 -3 80.59 4.3
 1 -10 -3 84.99 5.3
 -1 -10 3 77.59 4.1
 1 -10 -3 81.59 4.3
 1 -10 -3 81.49 4
 -1 -10 3 84.19 5.5
 1 10 3 78.79 3.3
 -1 -10 3 74.09 4
 1 10 3 76.99 3
 -1 -10 3 81.19 4.6
 1 -10 -3 85.29 5.4
 -1 10 -3 83.49 3.3
 1 -10 -3 82.29 4.2
 -1 -10 3 76.69 5
 -1 -10 3 78.59 4.1
 -2 -10 -3 87.49 4.7
 2 10 -3 86.19 3.5
 -2 -10 -3 87.39 4.9
 -2 -10 -3 85.89 6.3
 -2 -10 -3 88.79 4.7
 2 -10 3 85.49 5.6
 2 10 -3 87.29 3.5
 2 10 -3 83.39 3.3
 -2 10 3 88.79 3.6
 -2 -10 -3 82.59 4.6
 2 -10 3 83.39 4.4
 2 -10 3 78.29 3.9
 -2 -10 -3 82.09 5
 2 -10 3 86.69 5
 -2 -10 3 75.69 4.7
 2 -10 -3 85.29 3.4
 -2 -10 3 83.99 5
 2 -10 -3 80.89 4
 2 10 3 83.39 3.7
 -2 -10 3 82.59 4.4
 2 -10 -3 87.59 5.8
 2 -10 -3 83.79 4.4
 2 -10 -3 85.69 4.5
 -2 -10 3 81.79 4.4
 2 10 3 85.99 3.7
 -2 -10 3 88.79 5.3
 -2 10 -3 85.69 3.9
 -2 -10 3 87.29 6
 3 -10 3 87.49 4.4
 3 -10 3 93.59 4
 3 -10 3 89.49 5
 -3 10 3 90.99 4.1
 -3 -10 -3 95.89 5.2
 3 -10 3 88.49 6
 -3 -10 -3 93.99 5.8
 3 -10 3 87.09 5.3
 3 10 -3 97.69 4.1
 3 10 -3 94.19 3.8
 3 10 -3 93.39 4
 -3 -10 -3 96.49 5.2
 -3 -10 -3 96.69 7.1
 3 -10 -3 79.59 4.6
 3 10 3 98.39 4.3
 3 -10 -3 96.89 4
 3 -10 -3 100.89 6.5
 -3 -10 3 89.99 5
 -3 10 -3 92.89 4.5
 3 10 3 93.79 3.9
 -3 -10 3 93.29 5.7
 3 10 3 90.79 4.2
 -3 -10 3 103.79 7
 3 -10 -3 93.49 5.1
 4 -10 3 166.18 6.7
 4 -10 3 153.68 8
 -4 10 3 166.98 7.3
 4 10 -3 159.78 6.7
 -4 -10 -3 155.38 10.1
 -4 -10 -3 181.58 10
 4 -10 3 165.18 8.7
 4 10 -3 161.58 6.3
 -4 -10 -3 151.48 8.7
 4 10 -3 162.28 6.7
 4 -10 -3 169.88 9.6
 4 -10 -3 159.68 6.6
 4 10 3 160.68 6.5
 4 10 3 162.28 7
 -4 -10 3 141.99 9.1
 4 -10 -3 158.78 7.3
 -4 10 -3 159.58 7.3
 4 10 3 156.68 6.9
 4 -10 -3 164.88 9.2
 -4 -10 3 161.58 11
 5 -10 3 51.09 3.9
 -5 -10 -3 43.2 3.6
 5 10 -3 45.8 2.5
 5 -10 3 47.8 2.9
 5 -10 3 43.5 4.6
 5 -10 3 41.7 4.4
 5 10 -3 49.99 3
 5 10 -3 44.9 3
 -5 -10 -3 43.4 4.8
 -5 10 3 46 2.8
 -5 10 3 45.2 3.4
 -5 -10 -3 41.3 6
 -5 10 -3 46 3.4
 5 -10 -3 42.2 3.5
 -5 -10 3 50.09 6.1
 -5 -10 3 44.2 4.7
 5 -10 -3 45.6 2.8
 5 10 3 49.1 2.7
 5 10 3 45.1 3.1
 5 -10 -3 42.6 3.6
 -5 10 -3 42.8 2.8
 5 -10 -3 40.5 4.6
 -5 -10 3 44.6 3.5
 5 10 3 44.7 3.1
 6 -10 3 3.5 1.7
 6 10 -3 3.5 1.4
 -6 -10 -3 1.3 3.4
 -6 10 3 4.5 1.2
 6 -10 3 3.7 1.3
 6 10 -3 3.7 1.3
 -6 -10 -3 3 2.3
 -6 10 3 3.2 2
 -6 -10 -3 5.1 2
 -6 -10 3 1.9 2.4
 6 10 3 6.6 1.6
 6 -10 -3 2.1 2.4
 6 10 3 2.8 1
 -6 -10 3 2.4 3.5
 6 10 3 4.7 1.5
 6 -10 -3 4.4 1.2
 6 -10 -3 5.1 2.7
 6 -10 -3 2.6 1.7
 -6 10 -3 4.8 1.3
 -7 -10 -3 35.7 6.2
 7 -10 3 49 4
 7 10 -3 43.9 3.7
 7 -10 3 52.49 4.2
 -7 -10 -3 34.4 5
 7 -10 -3 47.1 3.2
 7 -10 -3 55.39 4.6
 7 10 3 47.4 3.2
 7 10 3 45.3 3.6
 -7 10 -3 40.8 5
 0 -11 -3 102.59 5.3
 0 -11 3 103.09 6.3
 0 11 3 101.49 4
 0 -11 3 104.59 5
 0 -11 -3 108.89 5.4
 0 -11 3 107.39 5.7
 0 -11 -3 108.19 6.7
 0 -11 -3 104.39 5.2
 0 -11 3 110.69 5.1
 0 -11 -3 104.19 6.3
 0 -11 3 103.49 5.1
 0 -11 3 112.99 6.6
 0 11 3 102.69 4.2
 1 -11 3 163.98 7.9
 -1 -11 -3 173.68 8.4
 1 -11 3 169.08 7.4
 -1 -11 -3 164.58 7.6
 1 -11 3 162.98 7.1
 -1 -11 -3 163.18 7.7
 -1 -11 -3 175.28 7.7
 -1 11 3 164.68 6.3
 1 -11 3 167.78 6.9
 -1 11 3 178.48 6.7
 1 -11 3 165.58 8.5
 1 -11 -3 167.48 7.6
 -1 -11 3 173.68 7.4
 1 -11 -3 174.98 7.5
 -1 -11 3 164.08 7.4
 -1 -11 3 173.28 9
 -1 -11 3 181.78 8.1
 1 11 3 172.28 6.4
 -1 -11 3 182.68 8.7
 1 -11 -3 167.98 8.8
 -1 -11 3 164.98 7.4
 -1 11 -3 169.18 6.5
 -2 11 3 246.18 9
 2 -11 3 240.38 11.5
 -2 -11 -3 245.78 10.5
 -2 -11 -3 244.48 10.3
 -2 -11 -3 236.68 10.3
 2 11 -3 257.27 8.9
 2 -11 3 211.18 10
 2 -11 3 241.28 10.5
 -2 -11 -3 238.38 10.7
 -2 -11 -3 244.88 10.4
 -2 -11 -3 252.17 12.4
 -2 -11 3 245.78 10.1
 -2 11 -3 251.27 9.4
 2 11 3 237.78 9.1
 -2 -11 3 229.58 10.3
 2 11 3 241.08 9.5
 2 -11 -3 246.88 11.8
 -2 -11 3 233.08 10.9
 -2 -11 3 237.78 10
 -2 -11 3 243.38 11.9
 -2 -11 3 252.37 10.7
 -2 -11 3 238.68 9.9
 2 11 3 241.78 8.7
 2 -11 -3 232.58 10
 2 -11 -3 250.17 10.3
 -3 -11 -3 53.99 5.8
 3 11 -3 57.19 2.8
 -3 -11 -3 55.39 4.7
 3 -11 3 60.29 5
 3 -11 3 53.49 4.3
 -3 -11 -3 55.99 4
 -3 -11 -3 59.79 4
 3 -11 3 63.49 4
 3 11 -3 56.49 2.8
 -3 11 3 57.89 2.9
 3 11 -3 55.49 2.6
 3 11 3 58.89 3.1
 3 11 3 60.49 3.1
 3 -11 -3 51.99 2.6
 -3 -11 3 56.99 3.8
 3 11 3 54.59 2.6
 -3 -11 3 48.8 4.3
 3 -11 -3 56.49 3.7
 -3 11 -3 54.89 3.3
 3 -11 -3 55.89 5.2
 -3 -11 3 51.39 5.5
 3 -11 -3 56.29 3.9
 4 -11 3 40.9 4.2
 -4 -11 -3 39.7 4.4
 -4 -11 -3 42 3.5
 -4 -11 -3 38 5.5
 -4 11 3 41.1 2.6
 4 -11 3 43.3 2.4
 4 11 -3 42.5 2.3
 4 11 -3 39.9 2.7
 4 -11 3 38.4 3.4
 4 -11 3 43.9 4.5
 -4 11 -3 42.9 2.6
 -4 -11 3 35.4 5.3
 4 11 3 41.4 2.4
 4 -11 -3 42.9 3.4
 4 -11 -3 44 3.6
 -4 -11 3 43.8 4.4
 -4 -11 3 43.1 3.4
 4 -11 -3 37.9 4.7
 4 -11 -3 44.5 2.4
 4 11 3 42 2.8
 5 -11 3 26.6 4.4
 5 11 -3 30.9 2.5
 5 -11 3 31 2.2
 5 11 -3 27 2.5
 -5 -11 -3 28.8 5.8
 -5 11 3 27.2 2.9
 5 -11 3 34.3 3.4
 -5 11 3 31.5 2.3
 -5 -11 -3 28.8 4.2
 5 11 -3 31.6 2
 -5 -11 -3 29.2 3.1
 5 11 3 28.7 2.6
 -5 11 -3 25.5 2.7
 -5 -11 3 28.7 5.1
 5 -11 -3 30.4 4.2
 5 11 3 30 2.6
 5 11 3 28.3 2.1
 5 -11 -3 23.4 3.3
 -5 11 -3 30.2 2.3
 5 -11 -3 33.1 3.3
 5 -11 -3 30.4 2.2
 -5 -11 3 29.6 3
 -5 -11 3 26.6 4.1
 -6 11 3 29.1 4.2
 -6 -11 -3 23.1 3.4
 6 -11 3 30 2.6
 -6 -11 -3 30.9 4.3
 -6 -11 -3 20.6 4.7
 6 11 -3 35.6 3.1
 -6 11 3 29.3 2.4
 6 -11 3 35 3.4
 6 11 -3 30.1 3.1
 6 -11 -3 25.7 4.2
 6 -11 -3 32.9 3.5
 6 -11 -3 32.5 3.5
 -6 11 -3 37.1 2.6
 -6 -11 3 24.3 5.6
 6 11 3 32.1 3.5
 6 11 3 30.6 2.2
 6 11 3 26 3.1
 0 -12 3 492.75 20
 0 -12 -3 484.55 18.4
 0 -12 -3 493.15 18.6
 0 -12 3 478.25 18.3
 0 -12 3 494.15 18.2
 0 12 3 472.15 16.9
 0 -12 -3 445.46 18.6
 0 -12 -3 499.95 19.9
 0 -12 -3 483.45 20.2
 0 -12 3 472.55 18
 0 -12 3 493.35 18.9
 0 -12 3 488.85 19.9
 -1 -12 -3 238.08 11.8
 -1 -12 -3 222.88 9.9
 1 -12 3 227.98 9.8
 -1 -12 -3 221.98 9.9
 -1 -12 -3 221.48 10.7
 1 -12 3 219.68 9.3
 1 -12 3 232.38 10.2
 -1 12 3 235.98 8.9
 -1 -12 -3 227.38 10.1
 1 -12 3 236.28 11.1
 1 -12 3 258.17 11.7
 1 -12 3 226.68 9.1
 -1 12 3 229.58 8.5
 -1 -12 3 242.98 11.6
 1 -12 -3 249.28 11.5
 1 12 3 234.38 8.7
 -1 -12 3 237.98 9.8
 1 -12 -3 236.08 9.5
 1 12 3 226.38 8.3
 -1 -12 3 227.18 9.7
 1 -12 -3 233.68 10.1
 -1 -12 3 227.08 10.3
 1 -12 -3 235.78 11.3
 -1 -12 3 236.18 11.1
 -1 12 -3 239.58 8.8
 -2 -12 -3 17.4 2.6
 2 12 -3 21.1 1.3
 -2 -12 -3 18 2.9
 -2 -12 -3 20.8 3.2
 -2 12 3 21.7 1.8
 2 -12 3 25.1 4.3
 -2 -12 -3 25.7 4.6
 2 -12 3 19 3
 -2 12 3 21.7 1.5
 2 -12 3 20.7 2.2
 2 -12 3 22.7 2.5
 -2 -12 -3 21 2.6
 -2 -12 -3 19.5 2.6
 2 -12 -3 21.5 2.6
 2 -12 -3 24.4 3.7
 2 12 3 21 1.6
 -2 -12 3 23 4
 -2 -12 3 20.9 3.3
 -2 -12 3 20.1 2.4
 -2 -12 3 20.6 2.9
 2 -12 -3 18.9 2.4
 -2 12 -3 21.6 1.8
 2 12 3 19.5 1.3
 -2 -12 3 21.3 2.5
 -3 -12 -3 148.09 7.1
 -3 12 3 132.79 6.1
 3 12 -3 137.19 5.5
 -3 -12 -3 131.49 9
 -3 -12 -3 125.39 7.5
 3 12 -3 133.19 5.3
 3 -12 3 124.89 8
 -3 -12 -3 141.89 7
 3 -12 3 129.59 6.7
 -3 12 3 137.19 5.6
 3 -12 -3 144.49 7
 -3 -12 3 123.99 7.4
 3 -12 -3 137.49 8.5
 3 12 3 140.69 5.7
 -3 -12 3 133.89 6.7
 3 12 3 140.09 5.8
 -3 -12 3 120.19 8.5
 3 -12 -3 113.89 7.8
 -3 12 -3 126.49 6
 -4 12 3 7.7 1.3
 4 -12 3 8.6 3
 4 12 -3 9 1.1
 4 12 -3 7.2 1.2
 -4 12 3 7.1 1.6
 4 -12 3 1.3 2.7
 -4 -12 -3 7.1 3.6
 -4 -12 -3 7.8 1.9
 4 -12 3 6 1.7
 -4 -12 -3 4.6 2.4
 4 -12 -3 4.6 1.7
 -4 12 -3 6.9 1.4
 4 12 3 5.6 1.4
 4 12 3 6.6 1.1
 -4 -12 3 6.8 3.2
 4 -12 -3 8.6 2.9
 4 -12 -3 6.7 1.8
 -4 12 -3 8.2 1.3
 4 12 3 6.6 1.3
 -4 -12 3 6 1.7
 -4 -12 3 4.2 2.7
 5 -12 3 2.9 1.6
 -5 12 3 3.7 1.6
 -5 12 3 2.1 0.9
 5 -12 3 4.8 2.7
 5 12 -3 1.7 0.8
 -5 -12 -3 3.1 1.6
 -5 -12 -3 2.3 3.2
 -5 -12 -3 5.2 2.7
 5 12 -3 3.1 1.2
 5 12 3 3.1 1.5
 5 12 3 2.3 1.3
 -5 12 -3 4.1 1.2
 5 12 3 3.2 1
 5 -12 -3 3.5 2.5
 5 -12 -3 3.7 2.1
 -5 -12 3 2.4 2.7
 5 -12 -3 1.7 1.6
 -5 12 -3 4.7 1.5
 -5 -12 3 4.2 3.2
 -6 12 3 53.49 3.1
 6 12 -3 50.29 3.9
 -6 -12 -3 42.2 4.8
 6 -12 3 56.59 4.1
 -6 12 3 41.8 6
 -6 -12 -3 39.2 5.8
 -6 -12 -3 47.6 4.1
 6 12 3 49.1 2.7
 -6 12 -3 39.1 5.3
 -6 12 -3 53.39 3.1
 6 -12 -3 54.09 4.2
 -6 -12 3 35.7 5.9
 6 12 3 35.6 4.3
 -6 -12 3 45.1 5.3
 0 -13 3 91.49 5.1
 0 -13 3 92.59 4.8
 0 -13 3 91.99 5.5
 0 -13 -3 91.79 5.1
 0 13 3 93.29 3.7
 0 -13 -3 98.29 7.5
 0 -13 -3 89.69 6.4
 0 -13 -3 86.29 5.3
 0 -13 3 101.69 6.7
 0 13 3 90.69 3.9
 0 -13 3 93.49 4.9
 0 -13 -3 94.39 5.3
 0 -13 3 99.39 6.5
 1 -13 3 397.86 17
 -1 -13 -3 426.16 17.1
 1 -13 3 420.36 16.4
 1 -13 3 469.45 20.7
 -1 -13 -3 421.36 17.9
 -1 13 3 423.36 15.4
 -1 -13 -3 477.45 21.1
 -1 13 3 428.16 15.8
 -1 -13 -3 435.26 17.2
 -1 -13 -3 436.76 17.1
 1 -13 3 452.35 17
 -1 -13 3 409.46 17.2
 -1 -13 3 432.96 16.7
 -1 -13 3 466.35 18.9
 1 -13 -3 434.06 17
 -1 13 -3 419.86 15.6
 1 13 3 425.46 15.5
 1 -13 -3 449.56 19.6
 1 -13 -3 427.46 16.5
 1 13 3 421.76 15.2
 1 -13 -3 452.05 17.3
 -1 -13 3 412.76 16.7
 -1 -13 3 426.06 16.7
 2 -13 3 98.19 5.5
 -2 -13 -3 94.09 7.3
 2 -13 3 101.39 6.9
 -2 13 3 88.09 4.3
 -2 -13 -3 99.29 5.5
 -2 -13 -3 94.49 5.4
 -2 -13 -3 88.29 5.5
 -2 -13 3 97.79 5.3
 -2 -13 3 86.29 6.7
 -2 -13 3 87.49 5.7
 2 -13 -3 98.69 5.6
 -2 -13 3 83.49 6
 2 13 3 89.59 3.7
 2 -13 -3 95.09 6.8
 -2 13 -3 90.29 4.3
 2 13 3 94.59 4.1
 2 -13 -3 93.79 5.6
 3 13 -3 44.1 2.2
 -3 13 3 45 2.5
 -3 -13 -3 45.7 3.7
 3 13 -3 43.2 2.5
 3 -13 3 44.7 3.7
 -3 -13 -3 34.3 5.3
 -3 -13 -3 46.6 3.8
 -3 -13 -3 39.8 4.4
 -3 13 3 44.4 2.9
 3 -13 3 48.6 5
 3 -13 -3 47.9 5.1
 -3 13 -3 41.2 2.9
 -3 -13 3 45.4 5.4
 3 13 3 43.8 2.7
 3 -13 -3 44.3 3.8
 -3 -13 3 45.1 3.6
 3 13 3 42.1 2.3
 3 -13 -3 47.4 3.6
 -4 -13 -3 56.59 6.3
 4 -13 3 56.29 5.5
 4 13 -3 58.89 3.3
 4 13 -3 60.89 2.9
 -4 -13 -3 65.79 4.5
 -4 13 3 59.09 3.8
 -4 -13 -3 59.79 5.8
 4 -13 3 61.89 4.4
 -4 13 3 66.89 3.3
 4 13 3 59.69 3.5
 -4 -13 3 58.39 4.2
 -4 13 -3 58.39 3.8
 -4 -13 3 55.99 6.2
 -4 -13 3 45.7 6.5
 4 -13 -3 54.29 5.5
 4 -13 -3 62.59 5
 4 -13 -3 59.99 4.4
 4 13 3 61.49 3
 -4 13 -3 62.09 3.3
 5 13 -3 50.39 3.5
 -5 13 3 51.69 2.9
 -5 -13 -3 39.4 4.8
 5 -13 3 54.79 4.1
 5 -13 3 46.2 5.6
 -5 -13 -3 40.8 5.7
 -5 13 3 49.6 5.3
 -5 -13 -3 50.49 3.8
 5 -13 -3 43.9 4.8
 5 13 3 49.2 2.7
 5 -13 -3 46 4
 5 13 3 48.4 3.9
 -5 13 -3 45.8 2.9
 -5 -13 3 38 5.5
 6 -13 3 19.2 3.3
 -6 13 3 25.1 2.6
 -6 13 -3 25.2 2.8
 6 -13 -3 16.7 5.7
 6 -13 -3 21.1 3.1
 0 -14 -3 94.19 6.9
 0 14 3 95.29 4.1
 0 -14 -3 99.89 5.6
 0 -14 -3 94.39 6.8
 0 -14 -3 101.29 5.8
 0 -14 -3 93.89 5.3
 0 -14 3 95.69 6.7
 0 -14 3 98.39 5.5
 0 -14 3 96.99 6.9
 -1 -14 -3 9.4 2
 1 -14 3 7.6 1.8
 1 -14 3 7.2 2.3
 -1 -14 -3 8.4 2.6
 1 -14 3 10.5 3.3
 -1 -14 -3 14.4 3.7
 -1 14 3 9.8 1.2
 -1 14 3 8.9 1.3
 -1 -14 -3 6.5 1.7
 -1 -14 -3 6.6 1.7
 1 -14 -3 13.1 3.2
 1 -14 -3 5.7 1.6
 -1 -14 3 7.4 2.8
 -1 14 -3 8.2 1.1
 -1 -14 3 6.3 1.7
 -1 -14 3 10.7 2.5
 -1 -14 3 9.1 2
 1 -14 -3 12.4 3.2
 1 -14 -3 10.2 2.2
 -1 -14 3 7.3 1.7
 -1 -14 3 10.4 3.2
 -2 14 3 56.69 3.2
 -2 -14 -3 63.39 4.4
 2 -14 3 58.39 4.2
 2 -14 3 54.69 5.6
 -2 -14 -3 60.59 6
 -2 -14 -3 56.39 4.2
 -2 14 3 60.19 2.9
 -2 -14 3 53.99 5.5
 2 -14 -3 59.49 5.7
 -2 -14 3 59.19 4
 2 -14 -3 62.19 4.4
 2 -14 -3 55.09 4.1
 2 14 3 56.79 3
 2 14 3 57.69 2.7
 -2 14 -3 57.29 3.2
 3 14 -3 1.2 0.9
 -3 -14 -3 -1.3 2.5
 3 -14 3 0.2 1.4
 -3 -14 -3 -0.2 1.5
 -3 14 3 1.3 0.8
 -3 14 3 1.9 1.1
 3 -14 3 1.4 2.4
 -3 -14 -3 -0.1 1.4
 3 -14 -3 0.5 1.5
 -3 14 -3 -0.8 0.9
 3 14 3 1.7 0.8
 -3 -14 3 1.4 1.4
 3 -14 -3 0 1.4
 -3 -14 3 1.6 2.5
 3 -14 -3 2.2 2.5
 -3 14 -3 1.1 0.8
 3 14 3 1.1 1
 -4 -14 -3 18.5 3.9
 -4 -14 -3 28.8 5.1
 -4 -14 -3 28.2 3.2
 -4 14 3 25.4 2.8
 4 -14 3 30.9 3.5
 4 -14 3 27.3 4.3
 4 14 -3 28.6 2.6
 -4 14 3 29 2.1
 4 -14 -3 22.3 3
 4 14 3 27.5 2
 4 -14 -3 33.9 3.5
 -4 14 -3 27.6 2.7
 4 14 3 23.7 2.7
 -4 -14 3 29.7 3.2
 -4 -14 3 20.9 4.2
 -4 14 -3 29.4 2.2
 4 -14 -3 28.2 4.4
 -5 14 3 11.7 2.6
 5 -14 3 9 3.5
 -5 -14 -3 16.9 2.6
 -5 -14 -3 9.2 3.9
 5 -14 3 19.1 2.8
 -5 14 3 16.2 1.7
 -5 -14 -3 6.1 3.6
 5 14 -3 11.9 3.6
 5 -14 -3 12.1 3.2
 5 -14 -3 14.2 2.5
 5 14 3 12.9 1.5
 5 14 3 13.8 2.2
 -5 14 -3 12.5 2.6
 -5 14 -3 13.3 1.6
 -5 -14 3 5.4 3.8
 0 -15 -3 5.5 1.9
 0 -15 -3 8.2 3.1
 0 -15 3 5.5 1.8
 0 15 3 4.4 0.8
 0 -15 -3 5.1 2.9
 0 -15 3 3.2 2.4
 0 -15 3 1.1 2
 0 -15 -3 1.9 1.6
 0 15 3 4.2 1
 0 -15 3 5.3 1.8
 0 -15 -3 2.7 1.8
 -1 15 3 35.3 2
 -1 -15 -3 37.6 3.6
 1 -15 3 47.1 5.1
 -1 -15 -3 31.4 4.2
 1 -15 3 36.7 3.5
 -1 15 3 34.1 2.4
 -1 -15 -3 35.8 3.4
 -1 -15 -3 36.3 4.8
 -1 -15 -3 38.5 3.7
 -1 -15 3 33 4.3
 -1 -15 3 31.1 4.3
 1 -15 -3 39.6 3.7
 -1 15 -3 36.3 2.3
 -1 -15 3 30.2 3.5
 -1 -15 3 37.7 3.4
 1 -15 -3 36.1 3.4
 1 -15 -3 42 4.8
 -1 -15 3 34.9 3.1
 -2 15 3 13.1 1.4
 -2 -15 -3 11.4 2.3
 2 -15 3 14.8 3.8
 -2 15 3 12.2 2
 -2 -15 -3 12.4 2.3
 -2 -15 -3 16.7 4.1
 2 -15 3 10.3 2.1
 2 -15 -3 10.1 2.2
 -2 15 -3 11 1.5
 -2 15 -3 10.8 1.3
 -2 -15 3 9.1 1.8
 2 -15 -3 11.3 2.2
 2 15 3 12.6 1.5
 2 -15 -3 12.7 3.6
 -2 -15 3 13.8 3.3
 3 -15 3 11.5 3.4
 -3 15 3 8 1.2
 -3 15 3 6.1 1.4
 -3 -15 -3 8.3 2.1
 -3 -15 -3 8.2 3.3
 -3 -15 -3 8.5 2.3
 3 -15 3 10 2.3
 -3 -15 3 5.8 3.1
 -3 15 -3 7.3 1.5
 -3 15 -3 7.9 1.2
 3 15 3 8.8 1.2
 -3 -15 3 7.1 1.8
 3 -15 -3 5.5 2.1
 3 -15 -3 6.9 2.9
 3 -15 -3 7.8 2.3
 3 15 3 9.9 1.6
 4 -15 3 102.79 5.9
 4 -15 3 107.99 8.4
 -4 -15 -3 99.29 5.5
 -4 15 3 96.89 4.3
 -4 -15 -3 78.79 7.1
 -4 15 3 89.99 5.2
 4 15 3 97.79 4.3
 4 -15 -3 90.49 6.7
 -4 15 -3 93.69 4.4
 4 -15 -3 101.99 5.8
 -4 -15 3 83.49 9.8
 0 -16 -3 35.5 5
 0 -16 -3 29.3 3.8
 0 -16 -3 30.3 3.8
 0 -16 3 33.9 7.5
 0 -16 3 35.1 4.5
 0 -16 3 30 3.6
 0 -16 -3 27.4 7.4
 0 -16 -3 33.1 3.7
 -1 -16 -3 7.4 2.6
 -1 -16 -3 8.2 3.1
 -1 -16 -3 6.8 3.3
 1 -16 3 10.3 3.3
 -1 16 3 8 1.5
 -1 -16 -3 8.1 2.9
 1 -16 3 9.9 2.3
 -1 -16 -3 7.7 2
 -1 16 3 9.9 1.2
 -1 -16 3 12.1 3.3
 -1 -16 3 10.2 3
 -1 16 -3 8.8 1.4
 -1 -16 3 10 2.5
 1 -16 -3 12.3 3.5
 1 -16 -3 6.6 2.1
 -2 16 3 14.3 1.6
 -2 16 3 16.6 2
 2 -16 3 13.9 3.6
 2 -16 3 16.7 2.7
 -2 -16 -3 12.3 2.2
 -2 -16 -3 16 2.6
 -2 -16 -3 17.9 4.1
 -2 16 -3 15.7 1.6
 -2 -16 3 9.1 3.1
 2 -16 -3 11.9 2.4
 2 -16 -3 16.1 3.7
 2 -16 -3 12 2.4
 3 -16 3 19.4 3.8
 3 -16 3 13.6 2.5
 -3 -16 -3 16.3 4.2
 -3 16 3 16.3 1.7
 -3 16 3 18.1 2.2
 -3 -16 -3 14.8 2.3
 3 -16 -3 12.9 3
 -3 -16 3 11.9 3.5
 3 -16 -3 14.7 3.6
 3 -16 -3 21.1 3
 -3 16 -3 15.6 1.8
 4 -16 3 27.6 4.3
 4 -16 3 23.6 3.1
 -4 -16 -3 27.9 3.1
 -4 16 3 27.7 2.1
 -4 -16 -3 18.6 4.1
 4 -16 -3 20.5 3.7
 -4 16 -3 26.3 2.2
 -4 -16 3 17.3 5.6
 4 -16 -3 32.4 3.9
 0 -17 -3 10 3
 0 -17 -3 9.8 3.4
 0 -17 -3 5.8 2.1
 0 -17 -3 9.4 2.4
 0 -17 3 10.9 3.4
 0 -17 3 7.4 2.8
 -1 -17 -3 71.79 6
 1 -17 3 68.99 6
 -1 -17 -3 69.19 4.9
 1 -17 3 64.99 5.4
 -1 -17 -3 72.99 4.8
 -1 -17 3 62.39 5.5
 1 -17 -3 69.59 6
 1 -17 -3 68.69 4.9
 1 -17 -3 74.49 5.1
 2 -17 3 3.7 2.7
 2 -17 3 1.3 2.4
 -2 -17 -3 2.4 2
 -2 17 3 1.1 1
 -2 -17 -3 2.2 2.7
 -2 -17 -3 1.3 2.7
 2 -17 -3 3.7 3
 2 -17 -3 1.2 1.9
 -2 17 -3 -0.2 1.2
 2 -17 -3 1.5 2.5
 -2 -17 3 1.1 2.9
 -3 17 3 33.4 3.1
 -3 -17 -3 28.4 4.8
 3 -17 3 30.7 4.4
 -3 -17 -3 34.1 3.5
 3 -17 3 26.5 4.3
 3 -17 -3 23 4
 -3 -17 3 38.5 8.5
 -3 17 -3 33.7 4
 3 -17 -3 36.1 4
 0 -18 -3 0.5 2.2
 0 -18 -3 2.1 4
 0 -18 -3 -3.3 2.3
 0 -18 3 1.1 2.7
 1 -18 3 -2.1 3.8
 1 -18 3 -0.3 2.7
 -1 -18 -3 3 2.3
 -1 -18 -3 4.3 2.4
 1 -18 -3 0.8 2.2
 1 -18 -3 -0.3 3
 1 -18 -3 5.9 4.4
 -2 -18 -3 31.6 4.6
 2 -18 3 30.9 4.7
 -2 -18 -3 34.4 3.9
 2 -18 3 33.8 5.1
 2 -18 -3 35.3 4.4
 2 -18 -3 33.8 5.6
 0 0 4 292.27 10.8
 0 0 -4 298.37 10.8
 0 0 -4 337.47 10.8
 0 0 4 310.37 10.7
 0 0 4 297.37 10.9
 0 0 4 332.27 10.9
 0 0 -4 282.17 10.9
 -1 0 4 283.77 9.8
 -1 0 -4 265.37 10.1
 -1 0 -4 276.07 10.1
 1 0 -4 257.67 9.6
 -1 0 4 289.27 10
 1 0 -4 263.57 9.8
 -1 0 -4 283.57 9.8
 -1 0 -4 272.17 9.6
 1 0 4 284.57 9.9
 1 0 4 269.17 9.9
 1 0 -4 273.57 9.8
 -1 0 4 276.17 9.7
 -1 0 -4 280.47 9.9
 2 0 4 756.42 25.9
 2 0 -4 732.93 26.1
 -2 0 -4 716.93 26.2
 -2 0 4 764.62 26.4
 -2 0 -4 729.63 26.5
 -2 0 -4 801.62 26.1
 2 0 -4 727.83 26.1
 2 0 4 753.72 26.1
 -2 0 4 728.53 25.8
 2 0 4 709.83 26.2
 -2 0 4 772.02 26.1
 -3 0 -4 2086.29 73.59
 -3 0 4 2142.49 73.49
 -3 0 -4 2172.38 74.39
 -4 0 -4 12.9 1.2
 -4 0 -4 13.2 2
 4 0 4 12.8 1.1
 4 0 -4 13.8 1.4
 -4 0 -4 12.1 1.3
 -4 0 4 12.5 1.3
 4 0 -4 13.6 1.3
 4 0 4 11.1 1.3
 4 0 -4 12 1.3
 -4 0 -4 14.8 1.5
 4 0 4 12.4 1.5
 4 0 4 14.4 1.5
 -5 0 -4 9.2 1.7
 -5 0 -4 11.2 2.4
 -5 0 4 14.6 2.8
 5 0 -4 10.6 1.5
 5 0 4 12.4 1.7
 -5 0 -4 8.6 1.2
 5 0 4 12.3 1.4
 5 0 4 13 2
 6 0 4 10.6 1.9
 6 0 -4 14.2 2.3
 -6 0 -4 17.1 4.7
 6 0 4 15.6 1.7
 -6 0 4 13.8 2.8
 6 0 -4 11.9 1.9
 6 0 4 9.1 1.9
 6 0 -4 17.1 2.2
 7 0 -4 61.39 4.1
 7 0 -4 60.99 3.8
 7 0 4 60.99 4
 -7 0 4 68.29 6.2
 7 0 4 61.59 4.3
 -7 0 -4 63.79 5.9
 8 0 -4 74.49 4.2
 -8 0 4 57.29 6
 8 0 4 66.89 4.2
 -8 0 4 58.69 6.8
 8 0 4 77.49 5.1
 0 -1 -4 148.49 5.9
 0 1 4 161.48 5.7
 0 -1 4 148.69 5.8
 0 -1 -4 165.38 5.9
 0 -1 -4 164.48 5.8
 0 -1 -4 169.08 5.9
 0 -1 4 156.98 6
 0 -1 -4 166.68 5.8
 0 -1 4 166.28 5.8
 0 1 -4 155.38 5.8
 0 -1 4 163.98 5.7
 0 1 -4 153.58 5.9
 0 1 -4 158.28 5.8
 0 -1 -4 161.98 5.8
 0 1 4 173.78 5.9
 0 1 -4 165.58 5.8
 0 1 4 155.08 5.8
 -1 -1 -4 942.11 33.5
 1 -1 4 1034.8 33.6
 -1 -1 -4 979.5 33.8
 1 -1 4 980.1 33.3
 1 1 -4 894.51 33.4
 -1 -1 -4 942.01 33.3
 -1 -1 -4 1009.4 33.4
 1 1 -4 891.91 33.4
 -1 1 4 1018.6 33.5
 1 1 4 961.6 33.5
 1 -1 -4 938.51 33.3
 -1 1 -4 950.6 33.6
 -1 -1 4 962.1 33.2
 -1 -1 4 987.1 33.7
 -1 1 -4 966.6 33.5
 2 -1 4 1114.99 38.7
 2 1 -4 1087.49 38.6
 -2 -1 -4 1116.79 39.1
 -2 -1 -4 1132.59 38.6
 2 -1 4 1071.59 38.5
 -2 -1 -4 1147.69 38.5
 -2 -1 -4 1065.29 38.7
 2 -1 4 1159.28 38.8
 2 -1 4 1138.69 38.4
 -2 1 -4 1066.09 38.8
 -2 1 -4 1106.09 38.8
 -2 -1 4 1059.19 38.2
 -2 -1 4 1162.18 39
 2 -1 -4 1118.89 38.6
 2 1 4 1082.49 38.6
 2 1 4 1080.79 38.7
 -2 -1 4 1148.59 38.5
 3 -1 4 543.75 20.7
 3 1 -4 580.14 21
 -3 -1 -4 572.44 20.9
 -3 1 4 598.74 21
 -3 1 4 597.54 20.9
 3 1 -4 580.34 20.6
 -3 -1 -4 574.54 20.7
 3 1 -4 588.14 21
 -3 -1 -4 593.84 21
 3 -1 4 614.34 21
 -3 -1 -4 597.24 21.6
 3 -1 4 585.04 21.1
 3 1 -4 592.44 20.9
 3 -1 4 590.74 20.7
 3 -1 4 593.44 21.2
 3 -1 -4 640.44 21
 -3 1 -4 542.05 20.6
 -3 -1 4 556.84 20.5
 3 1 4 614.44 21.1
 -3 1 -4 622.44 21.1
 -3 -1 4 655.23 21.6
 3 -1 -4 583.34 21
 3 1 4 606.74 20.7
 3 -1 -4 537.35 21
 3 1 4 563.34 21.1
 4 -1 4 81.49 3.5
 4 1 -4 81.29 3.8
 4 -1 4 79.29 4
 4 -1 4 78.19 4.1
 -4 -1 -4 83.39 4.7
 -4 -1 -4 83.09 3.7
 4 1 -4 84.79 4
 -4 -1 -4 80.19 3.5
 -4 1 4 82.19 3.5
 4 1 -4 83.19 3.9
 -4 1 4 89.89 4
 -4 -1 -4 83.69 3.9
 4 -1 4 89.69 4.3
 -4 1 -4 81.89 4.5
 -4 1 -4 83.19 4
 4 -1 -4 82.09 3.9
 4 1 4 82.59 4.1
 4 1 4 86.49 4
 4 -1 -4 79.99 3.9
 -4 -1 4 82.79 3.8
 -4 1 -4 82.99 3.6
 4 -1 -4 82.19 3.8
 -4 -1 4 77.39 3.4
 4 1 4 86.89 3.6
 5 1 -4 9.4 1.4
 5 1 -4 11.3 1.5
 -5 -1 -4 10.4 2.4
 -5 1 4 7.4 1
 5 1 -4 10.4 1.4
 5 -1 4 6 1.2
 5 -1 4 9.1 1.4
 -5 1 4 8.7 1.5
 -5 1 4 9.7 2.2
 5 1 4 10.4 1.3
 5 1 4 12.8 2.1
 -5 -1 4 14.4 2.7
 -5 1 -4 7.8 1.1
 5 1 4 11.4 1.6
 5 -1 -4 8 1.3
 -5 1 -4 6.8 1.4
 5 -1 -4 13.2 1.9
 6 1 -4 172.58 7.7
 6 1 -4 181.98 8
 -6 1 4 181.98 9.3
 6 1 -4 183.78 7.8
 -6 -1 -4 172.68 9
 6 1 4 164.18 7.1
 6 1 4 174.98 8.1
 6 1 4 168.08 7.8
 -6 -1 4 183.48 9.4
 6 1 4 176.98 8.1
 7 -1 4 27.4 3
 -7 1 4 32.4 7.1
 7 1 -4 32.2 3.3
 7 1 -4 29.4 2.7
 -7 -1 -4 30.3 5.7
 7 -1 4 30.1 2.8
 7 -1 -4 28.8 2.9
 -7 1 -4 24.4 4.1
 -7 -1 4 42.4 7.6
 7 1 4 26 2.7
 7 -1 -4 29.2 2.6
 7 1 4 32.3 3.3
 -7 -1 4 30 4.8
 8 1 -4 9.9 4.6
 8 -1 4 11 2.5
 8 1 -4 5.9 1.4
 8 -1 4 6.3 3.5
 -8 1 4 8.6 4.3
 -8 -1 -4 5.5 3.5
 -8 1 4 8.8 4
 -8 -1 4 5.9 4.5
 8 -1 -4 11 2.3
 -8 -1 4 2 2.7
 8 -1 -4 12 2.8
 8 1 4 12.8 3.9
 -8 1 -4 3.8 3.4
 8 1 4 8.3 1.8
 0 2 -4 44.4 1.7
 0 2 -4 39.7 1.7
 0 -2 4 39.8 1.8
 0 -2 4 38.3 2
 0 -2 4 38.5 1.7
 0 -2 4 41.8 2.2
 0 2 4 40.7 1.6
 0 2 -4 36.8 1.7
 0 -2 -4 38.8 1.7
 0 2 4 38.4 1.8
 0 -2 -4 39 1.7
 0 -2 -4 43.8 1.7
 0 -2 4 37.4 1.6
 0 2 -4 41.4 1.7
 0 -2 -4 41.6 1.8
 0 2 4 44.7 1.8
 0 -2 -4 41.8 2.1
 0 2 4 37.9 1.6
 1 2 -4 2311.17 82.69
 -1 -2 4 2444.66 82.89
 1 2 4 2474.65 82.69
 -1 2 -4 2379.86 82.79
 2 -2 4 496.25 17.5
 -2 -2 -4 502.75 17.7
 2 -2 4 517.35 17.3
 -2 -2 -4 503.55 17.6
 2 -2 4 453.85 17.7
 2 2 -4 478.45 17.5
 -2 2 4 510.05 17.3
 2 2 -4 482.45 17.2
 -2 2 4 518.35 17.6
 -2 -2 -4 514.25 17.5
 -2 -2 -4 499.15 18.1
 -2 -2 -4 491.75 17.6
 2 -2 4 505.35 17.7
 2 -2 4 476.05 17.6
 2 2 -4 485.95 17.5
 2 2 -4 510.05 17.4
 2 2 4 501.15 17.7
 -2 -2 4 510.95 17.6
 2 2 4 492.95 17.6
 -2 -2 4 451.05 17.1
 -2 2 -4 507.75 17.6
 2 2 4 486.65 17.3
 2 2 4 515.25 17.6
 -2 -2 4 512.25 18
 2 -2 -4 489.15 17.6
 -2 2 -4 490.15 18.1
 -2 2 -4 445.76 18.2
 2 -2 -4 486.45 17.5
 3 -2 4 521.35 18.5
 3 -2 4 521.15 18
 -3 -2 -4 511.05 18.3
 -3 -2 -4 521.75 18.5
 3 2 -4 471.35 18.4
 3 -2 4 511.45 18.3
 3 2 -4 523.75 18
 3 2 -4 527.45 18.4
 3 2 -4 524.85 18.3
 3 -2 4 513.35 18.6
 -3 2 4 531.75 18.5
 -3 2 4 524.35 18.1
 -3 -2 -4 513.45 19.1
 -3 -2 -4 478.85 17.9
 3 -2 4 456.35 18.3
 3 2 4 514.65 18.5
 3 -2 -4 493.25 18.3
 3 2 4 522.95 18.6
 3 2 4 517.95 18.1
 -3 2 -4 521.55 18.5
 -3 -2 4 491.35 18.1
 3 2 4 519.55 18.5
 -3 2 -4 524.85 18.7
 3 -2 -4 539.45 18.3
 4 -2 4 180.58 7.5
 4 2 -4 172.28 7.3
 4 -2 4 180.58 6.8
 -4 2 4 183.98 7.4
 -4 -2 -4 169.68 7.1
 -4 -2 -4 187.48 8.3
 4 2 -4 158.48 7.2
 -4 -2 -4 175.78 7.2
 -4 2 4 180.38 6.9
 4 2 -4 179.78 6.8
 4 -2 4 180.98 7.4
 4 -2 4 185.58 7.3
 4 -2 -4 166.18 7.3
 -4 2 -4 187.78 7
 4 2 4 175.78 6.9
 -4 2 -4 183.68 7.8
 4 2 4 181.18 7.4
 -4 -2 4 183.98 8.3
 4 -2 -4 181.78 7.1
 4 -2 -4 185.08 7.3
 4 2 4 182.48 7.4
 4 2 4 182.58 7.5
 -4 2 -4 184.88 7.4
 5 -2 4 240.48 9.7
 5 2 -4 229.08 9.5
 -5 2 4 239.18 9
 -5 2 4 251.77 10.7
 5 -2 4 227.58 9.4
 5 -2 4 232.98 8.8
 -5 2 4 230.08 9.6
 5 -2 4 221.08 9.7
 -5 -2 -4 237.78 9.1
 5 2 4 238.18 9.6
 -5 2 -4 235.68 9.7
 5 2 4 224.68 9.8
 5 -2 -4 237.58 10.4
 5 -2 -4 223.58 9.3
 -5 2 -4 242.28 10.3
 -5 2 -4 229.28 9
 5 -2 -4 234.68 9.4
 -5 -2 4 234.18 10.8
 5 -2 -4 243.28 9.7
 5 2 4 233.28 9
 -6 2 4 233.98 11.2
 6 -2 4 237.08 10.3
 6 2 -4 222.38 9.8
 6 2 -4 234.48 10
 -6 -2 -4 245.68 11.5
 6 2 -4 238.18 9.9
 6 2 4 220.38 9.9
 -6 2 -4 258.17 11.5
 6 -2 -4 250.87 10.2
 6 2 4 240.68 10.2
 6 -2 -4 243.08 10
 -6 -2 4 238.78 11.6
 6 2 4 233.98 10.3
 7 2 -4 3.8 1.4
 7 -2 4 3.3 1.5
 7 -2 4 2.8 2.6
 7 2 -4 3.2 2.4
 -7 -2 -4 4.9 2.7
 7 2 -4 7.5 2.9
 -7 -2 -4 9.5 5.2
 -7 2 4 2.7 2.3
 -7 -2 4 3.1 4.5
 7 -2 -4 3.2 2.4
 -7 -2 4 0.7 2.6
 7 -2 -4 3.3 1.4
 7 2 4 3.6 1.5
 7 2 4 3.3 2.7
 7 -2 -4 3.6 2.7
 8 -2 4 12.5 2
 -8 -2 -4 6.6 3.8
 8 2 -4 16.1 2.3
 -8 2 4 6.8 4.4
 -8 -2 -4 14.5 4.4
 8 -2 -4 18.9 5.3
 -8 -2 4 13.5 3.3
 -8 -2 4 8.7 5.2
 8 2 4 12 1.9
 -8 2 -4 12.5 4
 8 -2 -4 18.8 2.5
 0 3 4 117.39 4
 0 -3 -4 107.79 4.1
 0 -3 -4 110.79 4.3
 0 3 4 107.99 4.1
 0 -3 -4 113.99 4.3
 0 -3 -4 113.09 4
 0 -3 4 102.99 4.1
 0 3 -4 99.59 4.1
 0 3 4 119.09 4.2
 0 3 -4 114.69 4
 0 3 -4 105.69 4.2
 0 -3 -4 111.39 4.1
 0 -3 4 104.79 4.4
 0 -3 4 124.99 4.7
 0 -3 4 114.49 4.8
 0 -3 4 107.09 4.1
 1 -3 4 275.07 10.1
 -1 -3 -4 289.37 10.3
 1 3 -4 281.17 9.9
 -1 -3 -4 267.97 10.2
 -1 3 4 296.47 10
 -1 -3 -4 284.97 9.9
 -1 3 4 304.17 10.2
 1 -3 4 270.27 9.9
 1 -3 4 283.57 10.6
 1 -3 4 292.87 10.2
 -1 -3 -4 291.87 10.2
 -1 -3 -4 294.27 10.4
 1 3 -4 278.57 10.1
 -1 -3 -4 277.27 10.8
 1 3 -4 301.27 10
 1 -3 4 271.57 10.4
 -1 3 4 255.57 10.2
 -1 -3 -4 283.47 10.7
 1 3 4 284.37 10.2
 1 -3 -4 285.77 10.2
 1 -3 -4 293.87 10
 1 3 4 281.97 9.9
 1 -3 -4 296.47 10.6
 -1 -3 4 297.37 10.3
 1 3 4 293.57 10.1
 1 3 4 277.57 10.1
 1 -3 -4 257.87 10
 -1 -3 4 293.97 10.6
 -1 3 -4 248.88 10.4
 -1 3 -4 276.57 10.3
 -1 -3 4 280.07 10.6
 1 3 4 286.37 10.1
 1 -3 -4 288.07 10.1
 -1 3 -4 289.57 10.1
 -1 3 -4 279.57 10.1
 2 -3 4 306.77 12.5
 2 3 -4 339.77 12
 2 3 -4 313.77 12
 2 -3 4 310.77 12.4
 2 3 -4 320.67 12
 2 -3 4 333.87 12
 -2 -3 -4 340.27 12.8
 2 -3 4 323.37 12.1
 2 3 -4 343.37 11.8
 -2 3 4 358.16 12.2
 -2 -3 -4 350.36 12.3
 -2 -3 -4 345.47 12.2
 -2 -3 4 316.07 12.7
 2 3 4 363.76 12.1
 2 -3 -4 320.77 12
 -2 3 -4 316.97 12.8
 -2 3 -4 348.27 12.1
 -2 3 -4 319.17 12
 -2 -3 4 348.07 12.7
 -2 -3 4 337.07 12.2
 2 3 4 337.57 12.2
 2 3 4 351.36 12.2
 2 -3 -4 349.07 11.9
 3 -3 4 144.39 6.5
 -3 3 4 159.68 6.4
 -3 -3 -4 162.78 6.5
 3 -3 4 159.88 6.4
 3 3 -4 159.98 6.2
 3 -3 4 158.88 6.2
 -3 -3 -4 168.38 6.5
 3 3 -4 160.18 6.3
 3 -3 4 153.08 6.4
 -3 3 4 159.78 6
 3 3 -4 160.88 5.9
 -3 -3 -4 167.18 7.7
 3 3 -4 154.78 6.2
 3 3 4 160.28 6
 -3 3 -4 155.38 6.3
 -3 -3 4 165.88 6.4
 3 3 4 165.88 6.4
 -3 3 -4 155.78 6.4
 3 -3 -4 152.98 6.1
 -3 -3 4 158.88 7
 3 -3 -4 151.58 6.3
 3 -3 -4 149.29 6.1
 3 3 4 160.08 6.5
 3 3 4 147.79 6.2
 4 3 -4 60.79 3.1
 -4 -3 -4 60.79 3.2
 4 3 -4 51.59 3.4
 4 3 -4 70.89 3.2
 4 -3 4 59.89 3.1
 4 -3 4 57.49 3.3
 -4 3 4 61.09 3.3
 4 3 -4 57.69 3.1
 4 -3 4 64.39 3.3
 4 -3 4 60.99 2.8
 -4 3 4 57.69 2.8
 -4 -3 -4 61.19 4.1
 -4 3 -4 60.29 3.3
 4 -3 -4 60.79 3.1
 4 3 4 58.69 3.4
 -4 -3 4 62.49 4.1
 4 3 4 67.29 3.6
 4 -3 -4 53.79 4.1
 -4 3 -4 67.29 3.7
 4 -3 -4 54.69 2.9
 4 3 4 62.19 3.2
 -5 -3 -4 164.08 8.1
 5 3 -4 147.59 6
 -5 3 4 146.49 6.7
 5 -3 4 150.28 6.8
 -5 3 4 146.79 6
 -5 -3 -4 141.19 6.3
 5 -3 4 152.88 6.6
 5 3 -4 137.59 6.4
 -5 3 4 157.48 7.6
 5 3 -4 141.49 6.5
 5 3 -4 132.89 6.4
 -5 3 -4 150.28 7.2
 -5 3 -4 152.88 6.8
 5 -3 -4 141.59 6.6
 5 -3 -4 147.19 6.4
 -5 -3 4 145.29 7.8
 5 3 4 154.88 6.8
 5 -3 -4 154.48 7.6
 -5 3 -4 144.89 6.1
 5 3 4 149.59 6.8
 5 3 4 152.98 6.6
 -6 -3 -4 60.59 5.1
 6 3 -4 63.19 4
 6 3 -4 59.09 3.7
 -6 3 4 54.89 4.7
 -6 -3 -4 65.19 6.5
 6 3 -4 61.89 3.7
 6 -3 4 64.69 4
 6 -3 4 64.89 3.8
 -6 3 -4 53.19 3.3
 -6 3 -4 56.39 4.5
 -6 -3 4 62.39 6.1
 6 -3 -4 59.19 3.6
 -6 -3 4 58.39 5.2
 -6 3 -4 44.9 6.4
 6 -3 -4 60.09 3.8
 6 3 4 68.19 4.6
 6 3 4 56.59 3.2
 6 3 4 59.59 3.9
 6 3 4 60.59 3.9
 7 -3 4 84.69 4.8
 -7 -3 -4 95.79 9.8
 -7 -3 -4 77.09 6
 -7 3 4 73.29 5.7
 7 -3 4 93.99 6.2
 7 -3 -4 87.49 5
 7 3 4 72.49 4
 -7 -3 4 75.39 6.9
 7 3 4 85.19 5.6
 -7 -3 4 92.69 7
 7 -3 -4 86.19 4.6
 7 3 4 85.99 5.2
 7 3 4 67.99 5.2
 8 -3 4 57.19 3.9
 8 3 -4 56.09 3.5
 8 -3 -4 51.69 3.7
 -8 -3 4 42.6 4.9
 8 3 4 60.29 3.8
 0 -4 4 1916.71 69.19
 0 4 -4 2007.7 69.09
 0 -4 4 2064.39 69.79
 0 4 4 2092.19 69.19
 0 4 -4 1961.1 69.19
 0 -4 -4 2023.4 69.09
 -1 -4 -4 1265.27 43.1
 -1 -4 -4 1274.77 42.8
 1 4 -4 1154.58 42
 1 -4 4 1221.18 42
 -1 -4 -4 1187.48 42.4
 -1 4 4 1188.38 42.1
 1 4 -4 1166.58 42
 1 4 -4 1262.77 41.8
 1 -4 -4 1261.77 42.3
 -1 -4 4 1185.78 42
 1 4 4 1208.48 42.1
 1 -4 -4 1220.88 41.9
 -1 -4 4 1267.57 42.9
 -1 4 -4 1185.48 42.2
 -1 4 -4 1117.69 42.1
 1 -4 -4 1207.18 41.9
 -1 -4 4 1273.17 42.3
 -1 -4 4 1262.57 42.8
 1 4 4 1182.28 42
 2 4 -4 157.28 5.7
 -2 -4 -4 159.88 7.1
 -2 -4 -4 159.88 6.2
 -2 -4 -4 163.58 6.7
 2 -4 4 142.99 5.6
 2 4 -4 139.19 5.8
 2 4 -4 149.59 5.7
 2 -4 4 150.58 5.9
 2 -4 4 157.08 6
 2 4 -4 152.98 5.8
 2 -4 4 157.18 6.5
 -2 4 4 156.48 5.7
 -2 -4 -4 151.98 6.2
 2 -4 -4 135.99 6
 -2 -4 4 143.89 6.5
 2 4 4 146.59 6
 -2 4 -4 151.58 5.9
 2 -4 -4 151.98 5.9
 2 -4 -4 155.88 5.8
 -2 -4 4 152.38 6.1
 -2 -4 4 153.18 6.8
 2 4 4 153.08 5.6
 2 4 4 164.48 5.9
 3 -4 4 104.79 5.1
 3 4 -4 101.79 4.5
 3 -4 4 109.69 4.5
 3 4 -4 111.39 4.3
 -3 -4 -4 104.39 4.8
 -3 -4 -4 110.89 6.1
 3 -4 4 106.59 4.6
 -3 4 4 113.29 4.4
 -3 -4 -4 109.39 5.5
 3 4 -4 102.59 4.5
 3 4 -4 109.09 4.5
 -3 -4 -4 108.59 4.8
 3 -4 4 108.79 4.8
 3 -4 -4 111.09 4.7
 3 4 4 101.59 4.7
 -3 4 -4 115.49 4.8
 -3 -4 4 114.79 5.4
 3 4 4 108.19 4.6
 -3 -4 4 120.79 5.9
 3 4 4 105.69 4.3
 3 -4 -4 111.09 4.5
 -3 -4 4 112.49 4.8
 -3 4 -4 103.39 4.6
 3 -4 -4 116.69 4.4
 -3 -4 4 112.89 5.5
 -4 4 4 75.89 3.9
 -4 -4 -4 81.89 5
 4 -4 4 70.29 4.1
 4 4 -4 76.59 3.8
 4 4 -4 81.69 3.4
 4 4 -4 74.89 3.7
 4 -4 4 77.39 3.8
 -4 -4 -4 75.69 5.6
 -4 -4 -4 83.59 4
 4 4 -4 77.09 3.7
 4 -4 4 76.59 4
 4 -4 -4 73.89 3.6
 -4 4 -4 80.29 4
 4 -4 -4 70.09 3.6
 4 4 4 78.49 4
 -4 -4 4 87.79 6.8
 4 4 4 77.29 3.9
 4 4 4 75.49 3.4
 -4 4 -4 82.09 4.1
 4 4 4 78.09 3.9
 -4 -4 4 85.09 4.9
 -4 -4 4 77.19 3.9
 4 -4 -4 80.39 5.2
 4 -4 -4 72.99 3.8
 -5 -4 -4 93.59 4.6
 -5 -4 -4 100.09 7.2
 5 4 -4 97.79 4.1
 5 -4 4 88.59 4.8
 5 4 -4 94.09 4.6
 5 -4 4 96.59 4.7
 -5 4 4 91.19 4.2
 -5 4 4 82.29 5.3
 5 4 -4 93.09 4.6
 -5 -4 -4 101.09 6.1
 -5 4 -4 81.99 6.6
 -5 -4 4 94.49 6
 5 4 4 100.59 5
 5 4 4 97.19 4.8
 5 4 4 96.69 4.2
 5 -4 -4 79.59 5.5
 5 4 4 90.19 4.9
 -5 4 -4 80.79 4.2
 5 -4 -4 90.19 4.7
 -5 4 -4 99.89 5
 5 -4 -4 99.89 4.6
 -5 -4 4 103.59 6.9
 6 4 -4 67.39 4.5
 -6 4 4 60.29 4.4
 -6 4 4 67.49 5.1
 6 4 -4 69.99 4.7
 -6 4 4 63.59 3.6
 6 4 -4 71.89 4
 6 -4 4 76.29 4.4
 -6 -4 -4 68.09 6.8
 -6 -4 -4 72.99 5.6
 6 -4 4 68.89 4.1
 6 4 4 71.89 4.3
 6 -4 -4 67.99 3.9
 -6 -4 4 68.69 5.5
 -6 -4 4 71.29 6.5
 6 4 4 67.99 4.4
 -6 4 -4 64.09 3.6
 6 4 4 71.69 3.6
 6 -4 -4 74.39 4.2
 6 -4 -4 69.49 4.2
 -6 4 -4 67.69 4.7
 -7 -4 -4 16.9 3.5
 -7 -4 -4 16 4.7
 7 4 -4 15.8 2.5
 7 4 -4 16.2 2.1
 7 -4 4 12 1.9
 -7 4 4 10.2 3.8
 7 -4 -4 14 2.5
 -7 -4 4 12 4.3
 7 4 4 17.4 2.4
 7 4 4 15.1 1.8
 7 4 4 14.4 2.6
 -7 -4 4 15.2 3.5
 7 -4 -4 16.9 2.3
 8 -4 4 43 3.7
 8 4 -4 51.79 3.5
 -8 -4 -4 37.6 5.2
 8 -4 4 45.8 3.5
 8 -4 -4 46.6 3.5
 -8 -4 4 36.2 4.8
 8 4 4 42.7 3.3
 -8 -4 4 29.2 6.2
 0 -5 4 163.88 5.7
 0 -5 4 140.59 5.5
 0 -5 4 146.59 5.5
 0 5 4 149.99 5.3
 0 -5 -4 149.19 5.8
 0 -5 4 149.88 6.1
 0 5 -4 140.29 5.3
 0 5 -4 145.69 5.3
 0 -5 -4 152.28 6.5
 0 -5 4 146.49 5.3
 0 -5 -4 144.39 5.4
 0 -5 -4 152.58 5.8
 0 5 4 150.18 5.5
 0 5 4 144.39 5.4
 0 -5 4 140.39 5.5
 0 5 -4 128.89 5.5
 0 -5 4 143.69 6.2
 0 -5 -4 153.78 6.2
 1 5 -4 1086.29 37.9
 1 -5 4 1154.58 39.1
 1 -5 4 1116.99 38.7
 -1 -5 -4 1120.09 38.9
 1 -5 4 1198.98 38.8
 1 -5 4 998.9 37.8
 -1 -5 -4 1101.79 38
 1 -5 4 1124.49 38.1
 1 5 -4 1015.5 37.8
 1 5 -4 989.5 37.9
 -1 -5 -4 1082.89 38.5
 -1 -5 -4 1150.88 38.6
 1 5 -4 1104.59 37.7
 1 -5 -4 1144.59 39.1
 -1 5 -4 1003 38.4
 1 5 4 1048.7 38
 -1 5 -4 1145.99 38
 1 -5 -4 1025.9 37.8
 -1 -5 4 1128.79 39
 -1 -5 4 1050.39 38
 -1 -5 4 1070.39 38.2
 -1 -5 4 1094.09 38.4
 -1 -5 4 1154.98 39
 1 5 4 1188.98 38.4
 1 -5 -4 1123.99 38.3
 1 -5 -4 1094.59 38
 -1 -5 4 1121.49 38.8
 1 -5 -4 1135.89 38.9
 -1 5 -4 1012 38
 -2 5 4 134.59 5.1
 2 5 -4 124.39 5.3
 -2 -5 -4 137.59 6.7
 2 5 -4 135.99 5.1
 2 5 -4 129.79 4.9
 2 -5 4 146.09 5.8
 2 -5 4 120.79 5.1
 -2 -5 -4 139.99 6.2
 2 -5 4 135.49 5.3
 -2 -5 -4 127.69 5.5
 2 -5 4 138.29 6.1
 -2 -5 -4 124.29 5.6
 2 5 4 134.09 4.9
 -2 -5 4 128.59 6
 -2 -5 4 135.79 5.9
 2 5 4 125.79 5.3
 2 -5 -4 133.29 5.2
 -2 -5 4 142.89 6.4
 -2 -5 4 132.89 5.5
 2 -5 -4 124.39 5.4
 -2 5 -4 145.59 5.3
 2 -5 -4 134.99 5.1
 2 5 4 128.49 5.2
 3 5 -4 25.2 1.4
 3 5 -4 24.8 1.6
 3 5 -4 24.5 1.9
 3 -5 4 28.9 2.4
 -3 -5 -4 29.9 3.4
 -3 -5 -4 24.4 2
 -3 5 4 26.1 1.6
 -3 -5 -4 25.9 2
 3 -5 4 26.9 1.7
 -3 -5 -4 29.8 2.7
 3 -5 4 27.7 1.9
 3 5 -4 26.3 1.6
 3 -5 -4 26.2 1.7
 3 5 4 24.9 1.7
 3 -5 -4 25.2 1.6
 3 5 4 23.6 2
 3 5 4 25.4 1.4
 -3 5 -4 27.8 1.9
 3 -5 -4 28.5 2.7
 -3 -5 4 26 2
 -3 -5 4 23.5 2.5
 -3 -5 4 26.9 2.5
 3 5 4 24.9 1.8
 3 -5 -4 23.3 1.8
 -3 -5 4 25.5 3.1
 -4 -5 -4 57.79 5.1
 -4 -5 -4 55.79 4.2
 4 -5 4 55.79 3.7
 4 5 -4 56.19 2.6
 4 5 -4 49.9 2.9
 -4 5 4 61.19 2.8
 4 -5 4 52.29 3.2
 4 -5 4 55.59 3
 4 5 -4 54.69 3
 -4 5 4 55.49 3.2
 -4 -5 4 57.89 4.8
 -4 5 -4 58.39 3.3
 4 5 4 54.99 3.1
 -4 -5 4 59.79 4.2
 4 -5 -4 57.39 2.9
 4 -5 -4 57.19 4.2
 4 5 4 55.99 3.3
 4 -5 -4 53.99 3
 4 5 4 54.09 3.1
 -4 -5 4 56.59 3.2
 4 -5 -4 52.29 3.2
 4 5 4 57.39 2.7
 5 5 -4 46.7 3
 -5 -5 -4 46.1 3.1
 -5 -5 -4 47.1 5.4
 5 5 -4 47.3 3
 -5 5 4 44.1 3.8
 -5 -5 -4 55.79 4.5
 -5 5 4 49.6 2.7
 -5 5 4 47.7 3.3
 5 -5 4 47.8 3.2
 5 -5 4 45.9 2.9
 5 5 -4 46.1 2.5
 5 -5 -4 44.6 2.8
 -5 -5 4 50.79 5.2
 5 -5 -4 48.8 4.2
 5 -5 -4 47.7 3
 -5 -5 4 48.8 4.4
 5 5 4 50.89 2.7
 -5 5 -4 51.89 3.4
 5 -5 -4 47.2 3.2
 -5 5 -4 42.9 2.7
 5 5 4 50.09 3.2
 5 5 4 47 3.5
 5 5 4 46.9 3.1
 -6 -5 -4 1.7 3.3
 -6 5 4 1.8 1
 6 5 -4 1.6 1.1
 6 -5 4 -0.7 1.5
 6 5 -4 2 1.1
 -6 -5 -4 3.4 2.2
 -6 5 4 0.8 2
 6 -5 4 1 1
 -6 5 -4 0.6 1
 6 -5 -4 0.1 1.1
 6 5 4 1.7 1.2
 6 -5 -4 1 2.1
 -6 -5 4 -1.4 2.8
 6 -5 -4 2.2 1.1
 -6 -5 4 2.1 2.1
 -6 5 -4 1.8 2.2
 6 -5 -4 2.9 1.2
 6 5 4 1.2 0.8
 6 5 4 1.9 1.2
 7 5 -4 7.1 1.5
 -7 -5 -4 5 3.8
 7 5 -4 5.4 1.8
 7 -5 4 5.6 1.5
 -7 -5 -4 6 2.7
 -7 -5 4 10.2 2.9
 -7 -5 4 7.2 3.9
 7 5 4 8 2.2
 7 5 4 7.5 1.6
 7 -5 -4 7.6 2.2
 7 -5 -4 5 1.5
 7 5 4 7.6 1.3
 0 -6 4 99.99 4.3
 0 6 4 113.09 3.9
 0 -6 -4 103.49 4.6
 0 6 4 105.09 4.1
 0 -6 4 103.49 4.4
 0 -6 -4 111.99 5.4
 0 -6 -4 108.69 4.6
 0 -6 4 106.89 4.9
 0 -6 -4 104.09 4.1
 0 -6 4 111.69 4
 0 -6 4 112.09 5.2
 0 6 -4 100.39 4
 0 6 -4 114.79 3.9
 0 -6 4 99.39 4.3
 0 -6 -4 121.39 5.4
 0 -6 -4 105.29 4.5
 0 6 4 114.59 4.1
 0 6 -4 102.59 4
 0 -6 4 105.99 5.1
 -1 -6 -4 557.04 20.1
 -1 -6 -4 560.14 20.3
 -1 -6 -4 557.14 19.4
 -1 6 4 517.15 19.5
 1 -6 4 555.44 20.1
 1 6 -4 543.75 19.2
 1 -6 4 512.65 19.3
 -1 -6 -4 567.14 19.9
 -1 6 4 564.04 19.2
 1 -6 4 564.24 19.4
 -1 -6 -4 566.44 20
 1 -6 4 570.24 20.6
 1 -6 4 558.34 20.3
 1 6 -4 499.95 19.2
 -1 -6 -4 558.34 20
 -1 -6 -4 560.44 20.9
 1 6 -4 596.54 19.2
 1 -6 -4 554.34 19.7
 1 6 4 549.85 19.1
 1 6 4 528.35 19.4
 1 6 4 566.24 19.3
 1 -6 -4 571.24 20.6
 -1 -6 4 535.55 19.6
 1 6 4 531.95 19.3
 -1 6 -4 503.95 19.4
 -1 6 -4 575.44 19.4
 -1 -6 4 545.65 19.9
 -1 -6 4 531.75 19.5
 -1 -6 4 540.65 20.4
 1 -6 -4 548.85 19.3
 -1 -6 4 564.64 19.8
 -1 6 -4 590.44 19.3
 -1 -6 4 555.74 20.3
 1 -6 -4 571.54 20.6
 -1 -6 4 510.35 19.2
 1 -6 -4 559.74 19.8
 2 -6 4 457.95 16
 -2 -6 -4 455.65 16.6
 2 -6 4 427.16 17
 -2 -6 -4 465.15 16.6
 -2 -6 -4 445.46 17
 -2 -6 -4 460.35 16.4
 -2 -6 -4 428.26 16.1
 -2 -6 -4 470.65 17.8
 2 -6 4 442.56 16.6
 2 -6 4 408.66 15.7
 2 6 -4 446.96 15.8
 2 6 -4 446.06 15.8
 -2 6 4 446.26 15.8
 2 6 -4 445.26 15.6
 2 -6 -4 457.05 17.3
 2 -6 -4 444.96 15.9
 -2 -6 4 461.05 17.4
 -2 6 -4 440.36 16
 -2 -6 4 448.66 16.9
 2 -6 -4 455.55 16.3
 -2 -6 4 443.96 16.8
 2 6 4 446.16 15.9
 2 6 4 439.56 16
 -2 -6 4 445.46 16.3
 2 6 4 431.66 15.6
 2 -6 -4 417.46 15.7
 3 6 -4 225.28 8.3
 3 -6 4 227.78 9.4
 3 -6 4 188.38 7.9
 -3 6 4 215.18 8.1
 3 6 -4 220.48 7.9
 3 -6 4 189.88 8.1
 -3 -6 -4 218.28 8.8
 3 -6 4 218.78 8.5
 -3 -6 -4 217.18 8.9
 3 6 -4 210.38 8.3
 3 -6 -4 213.28 8.3
 3 -6 -4 220.48 8.7
 3 6 4 230.18 8.4
 -3 -6 4 224.78 9.5
 -3 -6 4 221.78 11
 -3 6 -4 217.08 8.5
 3 6 4 207.08 8
 3 -6 -4 217.58 8.1
 -3 -6 4 222.78 10.1
 3 6 4 215.68 8.5
 3 -6 -4 232.68 10.2
 -3 -6 4 208.58 8.7
 4 -6 4 34.2 2.3
 -4 -6 -4 33.8 3.5
 -4 -6 -4 35.2 4.5
 4 -6 4 34.5 2.4
 4 6 -4 38.2 2.5
 4 6 -4 34.7 1.9
 4 6 -4 38.9 2.3
 -4 -6 -4 32 2.6
 -4 6 4 35.4 2.5
 -4 6 4 34.6 2.1
 4 -6 -4 33.4 2.5
 4 -6 -4 31.2 2.1
 -4 6 -4 36.7 2.6
 4 6 4 32.6 2.5
 4 6 4 32.8 2
 4 -6 -4 35.7 3.6
 -4 -6 4 35.2 3.5
 4 6 4 32.5 2.4
 -4 -6 4 34.5 2.5
 -4 -6 4 37.2 4.3
 4 -6 -4 31 2.2
 5 -6 4 195.28 8.4
 -5 6 4 196.58 8.5
 5 6 -4 196.58 8.1
 -5 6 4 201.58 7.8
 5 -6 4 193.18 9.1
 -5 -6 -4 191.48 11.2
 -5 6 4 191.78 8.9
 5 6 -4 191.28 7.6
 -5 -6 -4 183.58 8.3
 -5 -6 -4 203.68 10
 5 6 -4 191.78 8.2
 5 6 4 198.68 8.4
 -5 -6 4 216.48 10.2
 5 -6 -4 177.78 7.8
 5 -6 -4 194.48 8.5
 5 -6 -4 192.98 9.8
 5 -6 -4 202.58 8.3
 -5 6 -4 194.08 8.6
 -5 6 -4 184.18 7.8
 5 6 4 185.68 7.7
 -5 -6 4 203.88 10.9
 5 6 4 189.38 8.4
 -6 6 4 33.9 2.4
 6 -6 4 36.6 2.9
 -6 -6 -4 33.2 5.6
 -6 -6 -4 32.6 3.2
 -6 -6 -4 39.2 4.4
 -6 6 4 27 3.3
 6 6 -4 32.9 2.7
 6 6 -4 32.1 2.8
 -6 6 -4 33.4 2.5
 6 -6 -4 29.9 4.1
 6 -6 -4 33.9 3.1
 -6 -6 4 35.2 4.3
 -6 6 -4 35 3.5
 6 6 4 33 2.8
 6 6 4 33.1 2.3
 -6 -6 4 35.6 5.4
 6 6 4 35.1 3
 6 -6 -4 33.6 2.7
 7 -6 4 1.9 1
 7 6 -4 1.5 1
 -7 -6 -4 1.4 2.2
 -7 -6 -4 0 3.1
 7 6 -4 1.9 2
 7 -6 4 0.6 2
 7 -6 -4 0.9 2
 7 -6 -4 0.9 1.2
 7 6 4 -0.6 1
 -7 -6 4 4 3.9
 7 6 4 0.8 2
 -7 -6 4 0.9 2.2
 7 6 4 0.3 1.1
 0 7 -4 922.71 34.5
 0 7 -4 966.9 34.5
 0 -7 -4 988.3 35.2
 0 7 -4 1066.39 34.4
 0 -7 4 995.4 35.6
 0 7 4 1010.7 34.5
 0 -7 4 1036.7 36.1
 0 7 4 963.3 34.6
 0 -7 -4 993.1 36.2
 0 -7 4 949.9 35
 0 -7 4 1012.3 36
 0 -7 -4 1039 36
 0 -7 -4 1000.6 34.6
 0 -7 4 973.2 34.9
 0 -7 -4 990.8 35.3
 0 -7 4 1008.5 35
 0 -7 -4 990.9 35.3
 0 7 4 1068.89 34.7
 0 -7 4 991.9 35.2
 -1 -7 -4 475.85 17.9
 -1 -7 -4 488.95 17.1
 -1 -7 -4 497.45 17.6
 1 -7 4 483.45 17.4
 1 -7 4 447.06 17
 1 7 -4 498.35 16.7
 1 -7 4 493.35 18.4
 -1 -7 -4 485.85 17.7
 -1 -7 -4 486.75 18
 -1 -7 -4 477.85 17.7
 1 7 -4 441.46 16.8
 1 -7 4 491.05 17.9
 -1 -7 -4 489.95 18.8
 1 -7 4 500.05 18.2
 -1 7 4 503.35 16.8
 1 7 -4 473.45 16.8
 1 -7 4 480.35 16.9
 1 -7 -4 489.65 17.4
 1 7 4 473.35 16.8
 1 7 4 483.75 17
 -1 -7 4 489.45 18.4
 1 -7 -4 473.05 16.9
 -1 7 -4 485.05 17
 -1 -7 4 468.85 18
 1 -7 -4 493.55 18.5
 -1 -7 4 477.55 17.3
 -1 -7 4 484.45 17.4
 1 -7 -4 473.15 17.5
 1 -7 -4 469.35 17.4
 1 7 4 438.86 16.9
 -1 -7 4 480.75 18.2
 -1 -7 4 461.95 17.5
 1 -7 -4 489.45 18.4
 -1 -7 4 480.45 17.5
 -2 -7 -4 78.19 4.1
 -2 -7 -4 88.39 5.4
 -2 -7 -4 85.69 4.3
 -2 -7 -4 88.29 4.3
 2 -7 4 78.59 3.5
 2 7 -4 85.59 3.3
 2 7 -4 83.49 3.5
 2 -7 4 88.99 3.7
 2 -7 4 90.29 4.9
 -2 -7 -4 84.89 4.7
 2 -7 4 83.09 4.1
 2 7 -4 87.39 3.5
 -2 7 4 89.69 3.5
 -2 -7 -4 74.79 4
 2 -7 4 92.49 4.6
 2 -7 -4 85.09 4.1
 -2 7 -4 91.19 3.8
 2 7 4 83.39 3.3
 -2 -7 4 88.99 4.7
 2 -7 -4 84.99 3.8
 2 7 4 89.59 3.7
 2 7 4 86.59 3.7
 -2 -7 4 91.19 5.3
 2 -7 -4 88.89 5.1
 -2 -7 4 87.49 4.1
 -2 -7 4 92.19 4.6
 2 -7 -4 88.09 3.6
 3 7 -4 36.3 2
 3 7 -4 35.7 1.7
 -3 -7 -4 40.7 4.1
 -3 -7 -4 33.1 2.6
 -3 7 4 33.2 1.9
 -3 -7 -4 33.2 3.2
 3 -7 4 29.7 2.9
 3 -7 4 31.2 3.1
 3 7 -4 36.2 2
 3 -7 4 31.4 2
 -3 -7 -4 33.6 2.5
 -3 -7 4 37.4 2.6
 3 7 4 37.1 2.2
 -3 7 -4 35.1 2.2
 3 -7 -4 34.1 2
 -3 -7 4 27.3 4
 -3 -7 4 33.2 3.1
 3 7 4 33.6 2.1
 -3 -7 4 36.6 3.3
 3 -7 -4 34.3 3.4
 4 7 -4 211.28 8
 4 7 -4 210.98 8.4
 -4 7 4 218.38 8.9
 4 7 -4 215.88 8.4
 -4 -7 -4 217.28 10.2
 -4 -7 -4 205.98 9
 -4 7 4 193.98 8.2
 4 -7 4 204.28 9.6
 4 -7 4 217.88 9.4
 -4 -7 -4 225.68 11.4
 4 -7 4 213.18 8.7
 4 7 4 212.18 8.6
 -4 7 -4 216.88 8.9
 4 -7 -4 210.38 8.9
 -4 -7 4 221.38 10.9
 -4 -7 4 225.18 10.2
 4 -7 -4 199.98 10.2
 4 7 4 210.98 8.7
 4 -7 -4 191.78 8.4
 -4 -7 4 209.58 8.9
 4 7 4 203.68 8.1
 -5 7 4 57.29 4.5
 -5 7 4 65.49 4
 5 -7 4 63.19 4.4
 -5 -7 -4 67.49 6.7
 -5 -7 -4 64.69 5.3
 5 -7 4 61.59 4.7
 5 7 -4 71.39 3.9
 5 7 -4 59.39 3.5
 -5 7 4 63.29 3.4
 5 7 -4 63.99 3.6
 -5 -7 -4 62.19 3.9
 -5 -7 4 58.19 5.1
 -5 7 -4 64.79 4.1
 5 7 4 62.09 3.8
 -5 7 -4 60.59 3.4
 5 7 4 60.29 3.8
 5 -7 -4 66.49 4.1
 5 -7 -4 61.39 7.3
 5 -7 -4 68.19 4
 6 -7 4 22.5 3.4
 6 7 -4 25 2.4
 6 7 -4 27.4 2.4
 -6 7 4 26.9 2.2
 -6 -7 -4 25.9 4.3
 -6 -7 -4 20.5 4.8
 6 -7 4 23.7 2.5
 -6 7 4 24.2 3.2
 -6 -7 -4 23 3.1
 -6 7 -4 22.5 3.2
 6 7 4 23.3 2.6
 -6 7 -4 24.8 2.2
 -6 -7 4 21.1 4.6
 6 7 4 23.4 2.5
 6 7 4 22 2
 6 -7 -4 20.5 3.6
 6 -7 -4 28.4 2.9
 -6 -7 4 20.8 3.8
 6 -7 -4 25.7 2.4
 7 -7 4 4.5 2.7
 7 7 -4 7.4 1.4
 -7 -7 -4 9 3
 7 7 -4 10.7 2.2
 7 -7 4 14.6 2.2
 7 -7 4 9.3 2.1
 7 -7 -4 9.7 1.7
 7 -7 -4 15.2 4.4
 -7 -7 4 7.8 2.9
 7 7 4 11.8 1.5
 7 7 4 7.7 2.3
 -7 -7 4 9.9 4.8
 7 7 4 8.4 1.6
 0 -8 -4 30.7 3
 0 -8 -4 30.1 2.1
 0 -8 -4 33.8 2.8
 0 -8 4 28.9 1.9
 0 -8 4 30.4 2.7
 0 -8 4 28.4 1.9
 0 8 -4 30.3 1.4
 0 -8 4 33.2 2.6
 0 8 -4 31.8 1.3
 0 -8 4 26.9 1.9
 0 8 4 29.8 1.4
 0 -8 -4 30.4 2.1
 0 8 4 32.9 1.6
 0 -8 4 32.7 2.9
 0 8 -4 27.1 1.4
 0 -8 -4 31.1 2.2
 1 -8 4 174.08 7
 1 -8 4 181.78 8.1
 1 -8 4 173.48 6.2
 -1 -8 -4 166.98 7.5
 1 -8 4 176.78 6.7
 1 8 -4 152.78 6.3
 -1 -8 -4 174.88 7.2
 -1 -8 -4 186.58 8.6
 -1 -8 -4 178.78 7.3
 -1 -8 -4 168.88 7.3
 1 -8 4 164.08 6.6
 -1 8 4 183.28 6.7
 1 8 -4 170.88 6.3
 1 -8 4 177.78 7.8
 -1 8 4 173.48 6.3
 -1 -8 -4 172.18 7.6
 1 -8 4 184.88 7.6
 1 8 4 170.98 6.4
 1 -8 -4 179.58 8.2
 1 8 4 164.98 6.2
 -1 -8 4 178.28 7.7
 1 -8 -4 169.38 8
 -1 -8 4 170.88 6.9
 1 -8 -4 172.98 7
 -1 -8 4 174.38 8.1
 -1 8 -4 179.68 6.4
 1 -8 -4 176.08 7.2
 -1 -8 4 160.78 7
 1 8 4 174.48 6.5
 -1 -8 4 172.38 7
 -1 -8 4 164.98 7.8
 -1 -8 4 167.18 7
 1 -8 -4 167.28 6.3
 -1 8 -4 173.58 6.6
 1 -8 -4 174.18 7.1
 2 -8 4 95.59 4.3
 -2 -8 -4 101.29 5.1
 -2 -8 -4 112.49 5.2
 -2 -8 -4 105.59 5.6
 2 -8 4 106.79 4.9
 2 8 -4 114.49 4.3
 2 -8 4 103.19 5.4
 -2 -8 -4 104.49 5
 2 -8 4 108.59 4.3
 -2 8 4 105.09 4.2
 -2 -8 -4 102.19 5
 -2 -8 -4 106.69 6.5
 2 8 -4 107.69 4
 2 8 -4 109.09 4.2
 2 -8 4 92.79 6.7
 -2 -8 4 106.19 5.3
 -2 8 -4 107.69 4.5
 2 8 4 111.19 4.5
 -2 -8 4 107.29 4.9
 2 -8 -4 97.09 4.9
 2 -8 -4 104.99 4.8
 -2 -8 4 108.39 4.9
 2 -8 -4 109.09 6.1
 2 -8 -4 108.79 4.7
 2 -8 -4 100.89 4.2
 2 8 4 103.59 4
 -2 -8 4 106.39 6.2
 2 8 4 107.39 4.4
 -2 -8 4 110.99 5.7
 3 -8 4 321.67 12.9
 3 8 -4 336.37 12.2
 -3 -8 -4 325.07 13.1
 -3 -8 -4 341.97 15.1
 3 8 -4 324.37 11.8
 3 -8 4 326.17 13.8
 3 -8 4 292.07 12.6
 3 8 -4 314.97 12.1
 3 -8 4 326.47 12.4
 -3 8 4 335.17 12.1
 3 -8 4 348.07 13.4
 -3 -8 -4 323.37 13
 -3 -8 -4 334.57 13.9
 -3 -8 4 342.27 14.7
 3 -8 -4 338.77 14.4
 -3 -8 4 328.77 13.6
 -3 -8 4 319.47 12.8
 -3 -8 4 341.47 13.8
 -3 8 -4 341.07 12.6
 3 -8 -4 329.47 12.9
 3 8 4 327.57 11.9
 3 -8 -4 329.27 12.2
 3 8 4 333.67 12.4
 -4 -8 -4 86.19 7.1
 -4 -8 -4 87.49 5
 4 8 -4 94.99 4.3
 4 8 -4 88.59 3.9
 -4 8 4 91.69 4.2
 4 -8 4 94.39 5.7
 4 -8 4 97.39 5.5
 -4 8 4 91.49 4.7
 -4 -8 -4 96.69 6.1
 4 -8 4 94.79 4.5
 4 -8 -4 85.09 4.3
 4 8 4 94.69 4.6
 -4 8 -4 93.19 4.8
 -4 -8 4 92.29 5.9
 -4 -8 4 92.89 4.9
 4 -8 -4 86.09 4.8
 4 8 4 87.29 4.5
 -4 -8 4 93.59 6.8
 4 8 4 89.59 4
 4 -8 -4 90.19 6.2
 -5 8 4 187.58 7.7
 5 -8 4 199.38 9.2
 -5 -8 -4 183.78 11.3
 5 8 -4 180.88 7.9
 -5 -8 -4 174.68 8.4
 5 8 -4 186.68 8
 -5 8 4 186.68 8.4
 5 -8 4 197.28 8.9
 5 8 -4 189.88 7.4
 -5 -8 -4 196.28 10.1
 5 -8 4 204.38 8.3
 5 8 4 189.98 8.2
 -5 8 -4 191.88 8.5
 5 -8 -4 191.68 8.6
 -5 -8 4 186.58 10
 -5 -8 4 188.88 10.9
 5 -8 -4 182.48 9.9
 5 8 4 181.38 8.2
 5 8 4 176.48 7.5
 5 -8 -4 193.18 8
 -5 8 -4 187.78 7.8
 6 -8 4 8.4 2.1
 -6 -8 -4 3.8 2.5
 6 8 -4 5.6 1.4
 -6 -8 -4 3.8 3.6
 6 -8 4 5.8 2.9
 -6 8 4 7.6 1.4
 -6 -8 -4 5.2 2.4
 -6 8 4 6.2 2.2
 6 8 -4 5.9 1.4
 6 -8 4 11.1 2
 6 -8 -4 7.2 1.9
 6 8 4 5.6 1.5
 -6 -8 4 3.8 4
 -6 8 -4 5.1 1.3
 -6 -8 4 10.4 3.2
 -6 8 -4 5.6 2
 6 8 4 6 1.2
 6 8 4 6.3 1.5
 6 -8 -4 7.7 1.6
 7 8 -4 7.1 1.8
 -7 -8 -4 1.5 2.7
 7 -8 4 6.9 2.8
 7 -8 4 3.5 3.3
 7 8 -4 1.9 3.5
 -7 8 -4 5.6 3.4
 7 -8 -4 4.8 2.5
 -7 -8 4 2.2 2.6
 7 -8 -4 4.4 1.6
 7 8 4 5.7 1.5
 7 8 4 4.6 2.6
 7 8 4 5.6 1.9
 0 -9 4 4.2 1
 0 -9 -4 5.4 1.2
 0 9 -4 4.6 0.6
 0 9 4 4.3 0.6
 0 -9 4 4.9 1.1
 0 -9 4 2.4 1.3
 0 9 4 3.6 0.5
 0 -9 -4 4 1
 0 -9 -4 4.4 1.2
 0 -9 -4 6.3 2.1
 0 -9 -4 5.5 1.8
 0 -9 4 4.1 1
 0 9 -4 3.4 0.5
 0 -9 4 4.1 1.4
 0 9 -4 4.5 0.5
 1 -9 4 573.64 21.9
 1 -9 4 617.94 22.9
 -1 -9 -4 641.84 24.4
 -1 -9 -4 625.54 22.7
 1 -9 4 606.34 22.3
 -1 -9 -4 619.64 24.1
 1 9 -4 643.44 21.4
 -1 -9 -4 610.04 22.9
 -1 -9 -4 623.64 23
 1 9 -4 606.64 21.4
 1 -9 4 615.84 23.6
 1 -9 4 618.44 23.3
 -1 9 4 629.84 21.5
 1 -9 -4 592.54 21.4
 -1 -9 4 604.74 22.2
 1 9 4 595.14 21.3
 1 -9 -4 620.34 22.4
 -1 -9 4 625.24 23.7
 1 9 4 587.74 21.6
 1 -9 -4 673.83 24.1
 -1 -9 4 601.14 22.3
 1 -9 -4 624.24 22.3
 1 -9 -4 561.44 22.7
 -1 -9 4 595.14 22.2
 -1 -9 4 619.84 23
 1 9 4 605.34 21.6
 1 -9 -4 644.84 23.7
 -1 9 -4 621.34 21.6
 -2 -9 -4 18 2.1
 2 -9 4 16.7 1.8
 2 -9 4 15.6 1.1
 2 9 -4 17.2 1
 2 -9 4 15.8 2.6
 -2 -9 -4 14.8 2.2
 2 9 -4 17.2 1.1
 -2 9 4 16.3 1.2
 -2 -9 -4 17.7 2
 2 -9 4 15.8 1.6
 -2 -9 -4 17 1.9
 2 -9 4 15.9 2.3
 -2 -9 -4 14.7 2.3
 2 9 -4 15.5 1.2
 -2 -9 -4 18.3 3.2
 2 9 4 17.6 1.3
 -2 -9 4 17.6 1.8
 -2 -9 4 17.2 2.3
 -2 -9 4 22 2.6
 -2 -9 4 19.6 3.4
 -2 -9 4 17.9 2.4
 2 9 4 17.6 1
 2 -9 -4 17.3 1.8
 2 -9 -4 17.9 1.8
 2 -9 -4 14.8 1.5
 -2 9 -4 15.9 1.4
 2 -9 -4 16.3 1.2
 2 9 4 17.3 1.4
 -2 -9 4 17.6 1.9
 2 -9 -4 14.4 1.6
 2 -9 -4 16.8 3
 -3 -9 -4 357.46 14.6
 -3 -9 -4 412.16 17
 3 -9 4 358.46 13.6
 3 9 -4 363.16 13.5
 -3 -9 -4 350.96 14.5
 3 9 -4 365.66 13.3
 3 -9 4 360.86 15.5
 3 -9 4 359.56 14.9
 3 -9 4 352.26 14.4
 -3 9 4 379.56 14.1
 -3 -9 -4 350.66 15.3
 -3 9 4 383.46 13.6
 3 -9 -4 370.96 14.5
 -3 -9 4 391.16 16.4
 3 -9 -4 369.86 14.2
 3 -9 -4 371.76 13.6
 -3 9 -4 381.06 14.1
 3 9 4 362.76 13.8
 -3 -9 4 364.56 15.3
 3 9 4 383.76 13.9
 -3 -9 4 352.06 14.4
 3 9 4 374.66 13.4
 3 -9 -4 398.56 16.2
 -4 9 4 41.4 3
 -4 -9 -4 38.9 3.4
 4 -9 4 43.1 3.4
 4 9 -4 41.8 2.6
 -4 -9 -4 38.2 4.1
 -4 -9 -4 43.8 3.4
 4 9 -4 44.5 2.6
 4 9 -4 42.6 2.2
 4 -9 4 43.4 2.7
 -4 -9 -4 41.8 5.4
 4 -9 4 37.2 3.8
 -4 9 4 42.3 2.5
 4 -9 4 36.2 3.9
 4 9 4 43.8 2.8
 -4 -9 4 48.6 5.3
 4 -9 -4 38.8 4.3
 -4 -9 4 45.3 3.3
 4 -9 -4 46 3.3
 -4 -9 4 39.9 4.2
 4 -9 -4 43.6 3.1
 4 9 4 35.8 2.7
 4 -9 -4 42.6 2.6
 4 9 4 43.4 2.4
 -4 9 -4 43.1 3
 -5 -9 -4 3.3 1.5
 5 -9 4 8.7 1.7
 5 -9 4 9.3 2.6
 -5 9 4 8.5 1.4
 5 -9 4 9.2 2.8
 5 9 -4 9 1.6
 -5 -9 -4 6.2 2.4
 -5 9 4 7.1 1.7
 5 -9 4 7.1 1.9
 5 9 -4 7 1.1
 -5 -9 -4 12.2 4.3
 5 9 -4 7.5 1.5
 5 9 4 5.9 1.5
 5 -9 -4 6.2 1.2
 5 -9 -4 7 1.7
 5 -9 -4 5.3 1.5
 -5 -9 4 7 3.4
 -5 -9 4 7.7 2.8
 -5 9 -4 6.8 1.5
 -5 9 -4 5.9 1.3
 5 9 4 6.7 1.2
 5 9 4 8.4 1.6
 5 -9 -4 7.9 2.8
 6 9 -4 8.2 1.5
 -6 9 4 9.4 2.3
 6 -9 4 8 2.4
 -6 9 4 7.4 1.3
 6 9 -4 9.4 1.8
 -6 -9 -4 6.7 3.4
 -6 -9 -4 7.1 2.1
 6 -9 4 6.4 1.4
 6 -9 4 4.5 2.7
 -6 -9 -4 5.3 2.8
 6 -9 -4 7.1 1.8
 -6 -9 4 10.8 3.1
 -6 -9 4 3.2 3.7
 6 9 4 5.8 1.5
 -6 9 -4 6.7 2
 6 -9 -4 9.8 1.6
 6 -9 -4 9.9 3
 6 9 4 6.4 1.2
 -6 9 -4 8.8 1.5
 6 -9 -4 5.6 1.8
 6 9 4 4.9 1.5
 7 -9 4 3.9 1.5
 -7 -9 -4 -0.1 2.3
 7 -9 4 5.4 1.8
 -7 -9 -4 3.6 3.8
 7 9 -4 1.3 3.6
 7 9 -4 4.6 1.6
 7 -9 -4 2 4.2
 -7 9 -4 4.5 2.5
 -7 -9 4 2.7 6.5
 7 -9 -4 6.6 1.4
 7 9 4 4.3 1.2
 -7 -9 4 2.8 2.7
 7 9 4 1.7 3.7
 7 9 4 3.3 1.6
 0 -10 -4 794.02 29
 0 10 -4 800.12 27.6
 0 -10 4 785.62 28.5
 0 -10 -4 821.32 30.5
 0 -10 -4 793.32 29.9
 0 10 4 795.52 27.7
 0 -10 4 769.72 28.5
 0 10 4 806.42 28
 0 -10 -4 803.52 29.1
 0 -10 4 788.32 30
 0 -10 4 784.12 28.6
 0 -10 4 811.52 30.2
 0 -10 4 814.82 29.4
 1 -10 4 39.4 2.4
 -1 -10 -4 44.8 3.6
 -1 10 4 45.1 2.3
 1 -10 4 45.2 2.9
 1 -10 4 46.2 4
 -1 -10 -4 43.6 3
 -1 -10 -4 40.9 3
 1 -10 4 39.4 3.3
 1 -10 4 47.3 3.7
 -1 -10 -4 46.8 4.4
 -1 10 4 42.9 2
 -1 -10 -4 41.5 3
 -1 -10 4 41.9 2.8
 1 -10 -4 41.9 2.7
 1 -10 -4 45.7 2.9
 1 10 4 40.2 2.1
 1 -10 -4 41.1 3.8
 1 10 4 41.8 2.1
 -1 10 -4 41.9 2.1
 -1 -10 4 41 2.7
 1 10 4 40.3 1.8
 -1 -10 4 45.2 3.9
 -1 -10 4 48 3.5
 1 -10 -4 38.6 2.9
 -1 -10 4 44 2.8
 1 -10 -4 47 3.8
 2 -10 4 149.19 7.2
 2 -10 4 128.39 5.9
 -2 -10 -4 149.39 6.9
 -2 -10 -4 132.69 6.8
 2 -10 4 141.79 6.5
 -2 -10 -4 153.98 6.9
 -2 -10 -4 151.18 7.4
 2 10 -4 136.89 5.4
 -2 -10 -4 144.59 8.5
 -2 -10 -4 146.99 6.9
 -2 10 4 147.89 6.8
 2 -10 4 152.28 7.9
 -2 10 4 145.39 5.7
 2 10 -4 146.49 5.6
 2 10 -4 143.49 5.6
 2 10 4 148.79 5.9
 2 -10 -4 137.39 6.1
 -2 -10 4 142.89 8.1
 2 10 4 148.39 5.5
 -2 -10 4 149.69 6.6
 2 10 4 143.09 5.9
 2 -10 -4 153.48 6.6
 -2 -10 4 143.39 7.5
 2 -10 -4 145.09 5.5
 -2 10 -4 150.88 6
 2 -10 -4 162.38 8.3
 -2 -10 4 144.49 6.6
 2 -10 -4 139.79 6.6
 -2 -10 4 146.49 7
 -2 -10 4 145.49 7.3
 3 10 -4 82.09 3.6
 -3 10 4 78.99 3.7
 3 10 -4 81.49 3.6
 -3 -10 -4 74.79 6.5
 -3 -10 -4 76.99 5.4
 3 -10 4 79.59 4.6
 -3 -10 -4 82.49 4.8
 3 -10 4 79.29 5.6
 3 -10 4 79.69 5.1
 -3 10 4 85.09 4.2
 -3 -10 -4 83.39 4.8
 3 10 -4 70.49 3.3
 3 -10 4 85.09 3.6
 3 -10 -4 77.69 4.4
 3 10 4 78.99 3.9
 3 -10 -4 85.69 4.7
 3 10 4 80.59 3.5
 3 -10 -4 84.09 6
 -3 10 -4 82.59 4.2
 -3 -10 4 81.09 5.3
 3 10 4 80.09 3.9
 -3 -10 4 79.09 4.5
 -3 -10 4 75.19 6.1
 -4 -10 -4 227.88 12.5
 -4 -10 -4 221.08 10.5
 4 10 -4 213.48 8.6
 -4 -10 -4 191.88 10.2
 4 10 -4 227.38 8.8
 -4 10 4 218.48 9.3
 -4 10 4 209.98 8.7
 4 -10 4 207.68 10.3
 4 -10 4 240.88 8.9
 -4 -10 -4 237.18 11.1
 4 -10 4 213.18 10.9
 4 10 4 223.58 9.1
 -4 -10 4 212.98 9.7
 -4 10 -4 227.68 9.4
 -4 -10 4 216.08 11.8
 -4 -10 4 229.38 11.1
 4 -10 -4 223.28 11.5
 4 10 4 212.18 9
 -5 -10 -4 120.99 7.8
 5 -10 4 135.29 6.8
 -5 10 4 125.89 6.4
 5 10 -4 126.29 5.3
 5 10 -4 129.29 5.9
 5 -10 4 116.19 7.1
 -5 -10 -4 124.29 6.6
 5 -10 4 126.99 5.7
 5 10 -4 129.09 5.8
 -5 10 4 129.29 5.7
 -5 -10 -4 123.49 9.2
 5 -10 4 119.29 7.4
 -5 -10 4 123.39 8.8
 5 10 4 129.89 5.5
 5 10 4 127.69 6.1
 -5 10 -4 128.09 6.4
 5 -10 -4 132.29 5.7
 5 -10 -4 137.89 6.7
 -5 -10 4 125.19 7.8
 5 10 4 126.29 6
 5 -10 -4 124.49 6.3
 5 -10 -4 135.89 8.2
 -5 10 -4 126.19 5.7
 -6 -10 -4 3.8 2
 -6 10 4 1.4 3.2
 6 -10 4 -0.7 3.8
 -6 -10 -4 2.5 3.4
 6 10 -4 4.3 1.5
 -6 10 4 3 1.1
 6 -10 4 3.1 1.7
 6 -10 4 1 1.1
 -6 -10 -4 0.6 2.1
 6 10 -4 1.3 1.4
 -6 10 -4 1.6 2.2
 -6 10 -4 3.2 1.2
 6 -10 -4 3.1 2.5
 6 -10 -4 5.1 1.3
 6 10 4 4 1
 -6 -10 4 -0.8 3.6
 -6 -10 4 6.1 2.9
 6 10 4 2.6 1.3
 6 -10 -4 2.8 2.2
 6 10 4 3.3 1.5
 6 -10 -4 3.8 1.9
 0 -11 4 866.61 33.2
 0 11 -4 916.31 30.6
 0 -11 4 887.01 31.6
 0 11 4 871.41 30.9
 0 -11 -4 835.52 31.9
 0 -11 4 923.51 33.6
 0 -11 4 907.71 32.6
 0 -11 -4 922.11 33.8
 0 -11 4 867.31 31.8
 0 -11 -4 895.01 33.2
 0 -11 -4 812.52 31.9
 1 -11 4 244.68 11.2
 -1 -11 -4 253.37 11
 -1 -11 -4 251.07 10.5
 1 -11 4 225.88 9.6
 -1 11 4 274.17 10.1
 -1 11 4 243.88 9
 -1 -11 -4 254.07 12.1
 1 -11 4 242.18 11.6
 -1 -11 -4 247.18 10.3
 1 -11 4 249.28 10.8
 -1 -11 -4 240.58 10.3
 1 -11 4 247.48 10.1
 -1 11 -4 254.07 9.2
 -1 -11 4 237.98 9.9
 -1 -11 4 236.98 11.3
 1 11 4 249.08 9.2
 -1 -11 4 236.78 10
 1 -11 -4 256.17 11.6
 -1 -11 4 248.78 11.6
 1 -11 -4 241.08 9.9
 1 -11 -4 255.37 10.4
 1 11 4 237.98 9.1
 -1 -11 4 247.78 10
 1 11 4 251.47 8.9
 1 -11 -4 236.78 10.2
 -1 -11 4 245.68 10.7
 2 -11 4 161.38 9
 -2 -11 -4 188.78 10
 -2 -11 -4 174.78 8.1
 -2 -11 -4 160.58 8.3
 2 11 -4 177.48 6.6
 -2 -11 -4 180.18 8
 -2 11 4 169.58 6.7
 -2 -11 -4 175.88 8.1
 -2 11 4 174.28 7.1
 2 -11 4 164.98 7.7
 2 -11 4 160.88 8.2
 2 11 -4 165.78 6.3
 2 11 4 175.88 6.8
 2 -11 -4 185.78 8
 2 -11 -4 175.48 7.7
 -2 11 -4 169.88 7
 2 11 4 171.78 6.9
 -2 -11 4 165.08 9.2
 -2 -11 4 172.08 8.4
 2 -11 -4 175.08 9.3
 -2 -11 4 183.88 8.8
 2 11 4 165.18 6.4
 -2 -11 4 165.18 7.6
 3 11 -4 58.99 3
 -3 -11 -4 65.39 4.3
 3 11 -4 61.29 2.8
 -3 11 4 61.79 3.1
 3 -11 4 64.69 5.3
 -3 -11 -4 70.89 7.7
 3 -11 4 60.99 4
 3 -11 4 57.19 4.6
 3 11 -4 61.39 3
 -3 -11 -4 60.49 4.8
 -3 11 4 62.39 3.6
 -3 -11 -4 66.49 4.3
 3 -11 -4 57.89 2.8
 -3 -11 4 65.19 4.1
 -3 -11 4 62.59 5.8
 3 11 4 63.89 3.3
 -3 11 -4 67.29 3.6
 3 11 4 64.09 2.9
 -3 -11 4 57.69 4.6
 3 -11 -4 62.99 4
 3 -11 -4 62.19 4.1
 3 11 4 59.49 3.3
 3 -11 -4 74.49 7.8
 4 11 -4 44.4 2.7
 4 11 -4 38.8 2.1
 -4 11 4 35.8 2.4
 -4 11 4 41.8 3
 -4 -11 -4 40.7 4.5
 -4 -11 -4 37.5 3.5
 -4 -11 -4 40.2 5.5
 4 -11 4 41.8 3.5
 4 -11 4 38.4 4.4
 4 11 -4 38.2 2.7
 4 -11 4 34.6 4
 4 -11 4 37.7 2.2
 4 -11 -4 38.5 2.3
 -4 11 -4 38.1 3.1
 -4 11 -4 41.1 2.6
 4 11 4 38.8 2.8
 4 11 4 38.2 2.8
 -4 -11 4 36.7 5.1
 4 -11 -4 38.4 4.7
 -4 -11 4 39 4.3
 4 -11 -4 39.7 3.4
 -4 -11 4 33.7 3.2
 4 11 4 40 2.3
 4 -11 -4 37.2 3.2
 5 -11 4 18.2 2
 5 11 -4 20.2 2.2
 5 -11 4 22.7 2.9
 5 -11 4 15.4 4
 -5 11 4 19.5 1.9
 -5 -11 -4 11.4 3.8
 -5 11 4 18.9 2.5
 -5 -11 -4 14.6 3.4
 -5 -11 -4 21.6 2.9
 5 -11 -4 19.2 4
 5 -11 -4 19.8 2.8
 -5 11 -4 23.1 2
 5 -11 -4 18.7 1.9
 5 11 4 18.6 1.7
 -5 -11 4 21.7 7.3
 -5 11 -4 18.2 2.5
 5 11 4 19.5 2.3
 5 -11 -4 14.9 2.5
 -5 -11 4 18.7 5
 5 11 4 16.7 2.2
 -6 -11 -4 8.7 2.4
 6 -11 4 9.1 1.6
 6 -11 4 5 1.9
 -6 11 4 5.9 2.6
 6 11 -4 10 1.9
 6 11 -4 11.8 2.1
 -6 11 4 8.6 1.7
 -6 -11 -4 8.6 3
 -6 -11 -4 8.5 3.7
 -6 -11 4 5.3 4.4
 6 11 4 8 1.2
 6 -11 -4 4.9 3
 6 -11 -4 10.6 2.4
 -6 11 -4 11.5 1.7
 6 11 4 7.5 1.9
 6 11 4 10.9 2
 6 -11 -4 11.8 1.7
 -6 -11 4 5.2 4
 0 -12 4 4.3 2.3
 0 -12 4 0.5 0.9
 0 -12 4 0.4 1.5
 0 -12 4 0.5 0.9
 0 -12 4 1.4 1.7
 0 -12 -4 3.4 2.2
 0 -12 -4 1.4 2
 0 -12 -4 1.6 1.3
 0 12 4 1.3 0.6
 0 12 4 1.2 0.5
 0 -12 4 1.1 1.1
 0 -12 -4 0.7 1.1
 0 -12 -4 1.9 1.3
 -1 -12 -4 149.88 7.1
 -1 -12 -4 140.79 7.1
 1 -12 4 144.99 6.4
 1 -12 4 132.19 7.2
 -1 -12 -4 148.99 8.8
 -1 -12 -4 150.68 7.8
 -1 -12 -4 149.59 7.1
 1 -12 4 146.39 7.9
 1 -12 4 149.69 8.4
 1 -12 4 149.39 6.9
 -1 12 4 145.89 6
 -1 12 4 132.59 5.6
 -1 12 -4 148.79 5.8
 1 12 4 141.29 5.4
 -1 -12 4 141.59 8.2
 -1 -12 4 155.28 7.6
 1 -12 -4 150.58 7.1
 1 -12 -4 154.88 7.1
 1 -12 -4 152.18 8.3
 1 -12 -4 147.89 8.3
 -1 -12 4 145.29 6.7
 -1 -12 4 144.29 6.7
 1 -12 -4 137.79 6.6
 1 12 4 142.19 5.8
 -1 -12 4 163.08 8.3
 2 -12 4 2.8 2
 -2 12 4 4.7 1
 2 -12 4 2.1 2.3
 -2 -12 -4 1.6 1.2
 -2 12 4 4.4 0.9
 2 -12 4 5.2 1.5
 2 12 -4 3.9 0.7
 -2 -12 -4 6.3 1.9
 -2 -12 -4 5.8 1.8
 2 12 -4 4.5 0.6
 -2 -12 -4 6 3
 -2 -12 -4 4.4 2.1
 2 -12 -4 3.8 1.5
 -2 -12 4 2.8 1.2
 2 12 4 5.1 0.9
 2 12 4 4.7 1.3
 2 12 4 5 0.7
 2 -12 -4 6 2.6
 -2 12 -4 3.1 0.9
 -2 -12 4 6.1 2.6
 2 -12 -4 3 1.4
 -2 -12 4 1 1.6
 3 -12 4 51.69 3.8
 -3 -12 -4 53.69 4.6
 -3 12 4 49 3.1
 -3 -12 -4 50.99 5.8
 -3 -12 -4 48.5 3.9
 -3 -12 -4 48.5 3.9
 3 -12 4 47.5 4.4
 3 -12 4 55.29 5.2
 3 12 -4 49.4 2.6
 -3 12 4 52.79 2.8
 3 12 4 47.6 3
 -3 -12 4 52.49 3.7
 3 -12 -4 57.19 5.4
 -3 -12 4 43.6 5.3
 3 -12 -4 50.29 3.7
 3 12 4 50.49 2.5
 -3 12 -4 49.8 3.2
 3 -12 -4 47.5 3.8
 3 12 4 55.39 3
 4 -12 4 45.8 4.9
 4 12 -4 49 2.6
 -4 -12 -4 46 4.8
 -4 -12 -4 55.39 4.1
 -4 12 4 50.89 3.4
 -4 -12 -4 49.1 6.2
 4 12 -4 53.49 3
 -4 12 4 52.89 3
 4 -12 4 51.59 3.9
 4 -12 -4 55.69 4.1
 4 -12 -4 51.39 3.8
 4 12 4 48.7 2.7
 -4 12 -4 55.39 3
 4 12 4 52.19 3.2
 4 -12 -4 50.89 2.5
 -4 -12 4 44.2 4.9
 -4 12 -4 47.5 3.4
 4 12 4 50.99 3.2
 -4 -12 4 40.7 5.4
 -4 -12 4 55.99 3.9
 4 -12 -4 46.2 5.1
 5 -12 4 41.6 3.7
 -5 -12 -4 36.7 5.7
 -5 -12 -4 35.2 4.4
 -5 -12 -4 43.8 3.6
 -5 12 4 33.4 3.3
 -5 12 4 38.9 2.6
 5 12 -4 41.1 3
 5 -12 -4 37.3 4.6
 5 12 4 38.3 3.1
 -5 -12 4 30.5 4.6
 -5 12 -4 36.1 2.6
 -5 12 -4 32.1 3.2
 5 12 4 42.5 2.5
 5 12 4 42.9 3.1
 5 -12 -4 45.4 3.8
 -5 -12 4 31.4 5.2
 5 -12 -4 38.3 3.7
 -6 12 4 69.19 3.6
 -6 -12 -4 73.89 5.6
 6 12 -4 61.19 4.6
 -6 12 4 68.49 7.2
 -6 -12 -4 50.19 6.3
 -6 -12 4 56.09 9.4
 6 12 4 68.89 3.3
 -6 12 -4 50.39 6.4
 -6 12 -4 72.49 3.7
 -6 -12 4 54.09 7.6
 6 -12 -4 68.89 4.8
 6 12 4 60.49 4.6
 0 -13 -4 17.4 2.5
 0 -13 4 18.9 2.3
 0 -13 -4 17.9 3.5
 0 13 4 16.1 1.4
 0 -13 4 15.8 2.2
 0 -13 -4 21.1 2.5
 0 -13 4 15.8 2.2
 0 -13 4 16.3 2.7
 0 -13 4 15.6 2.9
 0 -13 -4 17 2.4
 0 13 4 17.4 1.2
 0 -13 -4 19.1 4.9
 -1 -13 -4 198.28 9.6
 -1 -13 -4 198.88 8.9
 1 -13 4 186.78 9.1
 1 -13 4 189.58 8.6
 -1 13 4 196.48 7.3
 1 -13 4 197.98 10.4
 -1 -13 -4 206.68 10
 -1 -13 -4 201.68 9.8
 -1 13 4 187.68 7.6
 -1 -13 -4 197.28 10.8
 1 -13 -4 200.98 11.1
 -1 -13 4 186.98 8.4
 -1 -13 4 187.78 12.4
 -1 -13 4 180.38 8.4
 -1 -13 4 197.28 9.3
 -1 -13 4 181.68 8.4
 1 13 4 199.48 7.5
 1 13 4 188.28 7.1
 1 -13 -4 205.28 10.3
 -1 13 -4 187.58 7.5
 1 -13 -4 188.68 8.4
 1 -13 -4 204.78 9
 -2 -13 -4 2.7 1.4
 2 -13 4 7.9 1.8
 -2 13 4 5.9 0.9
 -2 13 4 6.9 1.2
 -2 -13 -4 5.9 1.8
 2 -13 4 4.2 2.4
 -2 -13 -4 6.3 3
 -2 -13 -4 3.6 1.5
 2 -13 4 7.9 2.8
 -2 -13 4 7.4 1.9
 2 -13 -4 6.2 1.8
 -2 -13 4 8 2.9
 2 -13 -4 4.5 2.4
 2 13 4 7.4 1.1
 -2 -13 4 6.6 2.3
 -2 13 -4 6 1.1
 2 -13 -4 8.4 2
 3 -13 4 -0.3 1.1
 -3 13 4 -0.4 0.8
 3 -13 4 -1.4 2.4
 3 -13 4 0.3 2.2
 -3 -13 -4 -2 2.1
 3 13 -4 0.5 0.7
 -3 -13 -4 2.2 2.8
 -3 13 4 -0.4 0.6
 -3 -13 -4 -0.2 1.4
 -3 -13 -4 0.3 1.3
 3 -13 -4 -0.7 1.3
 3 -13 -4 0.7 2.4
 -3 13 -4 0.6 0.9
 3 -13 -4 0.6 1.3
 3 13 4 -0.3 0.8
 -3 -13 4 -0.9 2.5
 3 13 4 0.7 0.6
 -3 -13 4 0.7 1.4
 -4 13 4 14.7 1.7
 -4 13 4 15.2 2.5
 -4 -13 -4 13.2 2.3
 4 -13 4 17.7 2.8
 -4 -13 -4 17.5 5.8
 4 -13 4 12.6 4.2
 -4 -13 -4 17.9 6.1
 -4 13 -4 16.5 1.9
 4 -13 -4 10.5 2.7
 -4 -13 4 13.7 5.9
 -4 13 -4 17.2 2.4
 4 -13 -4 24.6 5
 4 13 4 13.6 1.6
 -5 13 4 23.9 3.1
 -5 -13 -4 22 2.9
 -5 -13 -4 18.4 4.8
 -5 13 4 20.6 2
 5 13 -4 21.3 2.6
 5 -13 4 26.4 3.4
 5 -13 4 21.8 4.2
 -5 -13 4 15.3 4.1
 5 13 4 24.8 2
 5 13 4 20.5 2.8
 5 -13 -4 17.9 3.2
 5 -13 -4 26.9 3.3
 -5 13 -4 23.4 2.9
 5 -13 -4 22.5 3.9
 -5 13 -4 22.7 2.1
 -5 -13 4 17.2 6.6
 0 14 4 408.86 15.3
 0 -14 4 409.46 17
 0 -14 4 444.66 18.6
 0 -14 4 419.46 18.1
 0 -14 -4 446.16 17.2
 0 -14 -4 422.06 16.9
 0 14 4 414.36 15
 0 -14 -4 421.06 16.6
 0 -14 4 404.96 16.5
 0 -14 -4 434.36 18.6
 0 -14 4 416.46 16.9
 0 -14 -4 429.86 18.3
 -1 -14 -4 0 2.3
 1 -14 4 1.2 1.2
 1 -14 4 2.6 2
 -1 -14 -4 -0.6 1.2
 -1 14 4 1.1 0.6
 1 -14 4 0.4 2.1
 -1 -14 -4 0.4 1.3
 -1 -14 -4 -0.1 1.2
 -1 -14 -4 -0.1 2
 1 14 4 1 0.6
 -1 -14 4 1.1 1.8
 1 14 4 0.1 1.3
 1 -14 -4 0 1.2
 1 -14 -4 -0.5 1.7
 -1 -14 4 1.4 2.1
 -1 -14 4 1.7 1.5
 1 -14 -4 -1 1.1
 1 -14 -4 1 2.1
 -1 -14 4 1.5 2.2
 -1 -14 4 2.3 1.6
 -1 -14 4 1.1 1.2
 1 -14 -4 0.7 1.7
 -2 14 4 12.3 1.6
 2 -14 4 12.7 3.4
 -2 -14 -4 11 2.2
 -2 -14 -4 14.2 3.8
 2 -14 4 8.9 1.9
 -2 14 4 11.2 1.3
 -2 -14 -4 12.4 2.5
 -2 -14 4 13.6 2.3
 2 14 4 10.3 1.2
 2 -14 -4 11.5 2.4
 2 -14 -4 13.9 3.6
 2 -14 -4 6.8 1.7
 -2 -14 4 11.6 3.2
 2 14 4 10.5 1.4
 -2 14 -4 10.7 1.5
 -3 14 4 20 2.1
 3 -14 4 20.4 3.8
 -3 -14 -4 23.1 3.1
 -3 14 4 20.3 1.7
 -3 -14 -4 20.2 2.8
 3 -14 4 21.8 3
 -3 -14 -4 19 4.5
 3 14 -4 17.8 1.9
 3 14 4 20.2 2.2
 3 -14 -4 20.7 4.1
 -3 14 -4 18.4 2.2
 -3 -14 4 17.7 4
 -3 -14 4 19.9 2.7
 3 14 4 22.2 1.7
 3 -14 -4 23.3 3.1
 -3 14 -4 18.9 1.8
 -4 14 4 12.3 1.9
 -4 -14 -4 15.5 2.8
 -4 14 4 13.1 1.5
 4 -14 4 15 2.6
 4 -14 4 8.2 3
 -4 -14 -4 8.9 3.7
 -4 14 -4 12.1 1.6
 -4 14 -4 10.3 1.8
 4 14 4 10.3 1.3
 4 -14 -4 8.7 2.2
 4 14 4 10.1 1.8
 4 -14 -4 13.5 3.5
 4 -14 -4 11.4 2.5
 -4 -14 4 9.2 3.6
 -5 14 4 15.6 1.8
 5 -14 4 11.5 5.4
 -5 14 4 11.1 2.5
 -5 -14 -4 10.3 2.1
 5 -14 -4 17.4 2.8
 5 -14 -4 13.6 3.4
 -5 14 -4 15.8 1.9
 5 14 4 14 1.5
 5 14 4 11.6 3.5
 -5 -14 4 8.7 4.8
 0 -15 4 243.28 12.1
 0 -15 -4 244.18 12.3
 0 -15 4 222.38 10.3
 0 -15 4 252.77 10.8
 0 15 4 253.77 9.5
 0 -15 4 248.88 12.5
 0 -15 -4 256.67 11.1
 0 15 4 253.97 9.2
 0 -15 -4 258.47 10.8
 0 -15 -4 247.18 12.6
 0 -15 -4 270.87 11.5
 -1 -15 -4 0.6 2.4
 -1 -15 -4 1.7 1.6
 -1 15 4 0.9 0.7
 1 -15 4 0.3 2.2
 -1 -15 -4 -0.3 1.3
 1 -15 4 0.9 1.5
 -1 -15 -4 1.3 1.5
 -1 -15 -4 -0.2 2.3
 -1 15 4 -0.2 0.9
 -1 15 -4 -0.3 0.9
 -1 -15 4 0 1.8
 1 -15 -4 -0.1 2.1
 1 -15 -4 -0.8 1.4
 1 15 4 0.7 1
 1 -15 -4 0.9 1.6
 -1 -15 4 1 2.1
 -1 -15 4 -1.6 2
 -1 -15 4 1.4 2.3
 -2 15 4 38.5 2.7
 -2 15 4 39.9 2.3
 -2 -15 -4 45.2 5.4
 2 -15 4 40.8 3.8
 2 -15 4 33.4 4.8
 -2 -15 -4 47.5 4
 -2 -15 -4 45.4 3.8
 2 -15 -4 43.2 3.8
 -2 15 -4 37.6 3.3
 2 -15 -4 43.3 4
 2 -15 -4 42.6 5.1
 -2 -15 4 43 5.4
 -3 -15 -4 -0.2 1.6
 3 -15 4 0.7 2.3
 -3 15 4 -0.1 1.1
 -3 -15 -4 1.8 2.7
 3 -15 4 -0.4 1.7
 -3 15 4 -0.3 0.7
 -3 -15 -4 2.4 1.7
 3 -15 -4 0.8 1.7
 -3 -15 4 0.3 2.5
 -3 15 -4 0.3 0.9
 3 15 4 0.2 1.4
 3 -15 -4 1.3 2.5
 -3 15 -4 -1 1.2
 3 -15 -4 -0.4 1.7
 3 15 4 -0.1 0.9
 4 -15 4 1.3 3.1
 -4 15 4 -0.4 1.6
 -4 -15 -4 -0.6 3.4
 4 -15 4 1.5 2.3
 -4 -15 -4 3.1 1.9
 -4 15 4 0.7 0.9
 4 -15 -4 1.5 3
 4 15 4 2.3 2.1
 4 -15 -4 2.5 1.9
 4 15 4 1.2 1
 -4 15 -4 1.4 1
 4 -15 -4 -0.8 2.4
 -4 -15 4 -1.7 3
 0 -16 4 2.9 2
 0 -16 -4 3.3 2.3
 0 -16 -4 7.1 3.8
 0 -16 -4 2.4 2.3
 0 16 4 2.5 0.9
 0 -16 -4 -1.2 2.3
 0 -16 -4 1.9 2.2
 0 -16 4 2.1 2.5
 1 -16 4 39.1 3.9
 -1 -16 -4 46.3 4.2
 -1 16 4 43 2.9
 1 -16 4 39.9 4.8
 -1 -16 -4 45.6 4.1
 -1 -16 -4 31.8 4.7
 -1 -16 -4 39.1 3.7
 -1 16 4 40.7 2.3
 -1 -16 -4 40.3 4.9
 1 -16 -4 37.1 3.7
 1 -16 -4 47.9 4.4
 1 -16 -4 42.9 5.1
 -1 -16 4 38.1 4.5
 2 -16 4 5 2.8
 2 -16 4 3.8 2
 -2 -16 -4 1.2 2.5
 -2 16 4 2.8 1.5
 -2 16 4 3.6 0.9
 -2 -16 -4 5.5 2
 -2 -16 -4 5.4 2.2
 2 -16 -4 5 2
 2 -16 -4 3.9 2.1
 -2 16 -4 5.3 1.2
 -2 -16 4 3.9 2.7
 2 -16 -4 5.5 3
 -3 -16 -4 9.2 3.5
 3 -16 4 8.9 3.2
 -3 16 4 7.2 2
 -3 -16 -4 7.1 2
 -3 16 4 11.9 1.7
 3 -16 4 12.7 4.1
 3 16 4 10 1.4
 3 -16 -4 7 2.6
 3 -16 -4 10.8 3.1
 -3 -16 4 5 3.6
 3 -16 -4 5.1 1.9
 -4 -16 -4 1.3 3.3
 -4 16 4 3.9 1.1
 -4 -16 -4 1.6 1.6
 4 -16 4 4.8 5.5
 4 -16 4 4 3
 -4 -16 4 -1.1 4
 4 -16 -4 2.5 3.1
 4 -16 -4 5.7 2.2
 4 16 4 5 2.1
 -4 16 -4 3 1.3
 0 -17 4 15.3 3.5
 0 -17 -4 19.5 3
 0 -17 -4 17 2.9
 0 -17 -4 22.1 4.4
 -1 -17 -4 8.5 4.3
 1 -17 4 18.6 4.2
 1 -17 4 18.8 3.7
 -1 17 4 14.3 1.7
 -1 -17 -4 11.8 3.2
 -1 -17 -4 11.5 2.2
 1 -17 -4 9.7 2.3
 1 -17 -4 15.5 3.6
 1 -17 -4 12.7 2.4
 -2 -17 -4 47.9 6.4
 -2 -17 -4 40.3 6
 2 -17 4 52.09 5.1
 2 -17 4 51.69 7.4
 -2 17 4 57.29 2.8
 -2 -17 -4 55.69 4.3
 2 -17 -4 52.59 4.6
 -2 -17 4 42.7 4.9
 2 -17 -4 54.49 6.5
 -2 17 -4 50.89 2.9
 3 -17 4 16.6 3.6
 3 -17 4 22.4 3.7
 -3 -17 -4 21.7 4.3
 -3 -17 -4 22.9 3
 3 -17 -4 26.2 4.5
 -3 17 -4 22.7 2.3
 3 -17 -4 25.1 3.6
 0 -18 -4 18.3 3
 0 -18 -4 18.1 2.9
 -1 -18 -4 2.3 2.2
 -1 -18 -4 -0.6 2.5
 1 -18 4 5.6 2.9
 1 -18 -4 0.2 2.1
 1 -18 -4 6.8 4.4
 1 -18 -4 0.3 3
 2 -18 4 2.3 4
 -2 -18 -4 1.1 3
 -2 -18 -4 5.3 3.5
 2 -18 -4 7.8 3.7
 2 -18 -4 2.8 3.3
 0 0 5 0.3 0.4
 0 0 5 0.2 0.3
 0 0 -5 0.1 0.3
 1 0 -5 1951.6 68.09
 -1 0 5 2018 68.89
 2 0 -5 413.76 14
 -2 0 -5 380.36 14.1
 2 0 5 405.46 14.1
 -2 0 5 400.86 14
 2 0 5 378.56 14.1
 -2 0 5 368.76 13.7
 2 0 5 401.76 14.2
 -2 0 -5 385.66 14
 2 0 -5 390.56 14
 -2 0 -5 382.66 14.4
 2 0 5 391.46 13.8
 -2 0 5 396.86 14.3
 -2 0 -5 381.06 14.2
 -3 0 -5 553.44 20.5
 -3 0 -5 583.44 20
 3 0 5 594.04 20
 3 0 5 565.04 19.6
 3 0 -5 562.34 19.8
 -3 0 5 570.14 19.9
 3 0 5 556.64 20.1
 -3 0 5 527.65 19.5
 -3 0 -5 529.65 19.7
 3 0 -5 526.85 19.8
 3 0 -5 547.85 19.9
 4 0 -5 68.39 3.4
 -4 0 -5 72.39 3.6
 -4 0 -5 69.59 3.2
 -4 0 5 65.19 3.4
 -4 0 -5 76.19 4.3
 4 0 5 70.49 3.6
 4 0 -5 71.19 3.5
 4 0 5 71.99 3.6
 4 0 5 76.09 3.2
 -4 0 -5 64.19 3.4
 4 0 -5 69.89 3.5
 -4 0 5 68.79 3.4
 4 0 5 71.59 3.7
 -5 0 5 12.5 2.6
 5 0 -5 12.7 1.7
 5 0 -5 10.6 1.5
 5 0 5 16.5 1.8
 5 0 5 12.7 1.4
 -5 0 -5 15.2 2.7
 5 0 -5 14.2 1.7
 5 0 5 13.3 1.7
 6 0 5 65.29 4
 6 0 -5 51.19 3.7
 6 0 5 59.19 4.1
 6 0 -5 61.99 4.6
 -6 0 5 62.19 5.1
 -6 0 -5 67.49 5
 6 0 -5 57.59 3.6
 6 0 5 62.49 4.1
 6 0 5 58.19 3.3
 -7 0 5 64.19 6
 7 0 -5 64.09 4
 7 0 5 66.89 6
 7 0 5 58.59 4.1
 -8 0 5 2.6 6
 8 0 5 4.6 2.6
 8 0 -5 7.3 2.7
 -8 0 -5 1.1 3.5
 8 0 5 3.8 3.3
 -8 0 5 2.7 4.6
 8 0 -5 4.2 1.5
 0 -1 -5 285.07 10.5
 0 -1 -5 290.67 10.5
 0 -1 5 320.97 10.5
 0 1 -5 326.77 10.5
 0 1 5 279.87 10.5
 0 1 -5 264.17 10.6
 0 -1 -5 288.77 10.5
 0 1 -5 288.77 10.5
 0 -1 5 295.87 10.8
 0 1 5 311.77 10.6
 0 -1 -5 274.17 10.4
 0 1 5 299.87 10.4
 0 -1 -5 305.67 10.4
 0 -1 5 300.87 10.3
 0 -1 5 310.47 10.7
 0 1 -5 280.37 10.5
 1 1 -5 639.44 22.3
 1 -1 5 660.93 22.2
 1 -1 5 634.74 22
 1 -1 5 614.74 22.2
 -1 1 5 668.23 22.2
 -1 -1 -5 629.24 22.2
 -1 -1 -5 620.44 22
 -1 -1 -5 648.94 22.6
 1 1 -5 619.04 22.1
 -1 -1 -5 633.44 22.2
 -1 1 5 653.63 22
 1 -1 5 601.44 22.2
 -1 -1 -5 672.53 22.1
 1 1 5 604.24 22.2
 -1 1 -5 602.94 22.2
 -1 -1 5 622.44 21.9
 1 1 5 625.44 22.2
 1 1 5 672.53 22.2
 1 -1 -5 606.44 22
 1 -1 -5 617.74 22.1
 -1 -1 5 673.13 22.1
 1 1 5 630.14 21.9
 1 -1 -5 599.64 22.1
 -1 -1 5 633.84 22.4
 2 1 -5 998 35.3
 2 -1 5 1003 35
 -2 -1 -5 1061.19 35.3
 2 -1 5 990.4 35.4
 -2 -1 -5 1021.1 35.5
 -2 1 5 1025.1 35
 -2 -1 -5 996.1 35.2
 -2 -1 -5 1000.6 35.8
 2 -1 5 1054.69 35.3
 2 1 -5 985.3 35.2
 2 -1 5 984.2 35.2
 -2 -1 5 963.7 34.9
 -2 1 -5 992.8 35.6
 2 1 5 1046 35.5
 2 1 5 992.2 35
 -2 -1 5 1014 35.2
 -2 -1 5 1035.2 35.7
 2 1 5 1033.7 35.4
 2 -1 -5 1012 35.3
 -2 1 -5 1010.2 35.5
 2 1 5 1024.9 35.3
 -3 1 5 1124.59 39.6
 3 -1 5 1198.28 40
 -3 -1 -5 1151.48 39.8
 -3 -1 -5 1152.58 40.6
 -3 1 5 1168.48 40
 3 -1 5 1170.08 40.2
 -3 -1 -5 1130.59 40.7
 3 1 -5 1117.79 39.9
 3 -1 5 1085.69 39.8
 3 -1 5 1080.99 40
 -3 -1 -5 1195.38 40
 3 -1 -5 1191.38 40
 -3 1 -5 1157.18 40.4
 3 1 5 1151.98 39.6
 3 1 5 1120.39 40.1
 -3 -1 5 1099.09 39.4
 -3 1 -5 1204.18 40.1
 3 1 5 1153.08 40.2
 3 -1 -5 1103.99 39.8
 3 -1 -5 1164.78 39.8
 -3 1 -5 1011.8 40.1
 -4 -1 -5 85.69 4.2
 -4 1 5 76.09 4.6
 -4 -1 -5 88.49 3.8
 -4 -1 -5 93.79 4.2
 4 1 -5 83.39 4.1
 4 -1 5 92.79 4.4
 4 -1 5 91.59 4.3
 4 1 -5 89.89 4.1
 -4 -1 -5 94.29 5.1
 -4 1 5 83.79 3.7
 4 -1 5 92.79 3.8
 4 -1 5 86.49 4.1
 4 1 5 89.29 3.8
 4 1 5 88.89 4.2
 -4 1 -5 92.89 3.9
 4 -1 -5 93.89 4.3
 4 -1 -5 90.49 4.1
 4 1 5 85.59 4.4
 -4 -1 5 87.09 4.1
 -4 1 -5 92.19 4.3
 4 -1 -5 92.29 4.1
 -4 1 -5 91.19 4.8
 -5 -1 -5 10.3 2.3
 5 -1 5 10.2 1.3
 5 1 -5 7.1 1.2
 5 1 -5 5.9 1.1
 5 1 -5 5.7 1
 5 -1 5 5.4 1.1
 -5 1 5 8.1 2
 5 -1 5 6.7 1.2
 5 -1 5 5 1.1
 -5 1 5 6.8 1
 5 1 5 8.1 1.3
 5 -1 -5 5 0.9
 5 1 5 9.6 1.5
 5 -1 -5 7.2 1.3
 -5 -1 5 10.7 2.4
 -5 1 -5 7.5 1.5
 -5 1 -5 8.1 1.3
 -5 1 -5 11.5 2.4
 5 1 5 8 1.1
 -6 1 5 77.49 5.6
 6 1 -5 71.59 4.3
 6 -1 5 81.29 4.6
 -6 -1 -5 90.99 6
 6 1 -5 78.59 4.3
 6 -1 5 76.19 4.7
 -6 -1 5 83.59 5.9
 6 1 5 67.19 4.5
 6 1 5 82.79 4.1
 6 -1 -5 90.49 4.7
 6 -1 -5 83.49 4.4
 -6 1 -5 72.69 5.7
 6 -1 -5 70.09 5.3
 6 1 5 76.59 4.6
 6 1 5 96.09 6.4
 -7 -1 -5 20 7.8
 -7 1 5 31.2 4.2
 7 1 -5 33.5 3.8
 7 -1 5 31.2 4.3
 7 1 -5 38.6 3.1
 7 1 5 35.8 3.9
 -7 -1 5 35 4.7
 -7 -1 5 35.4 5.8
 7 1 5 40.3 4.1
 8 -1 5 4.8 2.3
 -8 1 5 3.2 6.6
 -8 -1 -5 4.3 3.5
 -8 1 5 5.3 3.5
 8 1 -5 5.3 1.7
 8 -1 5 7.7 2.7
 -8 -1 5 4.3 2.7
 8 1 5 2.7 1.8
 -8 1 -5 5.4 3.8
 8 1 5 4 3.1
 8 -1 -5 3.2 2.8
 8 -1 -5 3.9 2.1
 -8 -1 5 -4.6 5.8
 0 2 -5 30.4 1.6
 0 -2 -5 33.9 1.6
 0 -2 5 32.5 1.5
 0 2 -5 34.3 1.6
 0 -2 5 30.6 1.3
 0 -2 -5 31.5 1.5
 0 -2 -5 32.5 1.4
 0 2 -5 35.5 1.5
 0 2 5 29.9 1.4
 0 -2 -5 28.6 1.5
 0 2 -5 33.1 1.5
 0 2 5 35 1.6
 0 -2 5 32.9 1.9
 0 -2 -5 33.6 1.8
 -1 -2 -5 845.12 29.2
 -1 -2 -5 838.92 29.1
 1 -2 5 825.82 29.1
 -1 -2 -5 858.51 29.6
 1 -2 5 828.22 29.4
 -1 -2 -5 891.71 29
 1 -2 5 841.62 28.9
 1 -2 5 868.51 29.1
 -1 2 5 817.82 29
 1 -2 5 839.52 29.1
 -1 -2 -5 835.82 29.1
 -1 -2 -5 786.02 29.5
 1 2 -5 813.12 29
 -1 2 -5 854.81 29.5
 -1 -2 5 773.12 29.2
 1 -2 -5 828.02 29.1
 1 -2 -5 824.92 29
 1 -2 -5 825.22 29
 -1 -2 5 862.41 29.5
 -1 2 -5 845.72 29.1
 2 -2 5 120.89 5
 2 -2 5 115.09 4.9
 -2 -2 -5 121.99 5.1
 2 -2 5 129.59 4.9
 2 -2 5 119.79 4.7
 -2 -2 -5 117.69 4.8
 2 -2 5 135.29 5.4
 -2 -2 -5 126.89 4.8
 -2 2 5 126.69 4.9
 -2 -2 -5 123.29 5.5
 2 2 -5 120.59 4.8
 2 2 -5 127.39 4.8
 -2 2 5 119.59 4.6
 -2 2 -5 130.79 4.9
 -2 2 -5 121.09 5
 -2 -2 5 122.49 4.7
 2 -2 -5 124.89 4.8
 2 -2 -5 113.59 4.7
 -2 -2 5 108.49 4.4
 2 2 5 130.89 4.9
 -2 2 -5 127.59 5
 2 2 5 125.89 5
 2 2 5 119.59 4.7
 2 2 5 116.39 5
 -2 2 -5 128.59 5.1
 2 -2 -5 120.19 4.8
 3 2 -5 688.73 24.1
 3 -2 5 645.64 24
 3 -2 5 657.03 24.2
 3 2 -5 666.03 24.1
 -3 -2 -5 642.94 23.7
 -3 -2 -5 668.83 24
 3 -2 5 690.43 24.1
 -3 2 5 693.83 23.8
 -3 -2 -5 698.53 24.9
 3 -2 5 657.53 24.3
 3 2 -5 680.23 24
 -3 2 5 707.63 24.2
 3 2 -5 681.43 23.7
 -3 -2 -5 711.03 24.2
 3 -2 5 683.53 23.7
 3 -2 -5 666.23 24.1
 3 2 5 689.03 24.2
 -3 2 -5 694.33 24.4
 3 2 5 670.63 24.3
 -3 -2 5 671.53 23.9
 3 -2 -5 674.23 23.9
 -3 2 -5 617.74 23.5
 3 -2 -5 689.63 24.1
 3 2 5 716.23 23.8
 -4 -2 -5 163.48 7.3
 4 2 -5 175.08 7.3
 4 -2 5 182.68 7.3
 4 2 -5 181.68 7.2
 -4 -2 -5 179.88 7.2
 -4 -2 -5 192.68 8.4
 4 -2 5 185.58 6.8
 -4 2 5 174.48 6.9
 4 -2 5 160.68 7.8
 -4 2 5 181.18 7.4
 4 -2 5 189.68 7.5
 4 2 -5 173.18 7.3
 4 -2 -5 174.58 7.3
 4 2 5 174.08 7.4
 -4 -2 5 181.48 8.3
 4 2 5 187.18 7.6
 4 -2 -5 184.88 7.3
 4 2 5 184.88 7
 4 2 5 177.18 7.5
 -4 2 -5 175.28 7.4
 -4 2 -5 184.28 7.8
 -5 -2 -5 60.79 4.5
 -5 -2 -5 59.39 3.4
 5 2 -5 57.79 3.3
 -5 2 5 58.39 3.5
 5 -2 5 50.79 2.8
 5 2 -5 54.29 3.2
 -5 2 5 53.79 2.8
 5 -2 5 49.9 3.4
 -5 2 5 58.79 4.3
 5 -2 5 58.39 3.4
 5 2 -5 60.59 3.3
 5 -2 -5 57.99 3.2
 5 -2 -5 46.7 3.1
 5 -2 -5 50.29 3.2
 -5 2 -5 52.19 3.5
 -5 -2 5 60.79 4.5
 5 2 5 53.89 3.5
 -5 2 -5 57.89 4.2
 5 2 5 57.59 3.8
 -5 2 -5 54.79 2.9
 5 -2 -5 55.19 4.2
 5 2 5 52.59 3.4
 5 2 5 54.89 2.9
 -6 -2 -5 23.4 3.8
 6 -2 5 18.7 2.2
 6 2 -5 19.7 2.1
 -6 2 5 18.9 3.4
 6 2 -5 17 2.2
 6 2 5 22 2.4
 6 2 5 20.9 2.5
 6 2 5 23.6 3.7
 6 2 5 17.1 1.9
 6 -2 -5 16.6 2.2
 -6 -2 5 25.9 4.1
 7 -2 5 6.3 1.9
 -7 -2 -5 10.8 4.1
 7 2 -5 5.7 2.2
 7 -2 5 11.9 2.2
 -7 2 5 5.8 2.6
 -7 -2 -5 8.4 2.9
 7 2 -5 6.1 2.2
 -7 -2 5 4.1 3.5
 7 2 5 10.9 2.5
 7 2 5 8.1 1.9
 7 2 5 6.7 2.1
 7 -2 -5 9.9 2.8
 -7 -2 5 11.3 3.1
 7 -2 -5 9 3
 -8 2 5 10.2 5.1
 8 -2 5 23.2 3.2
 8 2 -5 21 2.6
 -8 2 -5 16.8 4.2
 -8 -2 5 16.8 3.5
 8 2 5 23.4 2.7
 0 3 -5 3192.98 112.99
 0 -3 5 3312.27 113.19
 0 3 5 3360.56 112.99
 1 3 -5 377.66 13.4
 -1 -3 -5 365.16 14.1
 1 -3 5 374.06 13.5
 1 3 -5 394.96 13.3
 -1 -3 -5 386.76 14
 -1 -3 -5 371.36 13.5
 -1 -3 -5 369.46 13.5
 1 -3 5 356.16 13.4
 -1 3 5 406.26 13.5
 -1 3 5 387.56 13.3
 1 -3 5 382.76 14
 -1 -3 -5 391.06 13.7
 1 3 -5 355.06 13.3
 1 -3 5 381.46 13.8
 -1 3 -5 401.06 13.4
 1 3 5 375.86 13.2
 1 -3 -5 368.46 13.3
 1 -3 -5 371.26 13.5
 1 -3 -5 380.46 13.8
 1 -3 -5 355.66 13.4
 1 -3 -5 401.96 13.3
 -1 -3 5 354.06 13.7
 -1 3 -5 365.86 13.6
 -1 -3 5 380.06 14
 1 3 5 384.26 13.5
 1 3 5 380.26 13.4
 -1 3 -5 388.46 13.4
 1 3 5 356.86 13.5
 2 -3 5 492.75 18.2
 -2 -3 -5 521.55 18.3
 2 -3 5 499.05 18
 2 -3 5 491.45 18.3
 2 3 -5 510.05 17.8
 -2 -3 -5 517.25 18.3
 -2 -3 -5 540.45 19.6
 -2 -3 -5 512.25 18.9
 2 3 -5 528.65 18.4
 2 3 -5 510.65 18
 2 3 -5 490.65 18.1
 -2 3 5 512.25 18.2
 -2 3 5 514.65 18
 2 -3 5 493.45 18.5
 -2 3 -5 491.75 18.4
 -2 3 -5 525.65 18.2
 2 3 5 496.25 18.2
 2 -3 -5 542.25 18
 2 3 5 493.75 17.9
 -2 -3 5 526.85 18.8
 -2 3 -5 485.85 18.1
 2 -3 -5 512.35 18.1
 2 -3 -5 509.65 18.2
 -2 -3 5 511.35 17.8
 -2 3 -5 502.25 18.3
 2 3 5 538.75 18.2
 2 3 5 516.05 18.3
 -2 -3 5 492.55 18.8
 2 -3 -5 532.15 18.2
 -2 3 -5 512.85 18.8
 3 -3 5 763.92 25
 3 -3 5 691.83 24.8
 3 -3 5 713.43 25
 -3 -3 -5 722.03 24.8
 3 3 -5 676.73 24.3
 3 3 -5 649.64 24.5
 -3 3 5 688.13 24.4
 -3 -3 -5 709.23 25.6
 -3 3 5 701.93 24.8
 3 -3 5 655.23 24.9
 -3 -3 -5 695.63 24.9
 3 3 -5 695.23 24.7
 3 3 -5 679.53 24.7
 -3 3 -5 684.13 24.8
 -3 3 -5 685.43 24.8
 -3 -3 5 724.23 25.5
 3 3 5 707.93 24.9
 3 -3 -5 711.23 24.8
 3 -3 -5 680.83 24.6
 3 3 5 699.63 24.8
 3 -3 -5 704.03 24.5
 3 3 5 683.93 24.9
 3 3 5 656.33 24.4
 4 -3 5 103.69 4.4
 -4 -3 -5 103.19 5.6
 4 3 -5 92.69 4.3
 -4 3 5 97.79 4.5
 4 -3 5 100.89 4.6
 -4 3 5 94.29 4
 4 -3 5 90.49 4.6
 4 3 -5 90.39 4.3
 4 -3 5 89.49 4.3
 -4 -3 -5 94.19 4.5
 4 3 -5 97.19 3.9
 4 3 -5 93.09 4.4
 4 -3 -5 96.09 4.2
 4 3 5 97.59 4.7
 -4 -3 5 99.29 5.5
 4 3 5 91.29 4
 4 -3 -5 92.29 4.4
 -4 3 -5 82.69 4.4
 -4 3 -5 92.29 4.8
 4 3 5 95.99 4.5
 4 -3 -5 94.19 4.3
 5 -3 5 411.36 15.4
 5 3 -5 389.76 15
 -5 -3 -5 426.06 16.6
 -5 3 5 397.06 16.1
 5 3 -5 381.36 14.9
 5 -3 5 410.96 15.2
 -5 3 5 382.96 15.1
 5 3 -5 360.86 14.9
 5 3 5 397.86 15.1
 5 -3 -5 387.06 16.1
 -5 3 -5 381.96 15.3
 5 3 5 395.26 15.3
 5 3 5 398.56 14.5
 -5 3 -5 405.06 15.5
 5 3 5 372.66 15.3
 5 -3 -5 383.46 14.8
 5 -3 -5 377.96 15
 -5 3 -5 400.06 14.6
 6 3 -5 33 2.6
 -6 -3 -5 33.5 5
 6 -3 5 33 2.9
 6 3 -5 41.6 5.4
 -6 3 5 29.4 3.7
 -6 -3 -5 31 4
 6 -3 5 34 2.8
 6 3 -5 30.6 2.7
 6 3 5 28.1 3.1
 -6 -3 5 35.2 5.1
 -6 -3 5 34.2 4
 6 3 5 33.1 2.3
 6 -3 -5 31.5 2.6
 6 3 5 34.8 3
 -6 3 -5 27 3.8
 6 3 5 34.1 2.9
 6 -3 -5 34 2.9
 6 -3 -5 32.7 2.7
 6 -3 -5 23.4 3.7
 -7 -3 -5 27.4 5.4
 -7 -3 -5 25.4 4.2
 7 -3 5 27 3.2
 7 3 -5 27.8 3.3
 7 -3 5 29.9 3
 7 3 -5 29 2.7
 7 -3 -5 28.2 2.7
 7 -3 -5 26.9 3.3
 -7 -3 5 26.2 3.9
 7 3 5 26.7 2.6
 7 3 5 28.2 2.8
 7 3 5 32.1 4.1
 -7 -3 5 21.2 4.7
 7 -3 -5 35.5 3
 8 -3 5 -0.9 2.1
 8 3 -5 3.6 1.4
 -8 -3 -5 2.9 4
 -8 -3 -5 5.5 3.8
 -8 3 5 5.8 4.9
 8 -3 5 4.2 2.1
 -8 -3 5 3.8 2.7
 8 -3 -5 4.7 2
 8 3 5 4.8 1.7
 0 4 5 1152.38 40.9
 0 4 -5 1086.09 40.9
 0 -4 5 1107.39 41.4
 0 -4 5 1125.09 40.6
 0 -4 -5 1196.18 41
 0 4 -5 1189.98 40.8
 0 -4 5 1305.27 41.7
 0 -4 5 1260.27 41.4
 0 -4 5 1135.69 40.7
 0 -4 -5 1224.78 41.6
 0 -4 -5 1168.78 40.7
 -1 4 5 185.98 6.3
 -1 -4 -5 170.58 6.6
 -1 -4 -5 169.48 6.4
 1 -4 5 166.58 6.2
 1 4 -5 173.18 6.1
 1 -4 5 168.18 6.9
 1 -4 5 157.48 6.1
 1 4 -5 166.28 6.1
 1 -4 5 160.48 7
 -1 -4 -5 161.48 6.5
 -1 -4 -5 172.38 6.3
 -1 4 5 165.48 6
 -1 -4 -5 166.58 7.1
 -1 4 -5 170.58 6.2
 -1 -4 5 166.88 6.4
 -1 -4 5 161.78 6.7
 -1 4 -5 162.38 6.4
 1 -4 -5 171.88 6.4
 1 4 5 150.88 6.2
 -1 4 -5 145.89 6.3
 -1 -4 5 181.98 7
 1 -4 -5 163.78 6.2
 1 4 5 164.68 6
 -1 4 -5 171.88 6.1
 1 4 5 167.48 6.2
 1 -4 -5 154.88 5.9
 -1 -4 5 155.88 6
 1 -4 -5 163.28 6.1
 1 4 5 161.58 6.3
 -1 -4 5 159.18 5.9
 1 -4 -5 171.28 6.8
 1 4 5 170.78 6.2
 2 -4 5 348.07 13.8
 -2 -4 -5 375.76 13.6
 -2 -4 -5 371.66 13.3
 -2 -4 -5 376.56 14.1
 2 4 -5 364.16 13.1
 2 4 -5 370.56 12.9
 -2 4 5 375.06 13
 -2 4 5 383.06 13.4
 2 -4 5 343.27 12.9
 2 4 -5 374.26 13.1
 -2 -4 -5 367.86 13.4
 -2 -4 -5 377.26 14.5
 2 -4 5 361.66 13.2
 2 4 -5 353.56 13.1
 2 -4 5 370.16 13.4
 2 4 5 360.66 13.3
 -2 -4 5 381.26 13.4
 2 4 5 361.86 12.9
 2 -4 -5 365.16 12.9
 2 -4 -5 371.06 13.2
 -2 4 -5 366.36 13.3
 2 -4 -5 351.36 13.1
 -2 -4 5 366.56 14
 -2 -4 5 380.86 14
 -2 4 -5 331.27 13.4
 -2 4 -5 347.77 13.9
 2 4 5 367.06 13.4
 3 4 -5 108.69 4.7
 -3 -4 -5 112.39 4.9
 -3 -4 -5 113.09 6.2
 -3 -4 -5 114.49 5.7
 -3 4 5 118.89 4.9
 3 4 -5 111.19 4.3
 -3 4 5 116.39 4.5
 3 -4 5 105.99 4.9
 3 4 -5 111.59 4.7
 -3 -4 -5 110.69 5
 3 4 -5 112.69 4.6
 3 -4 5 104.39 4.7
 3 -4 5 104.29 5.1
 3 4 5 110.29 4.9
 3 4 5 114.69 4.8
 3 4 5 113.99 4.9
 3 -4 -5 106.79 4.6
 3 -4 -5 115.19 4.8
 -3 4 -5 111.29 4.9
 -3 -4 5 112.89 5.6
 3 -4 -5 110.69 4.5
 3 -4 -5 111.39 4.8
 -3 -4 5 118.19 5.6
 -3 -4 5 111.49 5.9
 -3 -4 5 113.09 4.9
 -3 4 -5 111.19 4.7
 3 4 5 116.99 4.5
 -4 -4 -5 438.86 17.7
 4 -4 5 452.85 16.6
 4 4 -5 433.46 16
 4 -4 5 450.75 16.8
 -4 -4 -5 460.65 18.8
 4 4 -5 425.26 16.4
 4 4 -5 430.96 16.5
 -4 4 5 469.85 16.2
 4 4 -5 435.36 16.4
 4 -4 5 416.96 16.7
 -4 -4 -5 443.96 16.7
 4 4 5 458.95 16.8
 -4 -4 5 474.05 17.9
 -4 -4 5 486.15 19.9
 -4 4 -5 463.95 16.8
 4 -4 -5 464.35 17.9
 4 4 5 425.16 16.1
 4 -4 -5 437.36 16.4
 4 -4 -5 432.06 16.6
 4 4 5 466.05 16.7
 4 4 5 434.76 16.8
 4 -4 -5 425.46 16.5
 -5 4 5 198.38 8.8
 5 4 -5 197.38 8.6
 -5 -4 -5 194.88 8.5
 -5 -4 -5 216.38 10.2
 -5 -4 -5 228.18 11.5
 -5 4 5 206.58 9.6
 5 4 -5 221.58 8.7
 5 4 -5 210.78 8.6
 5 -4 5 203.58 8.6
 5 -4 5 201.78 8.9
 5 -4 -5 204.78 9.9
 5 -4 -5 190.98 8.3
 5 -4 -5 204.38 8.6
 -5 -4 5 201.98 10.1
 5 4 5 211.18 8.2
 5 4 5 203.08 8.7
 5 4 5 194.38 8.9
 5 4 5 216.58 9
 -5 4 -5 202.08 8.2
 -5 -4 5 221.38 10.9
 -5 4 -5 209.28 9
 6 4 -5 69.99 4
 -6 -4 -5 65.09 6.7
 -6 4 5 72.89 5.1
 -6 4 5 62.89 4.8
 6 -4 5 73.89 4.4
 -6 4 5 61.49 3.5
 -6 -4 -5 65.79 5.5
 6 -4 5 64.79 4.1
 6 4 -5 68.19 4.4
 -6 4 -5 68.19 5
 6 -4 -5 67.89 3.8
 6 -4 -5 58.59 5.1
 -6 -4 5 78.59 5.8
 6 -4 -5 65.09 4
 6 4 5 70.79 4.3
 6 4 5 66.79 4.7
 6 -4 -5 72.19 4.2
 6 4 5 74.79 4.9
 -6 4 -5 60.89 3.6
 -6 -4 5 72.89 6.6
 6 4 5 65.29 3.5
 -7 4 5 4 3.2
 -7 -4 -5 2.2 2.3
 -7 -4 -5 3.9 3.5
 7 4 -5 3.8 1
 7 -4 5 3.8 1.5
 7 4 -5 5.3 2.1
 7 -4 -5 6.3 1.7
 -7 -4 5 7.8 2.8
 7 4 5 4.7 1.3
 7 -4 -5 7.8 2.2
 7 -4 -5 8.2 2.4
 7 4 5 3.7 2.2
 7 4 5 8.1 2
 -7 -4 5 1.7 3.9
 8 -4 5 21.8 3.5
 8 4 -5 24.6 3.5
 8 -4 -5 27.4 3.5
 8 4 5 29.1 4.7
 -8 -4 5 22.8 6.5
 0 -5 -5 1.8 0.7
 0 -5 5 3.8 1.2
 0 5 5 2.1 0.5
 0 -5 -5 3.1 1
 0 -5 5 2 1.1
 0 -5 -5 1.9 0.7
 0 5 -5 1.8 0.4
 0 -5 5 1.9 0.6
 0 5 -5 3 0.4
 0 5 5 2.5 0.5
 0 5 -5 1.9 0.8
 0 -5 5 2.3 0.4
 0 -5 5 1.5 0.8
 0 -5 5 1.4 0.4
 0 5 5 2.1 0.4
 0 -5 -5 2.5 0.5
 0 5 -5 2.5 0.5
 1 5 -5 20.4 1.1
 1 -5 5 24.7 2.1
 -1 5 5 22.9 1.3
 -1 5 5 21.9 1.1
 -1 -5 -5 19.6 1.6
 1 5 -5 19 1.1
 -1 -5 -5 18.9 1.7
 -1 -5 -5 24.6 2
 1 5 -5 19.3 1.4
 1 -5 5 24.2 2
 -1 -5 -5 19.8 1.6
 -1 -5 -5 19.8 1.4
 1 5 -5 19.3 1
 -1 -5 -5 21.7 1.6
 -1 -5 -5 21.4 2.3
 1 5 -5 19.8 1.3
 -1 5 -5 20.8 1.6
 -1 -5 5 22.4 1.6
 -1 -5 5 20.8 1.3
 -1 -5 5 22.1 2
 -1 5 -5 24.2 1.3
 1 5 5 21.6 1.3
 1 -5 -5 21.9 1.2
 -1 -5 5 20.8 2.1
 1 -5 -5 24 2.2
 1 -5 -5 23.1 1.3
 -1 5 -5 19.2 1.5
 -1 -5 5 24.4 2
 1 5 5 20.5 1.4
 2 -5 5 1691.73 58.49
 -2 -5 -5 1686.23 57.99
 -2 -5 -5 1700.03 58.59
 -2 -5 -5 1531.35 57.39
 2 5 -5 1539.85 57.49
 -2 -5 -5 1694.43 57.69
 -2 -5 -5 1725.53 59.19
 -2 -5 -5 1670.93 58.09
 -2 -5 5 1698.63 58.39
 2 5 5 1638.54 57.79
 2 -5 -5 1638.94 57.39
 -2 -5 5 1723.23 58.49
 -2 -5 5 1669.73 57.89
 2 -5 -5 1646.84 57.79
 -2 -5 5 1669.53 58.69
 3 -5 5 153.28 6.4
 -3 -5 -5 149.59 7.2
 3 5 -5 153.28 6
 3 5 -5 142.09 6.1
 -3 5 5 154.38 5.9
 3 -5 5 144.39 6.8
 3 5 -5 151.38 5.7
 3 -5 5 163.68 6.4
 -3 -5 -5 153.58 6.5
 -3 -5 -5 164.18 8.1
 -3 -5 -5 148.89 6.6
 -3 5 5 156.78 6.4
 3 5 -5 139.79 6
 3 5 5 150.78 6.3
 3 5 5 154.78 6.2
 -3 -5 5 150.48 6.4
 3 -5 -5 149.79 6.2
 -3 -5 5 161.48 7.2
 -3 -5 5 157.38 7.2
 3 5 5 144.69 6.3
 3 -5 -5 158.78 7.5
 -3 5 -5 159.88 6.4
 3 -5 -5 152.68 6.3
 3 5 5 155.68 5.9
 -3 -5 5 157.58 7.6
 3 -5 -5 141.19 6
 -4 -5 -5 110.79 5.4
 -4 5 5 118.99 4.8
 -4 5 5 111.79 5.3
 -4 -5 -5 119.69 6.5
 4 5 -5 107.09 5.1
 4 5 -5 113.69 5
 4 5 -5 109.49 4.6
 4 5 -5 108.49 4.9
 4 -5 5 110.09 5.7
 -4 -5 -5 122.49 7.4
 4 -5 5 107.59 5
 4 -5 5 118.59 5.4
 4 -5 -5 114.59 6.4
 4 5 5 109.29 5.2
 -4 -5 5 117.49 7
 -4 5 -5 120.99 5.4
 4 5 5 108.49 4.7
 4 -5 -5 113.89 4.9
 4 -5 -5 111.89 5.1
 4 5 5 110.09 5.2
 4 5 5 105.29 5.3
 4 -5 -5 115.99 5.3
 -4 -5 5 118.59 6.4
 -5 5 5 17.6 2.2
 5 5 -5 17.7 1.9
 -5 -5 -5 21.5 3.6
 -5 -5 -5 16.4 2.3
 5 5 -5 18.9 1.9
 -5 5 5 16.1 1.6
 -5 5 5 17.1 2.8
 5 -5 5 16.2 2
 5 -5 5 17.9 2
 -5 -5 -5 25.5 4.6
 5 -5 -5 18 3.2
 -5 -5 5 22.1 3.7
 5 5 5 19.1 2.7
 -5 5 -5 14.9 1.7
 5 -5 -5 17.3 2.1
 5 5 5 16.6 1.6
 -5 -5 5 19.4 3.9
 5 5 5 18.6 2.1
 5 5 5 15 2
 5 -5 -5 18.9 1.8
 -5 5 -5 15.4 2.2
 5 -5 -5 18.7 2
 -6 5 5 36 3.9
 6 5 -5 41.1 2.9
 -6 5 5 32.8 3.6
 6 -5 5 43.7 3.2
 -6 -5 -5 34.8 5.6
 -6 5 5 36.7 2.6
 -6 -5 -5 32.4 4.3
 6 5 -5 39.3 3
 6 -5 -5 34.5 2.8
 6 -5 -5 33.7 4.1
 6 5 5 38.1 3.1
 6 5 5 39.3 2.5
 6 -5 -5 42.5 3.2
 -6 -5 5 41.5 4.6
 -6 -5 5 36.2 5.4
 -6 5 -5 38.8 2.7
 6 5 5 36.9 3.2
 6 -5 -5 38.3 3.2
 -6 5 -5 38.4 3.7
 -7 -5 -5 2.7 3.3
 7 -5 5 4 1.5
 7 5 -5 2 1.9
 7 -5 5 2.4 2
 -7 -5 -5 4.3 2.6
 7 5 -5 5.6 1.6
 7 5 5 2.4 1.2
 -7 -5 5 1.3 2.1
 7 -5 -5 5.3 1.6
 7 5 5 3 1.4
 7 5 5 2 2.5
 -7 -5 5 4.4 3.9
 7 -5 -5 3.2 2.4
 0 -6 -5 42.1 2
 0 6 5 43.5 1.9
 0 6 5 46.4 2
 0 -6 5 40.9 2.1
 0 -6 5 45.8 3
 0 6 -5 44 1.9
 0 -6 -5 47.4 3.1
 0 6 -5 48.5 1.9
 0 -6 -5 45.6 2.9
 0 -6 5 40.9 2.1
 0 6 5 40.3 2.1
 0 -6 -5 40 2.4
 0 -6 5 44.7 2.3
 0 -6 -5 44.9 2.4
 0 -6 5 46.2 1.9
 0 -6 5 46 2.8
 0 -6 5 46.5 2.9
 0 6 -5 43.1 2
 0 -6 5 37.8 2
 1 -6 5 1380.96 46.4
 -1 -6 -5 1277.47 46.9
 -1 -6 -5 1356.76 46.4
 -1 -6 -5 1433.66 48
 -1 -6 -5 1378.26 47
 1 6 -5 1204.18 46.2
 -1 -6 -5 1346.07 47.3
 1 -6 5 1374.26 47.2
 -1 -6 -5 1342.47 46.8
 1 6 -5 1317.47 46.2
 -1 -6 -5 1315.67 47
 1 -6 5 1445.46 47.7
 1 -6 5 1209.88 46.1
 1 6 -5 1352.66 46
 1 -6 -5 1418.46 47.5
 -1 -6 5 1296.27 47.2
 -1 -6 5 1338.67 46.8
 -1 -6 5 1321.67 46.7
 -1 -6 5 1281.07 46.4
 1 -6 -5 1309.87 46.3
 1 -6 -5 1241.58 46.7
 -1 -6 5 1387.86 47.6
 1 6 5 1290.37 46.5
 -1 -6 5 1409.56 46.8
 1 -6 -5 1393.86 47.7
 -2 -6 -5 41.9 2.6
 -2 -6 -5 40.4 2.6
 2 -6 5 43.9 2.3
 -2 -6 -5 43 3.1
 2 6 -5 40.6 2
 -2 6 5 42.1 2
 -2 -6 -5 38.2 2.6
 2 -6 5 46.2 3.2
 2 6 -5 43.9 2
 2 -6 5 39.5 1.9
 -2 -6 -5 44.9 3.7
 2 6 -5 43.9 1.8
 -2 6 5 43.2 2.3
 -2 -6 -5 39 2.4
 2 -6 -5 39.4 2.4
 2 -6 -5 46.3 3.3
 -2 -6 5 46.1 3.1
 2 -6 -5 41.5 2
 -2 -6 5 47.6 3.5
 2 6 5 39.5 1.9
 2 6 5 41.7 2.2
 2 -6 -5 41.3 2.1
 2 6 5 37 2.4
 -2 -6 5 43.5 2.5
 -2 6 -5 43.6 2.2
 -2 -6 5 47.2 2.9
 2 6 5 40.6 2.2
 3 -6 5 186.78 7.5
 3 6 -5 183.68 6.8
 3 6 -5 186.78 7.2
 -3 -6 -5 186.88 8.5
 -3 6 5 183.88 7.5
 -3 -6 -5 195.98 7.9
 3 -6 5 181.98 9.4
 3 6 -5 177.18 7.1
 -3 -6 -5 190.08 9.3
 3 -6 5 169.98 7.2
 3 -6 5 170.68 8.1
 -3 -6 -5 172.08 7.6
 -3 -6 5 174.78 7.6
 3 -6 -5 180.88 7.5
 3 6 5 184.28 7.3
 -3 -6 5 188.78 8.4
 -3 6 -5 178.18 7.4
 3 6 5 172.88 7.5
 3 6 5 193.48 7.5
 -3 -6 5 192.78 8.9
 -3 -6 5 194.38 8.4
 3 6 5 182.08 6.9
 3 -6 -5 192.08 8.8
 -4 -6 -5 107.79 7.2
 -4 6 5 109.79 5.2
 4 6 -5 100.29 4.6
 4 -6 5 97.79 4.9
 -4 -6 -5 103.89 5.2
 -4 6 5 96.19 4.4
 4 6 -5 102.59 4.6
 4 -6 5 99.59 7.5
 4 6 -5 101.49 4.2
 4 -6 5 89.29 4.5
 4 -6 -5 95.89 4.4
 4 -6 -5 99.69 4.7
 4 6 5 113.09 5
 4 6 5 102.19 4.9
 -4 -6 5 103.89 6.1
 4 6 5 101.49 4.4
 -4 -6 5 109.29 6.8
 4 -6 -5 102.89 6.3
 -4 -6 5 102.89 5
 4 -6 -5 106.29 5
 -5 -6 -5 64.69 4.1
 5 -6 5 66.99 4
 -5 -6 -5 72.59 8.3
 5 6 -5 73.39 3.9
 -5 -6 -5 82.79 10.7
 -5 6 5 64.09 3.4
 -5 6 5 63.89 4.6
 -5 6 5 68.89 4.2
 5 6 -5 67.99 3.8
 -5 -6 5 67.89 6.1
 -5 6 -5 64.49 4.1
 5 -6 -5 69.89 3.9
 5 6 5 68.69 3.5
 5 6 5 66.19 4
 5 -6 -5 66.99 4.1
 5 6 5 68.39 4
 5 -6 -5 64.79 5.2
 -5 6 -5 72.19 3.6
 6 6 -5 15.2 2.2
 -6 -6 -5 8.3 2.5
 -6 6 5 8.8 2
 6 -6 5 16.6 2.1
 -6 6 5 11.6 3.1
 -6 -6 -5 15.5 2.7
 6 6 -5 13 1.9
 -6 -6 -5 17.1 4.9
 -6 6 5 16.3 1.9
 6 -6 5 11.2 2.6
 -6 6 -5 13.8 2.4
 -6 -6 5 8.3 3.7
 6 6 5 16.1 1.7
 6 6 5 15.4 2.3
 6 -6 -5 12.5 3
 -6 6 -5 12.4 1.8
 -6 -6 5 15.8 3.6
 6 -6 -5 14.2 2
 6 -6 -5 12.5 2
 6 6 5 19.1 2.7
 7 -6 5 44.9 4.3
 -7 -6 -5 46.1 4.7
 7 -6 5 54.89 3.6
 -7 -6 -5 41.9 5.9
 7 6 -5 52.59 3.3
 7 6 5 47.1 2.9
 7 -6 -5 52.09 6.4
 -7 -6 5 45.2 4.8
 7 6 5 49.4 3.5
 7 -6 -5 51.19 3.3
 -7 -6 5 41.5 6.4
 7 6 5 41.6 4.3
 0 7 5 224.48 7.9
 0 -7 -5 210.58 8.4
 0 -7 5 221.08 8.9
 0 -7 -5 211.88 7.8
 0 7 -5 207.18 7.7
 0 7 -5 212.48 7.7
 0 -7 5 206.48 7.6
 0 -7 5 222.18 8.2
 0 -7 5 227.38 9.3
 0 -7 5 205.18 8.1
 0 -7 -5 220.58 9.4
 0 -7 5 204.48 8
 0 -7 -5 209.48 8.4
 0 -7 -5 209.68 8.5
 0 -7 5 208.48 8.9
 0 -7 -5 221.88 9.1
 0 7 5 217.08 7.7
 -1 -7 -5 75.69 3.1
 -1 -7 -5 80.59 3.8
 -1 7 5 74.79 3
 1 -7 5 66.69 3.1
 -1 -7 -5 72.59 4.6
 -1 -7 -5 78.59 4
 1 -7 5 67.09 4.2
 1 -7 5 73.29 3.1
 1 -7 5 75.29 3.4
 1 -7 5 76.89 4.1
 -1 -7 -5 75.89 3.7
 -1 7 5 80.89 3.3
 1 7 -5 79.39 3
 -1 -7 -5 68.99 4
 -1 -7 -5 70.19 3.7
 1 -7 5 69.49 4
 -1 -7 5 74.39 2.8
 1 7 5 70.59 3.1
 1 -7 -5 71.09 4.3
 -1 -7 5 82.09 4.2
 1 -7 -5 77.49 3.6
 1 7 5 68.79 3.1
 1 -7 -5 74.99 3.5
 1 -7 -5 78.09 3.6
 -1 7 -5 70.19 3.2
 -1 -7 5 80.29 3.6
 -1 -7 5 70.99 3.4
 1 7 5 71.59 2.9
 1 -7 -5 76.79 4.3
 -1 7 -5 72.59 3
 -1 -7 5 74.29 4.3
 -1 -7 5 71.99 3.6
 -1 -7 5 72.19 3.3
 1 -7 -5 73.59 3.1
 -2 -7 -5 203.58 9.3
 -2 -7 -5 213.78 8.7
 -2 7 5 223.68 8.4
 2 7 -5 224.28 8
 2 -7 5 217.48 9.1
 2 -7 5 223.98 8.6
 2 7 -5 215.48 7.8
 2 7 -5 210.28 8
 -2 -7 -5 216.18 8.9
 -2 7 5 218.98 8
 2 -7 5 218.58 8.2
 -2 -7 -5 205.08 8.5
 2 -7 5 207.78 9.4
 -2 -7 -5 203.88 8.8
 -2 -7 -5 220.38 10.1
 2 -7 -5 207.08 8.3
 -2 -7 5 205.48 8.6
 -2 -7 5 220.08 9.3
 -2 -7 5 216.88 9.1
 2 7 5 222.88 8.2
 -2 7 -5 223.28 8.3
 2 -7 -5 226.08 9.8
 -2 -7 5 230.18 9.8
 2 -7 -5 214.98 8.6
 2 -7 -5 212.28 8.1
 2 7 5 213.68 7.8
 2 7 5 207.38 8.2
 -3 7 5 990.6 34.8
 3 7 -5 959.7 34.9
 3 7 -5 985.6 34.9
 3 -7 5 978.5 35.2
 -3 -7 -5 990.2 36.5
 -3 -7 -5 995.1 35.8
 -3 -7 -5 1048.2 37.7
 3 -7 5 997.2 36
 -3 7 5 989.5 35.3
 3 7 -5 978.8 34.6
 -3 -7 5 995.8 35.5
 3 -7 -5 1048.1 37.1
 3 -7 -5 980.8 35
 -3 -7 5 1007.5 39.8
 3 -7 -5 975.1 35.4
 -3 -7 5 1007.8 36.4
 3 7 5 974.8 34.7
 -3 7 -5 977.6 35.3
 3 7 5 1007.6 35.2
 -3 -7 5 1024.4 36.4
 3 7 5 941.31 35.4
 4 7 -5 321.87 12
 -4 7 5 315.67 12.5
 -4 -7 -5 332.37 15.1
 -4 7 5 303.47 11.8
 -4 -7 -5 315.17 12.7
 4 -7 5 313.77 13.1
 -4 -7 -5 322.17 13.9
 4 7 -5 311.97 11.6
 4 -7 5 305.47 13.3
 4 7 -5 309.07 12
 4 -7 5 315.87 12.3
 4 -7 -5 326.07 14.2
 -4 -7 5 315.87 13.8
 4 -7 -5 304.77 12.1
 4 -7 -5 317.87 12.6
 -4 -7 5 331.47 14.6
 4 7 5 314.67 12.4
 4 7 5 323.17 12.4
 4 7 5 316.47 11.8
 -4 7 -5 315.47 12.5
 5 -7 5 373.56 15.1
 -5 -7 -5 370.56 16
 5 7 -5 367.06 13.9
 -5 7 5 358.36 14.4
 5 -7 5 315.37 16.8
 5 -7 5 352.46 14.4
 -5 7 5 357.96 14.7
 -5 -7 -5 366.96 14.4
 -5 -7 -5 367.76 17.4
 5 7 5 349.67 13.5
 -5 -7 5 380.96 16.1
 -5 7 -5 383.76 14.6
 -5 -7 5 330.17 17.4
 5 7 5 358.46 14.2
 -5 7 -5 349.17 14.8
 5 -7 -5 376.36 14.1
 5 -7 -5 368.16 16.1
 5 -7 -5 368.76 15
 -6 -7 -5 71.29 5.8
 6 -7 5 78.19 4.4
 -6 7 5 65.79 4.6
 -6 -7 -5 70.69 4.5
 6 -7 5 69.39 5.1
 6 7 -5 68.09 4.1
 6 7 -5 72.29 4
 -6 -7 -5 66.59 6.9
 6 -7 -5 58.69 5.3
 6 -7 -5 72.59 4
 -6 7 -5 66.69 4.8
 -6 -7 5 65.79 5.8
 -6 -7 5 63.89 6.8
 6 7 5 70.19 3.6
 6 7 5 60.89 4.2
 -6 7 -5 69.39 3.8
 6 -7 -5 72.69 4.5
 6 7 5 73.59 4.3
 -7 -7 -5 10.7 4.1
 7 7 -5 11.1 2.3
 7 -7 5 20.4 2.9
 7 -7 5 17.7 2.2
 7 -7 5 12.6 3.2
 -7 -7 5 8.6 4.6
 7 -7 -5 14.4 2.9
 7 -7 -5 16.3 2.1
 7 7 5 14.4 2.8
 -7 -7 5 10.7 3
 7 7 5 12.9 1.7
 0 -8 -5 260.77 9.5
 0 -8 5 252.67 9.8
 0 -8 -5 266.57 10.3
 0 -8 -5 258.37 10.2
 0 -8 -5 262.77 10.3
 0 8 -5 260.47 9.4
 0 -8 -5 270.97 11.4
 0 8 5 279.57 9.7
 0 -8 5 242.48 9.9
 0 8 -5 258.07 9.6
 0 -8 5 273.97 11.2
 0 -8 5 267.47 10.8
 0 -8 5 253.37 10.9
 0 8 5 261.67 9.4
 0 -8 -5 274.17 11.1
 0 -8 5 261.77 10
 1 8 -5 337.47 11.6
 1 -8 5 331.87 13.5
 1 -8 5 292.77 11.8
 -1 -8 -5 316.97 12.6
 1 -8 5 337.67 13.1
 -1 -8 -5 332.97 13.9
 -1 -8 -5 331.27 13
 -1 8 5 337.27 12
 -1 -8 -5 326.57 12.5
 1 -8 5 333.47 11.6
 1 8 -5 312.37 12.2
 -1 -8 -5 309.57 12.6
 1 -8 5 334.37 13
 -1 -8 -5 323.17 12.9
 1 -8 5 327.67 12.3
 -1 8 5 334.47 11.7
 1 8 -5 321.57 11.4
 -1 -8 5 332.07 13.1
 1 -8 -5 346.77 13.7
 -1 -8 5 318.07 12.1
 -1 -8 5 311.97 12.4
 1 8 5 319.07 11.5
 -1 8 -5 333.27 11.7
 1 8 5 329.77 11.9
 -1 -8 5 326.27 12.4
 1 -8 -5 327.27 13.4
 -1 -8 5 340.37 13.4
 1 -8 -5 324.67 11.7
 -1 -8 5 324.87 13.3
 1 -8 -5 342.27 12.5
 1 -8 -5 325.17 12.5
 -1 8 -5 316.77 11.9
 1 8 5 324.37 11.9
 -1 -8 5 312.37 12.2
 1 -8 -5 330.87 12.4
 2 -8 5 71.29 3.8
 2 -8 5 75.39 3.3
 -2 -8 -5 75.39 4.2
 2 8 -5 69.39 3.1
 -2 -8 -5 76.49 5.3
 2 8 -5 70.39 2.9
 -2 8 5 70.29 3.3
 2 -8 5 76.79 4.8
 -2 -8 -5 75.49 4.6
 -2 -8 -5 69.49 4
 -2 8 5 76.99 3.6
 2 8 -5 71.39 3.2
 2 -8 -5 71.59 3.9
 2 8 5 73.29 3
 2 8 5 70.69 3.4
 2 -8 -5 75.49 3.2
 -2 8 -5 77.29 3.4
 2 -8 -5 80.99 5
 -2 -8 5 75.69 5
 2 -8 -5 69.19 3.5
 -2 -8 5 72.19 4.5
 2 8 5 76.89 3.4
 -2 -8 5 78.19 4.3
 -2 -8 5 80.89 4.5
 3 -8 5 188.28 8.2
 3 -8 5 176.88 8.5
 -3 -8 -5 169.48 7.6
 -3 8 5 175.18 7.3
 3 8 -5 167.58 6.8
 3 8 -5 166.98 6.5
 -3 -8 -5 180.78 8.6
 -3 8 5 170.18 6.8
 -3 -8 -5 160.48 7.7
 3 8 -5 185.48 7.9
 3 -8 5 173.08 7.6
 -3 -8 -5 171.18 9.5
 3 -8 5 173.38 7
 -3 -8 5 176.18 8.3
 3 -8 -5 170.48 7.5
 3 8 5 167.88 7
 -3 -8 5 164.38 7.4
 -3 -8 5 167.58 8.2
 -3 -8 5 188.48 9.3
 3 -8 -5 159.58 6.8
 -3 8 -5 173.08 7.2
 3 8 5 167.18 7.1
 3 8 5 170.78 6.6
 3 -8 -5 177.68 9
 -4 -8 -5 321.67 15.3
 4 -8 5 300.37 12.1
 4 -8 5 295.27 13.3
 4 8 -5 325.47 11.9
 -4 8 5 315.07 11.8
 4 8 -5 303.87 11.5
 -4 -8 -5 296.27 12.7
 4 8 -5 304.27 11.9
 -4 8 5 321.87 12.5
 -4 -8 -5 308.27 12.7
 -4 -8 -5 321.87 13.9
 4 -8 5 319.57 13.2
 4 8 5 311.07 12.3
 -4 -8 5 294.27 12.4
 -4 8 -5 307.47 12.4
 4 -8 -5 310.87 12
 4 -8 -5 333.47 14.4
 4 8 5 316.57 12.2
 4 -8 -5 316.57 12.6
 -4 -8 5 303.77 13.7
 4 8 5 314.07 11.6
 -4 -8 5 320.77 14.7
 -5 -8 -5 31.3 5.7
 5 -8 5 29.5 4
 5 -8 5 31.8 3.8
 5 -8 5 34.1 2.6
 -5 -8 -5 31.7 4.1
 5 8 -5 34.1 2.5
 -5 8 5 33.5 2.3
 -5 8 5 29.1 3.1
 -5 -8 -5 29.8 2.9
 -5 -8 5 32.9 5.2
 -5 8 -5 32.3 3.2
 5 8 5 36.7 3.9
 5 -8 -5 36.8 3.1
 5 -8 -5 33.7 4.2
 -5 8 -5 30.8 2.4
 5 -8 -5 32.5 2.5
 5 8 5 30.9 2.2
 5 8 5 33.7 2.8
 -5 -8 5 32.9 4.1
 6 8 -5 6.3 2
 6 -8 5 5.1 2.6
 -6 -8 -5 5.6 2.4
 -6 8 5 6.3 2.1
 -6 8 5 7.6 2.3
 6 -8 5 6.2 1.7
 -6 -8 -5 6.3 2.9
 6 -8 5 5.3 1.8
 6 8 -5 4.3 1.2
 -6 -8 -5 5.5 7.3
 -6 -8 5 3.1 4
 6 -8 -5 5.3 2.5
 6 -8 -5 6.3 1.4
 -6 -8 5 1.2 2.8
 6 8 5 7 1.3
 -6 8 -5 5.6 1.5
 6 8 5 5.7 2.1
 -6 8 -5 4.9 2
 6 -8 -5 4.1 2.6
 6 8 5 5.4 1.6
 7 -8 5 16.6 2.2
 7 8 -5 19.7 2.3
 7 -8 5 12.6 3.4
 -7 -8 -5 13.1 3.2
 7 -8 5 15.8 2.6
 7 8 -5 16.8 2.7
 7 -8 -5 12.3 3.5
 7 8 5 16.5 3
 7 8 5 16 2
 -7 -8 5 15.2 3.3
 7 8 5 15 2.1
 -7 -8 5 5.6 7.3
 7 -8 -5 14.8 2.1
 7 -8 -5 14.7 3.2
 0 9 -5 77.59 3
 0 -9 -5 73.59 3
 0 -9 -5 78.19 4.8
 0 -9 5 73.39 3.6
 0 -9 5 78.29 3.7
 0 -9 5 82.69 4.7
 0 -9 -5 77.09 4
 0 -9 5 85.99 5.1
 0 -9 5 77.79 4.7
 0 9 5 74.39 3
 0 -9 5 74.79 3.7
 0 -9 -5 89.59 6.3
 0 9 5 67.49 3.2
 0 9 -5 75.69 3.2
 -1 -9 -5 164.08 8
 1 -9 5 182.58 8.4
 -1 -9 -5 182.08 8.2
 -1 9 5 187.88 7.1
 -1 -9 -5 181.28 9.1
 1 9 -5 183.38 6.7
 1 9 -5 169.88 6.7
 1 -9 5 194.68 8.9
 1 -9 5 169.48 7
 -1 -9 -5 177.38 7.8
 -1 -9 -5 181.18 7.8
 -1 9 5 185.68 6.8
 -1 -9 -5 178.08 8.5
 1 -9 5 178.58 7.4
 -1 -9 5 182.68 8.3
 -1 -9 5 179.38 7.4
 -1 -9 5 178.78 8.6
 -1 9 -5 187.38 7
 -1 -9 5 190.78 8.8
 1 9 5 191.68 7
 1 -9 -5 192.38 8.9
 1 -9 -5 185.38 7.7
 1 -9 -5 191.68 7.9
 -1 -9 5 171.88 7.8
 1 -9 -5 187.08 7.6
 1 9 5 176.88 6.6
 1 -9 -5 177.58 6.7
 -1 -9 5 176.58 7.3
 -1 9 -5 186.58 6.9
 1 -9 -5 188.38 8.7
 1 9 5 178.08 6.9
 2 -9 5 133.29 6.9
 -2 -9 -5 119.69 5.8
 2 9 -5 118.59 4.6
 2 -9 5 124.49 5.6
 -2 -9 -5 117.49 5.9
 2 9 -5 121.69 4.9
 2 -9 5 138.69 6.4
 -2 -9 -5 106.89 5.7
 -2 -9 -5 121.69 6
 -2 9 5 127.09 4.9
 2 9 -5 126.09 4.8
 -2 -9 -5 123.19 7.4
 -2 9 5 124.39 5.3
 -2 -9 -5 122.89 6.5
 2 -9 5 124.89 4.9
 -2 -9 5 117.69 5.6
 2 -9 -5 133.79 7.2
 -2 9 -5 126.79 5.2
 2 -9 -5 120.49 4.9
 2 9 5 121.49 5.1
 -2 -9 5 125.49 6.4
 2 -9 -5 108.09 5.6
 2 -9 -5 119.29 5.4
 -2 -9 5 115.49 6
 -2 -9 5 130.09 7.1
 2 9 5 124.39 5.1
 2 -9 -5 119.59 5.6
 -3 -9 -5 8.7 3.2
 3 9 -5 7.8 1.1
 3 -9 5 6.6 1.1
 -3 -9 -5 4.9 1.4
 -3 -9 -5 7.9 1.9
 3 9 -5 7.6 1.1
 3 -9 5 8 1.6
 -3 9 5 8.3 1.1
 3 9 -5 7.4 0.9
 -3 9 5 8.4 1.4
 3 -9 5 9.3 2.3
 -3 -9 -5 8.3 2.2
 3 -9 5 9.8 2.5
 3 9 5 9.6 1.3
 -3 9 -5 9.6 1.4
 3 9 5 6.6 1.1
 3 -9 -5 8.4 1.6
 -3 -9 5 9.1 2.9
 -3 -9 5 6.7 2
 3 -9 -5 9.1 1.5
 -3 -9 5 10 1.9
 3 -9 -5 9.6 2.7
 3 9 5 9.3 1
 3 -9 -5 7.5 1.1
 -3 -9 5 9 2.2
 -4 -9 -5 61.29 8.6
 4 -9 5 61.19 4.7
 4 -9 5 56.19 4
 -4 -9 -5 59.99 4.1
 -4 -9 -5 59.49 4.1
 -4 -9 -5 76.69 7.1
 4 -9 5 58.29 3.3
 4 9 -5 58.89 3.2
 4 9 -5 56.49 3.1
 4 -9 5 55.19 4.7
 -4 9 5 61.29 3.7
 -4 9 5 55.39 3.1
 4 9 -5 60.69 2.9
 4 9 5 57.59 3.5
 -4 9 -5 61.79 3.8
 4 -9 -5 63.79 3.9
 4 -9 -5 61.49 3.9
 4 9 5 58.49 3
 -4 -9 5 60.39 4.9
 4 -9 -5 62.19 3.3
 -4 -9 5 53.99 3.8
 4 -9 -5 71.09 6.3
 4 9 5 62.39 3.6
 -4 -9 5 62.59 5.9
 -5 -9 -5 93.39 5.3
 5 9 -5 97.29 4.6
 -5 -9 -5 94.79 6.6
 5 -9 5 98.19 5.5
 -5 9 5 85.89 5.1
 5 -9 5 91.29 6
 -5 9 5 90.69 4.4
 5 -9 5 95.19 4.8
 5 -9 5 80.39 5.9
 -5 -9 -5 97.49 7.9
 5 9 -5 96.09 4.7
 5 -9 -5 90.49 4.5
 5 9 5 94.09 4.9
 5 9 5 92.19 4.3
 -5 -9 5 86.69 7.4
 5 -9 -5 92.29 6.7
 -5 9 -5 83.49 5.1
 5 9 5 93.09 5
 -5 9 -5 86.69 4.5
 5 -9 -5 94.69 5.3
 -5 -9 5 92.19 6.5
 5 -9 -5 89.49 5.1
 6 9 -5 10.3 1.7
 6 -9 5 5.5 1.3
 6 -9 5 12.5 2.4
 -6 9 5 5 2.1
 -6 -9 -5 8.2 3.1
 -6 9 5 8.2 1.5
 -6 -9 -5 6.7 3.9
 -6 -9 -5 7.5 2.2
 6 9 -5 9.6 1.8
 6 -9 5 7.1 2.7
 6 9 5 6.9 1.3
 6 -9 -5 10.8 2.1
 6 -9 -5 5.6 3.5
 -6 -9 5 2.9 3.9
 6 9 5 9 1.9
 -6 -9 5 6.5 2.9
 6 -9 -5 8.7 1.4
 6 9 5 11.2 2
 -6 9 -5 6.9 2.2
 6 -9 -5 9 2.1
 -6 9 -5 9.2 1.6
 7 -9 5 0.7 1.5
 7 -9 5 2.1 1.9
 -7 -9 -5 5.2 3.9
 -7 -9 -5 1.6 2.5
 7 9 -5 0.2 1.6
 7 9 5 3.5 1.6
 7 9 5 3.1 1.2
 -7 -9 5 -0.8 2.5
 7 -9 -5 0.5 3.3
 7 -9 -5 2.3 1.4
 0 -10 -5 440.06 18
 0 -10 -5 472.85 18.1
 0 -10 5 467.85 19.2
 0 -10 -5 477.65 18.1
 0 -10 5 478.05 18.9
 0 10 5 490.55 17.2
 0 -10 -5 483.55 19.1
 0 -10 5 471.55 17.7
 0 -10 5 470.05 17.7
 0 -10 -5 496.65 19.6
 0 10 -5 486.95 16.8
 0 -10 5 490.75 18.6
 0 10 -5 472.45 16.9
 0 -10 5 482.85 18
 0 10 5 481.55 16.8
 -1 -10 -5 79.99 4.5
 -1 -10 -5 80.79 4.5
 1 -10 5 82.59 4.3
 1 10 -5 85.99 3.3
 -1 10 5 81.09 3.4
 1 -10 5 83.79 3.9
 -1 10 5 84.49 3.8
 1 -10 5 89.29 5.1
 1 -10 5 86.89 5.2
 1 -10 5 91.69 5.7
 -1 -10 -5 81.09 5.8
 1 10 -5 78.49 3.3
 -1 -10 -5 83.49 4.5
 -1 -10 5 86.39 5.1
 1 10 5 83.19 3.6
 -1 -10 5 79.29 5.3
 -1 -10 5 78.69 4.1
 1 10 5 80.09 3.6
 1 -10 -5 85.19 4.3
 1 -10 -5 79.99 4.4
 1 -10 -5 81.89 5.3
 1 -10 -5 81.69 4.4
 1 -10 -5 84.39 5.6
 -1 -10 5 87.29 5.5
 -1 10 -5 89.39 3.6
 -1 -10 5 76.89 4.2
 -1 -10 5 84.89 4.3
 -2 -10 -5 81.49 6.3
 -2 -10 -5 86.19 4.8
 2 10 -5 86.49 3.6
 -2 -10 -5 81.09 5.2
 2 -10 5 75.89 5.5
 -2 10 5 83.59 3.6
 2 10 -5 84.19 3.3
 2 10 -5 92.69 3.6
 -2 -10 -5 88.39 4.7
 2 -10 5 85.99 4.4
 -2 -10 -5 77.89 4.7
 -2 10 5 87.99 4.1
 2 -10 5 83.79 5.2
 2 -10 -5 84.19 5.8
 2 -10 -5 80.39 4.5
 -2 -10 5 87.09 5.9
 2 10 5 85.89 3.4
 -2 -10 5 83.69 5.2
 -2 10 -5 85.39 4
 -2 -10 5 80.79 4.5
 2 -10 -5 80.49 4.1
 2 -10 -5 87.49 4.5
 2 -10 -5 82.09 3.5
 -2 -10 5 79.09 4.7
 -3 10 5 257.37 10.3
 3 -10 5 243.38 11.3
 -3 -10 -5 251.17 11.7
 3 10 -5 257.37 9.7
 -3 -10 -5 259.57 10.9
 3 10 -5 248.28 9.4
 3 -10 5 256.47 12
 -3 10 5 258.37 9.8
 3 -10 5 254.97 10.7
 -3 -10 -5 254.47 11
 3 10 -5 260.17 9.8
 -3 -10 -5 261.27 13.2
 3 10 5 252.77 10.1
 3 -10 -5 259.47 10.8
 -3 -10 5 254.87 10.7
 3 -10 -5 254.57 9.7
 3 10 5 272.97 10.2
 -3 -10 5 252.77 12.5
 3 -10 -5 257.07 10.7
 -3 -10 5 240.28 11.3
 -3 10 -5 268.97 10.4
 3 10 5 257.77 9.6
 -3 -10 5 264.57 11.7
 3 -10 -5 271.77 12.6
 4 10 -5 89.19 4.3
 -4 -10 -5 87.49 5.3
 -4 -10 -5 95.79 7.6
 -4 10 5 88.69 4.2
 4 10 -5 93.49 4.5
 4 -10 5 87.49 6.1
 4 10 -5 89.89 3.9
 4 -10 5 81.49 4.6
 4 -10 5 85.69 5.7
 4 -10 5 91.69 5.2
 -4 10 5 82.89 4.7
 -4 -10 -5 90.49 5.3
 -4 -10 -5 88.69 6.3
 4 -10 -5 91.39 5
 4 -10 -5 93.09 6.7
 4 10 5 89.69 4.1
 -4 -10 5 97.49 5.2
 4 -10 -5 93.79 5.2
 4 10 5 90.39 4.6
 -4 -10 5 85.79 6
 4 -10 -5 92.99 4.2
 -4 -10 5 83.29 7
 -4 10 -5 84.79 4.8
 -5 10 5 48 2.9
 5 -10 5 44.6 4.6
 -5 -10 -5 48.5 5
 -5 10 5 45.5 3.5
 5 -10 5 53.59 3.1
 -5 -10 -5 46.9 3.8
 5 10 -5 44.4 3.1
 5 10 -5 45.6 3
 5 -10 5 40.8 4.7
 -5 -10 -5 38.9 5.9
 5 -10 5 44.6 3.8
 -5 -10 5 42.5 5.9
 5 -10 -5 49.8 3.8
 -5 -10 5 47.4 4.9
 5 10 5 47.6 3.3
 5 10 5 50.69 3.3
 5 10 5 47.1 2.8
 5 -10 -5 51.59 3.8
 -5 10 -5 44.8 3.6
 5 -10 -5 53.39 5.3
 5 -10 -5 49.1 3
 -5 10 -5 49.5 3
 -6 -10 -5 1 2.3
 6 -10 5 2.2 1.7
 -6 -10 -5 -0.7 3.2
 -6 10 5 0.6 2.2
 -6 10 5 0.9 1.1
 6 -10 5 1.6 4.1
 6 10 -5 2.4 1.3
 6 -10 5 1 1.2
 6 10 -5 0.4 1.9
 -6 -10 -5 0.4 2
 6 -10 -5 1.6 1.2
 -6 -10 5 -1.3 2.4
 6 -10 -5 2.5 2
 6 -10 -5 0.5 1.8
 -6 10 -5 2.1 2.1
 -6 -10 5 0.1 4.3
 6 10 5 0.8 0.9
 6 10 5 5 1.7
 6 10 5 1.1 1.2
 6 -10 -5 0.6 2.4
 -6 10 -5 1.3 1.1
 0 -11 5 207.28 9.4
 0 -11 5 200.78 8.4
 0 -11 -5 199.48 8.8
 0 -11 5 210.88 10.1
 0 -11 -5 201.38 9.8
 0 -11 5 182.58 9
 0 11 -5 211.38 7.5
 0 11 5 199.58 7.4
 0 -11 -5 209.48 10.2
 0 -11 5 205.88 8.3
 0 -11 -5 197.98 8.7
 0 -11 -5 191.28 8.8
 0 11 5 210.68 7.9
 0 -11 5 205.38 9.7
 -1 -11 -5 179.18 8.2
 1 11 -5 198.18 6.8
 -1 11 5 186.68 7.3
 1 -11 5 181.38 9.4
 -1 -11 -5 187.98 8.8
 -1 11 5 188.08 6.9
 -1 -11 -5 180.68 9.8
 -1 -11 -5 173.48 8.1
 -1 -11 -5 178.38 8.2
 1 -11 5 190.78 8.8
 1 -11 5 170.98 7.4
 1 -11 5 182.98 7.9
 1 -11 -5 178.18 9.4
 -1 -11 5 173.48 7.7
 -1 -11 5 181.08 7.8
 -1 -11 5 187.78 9.4
 1 -11 -5 186.18 8.2
 1 -11 -5 175.18 7.8
 1 11 5 174.48 6.7
 -1 -11 5 178.38 7.7
 1 -11 -5 194.08 9.4
 1 11 5 184.68 7.1
 -2 -11 -5 208.78 9.2
 2 -11 5 211.08 9.6
 2 11 -5 193.08 7.4
 -2 -11 -5 200.98 9.6
 2 11 -5 209.58 7.7
 -2 -11 -5 211.18 9.3
 -2 -11 -5 212.48 11.1
 2 -11 5 210.28 10.4
 -2 11 5 202.38 7.8
 -2 -11 -5 209.88 9.1
 2 11 -5 195.08 7.9
 2 -11 5 200.18 8.8
 -2 11 5 202.08 8.2
 2 -11 -5 184.28 8.2
 -2 -11 5 206.98 8.8
 -2 11 -5 205.08 8.2
 2 11 5 199.68 8
 2 -11 -5 205.98 10.6
 -2 -11 5 198.58 10.4
 2 -11 -5 196.18 8.8
 2 11 5 209.18 8
 2 -11 -5 218.98 9.1
 -2 -11 5 202.48 9.6
 3 11 -5 28.7 1.7
 -3 11 5 28.6 2.4
 3 -11 5 30.9 2.8
 -3 -11 -5 30.1 3.1
 -3 -11 -5 29 5.1
 -3 -11 -5 34.7 5.3
 -3 11 5 29 2
 -3 -11 -5 31.1 3.1
 3 -11 5 22.9 3.6
 3 11 -5 32.7 2.1
 3 11 -5 28.1 1.9
 -3 -11 5 22.8 5.1
 3 -11 -5 32.9 3
 -3 -11 5 27.3 4.3
 3 -11 -5 29.1 1.8
 -3 -11 5 32.4 2.9
 -3 -11 5 30.4 3.5
 3 11 5 28 1.8
 3 -11 -5 30.7 2.9
 3 11 5 27.9 2.2
 3 -11 -5 27 4.1
 -3 11 -5 31.6 2.5
 3 11 5 28.2 2.2
 -4 -11 -5 42 3.6
 4 -11 5 35.6 4.1
 4 -11 5 38 3.4
 -4 -11 -5 38.4 3.5
 -4 11 5 37.8 3
 4 -11 5 38 4.4
 4 11 -5 41.1 2.6
 4 -11 5 38.6 2.3
 -4 -11 -5 41.5 4.4
 -4 11 5 35.1 2.4
 -4 -11 -5 39.7 5.4
 4 11 -5 41.4 2.7
 -4 11 -5 37.4 3
 4 -11 -5 38.6 4.8
 4 11 5 38.8 2.3
 4 -11 -5 38.4 2.4
 -4 -11 5 36.6 4.2
 4 -11 -5 42.6 3.4
 -4 -11 5 32 5
 4 11 5 38.3 2.8
 4 11 5 37.9 2.8
 4 -11 -5 40.6 3.4
 5 -11 5 51.99 4.9
 -5 -11 -5 36.1 6.7
 -5 11 5 48.6 3
 -5 -11 -5 60.89 5.5
 5 11 -5 51.99 3.3
 5 -11 5 50.69 5
 -5 11 5 55.99 5.2
 5 -11 5 55.69 4.2
 5 -11 5 49 3
 5 -11 -5 62.99 5.5
 -5 11 -5 43.7 5.5
 -5 -11 5 41.7 5.6
 -5 11 -5 48.9 3.1
 5 11 5 47.4 3.8
 -5 -11 5 45 5.8
 5 11 5 47.9 2.8
 5 -11 -5 59.49 6.7
 -6 -11 -5 6.9 3.8
 -6 11 5 13.5 3.7
 6 11 -5 14.4 2.2
 -6 -11 -5 5.7 3.4
 -6 -11 -5 15.2 2.7
 6 11 -5 7.9 2
 6 -11 5 10.7 2.8
 -6 11 5 15.4 2
 6 -11 5 12.2 2.3
 6 11 5 12.4 1.9
 6 11 5 9.2 2
 -6 11 -5 9.4 2.9
 -6 -11 5 3.9 4.3
 -6 -11 5 7 3.3
 6 -11 -5 10.5 2.3
 6 -11 -5 8 3.2
 6 11 5 9.1 1.3
 6 -11 -5 11.7 1.7
 6 -11 -5 11.5 3
 0 -12 5 131.49 7.5
 0 -12 -5 145.99 6.9
 0 -12 -5 140.79 7.8
 0 -12 5 132.09 6.1
 0 -12 5 141.79 8
 0 -12 -5 147.99 7
 0 -12 -5 142.19 6.7
 0 -12 5 141.99 7.4
 0 12 5 138.89 5.7
 0 -12 -5 147.79 8.3
 0 12 5 135.39 5.6
 0 12 -5 135.99 5.3
 0 -12 5 128.99 6.3
 1 -12 5 12.5 1.9
 1 -12 5 14.1 2.9
 -1 12 5 17.5 1.3
 -1 -12 -5 16.1 2.4
 1 -12 5 19.3 3.1
 -1 -12 -5 14.6 3.4
 -1 -12 -5 19.8 3.2
 -1 12 5 15 1.5
 -1 -12 5 12.4 2.8
 -1 -12 5 14.9 2.1
 -1 -12 5 14.5 2.1
 -1 -12 5 15.6 2.1
 -1 -12 5 16.1 3.3
 1 -12 -5 13.9 3.1
 1 -12 -5 12.1 2
 1 -12 -5 17.5 3.1
 -1 12 -5 15.9 1.4
 1 12 5 16.3 1.4
 1 12 5 15.7 1.1
 1 12 5 15.2 1.5
 1 -12 -5 18 2.4
 1 -12 -5 16.9 2.4
 -1 -12 5 17.1 3.1
 -2 -12 -5 37.3 3.4
 -2 -12 -5 39 3.4
 -2 12 5 38.2 2.5
 2 12 -5 40.3 2
 2 -12 5 37.5 3.1
 -2 -12 -5 39.3 3.4
 -2 -12 -5 41.7 7.5
 -2 12 5 37.7 2.2
 2 -12 5 36.1 3.8
 2 -12 5 35.2 5.1
 -2 -12 5 36.5 3.7
 2 12 5 36.7 1.9
 -2 12 -5 36.1 2.4
 2 -12 -5 32.3 3.1
 2 -12 -5 40.4 5.3
 2 12 5 35.7 2.3
 -2 -12 5 36.9 3
 2 -12 -5 36.8 3.2
 -2 -12 5 36.8 4.3
 -3 -12 -5 8.8 3.5
 -3 12 5 7.1 1.1
 3 -12 5 8.6 2.6
 -3 -12 -5 7.6 2
 3 -12 5 5.1 1.5
 -3 -12 -5 10 2.3
 3 12 -5 7.9 1.1
 -3 12 5 8.8 2
 -3 -12 -5 4.1 2.3
 3 -12 5 7 2.6
 3 12 5 6.5 1
 3 -12 -5 6.2 1.7
 -3 -12 5 5.1 2.9
 -3 -12 5 5.6 1.5
 3 12 5 7.9 1.3
 -3 12 -5 9.4 2.1
 3 -12 -5 4.7 2.7
 -3 -12 5 1.7 2.5
 3 -12 -5 7.5 1.9
 -4 12 5 25.7 2
 4 -12 5 23.9 2.8
 -4 12 5 27.1 2.5
 -4 -12 -5 27.7 5.5
 4 -12 5 20 3.4
 4 12 -5 24.4 2.1
 -4 -12 -5 23.3 4
 -4 -12 -5 25.5 3.1
 4 -12 5 25.5 4.3
 4 -12 -5 25.6 3
 4 -12 -5 17.8 3.6
 4 -12 -5 24.4 3
 -4 12 -5 24 2.1
 -4 12 -5 23.2 2.5
 -4 -12 5 17.6 3.6
 -4 -12 5 22.4 4.3
 4 12 5 25.1 2.4
 4 12 5 22.7 2.4
 4 -12 -5 23 1.8
 4 12 5 22.8 1.8
 5 12 -5 16.6 2.2
 5 -12 5 9.4 1.9
 -5 -12 -5 10.7 3
 -5 12 5 12.3 2
 5 -12 5 10.6 3.3
 -5 -12 -5 11.4 2.3
 -5 12 5 11.8 1.5
 -5 -12 -5 10 3.9
 -5 -12 5 7.7 3.4
 5 12 5 14 2.1
 5 -12 -5 16.7 2.6
 5 -12 -5 16 3.5
 -5 12 -5 13.3 2.1
 -5 -12 5 11.1 3.9
 5 12 5 14.8 1.7
 5 12 5 14.6 2
 5 -12 -5 11 2.3
 -5 12 -5 16.4 1.8
 -6 -12 -5 2.6 3.5
 -6 12 5 3.3 1.3
 6 -12 5 7.4 2.3
 -6 -12 -5 2.8 2.9
 -6 -12 -5 7.9 3.2
 6 -12 -5 1.8 3.5
 -6 -12 5 5.8 4
 6 -12 -5 7 3.1
 6 12 5 3.2 3
 -6 12 -5 5.8 1.5
 6 12 5 3.2 1.1
 0 -13 5 58.49 5.3
 0 13 5 60.79 2.6
 0 -13 5 53.79 4.4
 0 -13 5 50.59 3.6
 0 -13 -5 73.59 6.1
 0 13 -5 53.59 2.6
 0 -13 5 48.6 5.6
 0 -13 -5 64.29 5.3
 0 13 5 60.09 3
 0 -13 -5 62.19 7.1
 0 -13 5 54.09 3.7
 0 -13 -5 57.29 3.9
 1 -13 5 77.79 6
 -1 13 5 70.49 3.6
 -1 -13 -5 77.59 4.9
 -1 -13 -5 70.69 4.9
 1 -13 5 73.39 4.5
 -1 -13 -5 79.99 6.4
 -1 -13 -5 70.79 5.4
 -1 13 5 76.99 3.3
 1 -13 -5 73.49 5.9
 1 -13 -5 88.29 6.6
 1 -13 -5 78.49 4.4
 1 13 5 72.19 3.1
 1 13 5 72.29 3.6
 1 -13 -5 77.19 5.2
 1 -13 -5 71.29 5.7
 -1 -13 5 85.89 5.3
 -1 13 -5 75.69 3.5
 -1 -13 5 72.39 5.8
 -1 -13 5 78.59 6.1
 -1 -13 5 69.89 6.7
 -1 -13 5 74.89 4.4
 -2 13 5 49.7 3.3
 2 -13 5 49.6 3.8
 -2 13 5 52.89 2.7
 -2 -13 -5 47.1 3.9
 2 -13 5 50.09 5.2
 2 13 -5 53.19 2.5
 -2 -13 -5 54.09 4
 -2 -13 -5 48.3 5.5
 2 -13 5 42 4.3
 2 13 5 51.29 2.9
 2 -13 -5 59.09 4.1
 2 -13 -5 53.69 4
 2 13 5 49.4 2.4
 2 -13 -5 48.7 5.2
 -2 -13 5 53.69 3.7
 -2 13 -5 49.1 3
 -2 -13 5 45.6 4.3
 -2 -13 5 48.2 5
 -3 13 5 54.39 2.9
 -3 13 5 52.89 3.3
 -3 -13 -5 58.09 4.3
 -3 -13 -5 58.09 4.3
 3 13 -5 54.09 2.8
 3 -13 5 52.79 5.2
 3 -13 5 57.19 4
 -3 -13 -5 53.79 5.9
 3 -13 5 42.2 4.5
 3 13 5 53.59 2.7
 3 -13 -5 53.49 5.4
 3 -13 -5 52.79 4
 -3 -13 5 50.59 3.8
 3 -13 -5 54.09 4.1
 -3 -13 5 49.4 5.5
 -3 13 -5 51.99 3.4
 3 13 5 53.69 3.2
 4 -13 5 4.3 3.4
 4 -13 5 0.4 2.8
 4 -13 5 6.6 2.9
 -4 -13 -5 5 3.3
 -4 -13 -5 4.8 2.7
 4 13 -5 6.2 1.3
 -4 13 5 6.1 2.1
 -4 -13 -5 6.3 2.9
 -4 13 5 5.8 1.3
 -4 13 -5 8.4 1.7
 4 -13 -5 3.5 2
 -4 13 -5 7 1.8
 -4 -13 5 11.2 3.6
 4 13 5 7.6 1.7
 4 -13 -5 8.1 2.9
 4 -13 -5 6.3 3.2
 -5 13 5 9.5 1.4
 -5 -13 -5 6.5 1.9
 5 13 -5 8.5 1.6
 5 -13 5 7.8 2.2
 -5 -13 -5 7.2 3.9
 -5 13 5 8.3 2.2
 5 -13 5 2 3.1
 -5 -13 -5 1.6 3.9
 5 -13 -5 8.3 2.5
 5 13 5 8.1 1.9
 5 13 5 7.6 1.1
 -5 13 -5 6.6 1.9
 5 -13 -5 7.6 3.2
 -5 -13 5 1.3 3.8
 5 -13 -5 5.2 2.1
 -5 13 -5 7.9 1.4
 0 14 5 15 1.3
 0 -14 -5 15.4 2.6
 0 -14 -5 14.3 2.4
 0 -14 -5 15.1 2.5
 0 -14 5 12 3
 0 -14 5 9.7 2.7
 0 -14 -5 19.5 3.9
 0 -14 -5 13.9 3.1
 0 -14 5 12.7 2.2
 0 -14 5 12.3 3
 -1 -14 -5 103.99 7.5
 -1 -14 -5 99.39 6.5
 -1 -14 -5 99.89 5.8
 -1 -14 -5 102.69 5.7
 1 -14 5 104.59 7.2
 -1 14 5 101.29 4.2
 1 -14 5 91.89 5.4
 -1 -14 -5 109.79 6.1
 -1 14 5 99.39 4.6
 1 -14 5 93.09 6.1
 1 14 5 101.09 4.6
 -1 -14 5 97.99 6.1
 1 -14 -5 114.29 6.2
 1 -14 -5 99.69 5.8
 1 -14 -5 98.19 7.1
 1 -14 -5 102.89 6.9
 1 -14 -5 102.69 5.5
 -1 -14 5 107.19 7.1
 -1 -14 5 95.99 6.7
 -1 -14 5 98.89 5.5
 -1 14 -5 99.99 4.5
 1 14 5 101.79 4.5
 -2 14 5 15.2 1.9
 -2 14 5 17 1.5
 2 -14 5 18.4 2.6
 2 -14 5 23.1 4.3
 -2 -14 -5 17.4 2.7
 -2 -14 5 19.6 3.4
 2 14 5 18.1 1.8
 2 -14 -5 13.1 3.2
 -2 -14 5 19 3.9
 2 -14 -5 21.6 2.9
 2 14 5 16.7 1.4
 2 -14 -5 15.6 2.6
 -2 14 -5 17.8 1.9
 3 -14 5 30 4.9
 -3 -14 -5 32.2 3.4
 -3 -14 -5 32.8 5
 -3 14 5 28.9 2.1
 -3 14 5 27.2 2.5
 -3 -14 -5 26.9 3.5
 3 -14 5 27.1 3.3
 3 -14 -5 28.3 3.4
 3 14 5 25.8 3.8
 3 -14 -5 35.6 5.4
 3 -14 -5 30.9 3.4
 3 14 5 30 2
 -3 14 -5 29.4 2.6
 -4 14 5 34.4 2.3
 4 -14 5 28.2 4.2
 -4 14 5 32.7 3
 -4 -14 -5 35.2 5.3
 4 -14 5 31.8 3.6
 -4 -14 -5 37.5 3.5
 -4 14 -5 32.2 2.4
 4 -14 -5 31.7 4.4
 -4 -14 5 27.8 4.9
 4 14 5 31.8 2.2
 4 -14 -5 31.9 3.7
 -4 14 -5 31.8 3.1
 4 -14 -5 33 3.5
 -5 -14 -5 55.49 6.4
 5 -14 5 65.59 4.9
 -5 -14 -5 67.29 4.4
 -5 14 5 68.19 3.4
 -5 14 5 53.09 6.5
 5 14 5 68.69 3.4
 -5 -14 5 52.09 9.1
 -5 14 -5 65.69 3.5
 5 -14 -5 54.99 5.4
 5 -14 -5 76.29 4.9
 0 -15 5 249.18 12.8
 0 -15 -5 251.57 12.6
 0 -15 5 256.37 10.9
 0 15 5 249.78 9.8
 0 -15 5 232.18 11.4
 0 -15 -5 260.47 11
 0 -15 -5 256.37 11.3
 0 -15 -5 283.77 11.7
 0 -15 -5 255.97 12.8
 0 15 5 261.47 9.4
 -1 15 5 21.6 2.1
 -1 -15 -5 24.9 3.1
 -1 15 5 22.1 1.6
 1 -15 5 19.9 3
 -1 -15 -5 21.4 2.9
 -1 -15 -5 21.8 3.2
 1 -15 5 23.1 4
 -1 -15 -5 15.8 3.6
 1 -15 -5 20.5 2.8
 1 15 5 22.6 1.7
 -1 -15 5 24.3 3.7
 1 -15 -5 25 3.3
 -1 -15 5 21.9 3.9
 1 15 5 24.5 2.1
 -1 15 -5 21.2 2.1
 1 -15 -5 21 4.1
 2 -15 5 39.2 6.2
 -2 -15 -5 53.19 4.2
 -2 -15 -5 47 4.2
 -2 15 5 46.1 3
 2 -15 -5 54.49 4.8
 -2 -15 5 39.6 5.4
 -2 15 -5 47.5 3.8
 2 -15 -5 52.69 4.3
 2 15 5 49.9 3.4
 2 -15 -5 46.1 7.1
 -3 -15 -5 2.3 1.9
 3 -15 5 3.1 1.9
 -3 15 5 4.6 1.5
 -3 -15 -5 6.5 2.3
 3 -15 5 3.3 2.6
 -3 -15 -5 2.2 2.9
 -3 15 5 4.2 1
 -3 15 -5 4.9 1.1
 3 15 5 4.1 1
 -3 15 -5 4.1 1.5
 3 -15 -5 7.5 2.2
 3 -15 -5 2.2 1.8
 3 -15 -5 2 2.7
 -3 -15 5 1.8 2.9
 -4 -15 -5 14.1 4.1
 -4 15 5 17.1 3.3
 -4 -15 -5 8.3 2.7
 4 -15 5 11.1 3
 4 -15 5 11 2.6
 4 -15 -5 11.6 3.1
 -4 -15 5 10.2 3.8
 4 -15 -5 14.6 3.2
 4 15 5 9.6 2.5
 4 15 5 14.6 1.8
 4 -15 -5 18.4 4.7
 -4 15 -5 17.8 2.7
 0 16 5 36.2 2.1
 0 16 5 30.7 2.7
 0 -16 -5 36.7 3.9
 0 -16 -5 35.8 3.9
 0 -16 -5 32.9 4.4
 0 -16 5 36.6 4.8
 0 -16 -5 37.4 4.6
 0 -16 5 35.8 4.2
 0 -16 -5 37.5 3.6
 -1 -16 -5 61.19 4.4
 -1 16 5 47.2 3.3
 -1 16 5 52.79 2.7
 -1 -16 -5 56.29 5.4
 -1 -16 -5 52.29 4.3
 -1 -16 -5 57.19 4.5
 1 -16 5 50.29 4.5
 1 -16 5 51.29 5.4
 1 -16 -5 56.99 4.7
 1 -16 -5 57.89 4.3
 1 -16 -5 49.2 5.4
 -1 -16 5 44.8 4.8
 1 16 5 52.19 2.6
 2 -16 5 17 3
 -2 -16 -5 13.7 3.6
 -2 -16 -5 23.1 3.2
 -2 16 5 15.5 1.6
 2 -16 5 21 4.1
 -2 -16 -5 17.6 3
 -2 -16 5 12.2 3.4
 2 -16 -5 15.7 3.7
 2 -16 -5 17.5 2.8
 2 16 5 18.2 2.2
 2 -16 -5 12 2.4
 -2 16 -5 14.4 1.8
 -2 16 -5 16.3 2.4
 -3 -16 -5 21.3 3
 -3 16 5 23 4.3
 -3 -16 -5 19.8 4.9
 3 -16 5 24 3.2
 -3 -16 -5 23.6 3.5
 3 -16 -5 25.2 3.3
 3 16 5 23.8 2.2
 -3 -16 5 13.8 3.8
 -3 16 -5 22.3 2
 3 -16 -5 16.5 2.8
 3 -16 -5 19.1 4.4
 -4 -16 -5 36.1 5.5
 4 -16 5 30.3 4.6
 4 -16 5 34.4 4.3
 -4 16 5 34.6 3.4
 4 -16 -5 28.3 4.4
 0 -17 5 6.2 3
 0 -17 -5 3.8 2
 0 -17 -5 2.5 3
 0 -17 -5 6.4 2.2
 1 -17 5 88.29 6.6
 -1 17 5 82.89 3.8
 -1 -17 -5 89.79 5.6
 -1 -17 -5 80.99 6.3
 -1 -17 -5 83.79 5.8
 1 -17 -5 89.99 5.6
 1 -17 -5 73.79 9.5
 1 -17 -5 93.09 6.2
 -2 -17 -5 17.9 3.8
 2 -17 5 21.6 4.2
 -2 17 5 19.9 1.8
 -2 -17 -5 18.3 2.9
 -2 -17 -5 26.3 3.4
 2 -17 -5 16.9 3.7
 2 -17 -5 28.1 4
 2 -17 -5 20.9 3.1
 -2 -17 5 16.9 3.9
 -3 17 5 4.6 1.3
 3 -17 5 3.3 3.9
 -3 -17 -5 5.3 2.5
 -3 -17 -5 4.3 3.2
 -3 17 -5 5 1.4
 3 -17 -5 4.9 2.4
 3 -17 -5 1.8 3.2
 0 -18 -5 17.2 3.6
 0 -18 -5 25.7 3.3
 -1 -18 -5 38.2 4.5
 1 -18 5 33.3 4.7
 -1 -18 -5 40 4.4
 1 -18 -5 40 6.3
 1 -18 -5 36.7 5
 1 -18 -5 48.1 5.5
 0 0 6 1797.12 62.19
 -1 0 -6 477.25 16.9
 -1 0 6 474.55 16.6
 1 0 -6 454.45 16.4
 -1 0 -6 496.75 16.8
 1 0 -6 446.36 16.7
 1 0 6 449.06 16.8
 1 0 6 480.45 16.6
 -1 0 -6 441.96 16.8
 1 0 -6 508.75 16.7
 1 0 -6 471.85 16.8
 -1 0 6 475.05 17
 -1 0 -6 467.65 17.2
 1 0 6 477.15 16.9
 -1 0 6 503.55 16.8
 1 0 6 513.55 16.9
 -1 0 -6 456.25 16.5
 2 0 -6 20.8 1.1
 -2 0 -6 22.2 1.8
 -2 0 6 22.6 1.7
 2 0 6 21 1.5
 2 0 -6 24.2 1.4
 2 0 6 20.8 1.5
 -2 0 -6 23.2 1.4
 2 0 6 22.8 1.5
 -2 0 6 25.3 1.5
 2 0 -6 22.7 1.4
 2 0 6 21.8 1.2
 -2 0 6 22 1.2
 -3 0 6 749.42 25.7
 3 0 6 738.43 25.4
 3 0 6 699.13 25.9
 3 0 -6 729.23 25.7
 -3 0 6 718.43 25.3
 3 0 6 749.33 25.8
 -3 0 -6 733.63 25.8
 3 0 6 722.83 26
 -3 0 -6 733.03 26.3
 -3 0 -6 697.53 25.5
 3 0 -6 692.63 25.6
 -3 0 -6 723.43 26.6
 4 0 6 5.6 1.1
 4 0 -6 4.6 0.9
 -4 0 -6 5.3 1.6
 -4 0 6 6.7 1.2
 4 0 6 5.3 1.2
 4 0 6 7.4 1.4
 -4 0 6 3.3 0.7
 4 0 -6 7.2 1.3
 4 0 -6 5.2 1
 -4 0 -6 3.3 1
 -4 0 -6 6.3 1.1
 4 0 6 4.7 0.8
 -4 0 -6 4.7 0.8
 5 0 6 0.8 0.8
 5 0 -6 0.6 0.7
 5 0 6 0.8 0.8
 5 0 -6 0.1 0.6
 5 0 6 0.1 0.8
 5 0 -6 0.8 0.8
 -5 0 -6 0.1 1.8
 -5 0 6 0.4 1.4
 -5 0 -6 1.2 1.5
 5 0 6 -0.2 0.8
 6 0 -6 2.6 1.4
 6 0 -6 2.5 1.1
 6 0 6 3.3 1.6
 -6 0 6 1.5 1.9
 6 0 6 2.9 1.2
 6 0 -6 1 2.2
 6 0 6 2.6 1.3
 -6 0 -6 6.3 2.5
 6 0 -6 1 1.4
 7 0 6 97.29 5.6
 7 0 -6 101.09 5.5
 -7 0 6 99.19 6.7
 7 0 -6 111.29 5.5
 -7 0 6 86.59 7.4
 7 0 6 104.59 5.5
 -8 0 -6 6.6 3.8
 8 0 -6 14.4 3
 -8 0 6 10.7 3.4
 8 0 6 13.4 2.9
 8 0 6 13.8 2.6
 0 -1 -6 527.45 18.5
 0 1 6 501.95 18.3
 0 1 6 542.75 18.6
 0 1 -6 521.15 18.4
 0 -1 -6 513.95 18.4
 0 -1 -6 514.65 18.5
 0 1 6 499.65 18.5
 0 -1 6 511.95 18.5
 0 -1 6 539.25 18.3
 0 -1 6 575.34 18.5
 0 1 -6 544.65 18.5
 0 -1 6 540.95 18.8
 0 -1 -6 508.05 18.4
 1 -1 6 411.66 14.8
 1 1 -6 424.56 14.7
 -1 1 6 419.16 14.6
 -1 1 6 417.26 14.8
 -1 -1 -6 391.36 15.2
 -1 -1 -6 411.46 14.9
 -1 -1 -6 418.46 14.8
 -1 -1 -6 367.16 15
 1 -1 6 433.96 14.8
 1 1 -6 438.76 14.7
 1 1 -6 420.46 14.8
 1 -1 6 422.36 14.6
 -1 -1 -6 446.36 15
 -1 -1 -6 397.86 14.6
 -1 1 6 429.06 14.8
 1 -1 6 407.26 14.8
 1 -1 -6 404.56 14.7
 1 -1 -6 400.16 14.5
 -1 -1 6 416.86 14.7
 -1 1 -6 433.16 14.9
 1 1 6 430.16 14.8
 1 1 6 391.56 14.8
 -1 1 -6 429.06 14.7
 -1 -1 6 430.56 15.1
 -1 -1 6 381.36 14.6
 -1 -1 6 413.86 14.5
 1 -1 -6 424.36 14.7
 1 1 6 416.96 14.6
 2 -1 6 657.53 22.5
 2 -1 6 625.54 22.6
 -2 1 6 655.83 22.5
 -2 1 6 642.54 22.2
 2 -1 6 637.14 22.1
 2 1 -6 609.54 22.3
 -2 -1 -6 623.04 22.6
 -2 -1 -6 653.13 23
 -2 -1 -6 574.44 22.4
 -2 -1 -6 653.43 22.4
 2 1 -6 626.84 22.4
 2 1 -6 655.43 22.3
 -2 -1 -6 636.34 22.3
 2 1 6 642.74 22.2
 -2 1 -6 662.13 22.5
 2 -1 -6 659.53 22.3
 2 -1 -6 640.54 22.4
 -2 -1 6 656.13 22.4
 -2 1 -6 624.74 22.5
 2 1 6 651.63 22.5
 2 1 6 605.54 22.5
 -2 1 -6 615.64 22.7
 -2 1 -6 622.24 22.7
 2 1 6 610.14 22.5
 -2 -1 6 630.14 22.8
 2 -1 -6 606.54 22.8
 3 1 -6 200.38 7.9
 3 1 -6 195.48 7.9
 -3 1 6 202.58 7.6
 3 -1 6 209.68 8
 3 -1 6 201.28 8.2
 -3 1 6 211.48 8
 -3 -1 -6 205.58 8.2
 3 -1 6 206.48 7.6
 -3 -1 -6 211.38 8.8
 -3 -1 -6 216.08 8
 3 1 -6 210.38 7.9
 -3 -1 -6 212.38 8.7
 3 1 6 210.48 7.7
 -3 1 -6 212.18 8.1
 -3 1 -6 203.18 8.8
 3 -1 -6 204.08 7.9
 -3 -1 6 185.78 7.4
 3 1 6 203.18 8.2
 -3 1 -6 206.88 8.4
 3 1 6 205.68 8.1
 -3 -1 6 203.18 7.9
 -3 1 -6 192.98 7.7
 3 -1 -6 208.08 7.9
 3 1 6 216.88 8.1
 3 -1 -6 210.28 8
 4 -1 6 6.2 1.5
 4 1 -6 4.7 0.9
 4 1 -6 7.8 1.2
 4 -1 6 5.6 0.9
 -4 1 6 3.5 0.7
 -4 1 6 4.9 1
 4 -1 6 5.5 1.1
 4 1 -6 6.9 1.2
 -4 -1 -6 5.2 1.4
 -4 -1 -6 5.9 1.2
 -4 -1 -6 6.2 1.2
 -4 1 -6 3.5 0.9
 4 1 6 7.5 1
 -4 -1 6 3.3 1
 -4 1 -6 6.1 1.6
 4 1 6 6.7 1.4
 4 -1 -6 5 1
 4 -1 -6 3.9 0.8
 4 1 6 3.9 0.9
 5 -1 6 235.98 10.2
 5 -1 6 253.67 10.6
 5 -1 6 256.37 10.5
 5 1 -6 241.38 10.2
 -5 -1 -6 266.87 11.5
 5 -1 6 257.77 9.6
 -5 1 6 267.17 11.5
 5 1 6 264.97 10.4
 5 1 6 257.97 9.7
 5 1 6 244.48 10.6
 5 -1 -6 248.18 10.1
 5 -1 -6 225.48 9.9
 -5 1 -6 247.58 9.7
 -5 -1 6 268.87 11.7
 5 1 6 265.17 10.6
 -5 1 -6 266.47 11.1
 -5 1 -6 242.68 10.4
 -6 -1 -6 227.58 10.5
 6 -1 6 222.88 9.3
 -6 1 6 195.38 10.3
 6 1 -6 185.88 8.8
 6 1 -6 214.18 9.1
 6 -1 6 196.18 9.2
 6 1 -6 204.28 8.9
 6 -1 -6 214.38 8.9
 -6 1 -6 208.68 10
 6 1 6 211.68 9.3
 6 1 6 212.78 9.4
 -6 -1 6 202.78 10.4
 6 1 6 213.78 8.4
 6 -1 -6 213.28 9.1
 7 -1 6 0.6 1.2
 7 -1 6 0.7 1.6
 -7 -1 -6 0.6 3.1
 -7 -1 -6 2.4 2.7
 7 1 -6 2.6 1.9
 7 1 -6 0.9 0.8
 -7 1 6 1.2 2.2
 -7 -1 6 3.6 3.6
 7 -1 -6 1.1 1.3
 7 1 6 2.2 1.5
 7 1 6 3.4 1.9
 7 -1 -6 1.9 1.5
 -7 -1 6 3.7 2.5
 8 -1 6 5 2.7
 -8 1 6 -1.7 3.4
 8 1 -6 1.5 1.3
 -8 -1 -6 -1.3 3.6
 8 -1 -6 2.5 2.4
 -8 1 -6 -3 3.4
 -8 -1 6 3 3.2
 8 -1 -6 -1.2 2
 8 1 6 0.8 1.9
 8 1 6 -1 3.3
 0 -2 6 680.03 22.7
 0 -2 -6 647.64 22.9
 0 -2 -6 660.33 22.6
 0 -2 6 646.44 22.4
 0 -2 6 647.84 23.1
 0 -2 6 633.34 22.7
 0 -2 -6 637.94 22.7
 0 2 -6 651.93 22.6
 0 2 6 650.53 22.5
 0 -2 -6 665.73 22.8
 0 2 6 608.24 22.6
 0 2 -6 653.03 22.8
 0 -2 -6 650.43 22.7
 -1 -2 -6 174.98 7
 1 -2 6 200.48 6.9
 1 -2 6 184.08 7
 1 -2 6 197.98 7.4
 -1 -2 -6 187.48 6.8
 1 -2 6 185.18 7
 -1 2 6 183.68 6.7
 -1 -2 -6 192.78 7.5
 1 -2 6 181.98 6.6
 -1 2 6 197.38 6.8
 -1 -2 -6 179.38 6.9
 -1 -2 -6 173.08 7.3
 -1 2 6 187.38 7
 1 2 -6 184.18 6.9
 1 2 -6 177.58 6.8
 1 2 -6 186.98 6.8
 1 -2 6 197.88 7.3
 -1 -2 -6 176.78 6.9
 -1 -2 6 176.88 7.3
 1 2 6 192.28 7
 1 -2 -6 200.38 6.8
 -1 -2 6 187.08 6.8
 1 -2 -6 184.38 6.8
 -1 -2 6 175.18 6.6
 1 -2 -6 181.38 6.9
 1 2 6 170.58 6.9
 -1 2 -6 197.68 6.9
 -1 2 -6 185.28 6.9
 -1 2 -6 187.58 7.1
 1 2 6 189.28 6.7
 1 2 6 166.88 6.9
 2 -2 6 154.58 6
 -2 -2 -6 155.18 6.5
 -2 2 6 148.59 5.6
 2 -2 6 138.99 6
 -2 -2 -6 150.38 5.8
 -2 2 6 150.98 5.9
 2 -2 6 153.48 5.9
 -2 -2 -6 157.58 6
 2 2 -6 142.39 5.7
 -2 -2 -6 158.08 5.8
 2 -2 6 144.39 5.5
 2 2 -6 145.59 5.8
 2 2 -6 149.29 5.7
 -2 2 -6 150.48 6
 2 -2 -6 155.48 5.8
 2 2 6 146.49 5.5
 -2 -2 6 131.49 5.3
 -2 -2 6 152.08 6.4
 2 2 6 146.59 6
 -2 2 -6 150.08 5.8
 2 -2 -6 147.89 5.7
 -2 2 -6 152.68 6.1
 2 -2 -6 143.99 5.8
 2 -2 -6 155.08 5.7
 -2 -2 6 143.79 5.6
 2 2 6 151.68 5.9
 -2 2 -6 149.29 5.9
 2 2 6 147.09 5.9
 3 -2 6 1237.48 42.8
 3 2 -6 1168.28 42.5
 3 2 -6 1186.28 42.5
 3 2 -6 1115.39 42.4
 -3 -2 -6 1184.38 42.6
 3 -2 6 1233.38 42.6
 -3 2 6 1099.19 42.9
 3 -2 6 1219.98 42.2
 3 -2 6 1215.98 42.8
 -3 2 6 1212.88 42.2
 3 -2 6 1178.98 42.5
 -3 -2 -6 1285.87 43.5
 -3 -2 -6 1331.17 43.9
 -3 2 -6 1255.67 43.6
 3 -2 -6 1263.47 42.4
 -3 -2 6 1326.97 43.4
 3 -2 -6 1184.68 42.5
 3 2 6 1236.88 42.3
 3 2 6 1187.38 42.7
 3 2 6 1211.68 42.7
 3 -2 -6 1184.48 42.6
 -3 -2 6 1199.58 42.3
 3 2 6 1234.78 42.9
 4 -2 6 32.5 1.9
 -4 -2 -6 28.2 2.9
 4 -2 6 31.8 2.3
 4 -2 6 26.2 2
 4 -2 6 29.8 2.2
 -4 -2 -6 27.8 2.2
 -4 2 6 26.2 2.1
 4 2 -6 30 2
 4 2 -6 30.9 2.1
 4 2 -6 31.8 2
 4 -2 -6 27.6 2
 4 2 6 27.4 2.1
 4 -2 -6 24.6 2.2
 4 2 6 32 1.9
 4 -2 -6 29.3 2
 -4 2 -6 34 2.7
 4 2 6 27 2.3
 -4 2 -6 28.8 2.3
 4 2 6 31.6 2.2
 5 -2 6 68.19 3.9
 -5 2 6 60.39 4.5
 5 2 -6 57.19 3.5
 -5 2 6 52.99 2.9
 -5 -2 -6 67.19 4.8
 -5 2 6 57.19 3.6
 5 -2 6 53.69 3.5
 5 2 -6 54.69 3.3
 5 -2 -6 60.19 3.4
 5 2 6 60.19 3.6
 -5 2 -6 58.59 3.1
 5 2 6 62.39 3.8
 5 -2 -6 57.39 3.3
 -5 2 -6 61.19 3.8
 -5 2 -6 65.19 4.5
 5 -2 -6 62.89 3.5
 -5 -2 6 60.39 4.7
 -6 -2 -6 37.1 4.3
 6 2 -6 38.8 3
 6 2 -6 39.7 2.9
 6 -2 6 39.4 3.2
 -6 2 6 44.8 4.3
 6 2 -6 42.2 3.4
 6 -2 6 40.4 3.1
 -6 -2 -6 41.5 5.3
 6 2 6 40.3 3.4
 6 -2 -6 36 4
 -6 2 -6 40.4 4.4
 -6 -2 6 41.3 4.3
 6 -2 -6 40.4 2.9
 6 -2 -6 43.6 3.2
 6 -2 -6 42.9 3.3
 6 2 6 43.3 2.7
 6 2 6 40.8 3.2
 -6 -2 6 36.9 5.1
 6 2 6 37.3 3.3
 -7 2 6 78.49 5.9
 7 2 -6 89.89 4.6
 7 -2 6 89.39 5.1
 7 2 -6 84.99 5.2
 -7 -2 -6 72.69 7
 7 -2 6 90.79 4.9
 -7 -2 -6 75.49 5.9
 7 -2 -6 83.79 4.5
 7 -2 -6 88.89 4.8
 -7 -2 6 68.19 6.9
 -7 -2 6 77.39 6
 7 2 6 82.79 4.8
 7 2 6 86.39 5.5
 -8 -2 -6 24.5 5.5
 8 -2 6 25.8 3.5
 8 2 -6 27.6 2.9
 8 2 6 26.8 3.5
 -8 2 -6 32.8 6
 8 -2 -6 35.7 3.6
 0 -3 -6 1493.65 49.1
 0 -3 -6 1413.96 48.8
 0 3 6 1325.07 48.6
 0 3 -6 1258.47 48.9
 0 3 -6 1427.66 48.9
 0 -3 6 1337.37 48.6
 0 -3 6 1487.65 49.4
 0 -3 6 1436.66 48.8
 0 -3 -6 1465.15 49.4
 0 -3 -6 1481.15 48.8
 1 3 -6 322.67 10.8
 1 -3 6 298.07 10.9
 -1 -3 -6 305.37 11
 -1 -3 -6 308.07 11.6
 -1 3 6 326.87 11
 -1 -3 -6 293.67 11.5
 -1 -3 -6 325.97 11.2
 -1 -3 -6 297.87 10.9
 1 3 -6 308.17 10.8
 -1 -3 -6 309.47 10.8
 1 -3 6 296.97 11.4
 1 3 -6 280.77 10.8
 1 -3 6 325.17 11.7
 -1 3 6 320.57 10.7
 1 -3 6 292.07 10.9
 -1 -3 -6 296.37 10.9
 1 -3 -6 294.57 10.9
 -1 3 -6 290.07 11
 -1 3 -6 295.97 10.9
 1 3 6 282.27 10.9
 1 -3 -6 287.27 10.8
 -1 3 -6 304.27 10.8
 1 -3 -6 295.37 10.8
 -1 -3 6 282.27 10.7
 1 -3 -6 301.97 11.2
 -1 -3 6 300.27 10.5
 1 3 6 302.67 10.6
 1 -3 -6 310.87 10.7
 -1 -3 6 283.67 11
 -1 -3 6 289.27 12.5
 1 3 6 299.27 10.9
 1 3 6 282.87 10.9
 2 3 -6 178.38 7
 -2 -3 -6 181.38 7.3
 2 -3 6 188.98 7.3
 -2 3 6 189.08 7.2
 2 -3 6 180.18 7.2
 -2 -3 -6 186.08 7
 -2 -3 -6 200.88 8
 -2 3 6 194.28 6.9
 2 -3 6 184.78 7
 -2 -3 -6 192.88 7.2
 2 -3 6 182.18 7.5
 2 3 -6 180.48 7
 -2 -3 -6 184.68 8.1
 2 -3 -6 196.68 7.2
 2 3 6 187.08 6.8
 -2 3 -6 188.98 7.1
 -2 -3 6 184.88 7.7
 2 -3 -6 189.38 7.1
 2 -3 -6 187.48 7.1
 -2 -3 6 181.78 6.8
 2 3 6 190.68 7.2
 2 3 6 170.28 7.2
 -2 3 -6 183.28 7.4
 2 3 6 182.68 7.3
 -2 -3 6 184.68 7.7
 -2 3 -6 194.58 7.3
 3 -3 6 238.68 9.1
 3 3 -6 224.88 8.9
 -3 -3 -6 236.38 9.2
 -3 -3 -6 253.07 10.1
 3 -3 6 234.48 9.2
 3 3 -6 231.28 9
 -3 -3 -6 240.88 9.5
 -3 3 6 236.38 8.7
 3 -3 6 209.08 9.2
 -3 -3 -6 255.07 9.8
 3 -3 6 227.98 9.2
 -3 -3 -6 251.17 9.1
 3 3 -6 225.18 8.9
 -3 3 6 237.68 9.1
 -3 -3 6 226.48 9.9
 -3 -3 6 240.08 9.8
 3 -3 -6 231.78 9
 3 3 6 232.88 9.2
 -3 3 -6 228.28 9.1
 3 3 6 236.78 9.1
 3 -3 -6 246.98 8.9
 3 3 6 239.18 8.7
 3 -3 -6 230.78 8.9
 3 -3 -6 224.58 8.9
 3 3 6 235.98 9.3
 -3 3 -6 237.68 9.2
 4 3 -6 26.7 1.9
 4 -3 6 27.3 2.1
 4 -3 6 24.3 2.1
 -4 3 6 25.7 1.7
 -4 -3 -6 26.3 2.2
 4 3 -6 27.8 2.1
 -4 -3 -6 24.4 2.9
 4 -3 6 27.9 2.2
 4 3 -6 29.7 2
 4 3 6 27.6 1.7
 4 -3 -6 27.4 2
 4 -3 -6 28.6 2
 4 3 6 27.6 2.3
 -4 -3 6 30.2 2.9
 4 -3 -6 25.7 1.9
 -4 3 -6 28.1 2.6
 4 3 6 26.8 2.1
 4 3 6 27.3 2.1
 -4 3 -6 26.3 2.2
 5 3 -6 120.19 5.7
 5 -3 6 120.29 6
 -5 3 6 118.59 5.1
 -5 3 6 122.29 6.7
 -5 -3 -6 115.29 5.5
 -5 3 6 123.79 5.9
 5 3 -6 122.09 5.6
 -5 -3 -6 141.09 7.3
 5 3 -6 112.09 5.5
 -5 -3 -6 121.89 8
 -5 -3 6 130.89 7.7
 -5 3 -6 113.09 6.2
 -5 -3 6 125.19 7.1
 5 -3 -6 127.79 5.7
 5 -3 -6 121.09 6.9
 5 -3 -6 126.69 5.8
 -5 3 -6 126.19 6.3
 5 3 6 125.79 6.1
 5 -3 -6 120.89 5.6
 5 3 6 121.79 5.8
 -5 3 -6 116.49 5.3
 5 3 6 122.19 5.3
 6 3 -6 13 1.8
 6 -3 6 8.8 1.7
 6 3 -6 12.5 2.1
 -6 3 6 13.7 2.8
 -6 -3 -6 11.2 3.6
 -6 -3 -6 17.2 3.4
 6 3 -6 10.1 2.1
 6 -3 6 8.6 1.7
 6 -3 -6 12.2 1.9
 -6 -3 6 13 2.9
 6 3 6 16.6 2.6
 6 3 6 10.3 1.9
 6 3 6 9.2 1.4
 6 -3 -6 14.7 2.9
 6 -3 -6 14.9 1.9
 -6 3 -6 10.1 1.8
 6 -3 -6 17.5 2.4
 -6 -3 6 15.3 3.9
 -7 -3 -6 20.5 4.2
 7 -3 6 28.2 3.4
 -7 3 6 26.6 4
 7 -3 6 32.1 3
 -7 -3 -6 25.7 4.1
 7 3 -6 28.1 2.6
 7 3 -6 19.9 3.2
 7 3 6 22.1 2.7
 -7 -3 6 19.1 4.7
 7 3 6 35.3 4.1
 7 3 6 29.6 2.8
 7 -3 -6 25.2 2.7
 7 -3 -6 25.8 2.7
 -7 -3 6 23 3.7
 8 -3 6 4.9 2.6
 8 3 -6 5.5 2.4
 8 -3 6 6.2 1.8
 -8 -3 -6 -0.1 4.9
 8 -3 -6 8.9 2.1
 -8 -3 6 7.8 3.2
 8 3 6 7.7 2.5
 -8 3 -6 9.6 4.5
 0 4 6 320.97 11.1
 0 -4 6 280.57 10.8
 0 4 6 310.87 10.9
 0 4 -6 301.97 10.9
 0 -4 6 293.07 10.9
 0 -4 -6 320.07 11.2
 0 -4 -6 321.87 11.8
 0 4 -6 279.07 11.9
 0 -4 6 288.47 11.4
 0 -4 6 320.07 11.9
 0 -4 -6 304.97 11.1
 0 -4 -6 316.87 11.3
 0 -4 6 326.77 11.7
 0 4 -6 293.77 11.1
 0 4 -6 312.17 10.9
 0 -4 6 300.27 10.9
 -1 -4 -6 191.18 7.7
 -1 -4 -6 191.88 7.1
 -1 -4 -6 172.18 6.8
 1 -4 6 173.88 8.1
 1 4 -6 187.28 7
 1 -4 6 188.78 7.1
 1 4 -6 206.48 6.9
 1 -4 6 186.48 7
 -1 4 6 209.18 7.2
 -1 -4 -6 187.28 7.8
 1 4 -6 199.48 7
 -1 4 6 196.38 6.9
 1 -4 6 191.78 7.6
 -1 -4 -6 184.18 7.2
 -1 -4 -6 185.88 7.3
 -1 -4 -6 190.48 7.9
 1 -4 -6 193.18 7.2
 1 -4 -6 182.28 6.9
 1 4 6 191.08 7.1
 1 -4 -6 183.68 7
 1 4 6 173.08 7.8
 -1 4 -6 182.78 7.2
 -1 4 -6 198.68 7
 1 -4 -6 195.28 7.6
 -1 -4 6 173.58 7.4
 -1 4 -6 173.08 7.3
 1 4 6 188.18 6.8
 -1 -4 6 165.18 7.3
 -1 -4 6 202.08 7.8
 2 -4 6 158.38 6.3
 2 -4 6 140.99 5.9
 -2 -4 -6 155.48 7
 2 4 -6 161.38 6
 2 -4 6 152.48 6.1
 -2 -4 -6 158.48 6.3
 -2 -4 -6 160.38 6.5
 2 4 -6 157.28 6
 -2 -4 -6 158.88 6.3
 -2 -4 -6 158.38 7.3
 2 -4 6 154.68 6.7
 -2 4 6 166.48 5.9
 -2 4 6 163.28 6.3
 -2 4 -6 145.89 6.9
 -2 4 -6 165.28 6.3
 -2 4 -6 150.48 6.4
 2 4 6 157.68 6.3
 2 4 6 160.68 6.2
 -2 -4 6 164.88 6.9
 -2 4 -6 161.18 6.2
 2 -4 -6 159.58 6.1
 2 4 6 146.49 6.2
 2 -4 -6 158.28 5.9
 -2 -4 6 155.28 6.8
 2 -4 -6 163.08 6
 2 -4 -6 156.18 6.2
 2 4 6 153.28 5.8
 -3 -4 -6 426.06 16.2
 -3 -4 -6 404.66 15.7
 -3 4 6 403.96 15.2
 3 -4 6 414.16 15.3
 -3 -4 -6 394.56 15.3
 3 4 -6 400.96 14.9
 3 -4 6 415.26 15.1
 3 4 -6 395.76 15
 -3 -4 -6 412.86 16.7
 3 -4 6 408.66 15.5
 3 4 -6 402.16 14.9
 -3 4 6 397.46 14.7
 -3 -4 -6 412.56 15.2
 3 4 6 394.96 14.7
 3 4 6 412.66 15.1
 -3 -4 6 419.16 16.2
 3 4 6 413.46 15.2
 3 -4 -6 395.36 14.9
 -3 -4 6 435.06 16
 -3 4 -6 439.86 15.3
 3 -4 -6 431.86 14.9
 3 -4 -6 408.86 15.1
 3 -4 -6 402.46 15
 4 4 -6 63.89 3.3
 4 -4 6 66.39 3.6
 4 4 -6 63.89 3.3
 -4 -4 -6 70.09 4.6
 4 4 -6 62.09 3.4
 4 -4 6 61.09 3.7
 -4 4 6 59.59 3.5
 -4 -4 -6 65.99 5.3
 -4 -4 -6 59.79 3.6
 4 -4 6 63.79 3.4
 -4 4 6 60.29 3
 4 4 6 61.09 3
 4 -4 -6 64.79 3.4
 -4 -4 6 61.89 4.4
 4 4 6 62.19 3.6
 -4 4 -6 66.29 3.6
 4 4 6 60.09 3.5
 4 -4 -6 63.59 3.4
 4 -4 -6 63.09 3.4
 -4 -4 6 69.49 5.4
 4 4 6 66.19 3.5
 5 -4 6 16.8 1.9
 5 -4 6 16.1 2
 -5 4 6 15.3 2.1
 5 4 -6 18.7 1.9
 5 4 -6 20.4 1.9
 -5 4 6 22 2.9
 -5 -4 -6 11.9 1.8
 -5 -4 -6 20.8 3.5
 5 4 -6 18.8 2.3
 -5 -4 -6 24.1 4.4
 5 -4 -6 12.2 2.6
 5 -4 -6 15.5 1.7
 5 4 6 15.2 2
 5 -4 -6 18.3 2
 -5 4 -6 17.6 1.8
 5 -4 -6 17.8 2
 5 4 6 14.7 1.6
 -5 4 -6 16.6 2.3
 5 4 6 14.4 1.9
 -5 -4 6 21.2 3.9
 5 4 6 16.9 2.3
 -6 -4 -6 3.5 3.4
 6 -4 6 6.7 1.7
 -6 4 6 6.3 1.5
 6 -4 6 4.5 1.2
 -6 -4 -6 4.9 2.3
 6 4 -6 8 1.7
 -6 4 6 7.3 2.5
 6 4 -6 3.9 1.3
 6 4 6 6 1.5
 6 4 6 6.1 1.2
 6 -4 -6 4.7 2.2
 -6 4 -6 5.3 1.3
 6 -4 -6 7 1.5
 -6 4 -6 2.5 2.2
 -6 -4 6 4.7 3.6
 6 4 6 4.7 1.6
 6 -4 -6 3.7 1.6
 -6 -4 6 4.8 2.6
 6 -4 -6 3.3 1.1
 6 4 6 5.4 1.9
 -7 -4 -6 -1.5 2.2
 -7 4 6 -3.5 2.6
 7 4 -6 0.3 1
 7 -4 6 1.8 1.4
 -7 -4 -6 2.7 3.2
 7 4 -6 2.1 3.4
 -7 -4 6 0.8 2.1
 7 -4 -6 0.7 1.2
 7 4 6 1.9 1.3
 7 4 6 -1.5 3.3
 7 4 6 0.5 1.1
 -7 -4 6 -5.6 3.9
 0 -5 6 1394.06 50.49
 0 -5 -6 1528.55 51.09
 0 -5 6 1509.55 51.09
 0 -5 -6 1501.05 50.49
 0 -5 -6 1397.26 49.9
 0 -5 6 1344.17 49.9
 0 -5 6 1447.76 50.79
 -1 -5 -6 28.1 1.8
 -1 -5 -6 24.2 1.9
 1 5 -6 27.9 1.4
 -1 -5 -6 27.3 1.9
 1 5 -6 23.7 1.7
 -1 -5 -6 31.3 2.6
 -1 -5 -6 27 2.3
 -1 -5 -6 24 1.5
 1 -5 6 30.7 1.6
 1 -5 6 30.5 2.3
 1 -5 6 32.4 2.4
 1 5 -6 25.6 1.5
 -1 5 6 28.7 1.4
 1 5 6 25.7 1.3
 1 5 6 27.5 1.5
 -1 -5 6 28.9 2.3
 -1 5 -6 28.3 1.6
 1 5 6 23.5 1.7
 1 -5 -6 27.8 1.5
 1 -5 -6 28.8 1.5
 1 -5 -6 25.3 1.7
 -1 -5 6 28.4 2.2
 -1 5 -6 27.3 1.8
 -1 5 -6 27.6 1.7
 -1 -5 6 24.8 1.4
 -2 -5 -6 656.13 23.1
 2 5 -6 631.04 22.8
 -2 -5 -6 666.13 24.4
 2 5 -6 688.03 22.8
 -2 -5 -6 653.53 23.4
 -2 5 6 671.43 23.1
 2 -5 6 631.94 23.5
 2 5 -6 652.43 22.5
 -2 -5 -6 631.84 23.2
 -2 5 6 666.13 22.7
 2 5 -6 602.14 22.8
 2 -5 6 613.74 22.8
 2 -5 6 641.34 23.1
 -2 -5 -6 677.23 24
 2 -5 6 641.34 23.8
 2 5 6 625.94 23
 2 5 6 650.23 23
 2 -5 -6 631.54 22.7
 -2 -5 6 631.54 23.2
 -2 5 -6 651.63 23
 2 -5 -6 655.63 23.1
 -2 -5 6 667.63 23.8
 2 -5 -6 632.54 22.9
 -2 5 -6 650.93 23.1
 2 5 6 654.83 22.6
 2 5 6 621.74 23.1
 3 5 -6 153.58 6.2
 -3 -5 -6 153.38 6.6
 3 -5 6 160.18 7.1
 -3 -5 -6 153.58 6.8
 -3 5 6 156.78 6.1
 3 5 -6 144.39 6.3
 3 -5 6 154.08 6.5
 3 5 -6 143.59 6.2
 3 -5 6 151.58 6.3
 3 5 -6 156.18 5.9
 -3 5 6 136.99 6.4
 -3 -5 -6 174.68 8.3
 -3 -5 -6 172.78 7.6
 -3 5 -6 161.48 6.5
 3 5 6 160.68 6.5
 3 -5 -6 158.28 6.2
 3 -5 -6 155.58 6.5
 3 5 6 146.39 6.5
 -3 -5 6 163.38 7.4
 -3 -5 6 172.18 7.8
 3 5 6 154.08 6.4
 -3 -5 6 154.88 7.4
 3 5 6 153.08 6
 3 -5 -6 157.58 6.3
 4 -5 6 1.6 0.8
 4 5 -6 3.1 0.9
 -4 5 6 3.3 0.8
 4 -5 6 3.8 1.2
 4 -5 6 0.9 1.4
 4 5 -6 4.3 1.4
 -4 -5 -6 1 2.1
 -4 5 6 0.9 0.8
 -4 -5 -6 1.5 1.1
 -4 -5 -6 4.4 2
 4 5 6 2.6 0.8
 4 5 6 2.6 0.9
 4 -5 -6 3.6 1.8
 4 -5 -6 2.7 0.9
 4 -5 -6 3.7 0.9
 -4 -5 6 1.6 2.2
 -4 5 -6 1.7 0.8
 4 -5 -6 2.4 0.7
 -4 -5 6 4.4 1.8
 4 5 6 3.8 1.2
 4 5 6 2.7 1.1
 5 -5 6 211.38 9.2
 -5 5 6 213.08 9.9
 5 5 -6 208.88 8.8
 5 -5 6 208.38 8.8
 5 5 -6 210.78 8.8
 -5 -5 -6 222.78 11.9
 -5 -5 -6 209.88 9
 -5 5 6 206.58 8.4
 -5 -5 -6 231.88 10.7
 5 -5 -6 213.98 9
 -5 5 -6 206.48 9.2
 -5 -5 6 217.88 10.6
 5 -5 -6 192.88 8.5
 5 5 6 225.18 9.3
 -5 -5 6 212.38 11.1
 5 5 6 214.98 8.5
 -5 5 -6 209.08 8.5
 5 5 6 206.78 9.3
 5 -5 -6 224.18 9
 5 -5 -6 213.38 10.5
 5 5 6 214.18 9.1
 -6 5 6 90.19 6.2
 6 5 -6 104.09 5.1
 -6 -5 -6 92.29 7.8
 6 -5 6 115.39 5.6
 -6 5 6 96.89 4.7
 -6 -5 -6 103.29 6.9
 -6 5 6 95.19 5.8
 6 5 -6 98.09 5.2
 6 5 6 98.59 5.4
 6 5 6 103.49 5.5
 -6 5 -6 102.59 4.8
 -6 -5 6 103.29 7
 6 -5 -6 104.49 5.4
 -6 -5 6 95.39 7.6
 6 5 6 95.99 4.6
 6 -5 -6 92.59 6.5
 -6 5 -6 90.19 5.8
 6 -5 -6 107.09 5.3
 6 -5 -6 95.59 5
 7 5 -6 34.7 2.9
 7 5 -6 33.7 3.8
 7 -5 6 40 3.2
 -7 -5 -6 33.9 5.6
 -7 -5 -6 30.9 4.2
 7 -5 6 34.2 3.8
 7 5 6 39.9 3.2
 7 5 6 30.5 4.4
 -7 -5 6 31.2 4.2
 7 5 6 37.1 2.7
 7 -5 -6 38.2 2.9
 0 -6 6 10.8 1.5
 0 -6 -6 10.8 1.7
 0 -6 -6 10 0.9
 0 -6 6 8.9 1
 0 -6 6 10.7 0.9
 0 -6 6 10.7 1
 0 -6 6 12 1.8
 0 -6 -6 12 1.8
 0 6 6 10.1 0.7
 0 6 6 10.2 0.9
 0 -6 -6 11.4 1.3
 0 6 -6 11.1 0.9
 0 -6 6 12.1 1.8
 1 -6 6 257.27 10.6
 1 6 -6 288.27 9.7
 1 6 -6 270.27 9.7
 -1 -6 -6 274.07 10.4
 -1 6 6 267.37 9.6
 1 -6 6 277.97 11
 -1 -6 -6 281.17 10.4
 -1 -6 -6 274.27 9.9
 -1 -6 -6 270.37 10.3
 -1 -6 -6 261.37 10.8
 -1 6 6 283.07 10
 -1 -6 -6 262.77 10.5
 1 -6 6 274.37 9.9
 -1 -6 -6 281.27 11.3
 1 6 6 250.67 9.9
 -1 -6 6 261.17 10.3
 1 6 6 273.37 9.9
 -1 6 -6 241.58 10
 1 -6 -6 267.17 10.8
 1 -6 -6 248.78 9.6
 -1 -6 6 279.07 10.2
 1 -6 -6 262.97 9.8
 -1 6 -6 277.17 9.7
 1 -6 -6 256.97 10.1
 -1 6 -6 268.07 9.9
 1 6 6 261.47 9.5
 -1 -6 6 262.77 10.7
 1 -6 -6 281.67 11.1
 1 6 6 275.47 9.9
 1 -6 -6 273.57 10.2
 -1 -6 6 272.77 11
 -1 -6 6 253.07 10.6
 -1 -6 6 245.78 9.7
 2 -6 6 568.64 21.2
 -2 -6 -6 557.14 20.4
 -2 -6 -6 579.04 22.1
 2 6 -6 568.64 20.2
 -2 -6 -6 563.64 21.5
 2 6 -6 577.84 20.2
 -2 -6 -6 557.44 20.9
 -2 6 6 583.14 20.6
 -2 -6 -6 587.64 20.8
 2 -6 6 572.04 20.5
 2 -6 6 558.64 21.4
 -2 6 6 576.64 20.2
 2 6 -6 568.64 19.9
 2 -6 -6 554.94 20.1
 -2 -6 6 550.74 20.7
 -2 -6 6 583.14 21.4
 2 6 6 566.64 20.4
 -2 -6 6 584.64 21.6
 2 6 6 548.45 20.5
 2 -6 -6 590.94 21.9
 -2 -6 6 573.44 21.2
 -2 6 -6 579.74 20.4
 2 -6 -6 570.74 20.7
 2 -6 -6 570.94 20.3
 2 6 6 561.44 20
 -2 6 -6 576.24 20.6
 -3 -6 -6 498.15 19.3
 3 -6 6 456.75 17.2
 -3 6 6 467.65 16.8
 3 -6 6 423.46 16.8
 -3 -6 -6 446.06 17.4
 3 6 -6 474.15 16.9
 3 -6 6 456.05 17.8
 3 -6 6 449.26 18
 -3 6 6 475.75 17.3
 3 6 -6 454.05 16.9
 -3 -6 -6 480.05 18.5
 3 6 -6 494.35 16.7
 -3 6 -6 483.85 17.3
 -3 -6 6 465.65 17.4
 -3 -6 6 490.65 18.3
 3 6 6 461.35 16.7
 3 -6 -6 473.25 17
 3 6 6 418.36 17.4
 3 -6 -6 432.16 16.7
 -3 -6 6 512.15 18.8
 3 6 6 479.95 17.2
 3 -6 -6 494.95 18.8
 -3 -6 6 479.15 18.3
 3 6 6 429.76 17.2
 3 -6 -6 477.05 17.3
 -4 6 6 193.18 7.8
 4 -6 6 200.78 9.1
 -4 -6 -6 209.88 10.8
 -4 6 6 202.08 8.5
 -4 -6 -6 205.98 8.7
 4 6 -6 192.08 8
 4 -6 6 172.88 8.2
 -4 -6 -6 211.78 9.8
 4 -6 6 217.38 9.2
 4 6 -6 207.88 8.1
 4 6 6 201.28 8.5
 4 -6 -6 195.78 8.4
 -4 -6 6 200.88 9.6
 4 -6 -6 199.08 7.9
 4 6 6 196.18 8.4
 4 -6 -6 206.88 10
 -4 6 -6 194.28 8.5
 -4 -6 6 207.58 10.2
 5 6 -6 7.5 1.5
 -5 6 6 4.3 2
 -5 6 6 5.1 1.4
 5 6 -6 5.6 1.2
 -5 -6 -6 9.5 2.9
 5 -6 6 5 1.4
 -5 -6 -6 6.1 3.5
 -5 -6 -6 2.9 1.4
 -5 6 6 6.2 1.1
 5 -6 -6 6.6 2
 -5 -6 6 10.6 3.6
 -5 6 -6 4.6 1.3
 -5 -6 6 8.6 2.7
 5 6 6 5.6 1.4
 5 -6 -6 4 1.3
 5 6 6 3.3 0.9
 5 6 6 5.2 1.3
 -5 6 -6 5.2 1.2
 5 -6 -6 2.6 1.2
 -6 6 6 96.49 6.5
 -6 6 6 107.99 6.3
 6 6 -6 111.59 5.6
 -6 6 6 112.49 5.1
 -6 -6 -6 115.99 8.6
 6 -6 6 123.79 5.9
 6 6 -6 116.99 5.5
 -6 -6 -6 106.59 7.1
 6 -6 6 110.49 6.6
 6 6 6 113.49 5.1
 -6 6 -6 113.09 6.5
 6 6 6 109.49 5.8
 -6 -6 6 115.99 7.4
 6 6 6 121.09 6
 -6 6 -6 110.99 5.2
 6 -6 -6 114.29 5.9
 6 -6 -6 99.79 6.8
 -6 -6 6 101.49 8
 6 -6 -6 117.79 5.6
 7 6 -6 20.9 2.7
 7 -6 6 20.8 2.4
 -7 -6 -6 13.5 4.1
 -7 -6 -6 15.9 3.4
 7 -6 6 14.7 2.9
 7 6 -6 18.2 2.2
 7 6 6 15.8 1.9
 7 6 6 22 2.5
 -7 -6 6 12.6 5.4
 7 -6 -6 20.6 2.3
 -7 -6 6 22.2 4
 0 -7 6 273.87 10.8
 0 -7 -6 300.87 11.9
 0 -7 -6 308.57 11.4
 0 -7 6 288.77 11.6
 0 -7 6 300.57 11.8
 0 7 6 305.67 10.8
 0 -7 -6 289.97 10.6
 0 -7 6 305.37 12.1
 0 -7 -6 288.07 11.3
 0 7 -6 297.97 10.5
 0 7 6 296.37 10.5
 0 -7 -6 285.77 11.2
 0 -7 6 272.27 10.7
 0 -7 -6 293.87 12.1
 0 7 -6 285.47 10.6
 0 -7 6 306.77 10.5
 -1 -7 -6 40.5 2.6
 -1 -7 -6 43.9 2.7
 -1 -7 -6 41.8 2.2
 1 7 -6 44.2 2
 1 -7 6 45.2 2.2
 -1 -7 -6 46 2.8
 1 -7 6 42 2.2
 -1 -7 -6 42.4 3.1
 1 7 -6 45.9 2
 -1 7 6 45.2 2
 1 -7 6 47.4 3.4
 1 -7 6 43.2 3.1
 -1 -7 -6 41 2.9
 -1 -7 -6 41.4 3.5
 1 -7 6 43.8 2.4
 -1 7 6 44.4 2.3
 -1 7 -6 47.2 2.3
 1 7 6 43.7 2.2
 1 7 6 44 1.9
 -1 -7 6 44.6 1.9
 1 -7 -6 42.6 2.1
 -1 -7 6 46.5 3.3
 1 -7 -6 43.4 2.6
 -1 -7 6 40.3 2.2
 1 7 6 45.1 2.2
 -1 -7 6 42 2.5
 -1 -7 6 43.4 3.2
 -1 7 -6 45.2 2.1
 1 -7 -6 45.2 2.6
 1 -7 -6 44.9 3.4
 1 -7 -6 49.6 3.3
 -1 -7 6 46.5 2.7
 -1 -7 6 42.7 3.1
 2 -7 6 289.77 10.7
 2 7 -6 283.07 10.2
 -2 -7 -6 294.17 11
 -2 -7 -6 281.37 12.6
 2 7 -6 284.47 10.5
 -2 7 6 291.57 10.4
 -2 -7 -6 259.27 10.8
 2 7 -6 284.67 10.4
 -2 -7 -6 284.87 11.4
 -2 -7 -6 294.47 12.6
 2 -7 6 287.27 11.9
 -2 -7 -6 301.77 11.2
 -2 7 6 288.17 10.8
 -2 -7 -6 291.77 11.4
 2 -7 6 275.57 11.5
 -2 -7 6 283.57 11.5
 -2 -7 6 264.27 10.9
 2 7 6 287.27 10.3
 -2 -7 6 284.37 12
 2 7 6 284.27 10.6
 -2 7 -6 282.07 10.6
 2 -7 -6 270.17 10.9
 -2 -7 6 313.97 13
 2 7 6 273.57 10.7
 2 -7 -6 277.27 10.5
 -3 7 6 305.27 11.3
 3 -7 6 296.07 12.5
 3 -7 6 295.87 12.8
 3 -7 6 292.07 11.7
 -3 7 6 300.47 11.8
 3 7 -6 294.97 11
 -3 -7 -6 310.97 12.3
 -3 -7 -6 310.67 13.1
 -3 -7 -6 325.07 14.1
 -3 -7 -6 287.87 12
 3 7 -6 311.57 11.4
 3 -7 -6 282.77 11.3
 3 7 6 299.27 11.2
 3 -7 -6 322.97 13.6
 3 7 6 305.27 11.8
 -3 7 -6 306.37 11.8
 3 -7 -6 294.87 11.5
 -3 -7 6 328.17 13
 -3 -7 6 323.87 13
 3 7 6 319.57 11.7
 -3 -7 6 313.67 12
 3 -7 -6 308.87 11.9
 -4 7 6 227.08 8.8
 4 7 -6 227.88 8.6
 4 -7 6 223.98 9.3
 4 -7 6 223.98 10.2
 4 -7 6 220.88 10.3
 -4 -7 -6 226.58 11.9
 4 7 -6 234.78 9.1
 -4 -7 -6 225.28 10.8
 -4 7 6 238.28 9.6
 -4 -7 -6 222.58 9.7
 4 7 -6 227.38 9
 -4 -7 -6 239.28 9.8
 -4 7 -6 228.28 9.5
 4 -7 -6 220.08 9.1
 4 7 6 234.58 8.8
 -4 -7 6 217.18 11.3
 4 7 6 223.78 9.4
 4 7 6 228.38 9.4
 4 -7 -6 242.38 11.2
 -4 -7 6 221.68 10.7
 5 7 -6 174.98 7.4
 -5 -7 -6 174.28 10.6
 5 -7 6 169.18 8.6
 -5 7 6 170.88 7.1
 5 -7 6 165.68 7.7
 -5 -7 -6 174.98 9.4
 5 7 -6 169.28 7.4
 -5 7 6 172.58 7.9
 -5 7 -6 166.78 7.2
 5 7 6 180.18 7.9
 5 -7 -6 173.98 8.2
 5 -7 -6 169.78 9.5
 5 7 6 169.48 7.1
 -5 -7 6 171.28 10
 5 7 6 167.28 7.7
 -5 -7 6 176.08 9.4
 5 -7 -6 178.28 7.5
 -5 7 -6 170.08 8
 -6 -7 -6 5.8 2.6
 -6 -7 -6 9.8 3
 6 -7 6 9.1 1.6
 -6 7 6 12 1.6
 6 -7 6 9.9 2.7
 6 7 -6 6.7 1.3
 6 7 -6 8.6 1.6
 -6 7 6 6.1 2.2
 -6 -7 -6 7.8 3.5
 -6 -7 6 0.2 4.1
 -6 7 -6 10.1 1.7
 6 7 6 10.5 2
 6 7 6 6.8 1.3
 6 -7 -6 9.3 1.6
 6 -7 -6 9.7 2
 6 7 6 7.9 1.8
 -6 7 -6 6.2 2.2
 -6 -7 6 12 3.2
 6 -7 -6 5.3 3.9
 7 7 -6 98.29 5.2
 7 -7 6 102.59 6.1
 7 -7 6 84.99 5.9
 7 -7 6 107.89 5.1
 7 7 -6 95.09 7.8
 -7 -7 -6 74.19 10.5
 -7 -7 6 85.19 7.1
 7 7 6 84.79 6.2
 7 7 6 104.79 5.3
 -7 -7 6 88.89 11.3
 7 7 6 91.19 4.9
 0 8 6 0.6 0.4
 0 -8 -6 1 0.4
 0 -8 6 2.1 1.2
 0 -8 -6 0.7 0.7
 0 -8 -6 0.9 1.3
 0 -8 6 1.6 0.7
 0 -8 -6 1.7 1.3
 0 -8 6 1.3 1.3
 0 -8 6 1.1 1.3
 0 8 -6 0.6 0.4
 0 -8 -6 0.9 0.7
 0 8 -6 0.4 0.3
 0 -8 -6 0.8 0.8
 0 8 6 0.6 0.3
 -1 -8 -6 107.99 5
 -1 -8 -6 102.49 6
 1 -8 6 101.19 5.4
 1 -8 6 104.39 4.1
 1 8 -6 102.69 4.1
 -1 -8 -6 103.29 4.9
 -1 -8 -6 94.69 5.3
 -1 -8 -6 99.89 5.2
 1 -8 6 95.29 4.2
 -1 -8 -6 108.89 5.1
 1 8 -6 111.39 4.1
 -1 -8 -6 101.59 4.2
 -1 8 6 102.49 4.1
 -1 8 6 105.69 4.4
 1 -8 6 98.09 4.5
 1 -8 -6 103.59 5.8
 1 -8 -6 102.49 4.8
 1 -8 -6 108.09 4.9
 1 8 6 98.29 4.3
 -1 -8 6 101.79 5.5
 -1 -8 6 109.39 4.8
 -1 8 -6 101.79 4.2
 1 -8 -6 100.59 4.1
 1 -8 -6 105.09 5.6
 -1 8 -6 104.69 4.3
 1 -8 -6 106.19 4.8
 1 8 6 99.99 3.9
 2 -8 6 4.6 1.7
 2 8 -6 5.2 0.8
 -2 -8 -6 8.8 1.7
 2 8 -6 5.5 0.8
 -2 -8 -6 5.1 1.3
 -2 -8 -6 7.4 1.5
 2 -8 6 4.7 1.1
 2 -8 6 9.1 2.3
 2 8 -6 4.7 0.6
 -2 -8 -6 5 2.2
 -2 -8 -6 5.9 1.7
 -2 8 6 7.2 0.9
 2 -8 6 5.5 0.9
 -2 8 6 5.5 1
 -2 -8 6 4.3 1.1
 2 8 6 4.4 0.8
 -2 -8 6 4.1 1.5
 2 8 6 6.5 1
 2 -8 -6 7 2.1
 -2 -8 6 4.9 1.6
 2 -8 -6 4.9 1.1
 -2 -8 6 5.1 2
 2 -8 -6 5.8 1.2
 2 -8 -6 6.8 1.3
 -2 8 -6 5.4 0.9
 -3 -8 -6 75.69 4.4
 3 -8 6 85.69 5.3
 3 -8 6 80.89 4.3
 3 8 -6 76.99 3.3
 -3 -8 -6 76.79 6.1
 3 8 -6 81.79 3.7
 3 -8 6 77.59 5
 -3 -8 -6 79.69 5.2
 -3 8 6 74.59 3.6
 3 -8 6 81.59 3.9
 -3 -8 -6 80.59 4.6
 -3 8 6 79.29 4.1
 -3 -8 6 83.69 5.8
 3 8 6 78.89 4
 -3 -8 6 77.89 4.3
 -3 8 -6 84.19 4.1
 3 -8 -6 79.69 4.3
 3 -8 -6 73.69 3.6
 -3 -8 6 86.59 5.2
 3 8 6 77.79 3.5
 3 8 6 69.09 4
 -4 -8 -6 101.89 7.4
 -4 -8 -6 99.49 5.3
 4 8 -6 97.19 4.5
 4 -8 6 81.79 5.6
 4 8 -6 87.99 4.3
 -4 8 6 93.29 4.3
 -4 -8 -6 92.89 6.1
 4 -8 6 91.99 4.6
 -4 8 6 87.99 4.8
 4 -8 6 88.29 5.7
 -4 -8 -6 99.49 5.3
 4 8 6 88.09 4.7
 4 -8 -6 99.49 4.5
 4 -8 -6 100.29 6.6
 4 -8 -6 95.29 5
 -4 -8 6 89.89 6
 4 8 6 100.69 4.8
 4 8 6 94.19 4.2
 -4 8 -6 88.29 4.8
 -4 -8 6 91.69 6.7
 5 8 -6 7.3 1.4
 5 8 -6 6.4 1.4
 -5 8 6 8 1.3
 5 -8 6 5.7 1.3
 -5 -8 -6 4.5 1.5
 5 -8 6 6.7 2.2
 -5 -8 -6 6 2.3
 -5 -8 -6 7.3 3.5
 -5 8 6 7.2 1.9
 5 -8 -6 5.5 1.2
 5 8 6 4.3 1
 -5 -8 6 10.2 3.7
 -5 -8 6 3.8 2.2
 5 8 6 4.5 1.3
 5 -8 -6 5.4 2.4
 5 -8 -6 5.9 1.5
 -5 8 -6 8.2 1.9
 -5 8 -6 6.2 1.2
 5 8 6 7.3 1.5
 6 -8 6 27.6 3.2
 -6 -8 -6 25.7 4
 6 8 -6 22.5 2.6
 -6 -8 -6 20.9 4.8
 -6 8 6 24.9 3.6
 -6 -8 -6 24 3.3
 6 -8 6 25.6 3.8
 -6 8 6 22.1 2.1
 6 8 -6 19.4 2.2
 -6 -8 6 24.7 4.4
 6 -8 -6 18.3 3.6
 6 -8 -6 24.2 3.4
 6 -8 -6 23.3 3.1
 -6 8 -6 22.9 2.2
 6 8 6 23.8 2.9
 -6 -8 6 18.2 4.6
 6 8 6 26.9 3.5
 6 8 6 15.2 2.6
 7 8 -6 11.6 1.8
 7 8 -6 3.3 3.3
 7 -8 6 8 2.1
 -7 -8 -6 3.4 2.6
 7 -8 6 7.3 1.6
 7 -8 6 2.6 3.8
 -7 -8 -6 7.2 4
 7 8 6 5.9 1.4
 7 8 6 7.4 4.8
 -7 -8 6 10.1 3.2
 7 -8 -6 7.4 1.7
 7 -8 -6 6.7 5
 7 8 6 8.6 2
 0 -9 -6 112.79 5.3
 0 9 6 109.89 4.5
 0 -9 6 98.99 4.5
 0 9 -6 98.69 4.1
 0 -9 -6 107.69 4.2
 0 -9 -6 112.79 6
 0 -9 -6 103.49 5.1
 0 -9 -6 113.29 5.2
 0 -9 6 111.89 5.8
 0 -9 -6 104.59 6.1
 0 -9 6 108.99 5.8
 0 9 6 105.49 4.1
 0 -9 6 102.49 4.7
 0 -9 6 107.19 6.1
 0 9 -6 106.79 4.3
 -1 -9 -6 17.4 2
 -1 9 6 22.6 1.8
 -1 -9 -6 23.7 3.1
 -1 9 6 18 1.4
 -1 -9 -6 15.2 1.9
 1 9 -6 17.5 1.2
 -1 -9 -6 18.6 2.4
 1 -9 6 17.4 1.7
 -1 -9 -6 17.9 2
 1 -9 6 15.6 2.5
 1 9 -6 16.8 1.1
 1 -9 6 18 2.8
 1 -9 6 18.2 1.7
 1 -9 -6 17.8 1.8
 -1 9 -6 15.4 1.2
 -1 -9 6 15.8 1.7
 -1 -9 6 16.8 2.5
 -1 9 -6 17.2 1.4
 1 -9 -6 20.6 2.8
 -1 -9 6 17.6 1.8
 1 9 6 17.4 1.4
 1 -9 -6 17.7 1.9
 1 -9 -6 16.3 1.2
 1 9 6 17.8 1.1
 1 -9 -6 15.6 1.8
 1 -9 -6 19.8 2.6
 1 9 6 17.7 1.3
 -1 -9 6 16.8 2.7
 -1 -9 6 17.2 2.6
 -2 -9 -6 55.49 3.7
 2 -9 6 55.99 3.3
 -2 -9 -6 58.39 5.1
 2 9 -6 58.29 2.7
 2 -9 6 59.29 4.2
 -2 -9 -6 57.79 3.6
 2 9 -6 59.19 2.7
 -2 -9 -6 55.99 3.7
 -2 9 6 61.89 3.2
 2 -9 6 59.99 4.6
 -2 -9 -6 61.59 4.3
 -2 9 6 60.19 2.8
 2 -9 -6 66.79 5
 2 9 6 59.09 2.6
 2 -9 -6 58.59 3.5
 -2 -9 6 58.09 3.9
 -2 -9 6 56.89 4.2
 2 9 6 55.89 3
 2 -9 -6 59.09 3.5
 2 -9 -6 60.49 2.8
 -2 -9 6 56.29 4.6
 -2 -9 6 53.69 3.4
 -2 9 -6 58.19 3
 2 -9 -6 56.99 3.2
 3 9 -6 219.88 8.6
 3 9 -6 194.18 8.2
 3 -9 6 238.38 10.3
 -3 -9 -6 210.78 9.7
 -3 9 6 228.48 9.2
 -3 -9 -6 215.68 9.5
 -3 -9 -6 233.38 10.6
 3 -9 6 221.98 10.6
 -3 -9 -6 232.08 11.8
 3 -9 6 232.48 8.8
 -3 9 6 223.18 8.6
 3 9 -6 214.68 8.6
 3 9 6 231.88 8.5
 3 -9 -6 234.08 11.3
 -3 -9 6 234.68 10.4
 3 -9 -6 221.08 8.6
 -3 -9 6 209.18 9.3
 3 9 6 233.78 9
 -3 -9 6 225.78 11.1
 3 9 6 222.68 9
 3 -9 -6 213.58 9.3
 3 -9 -6 215.08 9.4
 -3 -9 6 226.08 10.4
 -3 9 -6 224.98 9.1
 4 9 -6 6.3 1.2
 -4 9 6 4.3 1.1
 -4 -9 -6 11.4 3.1
 -4 9 6 9.9 1.9
 -4 -9 -6 3.2 1.4
 -4 -9 -6 8.3 3.5
 4 -9 6 7.5 1.4
 -4 -9 -6 4.3 1.5
 4 -9 6 7.4 2.4
 4 9 -6 5.5 1.1
 4 -9 -6 3.8 1.3
 4 -9 -6 6.3 1.3
 4 9 6 7.2 1.1
 -4 -9 6 10.2 3.5
 -4 9 -6 5.2 1.2
 4 -9 -6 8.6 2.6
 4 -9 -6 7.4 1.6
 4 9 6 6.1 1.3
 4 9 6 6.7 1.4
 -4 -9 6 12.8 4.2
 5 -9 6 158.48 7.5
 5 9 -6 152.58 6.5
 -5 9 6 145.49 7.1
 -5 -9 -6 145.99 7.2
 5 9 -6 150.98 6.6
 5 -9 6 139.49 7.9
 -5 -9 -6 148.49 8.6
 5 -9 6 157.18 6.7
 -5 -9 -6 131.39 9.5
 -5 9 6 144.49 6.3
 5 -9 -6 155.68 7.1
 5 9 6 143.79 6.2
 5 -9 -6 142.89 8.6
 -5 9 -6 141.29 6.4
 5 9 6 147.99 6.9
 5 -9 -6 151.58 6.5
 5 -9 -6 146.09 7.1
 -5 9 -6 142.49 7.1
 -5 -9 6 133.69 9.1
 -5 -9 6 147.49 8.6
 5 9 6 147.19 6.9
 6 9 -6 125.19 6.2
 -6 -9 -6 119.39 7.8
 6 -9 6 137.19 6.9
 -6 9 6 133.19 5.8
 -6 9 6 127.19 7.5
 -6 -9 -6 110.79 8.8
 6 -9 6 137.29 6
 6 -9 6 122.39 7.4
 -6 -9 -6 130.09 6.6
 6 9 -6 139.99 6
 6 -9 -6 129.49 6.5
 6 -9 -6 139.19 6.8
 -6 9 -6 135.69 5.9
 6 -9 -6 140.49 6
 -6 9 -6 124.29 7.1
 6 9 6 124.99 6.5
 -6 -9 6 125.29 7.9
 6 9 6 134.39 6.4
 6 9 6 131.29 5.7
 -7 -9 -6 3.2 3
 7 -9 6 6.2 1.9
 -7 -9 -6 5.7 4.2
 7 -9 6 7.5 2.4
 7 -9 -6 7.7 2.4
 -7 -9 6 6.5 3.4
 7 9 6 2.9 2.1
 0 -10 6 16.8 2.5
 0 -10 -6 14.9 2
 0 -10 6 18 3
 0 -10 6 18.4 2.9
 0 10 6 17.3 1.4
 0 -10 -6 15.2 2
 0 10 6 16.3 1.1
 0 -10 -6 17.9 2.9
 0 -10 -6 14.6 2
 0 -10 6 13.1 1.7
 0 10 -6 15.9 1.1
 0 -10 6 14.3 1.8
 0 -10 -6 17.2 2.7
 0 10 -6 15.4 1.3
 -1 10 6 2.6 0.7
 -1 -10 -6 4.6 1.4
 -1 10 6 2.9 0.6
 1 -10 6 3.6 1.1
 1 10 -6 3.2 0.6
 -1 -10 -6 3.2 1.7
 1 10 -6 2.6 0.7
 -1 -10 -6 4.4 1.4
 -1 -10 -6 6.6 1.6
 1 -10 6 4.5 2.2
 1 -10 6 3.6 1.9
 -1 -10 -6 5.6 2.3
 1 -10 -6 5.3 1.4
 1 -10 -6 4.1 1.2
 1 -10 -6 1.9 1.5
 -1 -10 6 6 1.4
 1 10 6 3 0.7
 -1 -10 6 2.5 1.1
 -1 10 -6 4.2 0.7
 -1 -10 6 3 1.7
 1 -10 -6 4.3 0.7
 1 -10 -6 5 2.1
 1 10 6 3.8 0.8
 -1 -10 6 4.2 2
 -1 -10 6 2.7 1.8
 1 -10 -6 2.9 1.1
 2 10 -6 107.49 4.4
 -2 10 6 106.89 4.9
 -2 -10 -6 106.99 5.7
 -2 -10 -6 108.19 5.7
 2 10 -6 102.19 4.7
 -2 -10 -6 110.49 7.3
 2 -10 6 114.39 6.7
 2 -10 6 114.49 4.5
 -2 -10 -6 111.39 5.6
 2 -10 6 99.59 5.1
 -2 -10 -6 100.99 6.1
 -2 10 6 91.99 4.4
 2 10 6 109.99 4.8
 2 -10 -6 113.89 6.9
 -2 -10 6 112.89 6.3
 2 -10 -6 97.89 5.3
 2 -10 -6 105.19 4.4
 2 10 6 103.69 4.7
 -2 -10 6 109.89 6.7
 2 -10 -6 105.99 5.4
 -2 10 -6 109.79 4.8
 -2 -10 6 107.79 5.3
 2 10 6 107.09 4.3
 3 -10 6 48.5 4.6
 3 10 -6 51.69 2.8
 -3 -10 -6 55.99 4
 3 -10 6 59.09 3.7
 -3 -10 -6 53.29 5.7
 3 -10 6 54.59 2.8
 -3 -10 -6 51.99 3.8
 3 10 -6 53.89 2.9
 -3 -10 -6 46.5 4.4
 -3 10 6 49.7 3.2
 -3 10 6 54.69 2.8
 3 -10 6 49.8 4.3
 -3 -10 6 50.79 3.6
 3 -10 -6 49.5 2.7
 -3 -10 6 47.8 4.9
 -3 10 -6 50.99 3.2
 -3 -10 6 53.89 4.3
 3 -10 -6 55.79 3.7
 3 -10 -6 53.89 3.7
 3 10 6 54.19 3.1
 3 -10 -6 56.39 5
 3 10 6 49.3 2.6
 -3 -10 6 55.19 4.5
 3 10 6 50.69 3.1
 -4 -10 -6 34.4 3.3
 4 -10 6 29.9 3.9
 -4 -10 -6 36.7 3.3
 -4 10 6 33 2.2
 4 10 -6 33.3 2.4
 4 10 -6 29.3 2.3
 -4 -10 -6 30.9 4
 4 -10 6 25.3 3.8
 -4 -10 -6 31.1 5.1
 -4 10 6 31.9 2.9
 4 -10 6 36.9 2.4
 4 -10 6 33.6 3.1
 4 -10 -6 32.4 4.3
 4 10 6 33.5 2.6
 -4 10 -6 31.2 3
 4 10 6 30.6 2.7
 4 -10 -6 34.3 3.1
 4 -10 -6 33.3 3
 -4 -10 6 24.7 3.8
 4 -10 -6 31.4 2.2
 -4 -10 6 26.9 4.7
 4 10 6 32.9 2.1
 -5 -10 -6 5.9 2.7
 5 -10 6 8.1 1.8
 5 10 -6 11.1 1.6
 5 -10 6 9.8 1.5
 -5 -10 -6 8.6 1.9
 5 -10 6 13.1 3.1
 -5 -10 -6 6.9 3.5
 -5 10 6 9.5 1.8
 -5 10 6 10.6 1.5
 5 -10 -6 10.1 1.9
 -5 10 -6 9.5 1.5
 5 -10 -6 4.8 2.6
 -5 -10 6 10.4 3.9
 5 10 6 8.4 1.7
 5 10 6 9.5 1.7
 5 -10 -6 8.6 1.9
 5 -10 -6 12.1 1.7
 -5 -10 6 11.8 3.2
 5 10 6 8.7 1.3
 -5 10 -6 12.1 2.1
 -6 -10 -6 40 4.4
 -6 -10 -6 29.1 5.3
 6 10 -6 39.5 2.9
 -6 10 6 34.2 4.8
 6 -10 6 39.8 3.6
 -6 -10 -6 45.1 5.3
 -6 10 6 38.5 2.7
 6 10 -6 34.4 3.4
 6 -10 6 38 2.7
 6 -10 6 30.4 4.8
 6 -10 -6 40.1 6.2
 -6 10 -6 37.4 2.8
 6 10 6 33.5 3.6
 6 10 6 37.6 2.5
 6 10 6 40.5 3.5
 -6 -10 6 31.3 5.8
 6 -10 -6 43.1 4.5
 -6 10 -6 34.5 4.4
 6 -10 -6 36.1 2.6
 6 -10 -6 43.3 4.5
 -6 -10 6 32.1 4.6
 0 11 6 106.79 4.8
 0 -11 -6 117.19 7
 0 -11 -6 114.79 5.8
 0 -11 -6 109.99 5.7
 0 -11 6 109.89 6.4
 0 -11 6 111.09 5.2
 0 -11 6 107.39 5.1
 0 -11 -6 113.59 6.6
 0 11 -6 107.09 4.6
 0 -11 -6 119.79 5.9
 0 11 6 111.29 4.4
 0 -11 6 116.09 6.9
 0 -11 6 116.89 6.4
 -1 11 6 364.56 13.1
 -1 -11 -6 358.26 14.1
 -1 -11 -6 352.76 15.7
 1 -11 6 364.36 14.7
 1 -11 6 358.66 13.5
 1 11 -6 337.17 12.7
 -1 -11 -6 358.66 14
 -1 11 6 336.67 12.6
 -1 -11 -6 346.27 14.1
 -1 -11 -6 353.56 14.5
 1 -11 6 336.17 15.2
 1 -11 -6 345.17 15.3
 -1 -11 6 373.46 14.7
 -1 -11 6 308.97 13.4
 1 11 6 341.37 12.9
 -1 11 -6 347.27 12.8
 -1 -11 6 345.07 14.9
 -1 -11 6 366.96 15.3
 1 11 6 332.67 12.4
 1 -11 -6 365.16 14
 1 11 6 346.07 12.9
 -1 -11 6 323.87 13.3
 1 -11 -6 337.67 13.7
 1 -11 -6 355.56 14
 1 -11 -6 350.26 15.1
 -2 -11 -6 22.9 2.6
 2 -11 6 20.3 2.3
 2 -11 6 20.5 3.6
 2 -11 6 23.5 3.3
 -2 11 6 23.7 1.9
 -2 -11 -6 23.2 4.1
 -2 -11 -6 22.3 2.6
 2 11 -6 20.5 1.6
 2 11 -6 23.2 1.6
 -2 11 6 21.9 1.6
 2 -11 -6 21.4 1.4
 -2 -11 6 20.9 2.4
 2 -11 -6 24.6 3.8
 2 11 6 23 1.9
 -2 -11 6 19.7 3.5
 2 -11 -6 20.4 2.4
 2 -11 -6 17.9 2.1
 2 11 6 23 1.8
 2 -11 -6 21.6 2.4
 2 11 6 22.2 1.4
 -2 -11 6 21 3.1
 -2 11 -6 22.7 1.9
 3 11 -6 113.79 5.1
 3 -11 6 114.09 7.4
 -3 11 6 117.99 5.4
 -3 -11 -6 123.39 7.3
 3 -11 6 132.59 6.7
 -3 -11 -6 120.89 6.9
 -3 -11 -6 121.29 8.6
 3 11 -6 123.89 5.1
 -3 11 6 122.19 5.8
 -3 -11 -6 138.89 8.7
 -3 -11 6 115.39 6.6
 3 -11 -6 120.49 7.9
 3 -11 -6 124.49 5.1
 -3 -11 6 129.89 7.2
 3 11 6 115.59 5.5
 -3 -11 6 106.39 6.5
 3 11 6 124.29 5.6
 -3 11 -6 124.09 5.8
 -3 -11 6 142.29 10.8
 4 -11 6 26.8 3.9
 4 -11 6 29.6 2
 4 11 -6 26.6 2.2
 -4 -11 -6 24.8 3.1
 -4 -11 -6 24.6 4.8
 4 -11 6 30.3 3
 4 -11 6 28.4 4
 4 11 -6 28.2 2.3
 -4 -11 -6 29.9 4.1
 -4 -11 -6 29.5 3.3
 -4 11 6 31.3 2.7
 -4 11 6 30.2 2.2
 4 -11 -6 26.9 4.2
 -4 -11 6 25.9 4.7
 -4 11 -6 30.5 2.7
 4 -11 -6 28.1 3
 4 11 6 30.6 2.1
 4 11 6 26.7 2.4
 4 -11 -6 33.1 3.1
 4 -11 -6 26.8 2
 -4 -11 6 24 3.9
 4 11 6 27.2 2.5
 -5 11 6 72.29 4.4
 5 -11 6 61.89 3.3
 5 -11 6 55.79 5.2
 5 -11 6 72.09 4.7
 5 11 -6 63.99 3.7
 -5 -11 -6 57.19 6.6
 -5 11 6 56.89 4.1
 5 -11 6 49.4 5.6
 -5 -11 -6 55.59 5.3
 5 11 -6 64.99 3.7
 -5 -11 -6 62.09 4.5
 -5 11 -6 68.79 4.1
 5 -11 -6 69.69 4.5
 5 11 6 58.49 3.9
 -5 -11 6 53.79 5.5
 5 -11 -6 65.29 4.5
 5 11 6 65.69 3.9
 -5 11 -6 57.19 4.2
 -5 -11 6 51.39 6
 5 -11 -6 56.49 5.6
 5 -11 -6 65.89 3.3
 6 11 -6 0.6 2
 -6 -11 -6 0.6 3.2
 6 -11 6 -0.8 1.7
 6 11 -6 0.7 2
 -6 -11 -6 -0.4 2.3
 -6 11 6 0.3 1.2
 -6 11 6 2.8 3.6
 -6 -11 -6 1.2 2.7
 6 11 6 0.8 1.8
 6 -11 -6 -0.6 2.6
 -6 -11 6 -1.3 2.9
 -6 11 -6 2.1 2.7
 6 -11 -6 0.8 2.8
 6 -11 -6 2.6 1.4
 6 -11 -6 0.9 2.3
 6 11 6 5.4 2.5
 -6 11 -6 2.6 1.2
 6 11 6 1.6 1
 0 -12 -6 262.27 11
 0 -12 -6 256.37 10.8
 0 12 6 254.87 9.4
 0 12 6 254.47 9.8
 0 -12 6 242.98 11.6
 0 -12 6 255.87 12.2
 0 -12 -6 245.68 11.8
 0 12 6 242.88 9.6
 0 12 -6 264.87 9.4
 0 -12 -6 267.47 12.4
 0 -12 -6 268.57 11.1
 0 -12 6 238.98 10.3
 0 -12 6 265.97 11.6
 1 -12 6 31.6 4.1
 -1 -12 -6 31.3 4.2
 1 12 -6 32.1 1.7
 -1 -12 -6 32 2.9
 -1 12 6 33.1 2.2
 1 -12 6 24.3 3.4
 -1 -12 -6 30.6 3
 -1 12 6 29.6 1.8
 -1 -12 -6 30.2 3.1
 -1 -12 -6 32.8 3.7
 1 -12 6 30.3 2.8
 1 -12 -6 32.6 3.1
 -1 -12 6 25.4 2.7
 1 12 6 28.9 2
 -1 -12 6 28.5 3.9
 1 -12 -6 30 2.6
 1 12 6 31.6 2.1
 1 12 6 32.1 1.7
 -1 -12 6 29.7 3.6
 -1 12 -6 30.7 2
 -1 -12 6 32 3.6
 1 -12 -6 32.3 3
 1 -12 -6 33.3 4.1
 1 -12 -6 33.1 3.7
 -2 12 6 45.9 3.3
 -2 12 6 42.2 2.7
 2 12 -6 41.4 2.3
 2 -12 6 38.4 3.2
 -2 -12 -6 43.9 5.1
 2 -12 6 39.6 4.5
 -2 12 -6 42.1 2.7
 -2 -12 6 43.3 4
 2 12 6 42.1 2.2
 2 12 6 39.7 2.6
 2 12 6 43.9 2.7
 -2 -12 6 41.4 5
 2 -12 -6 45 4.8
 -3 12 6 148.29 6.2
 3 -12 6 146.39 8.6
 3 -12 6 156.18 7.4
 -3 -12 -6 158.28 7.6
 -3 -12 -6 164.88 7.8
 -3 -12 -6 138.79 8.2
 -3 12 6 146.69 6.7
 -3 -12 -6 144.49 9.6
 3 12 -6 159.28 7.1
 3 -12 6 145.79 8.1
 3 12 6 158.08 6.8
 3 -12 -6 152.78 7.5
 3 -12 -6 156.38 9.3
 -3 12 -6 144.19 6.8
 3 12 6 147.89 6.5
 -3 -12 6 141.79 8.1
 -3 -12 6 129.29 8.7
 3 12 6 153.18 6.1
 3 -12 -6 157.38 7.5
 -4 12 6 47.7 3.3
 4 -12 6 35.8 4.4
 4 -12 6 43.3 4.6
 -4 -12 -6 49.8 4
 4 12 -6 45.4 2.9
 -4 -12 -6 46.1 5.9
 4 -12 6 48.7 3.7
 -4 12 6 50.39 2.8
 -4 -12 -6 41.9 4.8
 4 12 6 46.1 3.2
 4 -12 -6 45.6 2.5
 4 -12 -6 47.2 3.8
 -4 12 -6 41.6 3.3
 4 -12 -6 46.4 5.3
 4 12 6 45 2.6
 -4 -12 6 33.6 5.3
 4 -12 -6 47 3.9
 4 12 6 46.7 3.3
 5 -12 6 49.3 3.9
 -5 -12 -6 38.3 5.7
 5 12 -6 46.8 3.4
 -5 12 6 46.1 3.9
 -5 -12 -6 45.8 5
 5 -12 6 56.69 9
 -5 -12 -6 48.9 4
 -5 12 6 49.4 2.9
 5 12 6 50.89 3.6
 5 12 6 43.2 3.4
 -5 12 -6 47.2 3
 5 12 6 49.5 2.8
 5 -12 -6 53.59 4.1
 -5 -12 6 41 5.3
 -5 12 -6 51.09 3.9
 5 -12 -6 42.8 5
 5 -12 -6 48.9 4
 -6 -12 -6 15.4 3.3
 6 -12 6 22.8 3.5
 -6 -12 -6 10.2 4
 -6 -12 -6 9.6 3.3
 6 12 6 20 2
 6 -12 -6 10.9 3.6
 -6 12 -6 16 2
 6 -12 -6 16.4 3.4
 -6 -12 6 4.7 5.3
 0 13 6 38.9 2.1
 0 -13 6 42.7 4.1
 0 13 6 41.2 2.5
 0 -13 6 44.8 4.2
 0 -13 -6 45.5 3.7
 0 -13 -6 41 3.6
 0 13 -6 41.4 2.2
 0 -13 -6 44.4 4.7
 0 -13 6 37 3.2
 0 -13 6 42 4.7
 0 13 6 41.9 2.6
 0 -13 -6 38.1 4.3
 1 13 -6 174.98 6.6
 -1 13 6 178.58 7
 -1 -13 -6 183.88 8.4
 1 -13 6 166.58 8.8
 1 -13 6 177.48 9.8
 -1 13 6 170.98 7.2
 -1 -13 -6 179.58 10.1
 -1 -13 -6 174.38 8.3
 -1 -13 -6 181.58 8.6
 -1 -13 6 170.38 8.9
 1 -13 -6 181.98 9.8
 1 -13 -6 181.18 8.4
 1 -13 -6 171.28 8.2
 1 -13 -6 183.78 9.6
 -1 -13 6 161.38 9.1
 -1 13 -6 169.28 7
 1 13 6 172.78 7.1
 1 -13 -6 183.38 8.5
 -1 -13 6 169.48 9.5
 2 -13 6 66.99 5.4
 -2 -13 -6 74.49 4.9
 -2 13 6 72.39 3.4
 2 -13 6 76.49 6
 -2 -13 -6 66.09 6.2
 2 -13 6 73.89 4.6
 -2 -13 -6 70.89 4.8
 -2 13 6 69.79 3.8
 -2 -13 6 69.39 5.2
 2 -13 -6 75.99 4.8
 -2 13 -6 71.89 3.9
 2 -13 -6 78.49 6.3
 -2 -13 6 61.59 5.5
 2 13 6 78.39 4.3
 2 13 6 75.19 3.3
 2 -13 -6 75.49 4.8
 -3 13 6 16.8 1.6
 3 -13 6 10.3 2.8
 -3 13 6 15.9 1.9
 3 13 -6 11.4 1.6
 -3 -13 -6 17 4.3
 -3 -13 -6 15.2 2.6
 3 -13 6 13.6 2.2
 3 -13 6 12.3 3.3
 -3 -13 -6 18.6 3.1
 3 13 6 15.2 1.5
 3 -13 -6 11.2 3.1
 3 13 6 16 2
 -3 13 -6 15.4 2
 3 -13 -6 14.6 2.4
 -3 -13 6 14.2 3.7
 3 -13 -6 9.5 1.9
 -4 -13 -6 33.8 5.3
 -4 13 6 32.7 2.9
 4 -13 6 33.5 4.3
 -4 13 6 37.2 2.5
 4 -13 6 36.8 3.5
 -4 -13 -6 40.8 3.8
 4 13 -6 32.9 2.6
 -4 13 -6 36.6 2.5
 4 -13 -6 38.8 3.6
 4 13 6 35.5 3
 4 13 6 37.7 2.3
 4 -13 -6 39.1 3.6
 4 -13 -6 34.9 4.8
 -4 13 -6 33.2 3.1
 -5 13 6 40.1 2.7
 -5 -13 -6 30.7 5.3
 -5 -13 -6 27.6 6.1
 5 -13 6 42.5 4.3
 -5 13 6 31.2 4.1
 -5 13 -6 32.9 2.5
 -5 13 -6 33.9 4.3
 5 13 6 32 3.9
 5 13 6 38.7 3.3
 5 -13 -6 44.5 4.8
 5 -13 -6 30.2 4
 0 -14 6 219.18 11.3
 0 -14 -6 215.28 9.8
 0 -14 -6 215.98 10.9
 0 -14 6 206.28 9.2
 0 14 6 213.58 8.4
 0 14 6 207.48 7.9
 0 -14 -6 217.18 9.9
 0 -14 -6 210.18 9.5
 0 -14 -6 209.78 11
 0 -14 6 192.98 9.9
 0 14 -6 207.58 8
 1 -14 6 43.6 3.5
 1 -14 6 41.8 4.3
 -1 14 6 46.1 2.3
 -1 14 6 39.3 2.7
 1 -14 6 37 4.7
 -1 -14 -6 43.8 5
 -1 -14 -6 41.6 3.7
 -1 -14 -6 42.5 3.9
 -1 -14 -6 41.6 3.7
 1 -14 -6 39.4 3.6
 1 -14 -6 46.4 3.8
 1 14 6 42.8 2.1
 -1 -14 6 36.6 4.3
 -1 14 -6 39.8 2.6
 1 -14 -6 40.2 4.9
 -1 -14 6 38 4.1
 1 14 6 42.1 2.6
 1 -14 -6 45 3.9
 -2 14 6 3.8 1.2
 -2 -14 -6 3.3 1.6
 2 -14 6 2.4 1.6
 -2 -14 -6 1.4 1.5
 2 14 -6 3.3 0.9
 -2 14 6 1.5 0.8
 2 -14 6 4.5 2.7
 2 -14 6 1.8 2.4
 -2 -14 -6 1.6 2.5
 2 14 6 2 0.8
 2 -14 -6 2.2 1.5
 2 -14 -6 1.9 1.5
 2 14 6 1.9 1
 -2 14 -6 4 1.1
 -2 -14 6 2.9 2.3
 2 -14 -6 3.2 2.6
 -2 -14 6 2.3 2.5
 3 -14 6 8.9 3
 3 14 -6 8.2 1.3
 -3 14 6 9.5 2.3
 -3 14 6 8.3 1.7
 3 -14 6 12.3 3.6
 -3 -14 -6 5.2 2.1
 -3 -14 -6 5.6 3.4
 -3 -14 -6 10.9 3.1
 3 -14 -6 8.9 2.5
 3 -14 -6 2.5 3.9
 -3 -14 6 4.4 2.8
 -3 14 -6 7.1 2
 3 14 6 6.7 1.5
 3 14 6 7.7 1.5
 3 -14 -6 3.8 2.4
 -4 -14 -6 5.2 3.3
 -4 14 6 6.8 3.3
 4 14 -6 4.7 1.5
 4 -14 6 7.7 2.8
 -4 -14 -6 4.3 1.8
 -4 14 6 8.2 1.3
 4 -14 6 8.1 2.3
 4 14 6 5.3 1.1
 4 -14 -6 7.5 2.3
 -4 14 -6 8.7 3.6
 -4 -14 6 6.8 5
 -4 14 -6 5 1.2
 4 -14 -6 7.1 2.9
 4 -14 -6 4.4 1.9
 4 14 6 4.6 1.7
 -5 -14 -6 70.99 6.7
 -5 -14 -6 88.09 5.2
 5 -14 6 107.59 7.7
 5 14 6 89.39 4.1
 5 -14 -6 104.29 12
 5 -14 -6 82.99 6.3
 -5 14 -6 93.89 4.3
 0 -15 6 189.48 10.5
 0 15 6 192.28 7.3
 0 -15 6 170.98 9.8
 0 -15 -6 204.18 9.3
 0 -15 -6 190.98 10.4
 0 -15 -6 203.88 9
 0 -15 -6 208.48 9.5
 0 -15 -6 199.48 10.6
 0 15 6 187.28 7.8
 -1 -15 -6 32.3 4.6
 1 -15 6 22.5 3.4
 -1 15 6 26.6 2.4
 1 -15 6 30.3 4.4
 -1 -15 -6 36.4 3.7
 -1 -15 -6 31.9 3.3
 -1 -15 -6 32.6 3.4
 -1 15 6 28.8 1.9
 -1 -15 6 31.1 5.4
 -1 -15 6 26.2 4.1
 1 -15 -6 33.6 3.5
 1 15 6 33.8 2.6
 -1 15 -6 25.5 2.9
 1 -15 -6 33.4 4.7
 1 15 6 32.6 2
 1 -15 -6 34.8 3.6
 -2 15 6 15.7 1.7
 -2 -15 -6 10.6 2.8
 2 -15 6 17.7 3.8
 -2 -15 -6 19.5 3.3
 -2 15 6 17.5 2.2
 2 -15 6 15.9 2.5
 -2 -15 -6 11 3.3
 2 15 6 14.6 1.6
 -2 -15 6 12.1 3.3
 -2 15 -6 16.5 2.3
 2 -15 -6 10.7 3.3
 2 -15 -6 17.3 3
 2 15 6 14.8 1.8
 2 -15 -6 13.8 3.6
 3 -15 6 25.1 3.6
 -3 15 6 23 1.9
 -3 15 6 23.5 2.8
 -3 -15 -6 27.3 3.3
 -3 -15 -6 23.5 4.5
 -3 -15 -6 27.5 3.5
 3 -15 6 22.3 3.9
 3 -15 -6 26.5 3.6
 3 -15 -6 25.6 4.4
 3 15 6 25.4 2
 3 15 6 23.2 3.2
 -3 -15 6 16.5 3.9
 -3 15 -6 23.1 3.2
 -3 15 -6 19.9 2
 3 -15 -6 24.6 3.4
 -4 15 6 49.7 2.7
 4 -15 6 49.2 4.8
 -4 -15 -6 52.69 4
 -4 15 6 38.3 4.6
 -4 -15 -6 39.2 5.4
 4 -15 6 38.3 5
 4 -15 -6 55.09 4.3
 -4 15 -6 47.5 4.6
 4 -15 -6 43.8 5
 -4 15 -6 48.8 2.8
 4 15 6 47.6 2.7
 4 -15 -6 45.4 5
 0 -16 -6 37.5 4.2
 0 -16 -6 38 3.9
 0 16 6 33.3 2.1
 0 -16 -6 38.7 3.6
 0 -16 -6 30.3 4.6
 0 -16 6 32.1 4.6
 0 -16 -6 33.2 4.5
 0 16 6 29.8 2.8
 -1 -16 -6 11.8 2.4
 -1 -16 -6 8.4 2.2
 -1 -16 -6 9.8 3.3
 -1 16 6 8.7 1.1
 -1 -16 -6 10.5 2.5
 1 -16 6 11 3.4
 -1 16 6 5.4 1.6
 -1 -16 6 4.8 2.9
 1 -16 -6 8.4 3.3
 1 16 6 9.6 1.2
 1 -16 -6 8.6 2.2
 1 -16 -6 6.6 2
 2 -16 6 20.9 4
 2 -16 6 17.3 4.9
 -2 16 6 11.6 2
 -2 -16 -6 14.9 2.5
 -2 -16 -6 19 4
 -2 -16 -6 14.8 2.6
 -2 16 6 14.8 2.1
 2 -16 -6 15.6 3.5
 -2 16 -6 14.1 2.2
 2 -16 -6 15.2 2.6
 -2 -16 6 6.5 4.1
 2 -16 -6 17.3 2.9
 -3 -16 -6 15.3 3.7
 3 -16 6 13.7 3.7
 -3 16 6 15 2.6
 3 -16 6 21.8 3.9
 -3 16 6 19.3 1.8
 -3 -16 -6 20.5 3
 -3 -16 -6 20.9 3.5
 3 16 6 19.3 2.1
 -3 16 -6 20.8 2.8
 3 -16 -6 27.4 3.7
 3 -16 -6 19.9 4.2
 -3 16 -6 13.6 1.6
 3 -16 -6 23.5 3.2
 0 17 6 7.1 1.2
 0 -17 -6 8.8 2.5
 0 -17 -6 8.3 3.6
 0 -17 -6 7.7 2.3
 -1 17 6 19 1.9
 -1 -17 -6 24 3.4
 1 -17 6 17.8 4
 -1 -17 -6 20 3.1
 1 -17 -6 21.3 4.3
 1 -17 -6 22.3 3.2
 1 -17 -6 23.1 3.7
 -2 -17 -6 10.9 2.4
 -2 -17 -6 19.7 3
 2 -17 6 16 3.6
 -2 17 6 14.3 1.7
 2 -17 -6 6.9 3.2
 2 -17 -6 11.8 2.4
 2 -17 -6 17.3 3.1
 -2 17 -6 11.3 1.9
 0 -18 -6 50.29 6.3
 -1 -18 -6 10.9 3.5
 1 -18 -6 8.6 2.8
 1 -18 -6 11.6 3
 1 -18 -6 9 4.1
 0 0 7 0 0.3
 0 0 -7 0 0.3
 0 0 -7 0.4 0.5
 0 0 -7 0.8 0.3
 0 0 7 0.5 0.3
 1 0 -7 80.39 3.2
 -1 0 -7 77.39 3.3
 -1 0 -7 75.39 3.1
 1 0 -7 77.99 3.3
 1 0 7 79.09 3.1
 -1 0 -7 85.19 3.3
 -1 0 7 78.69 3.1
 1 0 7 82.29 3.4
 -1 0 7 75.69 3.5
 -1 0 -7 75.09 3.4
 -1 0 7 81.89 3.4
 1 0 -7 79.49 3.3
 1 0 7 83.69 3.4
 1 0 7 76.59 3.4
 -2 0 -7 3.1 0.7
 -2 0 -7 2.6 0.6
 2 0 7 4.6 0.8
 -2 0 7 3.9 0.7
 -2 0 -7 2.3 0.6
 -2 0 7 4.5 0.6
 -2 0 -7 4.4 1.2
 2 0 -7 5.2 0.9
 2 0 7 4.7 0.9
 2 0 -7 2.5 0.6
 2 0 -7 4 0.6
 -2 0 7 4.7 1.1
 2 0 -7 3.4 0.6
 -3 0 -7 45.8 2.5
 -3 0 -7 50.89 3.2
 3 0 7 49.1 2.3
 3 0 7 51.99 2.7
 3 0 -7 49.4 2.5
 -3 0 7 49.4 2.6
 3 0 7 47.1 2.8
 3 0 -7 47.5 2.6
 3 0 -7 48.2 2.5
 -3 0 7 47.1 2.2
 -3 0 -7 50.39 2.7
 -3 0 -7 46.7 3.2
 3 0 7 47.1 2.7
 -4 0 -7 114.39 5.2
 4 0 -7 103.09 4.9
 -4 0 7 112.39 4.5
 -4 0 7 105.09 5
 -4 0 -7 112.29 4.7
 4 0 -7 110.89 5.1
 4 0 7 113.89 5.1
 4 0 7 117.29 5.3
 4 0 -7 115.09 5
 4 0 7 113.19 4.7
 5 0 7 15.9 2.1
 5 0 7 19.7 2.1
 -5 0 -7 22.1 3.1
 5 0 -7 20.9 2.1
 5 0 7 20.5 1.8
 -5 0 7 22.2 3
 5 0 -7 22.6 2
 5 0 7 21.5 2.2
 -6 0 -7 12.8 2.9
 -6 0 7 14.5 3
 6 0 7 15.6 2.6
 6 0 7 11.9 2
 6 0 -7 14 1.9
 6 0 -7 17.8 2.4
 6 0 -7 11.4 2.7
 7 0 -7 3.4 1.4
 7 0 7 3.6 1.9
 -7 0 -7 0.6 3
 7 0 -7 3.8 1.7
 -7 0 7 2.3 2.2
 7 0 7 2.3 1.2
 -7 0 7 3.6 3.9
 8 0 7 19.4 3.4
 -8 0 7 14.7 3.7
 -8 0 -7 8.2 4.7
 8 0 -7 15 2.3
 8 0 -7 14.2 4.2
 8 0 7 12.8 3.1
 0 1 7 2785.92 97.59
 0 -1 -7 2880.91 97.29
 1 -1 7 1789.02 59.29
 1 -1 7 1726.03 59.09
 -1 -1 -7 1730.03 59.09
 -1 -1 -7 1554.24 59.49
 -1 1 7 1768.72 59.39
 -1 -1 7 1744.73 59.69
 1 -1 -7 1682.83 58.99
 2 -1 7 44.3 2.3
 2 -1 7 42.5 1.9
 2 1 -7 41.4 2
 2 -1 7 42.7 2.3
 -2 -1 -7 39.2 2.1
 2 -1 7 42.4 2.2
 -2 -1 -7 38 2.3
 2 1 -7 41.5 2.1
 -2 1 7 40.8 2.3
 -2 -1 -7 38 2.2
 -2 -1 -7 40.5 2
 2 1 -7 41 2.1
 -2 -1 -7 40.5 2.7
 -2 1 7 38.8 2.1
 2 -1 -7 40.6 2.1
 2 1 7 38.7 1.9
 2 -1 -7 40.1 2
 -2 -1 7 42.3 1.8
 2 1 7 40.1 2.3
 -2 1 -7 39.4 2.5
 2 -1 -7 35.8 2
 -2 1 -7 42.3 2.4
 2 1 7 39.4 2.2
 -2 -1 7 45.4 2.3
 -2 -1 7 44.2 2.6
 2 1 7 41.6 2.2
 2 -1 -7 43.2 2.1
 -2 1 -7 43.3 2.2
 3 -1 7 150.38 6.6
 3 -1 7 159.68 6.4
 3 -1 7 163.28 6.1
 3 1 -7 162.58 6.3
 3 1 -7 162.18 6.4
 -3 -1 -7 170.98 7.3
 -3 -1 -7 158.68 6.4
 3 -1 7 152.98 6.5
 -3 -1 -7 160.98 7.1
 -3 1 7 158.58 6
 -3 1 7 161.38 6.5
 3 1 -7 160.78 6.4
 -3 -1 -7 160.08 6.4
 -3 -1 7 146.49 5.9
 3 1 7 162.38 6.5
 3 -1 -7 150.48 6.1
 -3 1 -7 162.38 7.3
 -3 1 -7 151.48 6.2
 3 1 7 159.78 6.1
 3 -1 -7 159.38 6.3
 3 -1 -7 155.48 6.4
 3 1 7 157.98 6.7
 -3 1 -7 160.78 6.9
 -3 -1 7 154.08 6.3
 -4 -1 -7 179.58 7.8
 4 1 -7 190.28 7.8
 -4 -1 -7 209.38 8.8
 4 1 -7 185.58 7.7
 4 -1 7 197.88 8
 -4 1 7 191.98 7.2
 4 1 -7 185.58 7.6
 4 -1 7 189.68 7.5
 4 -1 7 186.98 7.8
 -4 1 7 183.38 7.8
 4 -1 7 193.18 8.1
 -4 -1 -7 184.18 7.6
 -4 1 -7 199.28 8.5
 4 -1 -7 188.68 7.6
 4 -1 -7 185.38 7.7
 4 1 7 190.18 7.9
 4 1 7 193.88 8
 4 1 7 184.28 8.2
 -4 1 -7 191.98 8
 4 -1 -7 198.98 7.9
 -5 -1 -7 74.09 5.1
 5 1 -7 72.09 3.8
 5 -1 7 66.49 4.1
 5 -1 7 71.09 4.2
 -5 1 7 76.29 5.1
 5 -1 7 70.79 3.4
 5 1 -7 74.19 3.9
 5 -1 7 69.89 4.1
 5 1 -7 71.09 3.9
 5 1 7 74.29 4.2
 -5 1 -7 68.69 4.3
 -5 1 -7 66.39 3.5
 -5 -1 7 75.39 5.2
 5 -1 -7 73.79 4
 5 1 7 66.99 3.4
 5 -1 -7 65.89 3.7
 5 1 7 71.29 4
 -5 1 -7 76.89 4.9
 5 -1 -7 65.89 3.7
 5 1 7 76.19 4.3
 6 1 -7 77.49 5.9
 6 -1 7 65.39 4.4
 6 1 -7 77.59 4.4
 6 1 -7 79.59 4.3
 -6 1 7 68.09 5.4
 6 -1 7 73.69 4.4
 -6 -1 -7 80.99 5.6
 -6 1 -7 71.09 5.4
 6 1 7 75.19 4.6
 -6 -1 7 71.49 5.6
 6 1 7 68.79 4.4
 6 -1 -7 78.19 4.2
 6 -1 -7 63.79 5.1
 6 -1 -7 80.89 4.4
 6 1 7 63.69 4.6
 6 1 7 65.59 3.7
 7 1 -7 6.2 2.1
 7 -1 7 3.7 1.6
 -7 -1 -7 8.5 3.2
 -7 -1 -7 8.7 3.9
 7 1 -7 6.9 1.6
 -7 1 7 3.7 2.5
 7 -1 7 5.3 1.7
 7 1 7 6.2 2.1
 -7 -1 7 7.2 2.6
 7 1 7 3.6 1.3
 7 -1 -7 6.8 1.6
 7 -1 -7 9.8 2
 -7 -1 7 5.5 4.3
 8 1 -7 64.99 4.1
 -8 -1 -7 48.8 6.8
 8 1 7 69.19 6.9
 8 1 7 63.09 4.4
 8 -1 -7 71.89 5
 -8 1 -7 53.89 6.9
 8 -1 -7 54.49 5.1
 -8 -1 7 48.2 5.2
 0 -2 -7 165.18 6.4
 0 -2 7 168.18 6.3
 0 2 -7 171.28 6.2
 0 2 -7 161.28 6.2
 0 -2 -7 170.68 6.3
 0 2 7 168.78 6.1
 0 2 7 159.78 6.2
 0 2 7 175.78 6.4
 0 -2 -7 171.68 6.4
 0 -2 7 164.88 6.7
 0 -2 7 160.78 6.3
 0 -2 -7 174.48 6.2
 0 -2 7 159.48 6
 0 -2 -7 177.58 6.4
 0 2 -7 167.18 6.4
 -1 -2 -7 3149.49 119.29
 1 -2 7 3454.05 118.59
 -1 2 7 3618.04 118.79
 1 -2 -7 3426.66 118.69
 -1 -2 7 3615.94 118.59
 2 -2 7 27.5 1.7
 2 -2 7 28.6 1.5
 2 -2 7 29.6 1.9
 2 -2 7 30.2 1.8
 -2 -2 -7 29.9 1.9
 2 2 -7 27.7 1.6
 -2 2 7 28.9 1.5
 -2 -2 -7 28.9 1.7
 -2 -2 -7 30.7 2.4
 -2 -2 -7 29.5 1.9
 -2 2 7 28.7 1.8
 2 2 -7 33.2 2.1
 2 2 -7 26.4 1.7
 -2 -2 -7 31.6 1.8
 -2 -2 7 25.5 1.6
 -2 2 -7 27.9 1.7
 2 2 7 30 1.9
 -2 -2 7 27.5 1.6
 2 2 7 30 1.8
 2 2 7 30.8 1.8
 -2 -2 7 29.9 2.2
 2 -2 -7 29.8 1.6
 2 -2 -7 30.4 1.7
 2 -2 -7 28.9 1.7
 2 -2 -7 29.6 1.6
 -2 -2 7 24.8 2.1
 2 2 7 29 1.5
 3 -2 7 180.38 7.3
 -3 -2 -7 162.58 6.6
 -3 -2 -7 179.48 7.9
 3 2 -7 175.88 7
 -3 -2 -7 181.38 7.2
 -3 -2 -7 183.48 7.9
 3 2 -7 173.08 7
 -3 2 7 179.28 7.2
 -3 2 7 170.28 6.7
 -3 -2 -7 176.78 7.1
 3 -2 7 179.98 7.3
 3 -2 7 174.58 6.7
 3 -2 7 181.08 7.1
 3 2 -7 187.98 7
 3 -2 -7 175.78 7.1
 3 -2 -7 171.58 7
 3 2 7 170.08 6.7
 3 2 7 174.08 7.2
 3 2 7 183.28 7.4
 -3 -2 7 175.68 6.9
 -3 2 -7 176.48 8.1
 -3 2 -7 188.38 7.3
 -3 -2 7 188.18 7.8
 -3 2 -7 181.28 7.4
 3 2 7 181.68 7.2
 3 -2 -7 180.68 6.9
 3 -2 -7 164.18 7.1
 4 2 -7 61.49 3.2
 4 -2 7 63.69 3.6
 4 2 -7 63.79 3.2
 4 2 -7 61.39 3.3
 4 -2 7 56.49 3.2
 4 -2 7 60.89 3.4
 -4 2 7 60.09 3.3
 4 -2 7 61.09 2.9
 -4 -2 -7 62.99 4.2
 -4 -2 -7 57.39 3.3
 4 2 7 64.79 3
 4 -2 -7 58.99 3.1
 -4 2 -7 62.39 3.9
 4 -2 -7 59.09 3.1
 4 2 7 62.29 3.6
 4 -2 -7 60.49 3.1
 -4 2 -7 56.79 3.4
 4 2 7 57.29 3.4
 4 -2 -7 60.79 3.3
 4 2 7 63.59 3.4
 5 -2 7 6.5 1.5
 5 2 -7 4.7 1
 -5 2 7 5.8 1
 5 -2 7 8.2 1.7
 -5 -2 -7 4.1 2
 -5 2 7 5 1.4
 5 2 -7 7.9 1.6
 5 2 -7 3.8 1.1
 5 -2 -7 5.1 1.2
 -5 2 -7 5.2 1.1
 5 -2 -7 2 1.2
 -5 2 -7 3.4 1.5
 -5 -2 7 5.3 1.9
 5 2 7 4.4 1.2
 5 -2 -7 7.3 1.4
 5 2 7 5.7 1.4
 -5 2 -7 4.7 2.1
 5 2 7 4.9 0.9
 5 2 7 4 1.1
 -6 -2 -7 7 3.6
 6 2 -7 12.7 2.2
 6 2 -7 6.8 1.1
 6 -2 7 7.5 1.6
 6 2 -7 9.8 1.9
 -6 -2 -7 9.5 2.7
 6 -2 7 7.4 1.5
 6 2 7 10.1 1.9
 -6 -2 7 10.4 3.7
 6 -2 -7 8.2 2.7
 6 2 7 10.2 2.4
 6 -2 -7 6 1.1
 6 -2 -7 10.1 1.8
 6 2 7 13.1 2.3
 -6 -2 7 11.1 2.8
 7 2 -7 11 1.7
 7 -2 7 8.6 1.9
 -7 -2 -7 10.9 3.8
 -7 2 7 12 3
 -7 -2 -7 11.3 3.3
 -7 -2 7 12.9 4.9
 7 -2 -7 12.6 2
 -7 -2 7 16.2 3.5
 7 -2 -7 7.8 1.3
 0 3 7 711.83 24.8
 0 -3 -7 730.63 25.2
 0 -3 -7 713.93 25
 0 -3 7 717.73 25.6
 0 -3 -7 729.63 24.9
 0 -3 -7 706.23 25
 0 -3 -7 695.73 25
 0 3 7 744.93 25.1
 0 3 -7 702.03 24.9
 0 -3 -7 706.33 25.4
 0 3 -7 700.73 25.1
 0 -3 7 695.53 25
 1 3 -7 507.85 17.2
 -1 -3 -7 494.65 17.4
 -1 -3 -7 477.25 17.4
 -1 3 7 507.05 17.4
 -1 3 7 503.55 17.1
 1 -3 7 453.05 17.3
 -1 -3 -7 470.85 17.9
 -1 -3 -7 500.95 17.2
 1 3 -7 476.85 17.2
 -1 -3 -7 491.85 17.4
 1 3 -7 468.75 17.3
 1 -3 7 486.45 17.9
 1 -3 7 466.15 17.8
 1 -3 7 469.35 17.4
 -1 -3 -7 500.65 18.1
 -1 3 -7 493.35 17.3
 -1 3 -7 445.16 17.3
 -1 -3 7 452.05 17.2
 1 -3 -7 516.25 17.2
 1 -3 -7 488.35 17.3
 1 3 7 503.95 17.4
 1 -3 -7 498.25 17.2
 1 3 7 511.75 17.4
 -1 3 -7 479.55 17.5
 1 -3 -7 497.65 17.3
 -1 -3 7 492.55 18
 1 3 7 491.05 17.1
 1 3 7 486.25 17.4
 2 3 -7 673.83 23.6
 -2 -3 -7 690.83 23.8
 -2 3 7 648.64 23.5
 2 -3 7 680.43 24
 2 -3 7 668.83 24
 -2 -3 -7 706.03 24.7
 -2 -3 -7 660.33 24.7
 -2 -3 -7 667.83 23.6
 -2 -3 -7 636.14 23.9
 2 3 -7 664.43 23.7
 2 3 -7 655.33 23.7
 2 -3 7 672.23 23.7
 2 -3 7 662.23 24.2
 2 -3 7 633.34 23.3
 2 3 7 669.73 23.4
 2 -3 -7 669.33 23.7
 -2 3 -7 684.23 23.9
 2 -3 -7 668.13 23.7
 2 3 7 678.13 24
 -2 -3 7 704.63 24.5
 2 -3 -7 691.83 23.6
 -2 3 -7 664.63 24.1
 -2 -3 7 638.54 24.1
 2 3 7 676.13 23.9
 -2 3 -7 682.23 23.8
 2 -3 -7 667.43 23.7
 2 3 7 677.53 23.9
 -3 -3 -7 180.88 7.8
 -3 -3 -7 170.48 8.4
 -3 -3 -7 177.48 7.1
 -3 3 7 183.78 7.2
 3 -3 7 164.78 7.2
 3 3 -7 174.28 6.9
 -3 3 7 177.28 6.7
 3 3 -7 171.68 7
 3 -3 7 172.18 7.1
 3 3 -7 172.38 7
 -3 -3 -7 173.98 7.3
 -3 -3 -7 177.68 8
 3 -3 7 168.68 7.2
 3 3 7 177.58 7.2
 -3 -3 7 181.28 8
 3 -3 -7 175.88 6.9
 -3 3 -7 166.28 8.1
 -3 -3 7 195.08 8
 3 -3 -7 174.98 7
 -3 3 -7 177.48 7.3
 3 -3 -7 175.78 6.9
 3 -3 -7 176.68 6.9
 3 3 7 174.38 6.7
 3 3 7 177.78 7.3
 -3 3 -7 182.88 7.2
 3 3 7 182.88 7.2
 4 -3 7 207.98 8.9
 4 3 -7 202.18 8.4
 -4 3 7 213.98 8.7
 -4 3 7 209.78 8.1
 4 3 -7 200.08 8.4
 -4 -3 -7 213.88 8.7
 -4 -3 -7 218.68 10.5
 4 3 -7 209.58 8.6
 -4 -3 -7 229.98 9.9
 4 3 7 214.08 8.8
 4 3 7 215.28 9
 -4 3 -7 219.28 8.9
 4 -3 -7 203.98 8.3
 4 3 7 219.08 8.9
 -4 -3 7 215.98 9.8
 -4 3 -7 227.38 8.9
 -4 -3 7 206.88 9.9
 4 -3 -7 218.08 8.5
 4 -3 -7 215.18 8.4
 4 -3 -7 210.38 8.6
 4 3 7 206.38 8.2
 -5 3 7 7.5 1.1
 -5 -3 -7 12.2 3.4
 5 -3 7 11.5 1.8
 -5 -3 -7 10.1 1.8
 5 3 -7 11.6 1.7
 -5 3 7 4.7 2.3
 5 3 -7 12.2 1.6
 5 3 -7 14.9 2.1
 -5 -3 -7 12 2.6
 5 -3 -7 12.8 2.9
 -5 3 -7 9.2 1.8
 5 3 7 10.1 1.7
 5 -3 -7 12.9 1.8
 5 3 7 14.8 2.3
 -5 -3 7 13.2 3.3
 -5 3 -7 8.2 1.3
 5 -3 -7 12.6 1.9
 5 3 7 9.2 1.3
 -5 -3 7 9.4 2.4
 -6 3 7 12.7 2.8
 6 3 -7 16.2 2.4
 6 3 -7 14.7 2
 6 3 -7 15.1 2.1
 -6 -3 -7 12.5 3.9
 6 -3 7 20.5 2.4
 -6 -3 -7 12.5 3
 6 -3 7 16.7 2.3
 6 3 7 15.2 2.5
 6 -3 -7 17.6 2.4
 6 3 7 18.1 2.3
 6 3 7 14.9 1.9
 -6 -3 7 12.8 3.9
 6 -3 -7 17.8 2
 6 -3 -7 10 2.6
 -6 -3 7 12.7 3
 6 -3 -7 18.3 2.2
 -7 -3 -7 -3.3 2.4
 7 -3 7 -0.1 1.2
 7 3 -7 2 1.4
 7 -3 7 1.4 2.5
 -7 -3 -7 0.8 3.1
 -7 3 7 3.2 2.4
 7 3 7 3.1 2
 7 3 7 -4.5 2.7
 7 -3 -7 -0.2 1.3
 7 -3 -7 0.2 1.5
 7 3 7 0 1.2
 -7 -3 7 1.6 4.7
 -7 -3 7 1 2.1
 0 -4 -7 89.39 3.8
 0 -4 7 88.19 3.5
 0 -4 7 93.89 3.8
 0 -4 -7 88.89 4
 0 -4 7 106.89 4.6
 0 4 -7 102.49 3.7
 0 -4 -7 89.39 4
 0 -4 -7 94.99 4.4
 0 4 -7 86.59 3.9
 0 -4 7 102.69 4.8
 0 -4 7 94.19 3.8
 0 -4 -7 89.09 3.8
 0 4 -7 99.99 3.8
 0 4 7 96.09 3.9
 0 4 7 90.39 3.6
 -1 4 7 835.12 27.3
 -1 4 7 785.42 26.8
 -1 -4 -7 749.82 27.8
 1 -4 7 744.93 27
 1 4 -7 786.82 26.9
 -1 -4 -7 766.92 27
 1 -4 7 762.52 27.6
 1 -4 7 743.13 27.8
 1 -4 7 750.22 27.1
 1 4 -7 745.03 27
 -1 -4 -7 781.52 27.9
 -1 -4 -7 788.42 27.4
 -1 -4 -7 764.42 27.1
 1 4 7 782.52 27.1
 -1 4 -7 777.72 27.3
 1 -4 -7 723.73 27.1
 1 -4 -7 745.23 27
 -1 4 -7 770.32 27
 1 -4 -7 789.52 27.1
 1 4 7 740.83 27.1
 1 4 7 747.33 26.7
 -1 -4 7 739.93 26.8
 -1 -4 7 833.62 27.9
 -1 -4 7 831.32 27.7
 1 -4 -7 790.62 27.5
 1 -4 -7 724.13 26.9
 2 -4 7 367.96 13.7
 2 -4 7 359.16 13.1
 -2 -4 -7 357.26 14.2
 -2 -4 -7 370.86 14.1
 -2 4 7 367.76 13.2
 2 -4 7 364.16 13.3
 2 4 -7 358.26 12.9
 -2 -4 -7 361.36 13.3
 2 -4 7 345.17 13.6
 2 4 -7 339.17 13
 -2 -4 -7 374.56 13.5
 2 4 -7 342.07 13
 -2 -4 -7 363.26 13.2
 -2 4 7 358.96 12.8
 2 -4 -7 345.17 12.9
 -2 4 -7 363.36 13.2
 -2 4 -7 366.16 13.1
 2 4 7 344.97 12.7
 2 4 7 366.26 13.2
 2 -4 -7 359.36 13
 -2 -4 7 367.46 13.9
 -2 4 -7 350.36 13.4
 2 4 7 331.47 13.1
 2 -4 -7 364.76 13.1
 2 -4 -7 367.16 12.8
 -2 -4 7 338.07 13.6
 2 4 7 354.06 13.3
 3 4 -7 125.09 5.5
 3 -4 7 131.19 6
 -3 -4 -7 139.59 5.8
 3 4 -7 122.79 5.4
 -3 4 7 129.79 5.3
 -3 -4 -7 132.19 6.3
 3 4 -7 130.79 5.4
 -3 4 7 132.19 5.7
 3 -4 7 136.39 5.7
 3 -4 7 140.09 5.9
 -3 -4 -7 134.99 7.1
 -3 -4 -7 135.49 5.9
 3 -4 -7 129.09 5.5
 3 4 7 134.79 5.8
 3 4 7 129.39 5.2
 -3 -4 7 134.09 6.6
 -3 -4 7 129.99 7.9
 3 -4 -7 137.59 5.6
 3 4 7 138.69 5.7
 3 4 7 130.59 5.8
 3 -4 -7 136.19 5.5
 -4 4 7 147.69 5.9
 4 -4 7 147.59 6.4
 -4 -4 -7 150.08 6.6
 4 4 -7 142.19 6.2
 4 4 -7 139.39 6.3
 4 4 -7 144.09 6.3
 -4 -4 -7 153.78 7.7
 4 -4 7 149.49 6.6
 -4 4 7 150.08 6.5
 -4 -4 -7 162.28 8.5
 4 4 7 149.19 6.7
 -4 4 -7 151.78 6.7
 4 -4 -7 134.59 6.1
 -4 -4 7 163.58 9.4
 4 4 7 138.29 6.4
 4 4 7 143.09 5.9
 4 4 7 145.99 6.6
 -4 -4 7 144.49 7.5
 4 -4 -7 145.79 6.3
 -5 4 7 78.49 4.5
 -5 -4 -7 84.29 6.8
 -5 4 7 76.59 3.7
 5 4 -7 82.19 4.2
 5 4 -7 74.39 4.3
 -5 -4 -7 89.59 5.9
 5 -4 7 75.99 4.2
 5 -4 7 73.69 4.4
 5 4 -7 75.09 4.1
 5 -4 -7 81.69 4.3
 -5 -4 7 73.99 5.5
 -5 4 -7 72.39 3.8
 5 4 7 84.99 4.6
 5 4 7 80.59 3.8
 5 -4 -7 72.39 5.5
 5 4 7 78.89 4.4
 -5 -4 7 77.69 6.2
 5 -4 -7 78.19 4.3
 5 -4 -7 71.79 3.9
 -5 4 -7 79.09 4.6
 -6 -4 -7 30 5.2
 -6 -4 -7 28.1 4.1
 6 -4 7 29.7 2.9
 6 4 -7 28 2.7
 -6 4 7 30.6 3.7
 6 -4 7 32.5 2.9
 6 4 -7 30.3 2.6
 -6 -4 7 26.9 3.8
 6 -4 -7 24.6 3.8
 -6 -4 7 26.4 4.9
 6 4 7 28.1 2.3
 6 -4 -7 30.3 2.5
 -6 4 -7 28.4 2.6
 -6 4 -7 31.6 4.6
 6 -4 -7 32.1 2.7
 6 -4 -7 31.6 3.2
 6 4 7 25.5 3
 6 4 7 29.4 2.9
 6 4 7 25.9 3.6
 7 -4 7 15.3 3
 -7 -4 -7 8.8 3.8
 -7 -4 -7 12.8 3.1
 7 4 -7 14.6 2.1
 -7 4 7 15.7 5
 7 -4 7 13.5 2.2
 7 4 -7 10.9 2.8
 7 4 7 17.8 2.5
 -7 -4 7 18.3 3.7
 7 -4 -7 10.6 1.8
 7 4 7 12.8 1.9
 0 -5 7 22.8 1.4
 0 5 7 23.9 1.2
 0 -5 7 22.8 1.7
 0 -5 -7 24.9 1.7
 0 5 -7 21.2 1.7
 0 -5 -7 24 2.3
 0 -5 7 21.8 2.2
 0 5 -7 24.8 1.3
 0 -5 -7 22.8 1.4
 0 -5 7 25.4 2.3
 0 5 7 22.2 1.4
 0 -5 -7 21.6 1.6
 -1 -5 -7 56.89 2.8
 -1 5 7 61.09 2.6
 -1 -5 -7 67.79 3.7
 -1 5 7 60.19 2.9
 1 5 -7 64.89 2.7
 -1 -5 -7 61.29 3.3
 -1 -5 -7 58.09 3
 -1 -5 -7 62.79 3.8
 1 -5 7 61.39 2.7
 1 -5 7 68.29 2.9
 1 5 -7 60.29 2.9
 -1 -5 -7 56.49 3.1
 1 5 -7 56.29 2.6
 1 5 7 59.49 2.8
 -1 -5 7 59.39 3.2
 1 -5 -7 65.99 2.7
 -1 -5 7 60.89 3.6
 1 5 7 56.59 2.9
 1 -5 -7 59.29 3
 1 -5 -7 59.49 3.4
 -1 5 -7 65.29 2.8
 1 5 7 62.29 2.8
 1 5 7 62.39 2.5
 1 -5 -7 60.59 2.7
 -2 -5 -7 207.48 8.4
 2 5 -7 209.48 8
 -2 -5 -7 220.88 9.6
 -2 -5 -7 212.68 9.2
 -2 -5 -7 209.98 8.6
 2 -5 7 207.68 8.1
 2 -5 7 205.88 8.8
 2 -5 7 200.38 8.9
 2 -5 7 209.48 8.3
 2 5 -7 219.48 8
 -2 -5 -7 220.58 8.4
 -2 5 7 207.78 7.9
 -2 5 7 218.18 8.3
 2 5 7 209.18 8.3
 2 -5 -7 213.38 8.3
 -2 -5 7 213.48 9
 -2 5 -7 219.98 8.2
 -2 -5 7 228.08 9.2
 2 -5 -7 237.88 8.2
 -2 5 -7 212.38 8.3
 2 -5 -7 202.38 8.1
 2 5 7 212.08 8.2
 2 5 7 204.48 8.3
 2 5 7 210.38 7.8
 3 -5 7 325.37 12.6
 3 5 -7 290.27 11.6
 -3 -5 -7 322.67 12.1
 3 5 -7 312.17 11.7
 3 -5 7 290.87 12.4
 -3 5 7 305.67 12
 -3 -5 -7 329.07 13.1
 3 -5 7 318.07 12.1
 -3 -5 -7 329.97 12.6
 3 5 -7 286.47 11.7
 -3 -5 -7 310.27 12.3
 3 -5 7 299.47 11.7
 -3 -5 7 315.57 12.9
 3 5 7 312.17 11.5
 3 -5 -7 315.47 11.6
 3 -5 -7 321.07 11.8
 -3 -5 7 332.67 13
 3 5 7 319.37 11.9
 3 5 7 315.97 12.1
 3 -5 -7 307.67 11.8
 -3 -5 7 314.07 13
 -3 5 -7 318.47 12
 4 -5 7 6.2 1.2
 -4 -5 -7 12.7 3.2
 -4 -5 -7 13.3 2.6
 4 5 -7 9.2 1.6
 4 -5 7 8.2 1.4
 4 -5 7 7.6 1.8
 -4 -5 -7 9.5 1.6
 -4 5 7 8.3 1.1
 4 5 -7 9.3 1.3
 -4 5 7 11.1 1.6
 4 5 7 10.5 1.2
 4 5 7 10.2 1.6
 4 -5 -7 10.3 1.5
 4 5 7 7.9 1.3
 4 -5 -7 10.2 1.4
 4 5 7 8.8 1.6
 -4 -5 7 9.7 2.7
 4 -5 -7 10 1.3
 4 -5 -7 5.4 1.9
 -4 -5 7 10.7 2.3
 -5 -5 -7 54.99 3.7
 -5 5 7 56.79 3.7
 -5 -5 -7 62.79 5.6
 5 5 -7 49.2 3.2
 5 -5 7 63.89 3.8
 5 -5 7 51.49 3.4
 -5 -5 -7 59.29 10.5
 5 5 -7 55.59 3.4
 -5 -5 7 57.09 5
 5 5 7 56.89 3.7
 5 5 7 46.2 3.9
 -5 5 -7 54.19 3.8
 -5 -5 7 55.79 5.5
 5 5 7 55.49 3.7
 -5 5 -7 55.69 3.2
 5 5 7 53.79 3
 5 -5 -7 52.69 3.5
 5 -5 -7 70.09 8.2
 5 -5 -7 58.59 3.5
 5 -5 -7 55.79 3.3
 6 5 -7 0.8 1
 -6 -5 -7 -1.9 2.7
 -6 5 7 -0.1 2
 6 -5 7 1.2 1.3
 6 -5 7 1.2 2.1
 -6 -5 -7 -1.2 2
 6 5 -7 0 1
 -6 5 7 0.9 1.3
 6 5 7 -0.9 1.2
 6 -5 -7 2.5 1.6
 -6 5 -7 0.5 2
 -6 -5 7 0.4 2
 6 5 7 0.5 0.8
 -6 -5 7 -3.8 3.4
 6 -5 -7 1 1.2
 6 5 7 1.2 1.1
 6 -5 -7 1.2 1.7
 6 -5 -7 0.5 2.2
 -6 5 -7 2.2 1.2
 7 -5 7 31.2 3.1
 -7 -5 -7 32.2 4.4
 7 5 -7 36 2.9
 -7 -5 -7 26.5 5
 7 -5 7 34.3 3.7
 -7 -5 7 33 4.3
 7 -5 -7 33.9 2.8
 7 5 7 35.4 3.1
 7 5 7 28.1 4.9
 7 5 7 26.9 3
 0 -6 -7 3.3 1.2
 0 6 7 2.4 0.4
 0 -6 -7 2.3 1.3
 0 -6 7 2.8 0.6
 0 -6 -7 3.2 0.8
 0 6 -7 3.4 0.6
 0 -6 7 3.6 0.7
 0 -6 7 1.4 0.9
 0 6 7 2.2 0.6
 0 -6 7 4.8 1.5
 0 -6 -7 2.2 0.5
 0 -6 7 3 1.4
 0 -6 -7 2.9 0.8
 0 6 -7 2.6 0.5
 1 -6 7 8.6 1
 1 6 -7 7.9 0.8
 -1 -6 -7 9.3 2.1
 1 -6 7 9 1.3
 -1 6 7 9.4 0.8
 1 6 -7 6.7 0.8
 1 -6 7 13.6 2.1
 1 -6 7 13 2.2
 -1 -6 -7 9.2 1.5
 -1 6 7 7.6 1
 -1 -6 -7 10.6 1.5
 -1 -6 -7 11 1.9
 -1 -6 -7 7 0.9
 -1 -6 -7 6.5 1.3
 1 6 7 8.5 0.7
 -1 -6 7 10.1 1.1
 -1 6 -7 10.7 0.9
 1 -6 -7 10 1.8
 1 6 7 8.3 0.9
 1 6 7 8.6 0.9
 -1 -6 7 8.6 1.9
 -1 -6 7 10.1 1.7
 1 -6 -7 7.9 1.7
 1 -6 -7 8.8 1.2
 1 6 7 5.3 1.8
 1 -6 -7 10.2 1.4
 1 -6 -7 8.7 0.9
 -1 6 -7 10.1 1.6
 -1 6 -7 9.2 0.9
 -2 -6 -7 50.89 4
 -2 -6 -7 55.39 3.7
 2 -6 7 53.69 2.8
 2 -6 7 57.79 3.6
 2 6 -7 54.29 2.6
 -2 -6 -7 52.09 2.8
 -2 6 7 55.49 2.5
 2 6 -7 51.69 2.6
 -2 -6 -7 54.49 3.1
 -2 -6 -7 52.69 3.2
 2 -6 7 54.39 3.6
 -2 -6 7 53.79 3.4
 -2 -6 7 56.59 3.7
 2 6 7 48.4 2.9
 2 6 7 52.09 2.8
 2 -6 -7 53.39 2.9
 2 6 7 54.19 2.4
 -2 6 -7 59.99 2.9
 -2 -6 7 52.69 3.7
 2 -6 -7 55.99 4
 2 -6 -7 53.59 2.6
 2 -6 -7 54.59 2.5
 -3 6 7 59.49 2.9
 -3 -6 -7 72.69 5.2
 3 6 -7 59.59 3
 -3 -6 -7 66.59 4.5
 3 -6 7 67.89 4.1
 3 -6 7 73.69 4.3
 3 -6 7 62.79 3.4
 -3 6 7 62.69 3.4
 -3 -6 -7 60.09 3.7
 3 6 -7 60.59 3.1
 -3 -6 7 61.39 4.6
 3 6 7 61.79 3.3
 3 6 7 55.39 3.5
 3 6 7 62.39 3.3
 3 -6 -7 60.99 3.1
 -3 -6 7 59.99 4.2
 -3 6 -7 64.29 3.4
 3 6 7 60.69 2.9
 3 -6 -7 67.99 4.7
 -3 -6 7 62.09 4.2
 3 -6 -7 60.49 3
 3 -6 -7 60.79 3.4
 4 -6 7 27.1 3.1
 -4 -6 -7 33.5 4.5
 -4 6 7 34.8 2.1
 4 -6 7 29.8 3.3
 4 6 -7 30.3 2.2
 -4 -6 -7 31.9 2.8
 -4 -6 -7 32.3 3.7
 -4 6 7 30.9 2.5
 4 -6 7 33.4 2.5
 4 6 -7 34.8 2.3
 4 6 7 33.8 2.5
 4 -6 -7 29.6 2.2
 -4 -6 7 29.1 3.4
 4 -6 -7 30.8 2.5
 -4 6 -7 31.6 2.6
 -4 -6 7 31.2 4.1
 4 6 7 32.7 2.1
 4 6 7 32.6 2.5
 4 -6 -7 32.7 3.8
 5 6 -7 9.3 1.5
 5 -6 7 10.7 2.6
 -5 -6 -7 12.8 2.1
 5 -6 7 6.3 1.3
 -5 -6 -7 13.4 3.3
 -5 6 7 9.3 1.7
 5 6 -7 10 1.6
 5 6 7 7.5 1.4
 5 6 7 8.1 1.2
 -5 6 -7 11.2 1.7
 -5 -6 7 11.6 3
 5 -6 -7 11.3 1.8
 5 -6 -7 6.9 1.5
 -5 6 -7 8.1 1.6
 5 -6 -7 11.7 3
 5 6 7 7.8 1.5
 6 6 -7 3.5 1.3
 6 6 -7 0.7 1.1
 -6 6 7 3.5 2.3
 -6 -6 -7 0.1 3
 6 -6 7 2.8 1.4
 6 -6 7 0.9 1.8
 -6 -6 -7 3.9 2.4
 -6 6 7 2.8 1.3
 -6 6 7 2.2 2.8
 -6 6 -7 0.3 2
 -6 6 -7 0.7 1.2
 6 6 7 1 1.4
 -6 -6 7 1.3 2.1
 6 -6 -7 1.8 1.7
 -6 -6 7 -0.9 3.8
 6 6 7 1.8 1
 6 -6 -7 2.3 1
 6 -6 -7 -0.3 2.2
 6 6 7 2.4 1.4
 7 6 -7 39.8 2.9
 -7 -6 -7 37 4.9
 7 -6 7 28.4 4.4
 7 -6 7 40.4 3.2
 -7 -6 -7 35.9 6.3
 -7 -6 7 35 4.3
 7 6 7 33.1 2.9
 7 6 7 40 3.2
 7 -6 -7 45 3.1
 0 -7 -7 1.2 0.7
 0 -7 -7 1.7 0.5
 0 -7 7 2.4 0.7
 0 -7 7 2.8 0.6
 0 7 7 1.3 0.5
 0 -7 -7 1.8 1.2
 0 -7 7 2.5 1.1
 0 7 -7 3.2 0.6
 0 -7 7 3 1.5
 0 -7 -7 1.5 0.8
 0 -7 7 2.7 1.2
 0 7 7 1.4 0.4
 0 -7 -7 3.5 1.4
 1 -7 7 134.99 5.4
 -1 -7 -7 129.49 6.1
 1 -7 7 134.79 6.4
 -1 -7 -7 136.19 5.9
 1 7 -7 131.29 5.2
 -1 -7 -7 129.69 6
 -1 7 7 139.09 5.5
 1 -7 7 138.39 6.7
 -1 -7 -7 135.19 5.4
 -1 7 7 137.59 5.2
 1 7 -7 136.19 5.2
 -1 -7 -7 134.29 6
 1 -7 7 124.19 5.5
 -1 -7 -7 139.99 7
 1 -7 -7 133.99 5.8
 -1 -7 7 132.69 5.1
 1 -7 -7 132.39 5.3
 1 7 7 134.29 5.4
 1 -7 -7 139.69 6.8
 1 7 7 135.69 5.1
 1 -7 -7 142.09 6.5
 -1 7 -7 133.99 5.3
 -1 7 -7 141.79 5.5
 1 7 7 133.29 5.4
 1 -7 -7 136.09 5.8
 -1 -7 7 136.09 6.7
 -1 -7 7 130.79 6.3
 -1 -7 7 125.69 5.8
 -1 -7 7 130.99 6.4
 2 -7 7 307.77 12.3
 -2 7 7 333.27 12.2
 2 -7 7 326.07 13.8
 -2 -7 -7 323.47 13.3
 2 7 -7 322.87 11.9
 -2 -7 -7 340.97 12.9
 -2 -7 -7 303.67 16.2
 2 7 -7 324.17 11.8
 2 -7 7 330.77 12.1
 -2 7 7 344.17 11.9
 -2 -7 -7 326.27 12.5
 2 -7 7 320.87 13.1
 -2 -7 7 319.47 13.2
 2 -7 -7 324.67 12.4
 -2 7 -7 333.17 12.1
 -2 -7 7 312.97 12.8
 -2 7 -7 323.97 12.2
 2 -7 -7 335.47 13.8
 2 7 7 330.57 12.1
 2 -7 -7 299.67 12.3
 -2 -7 7 303.87 13.1
 2 7 7 312.97 12.1
 3 7 -7 89.69 4.1
 -3 7 7 87.69 3.9
 3 -7 7 95.09 4.4
 -3 -7 -7 90.29 6.3
 -3 7 7 89.89 4.5
 -3 -7 -7 88.79 4.8
 -3 -7 -7 91.69 5.6
 -3 -7 -7 90.59 4.7
 3 -7 7 95.59 5.4
 3 7 -7 91.49 4.1
 3 -7 7 87.39 5.3
 3 -7 -7 88.19 4.1
 -3 7 -7 92.09 4.5
 -3 -7 7 84.59 5.3
 3 7 7 88.49 3.9
 -3 -7 7 91.89 5.4
 3 7 7 93.39 4.4
 3 -7 -7 90.39 4.5
 3 -7 -7 89.89 5.9
 3 7 7 87.79 4.4
 4 -7 7 94.79 5.8
 4 -7 7 92.89 4.8
 -4 7 7 90.99 4.8
 4 -7 7 87.79 5.5
 -4 -7 -7 89.99 7
 4 7 -7 93.79 4.5
 -4 -7 -7 94.79 5.2
 -4 -7 -7 90.79 6.1
 4 7 -7 90.69 4.4
 -4 -7 -7 95.79 5.1
 -4 7 7 89.89 4.2
 -4 7 -7 92.29 4.9
 4 7 7 97.49 4.9
 -4 -7 7 102.49 6.2
 -4 -7 7 78.69 6.3
 4 7 7 102.49 4.9
 4 -7 -7 92.29 4.5
 4 -7 -7 98.49 4.9
 4 7 7 100.19 4.3
 4 -7 -7 105.49 6.6
 5 -7 7 23.9 3.8
 -5 7 7 22.4 1.9
 -5 -7 -7 28.7 4.5
 -5 7 7 23.7 3.3
 5 7 -7 23 2.1
 -5 -7 -7 24.2 2.8
 -5 7 7 19.7 2.5
 5 7 -7 16.8 2.7
 5 -7 7 23 2.4
 -5 -7 -7 27.1 5.2
 -5 -7 7 17.1 3.2
 -5 7 -7 24.1 2.7
 5 7 7 22.2 2.4
 5 7 7 20.8 3.5
 5 7 7 21.2 1.9
 -5 7 -7 21.2 2.1
 -5 -7 7 19.1 4.2
 5 -7 -7 22.4 2.5
 5 -7 -7 22.1 2.1
 -6 7 7 9.2 1.8
 -6 7 7 6.4 2.5
 6 -7 7 5.6 1.5
 6 -7 7 6.5 4.5
 -6 -7 -7 7.7 4.7
 -6 -7 -7 4.6 6.1
 6 -7 -7 1.7 2.2
 -6 7 -7 6.8 2.5
 6 7 7 7.4 1.3
 6 -7 -7 8.9 2.6
 6 7 7 7 3.1
 6 7 7 4.8 1.4
 -6 7 -7 6.1 2.4
 -6 -7 7 1.8 4.1
 -6 -7 7 2.9 2.6
 6 -7 -7 6.4 1.4
 -7 -7 -7 7 3.8
 -7 -7 -7 5 2.5
 7 -7 7 10.8 1.7
 7 7 -7 13.9 1.8
 7 7 -7 12.2 2.9
 7 -7 7 5.5 2.7
 7 -7 7 13.5 2.4
 -7 -7 7 11.2 2.9
 7 7 7 8.4 1.6
 7 -7 -7 10.5 1.6
 7 7 7 6.7 5
 7 7 7 9.2 1.8
 0 -8 -7 83.49 3.6
 0 -8 -7 91.09 5.1
 0 8 -7 86.89 3.6
 0 -8 7 92.59 5
 0 8 7 82.79 3.4
 0 -8 -7 90.19 4.3
 0 -8 -7 88.99 5.2
 0 -8 -7 86.19 4.4
 0 8 7 85.39 3.8
 0 8 -7 80.99 3.5
 0 -8 7 89.99 5.2
 0 -8 7 74.89 4
 0 -8 7 83.29 3.4
 0 -8 7 84.59 4.6
 0 -8 -7 85.69 4.3
 1 -8 7 36.2 3.3
 -1 -8 -7 50.59 4.5
 -1 8 7 45.5 2.4
 1 8 -7 48.6 2.2
 -1 -8 -7 47.4 3.3
 -1 8 7 41 2.2
 -1 -8 -7 45.3 2.3
 1 -8 7 43.3 2.5
 1 -8 7 36.2 3.5
 1 -8 7 43.4 2.2
 -1 -8 -7 34.2 4.6
 -1 -8 -7 45.5 3.3
 1 8 -7 45.7 2.2
 -1 -8 7 41.8 2.8
 -1 -8 7 39.9 2.3
 -1 -8 7 44.8 1.9
 1 -8 -7 44.4 2.8
 -1 8 -7 45.5 2.4
 1 -8 -7 45.3 2.8
 1 -8 -7 44.1 2.2
 1 -8 -7 48.3 2.9
 1 8 7 42.9 2
 -1 -8 7 42 3.3
 -1 -8 7 48.3 3.6
 1 8 7 42.1 2.3
 -1 -8 7 47.7 3.7
 -1 8 -7 42.5 2.2
 1 8 7 46.5 2.4
 1 -8 -7 43.9 3.7
 1 -8 -7 44.5 3.4
 2 -8 7 94.19 4.9
 2 -8 7 103.79 4.7
 -2 8 7 113.39 4.9
 -2 8 7 107.79 4.5
 2 -8 7 113.49 6.2
 -2 -8 -7 107.99 5.5
 2 8 -7 109.19 4.5
 -2 -8 -7 122.19 6.9
 2 8 -7 107.99 4.5
 -2 -8 -7 111.79 5
 -2 -8 -7 109.59 5.3
 2 -8 7 104.59 5.9
 -2 -8 -7 104.09 6
 2 -8 -7 112.29 4.6
 2 -8 -7 109.29 5
 -2 -8 7 105.09 5.9
 2 -8 -7 119.19 6.6
 2 8 7 107.99 4.8
 2 8 7 109.29 4.4
 -2 -8 7 104.59 5.6
 -2 8 -7 110.39 4.8
 2 -8 -7 114.39 5.2
 2 -8 -7 113.69 5.2
 -2 -8 7 101.69 6
 -3 -8 -7 355.36 13.7
 3 -8 7 367.86 14.4
 -3 8 7 350.26 13.4
 3 8 -7 328.57 12.8
 -3 -8 -7 356.36 15.7
 3 -8 7 342.77 14.5
 -3 -8 -7 338.07 13.9
 3 -8 7 345.07 13.6
 3 8 -7 333.57 12.8
 -3 8 7 309.77 12.7
 -3 -8 -7 344.17 14.7
 3 -8 7 349.47 13.1
 3 8 7 324.27 12.6
 -3 -8 7 350.46 15
 -3 -8 7 336.87 14.5
 3 -8 -7 384.06 15.5
 -3 8 -7 351.16 13.3
 3 8 7 364.16 13.3
 3 -8 -7 335.77 12.9
 -3 -8 7 349.07 14.5
 3 8 7 342.47 13.3
 3 -8 -7 340.17 13.4
 4 8 -7 9.8 1.4
 4 -8 7 9.4 2.5
 -4 -8 -7 9 3.2
 -4 -8 -7 10 1.9
 -4 8 7 6.6 1.1
 -4 8 7 9.9 1.6
 -4 -8 -7 15.9 3.8
 -4 -8 -7 9.9 2.1
 4 -8 7 9.2 1.6
 4 -8 7 11.4 2.5
 4 8 -7 11.2 1.7
 4 8 7 9.2 1.5
 4 8 7 8 1.4
 -4 8 -7 8.3 1.5
 -4 -8 7 12.3 2.9
 4 -8 -7 14.2 3.8
 4 -8 -7 7.2 1.5
 4 8 7 6.5 1
 4 -8 -7 12.2 1.7
 -4 -8 7 10.8 3.4
 -5 -8 -7 137.39 8.3
 -5 -8 -7 143.29 7
 5 8 -7 141.69 6.5
 -5 -8 -7 142.39 9.6
 5 -8 7 144.69 6.6
 5 8 -7 139.19 6.3
 -5 8 7 149.69 6.2
 5 -8 7 143.89 7.9
 -5 8 7 140.19 7.9
 -5 8 7 131.49 6.8
 5 -8 -7 135.69 8.5
 5 -8 -7 153.58 6.5
 -5 8 -7 137.99 6.3
 5 8 7 141.19 6.8
 5 -8 -7 149.79 6.9
 5 8 7 142.89 6.1
 5 8 7 145.39 6.8
 -5 8 -7 144.89 7.1
 -5 -8 7 135.69 8.9
 -5 -8 7 144.99 8.4
 6 -8 7 21.4 2.8
 6 -8 7 15.4 3.2
 -6 -8 -7 16.9 2.8
 -6 8 7 15.5 1.8
 6 8 -7 17.7 2.1
 -6 -8 -7 13.9 4.4
 6 8 -7 17.4 2.5
 6 -8 7 15.1 2.1
 -6 -8 -7 16.4 3.6
 -6 8 7 14.7 2.9
 -6 -8 7 13.9 3.3
 6 -8 -7 19.5 2.7
 6 -8 -7 18.9 2.2
 -6 8 -7 20.2 2.3
 6 8 7 19.1 2.4
 -6 8 -7 18.4 3.1
 6 -8 -7 16.3 3.3
 6 8 7 17.5 1.9
 6 8 7 20.2 2.8
 7 -8 7 23.4 3.1
 7 -8 7 23.2 2.6
 -7 -8 -7 15.1 3.4
 7 8 -7 23.7 2.5
 -7 -8 -7 14 4.3
 7 -8 -7 21.6 2.3
 -7 -8 7 20.6 3.7
 7 -8 -7 22.5 3.5
 7 8 7 21.6 2.3
 7 8 7 23.2 2.7
 0 -9 7 61.59 3.2
 0 9 -7 65.09 2.8
 0 -9 -7 60.89 4.5
 0 -9 7 59.59 4.3
 0 -9 7 63.89 4.1
 0 -9 7 66.89 4.7
 0 9 7 63.49 2.8
 0 -9 -7 65.29 3.8
 0 -9 -7 68.19 4.5
 0 -9 -7 65.09 3.8
 0 9 -7 62.89 2.9
 0 9 7 65.89 3.1
 0 -9 -7 61.89 2.9
 0 -9 -7 67.49 3.7
 -1 -9 -7 105.09 5.2
 -1 -9 -7 101.09 5.5
 1 9 -7 102.39 4.1
 -1 -9 -7 103.09 5.2
 1 -9 7 93.49 5.6
 -1 -9 -7 105.09 4.2
 1 9 -7 100.79 4.1
 1 -9 7 98.09 4.6
 -1 -9 -7 100.99 6.3
 -1 9 7 104.19 4.1
 -1 -9 -7 104.99 5.1
 1 -9 7 98.29 6
 -1 9 7 107.59 4.6
 1 -9 7 100.49 4
 -1 9 -7 101.79 4.3
 1 -9 -7 97.59 5.7
 1 -9 -7 108.19 5.1
 1 9 7 98.99 4.4
 1 -9 -7 99.49 5
 1 9 7 102.39 4
 -1 -9 7 95.69 5.6
 1 -9 -7 106.89 6.2
 -1 -9 7 110.69 6.2
 -1 9 -7 100.99 4.4
 -1 -9 7 88.89 4.4
 1 9 7 99.49 4.4
 -1 -9 7 100.19 5.8
 2 -9 7 239.18 10.5
 2 9 -7 230.48 8.8
 2 -9 7 235.28 8.9
 2 -9 7 237.48 10.8
 -2 9 7 239.68 9.3
 -2 -9 -7 244.98 10.7
 -2 9 7 239.08 8.8
 -2 -9 -7 232.08 10
 -2 -9 -7 237.38 9.8
 -2 -9 -7 235.48 11.5
 2 -9 7 222.28 9.4
 2 9 7 223.48 9.1
 2 -9 -7 232.38 8.8
 -2 9 -7 236.38 9.4
 2 -9 -7 243.38 9.7
 2 9 7 235.88 8.6
 -2 -9 7 219.28 10.5
 2 9 7 218.28 9.9
 2 -9 -7 230.68 9.4
 -2 -9 7 223.28 9.9
 2 -9 -7 229.68 9.6
 3 -9 7 101.59 5.3
 -3 -9 -7 105.89 5.6
 -3 -9 -7 110.29 5.8
 3 -9 7 101.29 6.3
 3 9 -7 107.19 4.6
 3 -9 7 105.49 4.8
 -3 9 7 104.19 5.1
 -3 -9 -7 100.99 7.3
 -3 -9 -7 107.69 6.5
 3 -9 7 100.69 6.2
 3 9 -7 106.59 4.6
 -3 9 7 107.79 4.6
 -3 -9 7 100.19 6.1
 3 -9 -7 108.69 5.4
 3 9 7 103.49 4.4
 3 9 7 101.59 5
 3 -9 -7 101.49 5.3
 3 -9 -7 102.09 4.6
 3 -9 -7 108.09 7
 -3 -9 7 104.39 6.3
 -3 -9 7 104.59 6.8
 3 9 7 103.69 5
 -3 9 -7 108.59 5.1
 4 9 -7 72.49 3.9
 -4 -9 -7 57.59 5.7
 4 -9 7 70.99 5.2
 -4 -9 -7 69.59 4.8
 4 9 -7 68.19 3.6
 -4 9 7 69.49 3.5
 -4 9 7 66.09 4
 4 -9 7 71.59 5
 -4 -9 -7 67.39 5.5
 -4 -9 -7 62.19 6.3
 -4 9 -7 62.29 4
 4 9 7 76.29 3.5
 -4 -9 7 67.39 5.2
 4 -9 -7 67.79 3.6
 4 -9 -7 73.69 5.9
 4 9 7 66.59 3.9
 4 -9 -7 61.09 4.2
 -5 9 7 19.5 2
 -5 -9 -7 24.8 5.2
 5 -9 7 15.9 3.2
 5 -9 7 18.9 2.2
 5 -9 7 20.3 2.8
 5 9 -7 20 2.2
 -5 -9 -7 22 4.1
 -5 -9 -7 21.7 2.9
 -5 9 7 19.6 2.5
 5 9 -7 20.2 2.1
 -5 -9 7 21.8 4.1
 5 9 7 21.6 1.9
 -5 9 -7 22.8 2.1
 5 -9 -7 21.1 2
 5 -9 -7 24.5 3
 5 9 7 25.3 2.5
 5 -9 -7 22.7 2.8
 5 9 7 19.3 2.4
 -5 9 -7 19.6 2.7
 5 -9 -7 18.9 3.7
 6 -9 7 63.59 4.4
 -6 -9 -7 51.89 6.3
 6 9 -7 54.49 3.8
 -6 9 7 54.09 5.4
 -6 9 7 65.49 3.5
 6 -9 7 55.99 5.1
 6 9 -7 59.89 3.6
 -6 -9 -7 49.99 5.1
 6 -9 7 62.59 3.6
 -6 -9 -7 59.59 5.1
 6 9 7 62.49 3.3
 -6 9 -7 64.39 6
 -6 9 -7 62.89 3.6
 6 -9 -7 55.69 5.3
 -6 -9 7 53.99 5.1
 6 -9 -7 61.69 4.6
 6 9 7 64.79 4
 6 -9 -7 57.09 4.1
 6 -9 -7 66.89 3.6
 6 9 7 56.89 4.5
 0 -10 -7 619.74 23.8
 0 -10 -7 636.34 23.9
 0 -10 -7 642.44 22.5
 0 -10 -7 614.74 23.9
 0 -10 -7 667.83 24.9
 0 10 7 645.24 23.8
 0 -10 7 612.24 23.1
 0 -10 7 651.33 24.4
 0 10 7 633.24 22.6
 0 -10 7 629.84 24.5
 0 -10 -7 693.03 25.3
 0 10 -7 652.93 22.8
 0 10 -7 641.24 22.6
 -1 -10 -7 92.39 6.3
 1 -10 7 92.99 6.1
 1 10 -7 93.39 3.9
 1 10 -7 98.39 3.9
 1 -10 7 94.49 5.7
 1 -10 7 88.09 4.5
 -1 10 7 96.09 3.9
 -1 -10 -7 93.89 5
 -1 -10 -7 93.19 5.1
 -1 -10 -7 93.99 5.5
 -1 10 7 97.09 4.4
 -1 -10 -7 91.19 5.1
 1 10 7 89.09 4.2
 -1 -10 7 87.29 5.9
 -1 10 -7 94.49 4.3
 1 10 7 94.99 4.2
 1 -10 -7 100.09 5
 1 -10 -7 98.79 6.1
 -1 -10 7 90.19 5.6
 1 -10 -7 94.99 3.9
 1 -10 -7 100.49 5.1
 1 -10 -7 95.79 4.9
 -1 -10 7 91.99 5.7
 1 -10 -7 100.49 5.9
 -1 -10 7 85.99 4.3
 1 10 7 94.39 3.8
 2 -10 7 77.19 4.1
 -2 -10 -7 74.89 6.1
 2 10 -7 80.69 3.5
 -2 -10 -7 76.49 4.5
 2 10 -7 76.79 3.4
 2 -10 7 72.99 3.2
 -2 10 7 81.49 3.9
 -2 -10 -7 70.19 5.1
 -2 10 7 71.59 3.4
 2 -10 7 72.69 5.2
 2 -10 7 63.99 5.2
 -2 -10 -7 86.79 4.9
 2 -10 -7 78.19 4.4
 -2 -10 7 76.69 5.5
 2 -10 -7 76.09 4.1
 -2 -10 7 80.59 5.3
 2 -10 -7 72.59 3.4
 2 10 7 75.29 3.8
 2 -10 -7 72.59 5.6
 2 10 7 77.99 3.3
 2 10 7 75.29 3.8
 -2 10 -7 72.09 3.8
 2 -10 -7 78.19 4.5
 3 10 -7 12.9 1.6
 3 -10 7 8.5 1.5
 -3 -10 -7 16.6 3.3
 -3 10 7 12.9 1.4
 3 -10 7 12.8 2.9
 -3 -10 -7 14.5 2.5
 3 -10 7 13.4 2.9
 3 10 -7 11.8 1.4
 -3 -10 -7 15 2.5
 3 -10 7 11.5 1.4
 -3 -10 -7 12.7 3.8
 -3 10 7 13.4 1.8
 -3 -10 7 11.4 2.6
 -3 -10 7 10.3 3.1
 -3 10 -7 13.5 1.8
 3 -10 -7 9.2 1.6
 3 -10 -7 12.1 1.4
 3 10 7 13.1 1.7
 3 10 7 15.9 1.8
 -3 -10 7 20 4.9
 3 -10 -7 11.1 1.9
 3 10 7 14.7 1.4
 -4 -10 -7 14.9 3.3
 4 -10 7 16.4 3.4
 -4 10 7 19 1.7
 4 -10 7 17.3 1.8
 4 10 -7 15.1 1.8
 -4 -10 -7 16.3 2.6
 -4 -10 -7 12.6 2.3
 4 10 -7 17.4 1.9
 4 -10 7 20.5 3.6
 -4 10 7 16.4 2
 4 -10 7 15.8 2.4
 -4 -10 -7 17.6 4.4
 4 -10 -7 16.8 1.8
 -4 -10 7 14.2 3.7
 4 10 7 15.8 2
 4 10 7 15.9 1.6
 4 -10 -7 15.3 3.2
 -4 -10 7 17.2 3.5
 4 10 7 14.6 2
 4 -10 -7 18.8 2.4
 -4 10 -7 14.8 2.1
 4 -10 -7 15.4 2.4
 -5 -10 -7 111.29 7.4
 5 -10 7 123.59 6.2
 5 10 -7 107.09 5.4
 -5 -10 -7 110.59 6.1
 5 -10 7 133.49 9.7
 -5 10 7 113.99 5.1
 -5 -10 -7 105.59 9
 5 10 -7 113.29 5.3
 5 -10 7 119.79 5.4
 -5 10 7 107.29 6.2
 5 10 7 111.19 5.7
 5 -10 -7 108.59 8
 5 -10 -7 111.99 6
 5 -10 -7 107.79 5.1
 5 10 7 112.39 5.8
 5 10 7 111.49 5.1
 -5 10 -7 109.99 6
 5 -10 -7 113.99 6.1
 -5 10 -7 107.79 5.2
 -6 10 7 14.8 2
 -6 -10 -7 8.5 4
 6 10 -7 11.5 2
 6 -10 7 10.1 3.3
 -6 10 7 16.6 4.5
 6 -10 7 14.3 2.2
 6 -10 7 12.2 2.3
 -6 -10 -7 14.3 3.3
 -6 -10 -7 13.4 2.7
 6 -10 -7 14.1 3.1
 -6 -10 7 10.1 3.7
 -6 10 -7 11.3 2
 -6 10 -7 8.1 3.7
 6 -10 -7 11.3 2.9
 6 10 7 11.4 2.6
 6 -10 -7 15.8 2.5
 6 -10 -7 8.2 3.1
 6 10 7 10.2 1.4
 6 10 7 7.6 2.1
 0 -11 -7 1.1 1.7
 0 -11 -7 -0.7 1.1
 0 -11 7 1.8 1
 0 11 7 0.6 0.5
 0 -11 7 1.3 1.8
 0 -11 7 0.8 1.4
 0 11 7 0.6 0.6
 0 -11 7 1.7 1.6
 0 -11 -7 1.4 1.1
 0 -11 -7 0 1.6
 0 -11 -7 2.9 1.3
 0 11 -7 1.7 0.6
 1 11 -7 112.19 4.6
 -1 -11 -7 116.69 6
 1 -11 7 123.99 7.2
 1 11 -7 118.69 5.1
 -1 11 7 109.89 5.1
 -1 -11 -7 108.39 6.4
 1 -11 7 120.69 6.7
 1 -11 7 118.09 5.5
 -1 -11 -7 106.39 6
 -1 -11 -7 114.99 7.3
 -1 11 7 115.69 4.7
 -1 -11 -7 110.59 6
 -1 -11 7 110.19 6.5
 1 11 7 112.59 5
 -1 11 -7 115.69 4.9
 1 -11 -7 108.39 5.7
 1 -11 -7 119.79 7.2
 1 -11 -7 119.69 6
 -1 -11 7 108.79 6.9
 1 -11 -7 116.89 6.8
 1 11 7 113.79 4.6
 1 11 7 119.49 5.1
 2 11 -7 299.57 11.4
 2 11 -7 324.17 11.6
 -2 11 7 306.17 12.1
 -2 -11 -7 334.17 13.3
 2 -11 7 320.67 13.7
 2 -11 7 312.87 12.5
 -2 11 7 317.67 11.6
 -2 -11 -7 298.57 14.8
 2 -11 7 299.87 14.1
 -2 -11 -7 298.17 12.9
 2 11 7 322.57 11.5
 2 11 7 319.77 12.1
 -2 -11 7 289.87 13.8
 2 -11 -7 317.67 14.6
 -2 -11 7 328.87 13.8
 2 -11 -7 292.57 12.3
 2 11 7 308.07 12
 2 -11 -7 320.87 12.9
 -2 11 -7 321.17 12.1
 2 -11 -7 305.77 11.4
 2 -11 -7 342.77 13
 -3 -11 -7 41.8 3.6
 3 11 -7 37.7 2.4
 -3 11 7 41.9 2.9
 -3 -11 -7 39.9 3.5
 3 11 -7 40.1 2.5
 3 -11 7 38.4 4.2
 3 -11 7 40.4 3.3
 3 -11 7 35.6 4.2
 -3 -11 -7 37.1 4.2
 -3 11 7 41.3 2.4
 -3 -11 -7 42.2 5.4
 3 -11 -7 39.2 4.8
 3 -11 -7 40.2 3.4
 3 -11 -7 37.4 2.7
 -3 -11 7 39.4 4.1
 3 -11 -7 42.5 3.4
 3 11 7 39.2 2.3
 3 11 7 39.3 2.8
 -3 -11 7 34.1 4.5
 -3 11 -7 36.7 2.8
 4 -11 7 27 2
 -4 -11 -7 28.4 5.1
 -4 -11 -7 28.4 3.2
 -4 11 7 27.3 2.6
 4 -11 7 31.8 3.1
 4 11 -7 28.7 2.3
 -4 11 7 29.9 2.2
 -4 -11 -7 31 3.4
 4 -11 7 29.5 3.9
 4 -11 7 25.3 3.9
 4 11 -7 32 2.4
 -4 -11 -7 25.9 4.1
 4 -11 -7 33.8 3.3
 4 -11 -7 30.4 3
 -4 -11 7 28.5 4.1
 -4 11 -7 28.4 2.7
 4 11 7 31.6 2.1
 4 -11 -7 29 4.4
 4 -11 -7 29.5 2.1
 4 11 7 30 2.6
 4 11 7 26.4 2.6
 -5 11 7 97.39 4.4
 5 11 -7 91.39 4.5
 -5 11 7 87.59 5.2
 5 11 -7 87.09 4.6
 5 -11 7 89.89 4.2
 -5 -11 -7 83.79 7.7
 -5 -11 -7 86.99 6.6
 5 -11 7 91.79 5.4
 5 -11 7 78.69 6
 -5 -11 -7 96.59 5.4
 -5 11 -7 83.49 5.2
 5 -11 -7 85.69 6.6
 5 11 7 91.59 5
 5 11 7 94.59 4.9
 5 -11 -7 86.99 5.3
 5 -11 -7 95.79 4.3
 5 -11 -7 96.49 5.5
 -5 11 -7 88.19 4.5
 -5 -11 7 75.19 6.3
 5 11 7 93.69 4.3
 6 11 -7 5.4 2.1
 -6 -11 -7 7.1 3.8
 -6 -11 -7 9.1 3.9
 6 -11 7 6.5 4.4
 -6 11 7 8.4 1.6
 -6 -11 -7 3.8 2.7
 6 11 -7 10.9 2.3
 6 -11 7 7.6 2.2
 6 11 7 7.3 1.2
 6 -11 -7 5.6 3
 6 11 7 9.6 2.2
 6 -11 -7 7.8 2.7
 -6 11 -7 6.5 5.5
 -6 11 -7 8.7 1.6
 6 -11 -7 5 3.7
 -6 -11 7 3.2 4.2
 6 11 7 5.9 2.2
 6 -11 -7 14.2 4.1
 0 12 -7 17.8 1.4
 0 -12 -7 19.5 3.4
 0 -12 7 18.9 3
 0 -12 -7 17.3 2.5
 0 -12 7 19.7 3.3
 0 12 7 19.7 1.4
 0 -12 -7 18.3 2.6
 0 -12 7 28 5.4
 0 12 7 18.1 1.7
 0 -12 -7 17.7 2.3
 0 -12 -7 20 3.5
 0 12 7 18.1 1.7
 0 -12 7 15.9 2.3
 1 12 -7 50.49 2.4
 -1 -12 -7 44.4 4.3
 1 -12 7 44.7 3.3
 1 -12 7 46 4.3
 1 -12 7 47.6 4.9
 -1 12 7 48.8 2.5
 -1 -12 -7 47.8 3.8
 -1 -12 -7 48.2 3.8
 -1 12 7 49.9 2.9
 -1 -12 -7 48.8 3.8
 -1 12 -7 49.7 2.7
 1 -12 -7 59.69 6.9
 1 -12 -7 46.4 3.4
 1 12 7 49.5 2.4
 1 -12 -7 53.89 5.7
 -1 -12 7 58.29 6.1
 1 -12 -7 54.29 3.9
 1 12 7 48.6 2.8
 1 -12 -7 46 3.6
 -1 -12 7 43.7 6.1
 1 12 7 50.19 2.8
 -1 -12 7 46.9 4.3
 2 -12 7 51.19 4.6
 -2 -12 -7 47.3 3.9
 -2 -12 -7 53.99 4
 2 12 -7 50.09 2.6
 2 -12 7 51.79 4.9
 -2 -12 -7 45.4 5.4
 -2 12 7 45.7 3
 -2 12 7 52.39 2.7
 -2 12 -7 48.1 3
 2 12 7 54.39 3.1
 2 12 7 46.2 2.6
 2 -12 -7 52.29 5.2
 2 -12 -7 56.79 3.9
 -2 -12 7 41.3 6.1
 -2 -12 7 51.99 4.5
 2 12 7 49.5 3
 2 -12 -7 52.99 3.9
 -3 12 7 119.29 5.1
 3 -12 7 108.79 7.3
 -3 -12 -7 123.49 8.5
 3 -12 7 119.59 6.1
 3 12 -7 112.49 5
 -3 -12 -7 122.29 6.4
 -3 12 7 111.39 5.6
 -3 -12 -7 119.19 6.5
 3 -12 7 96.89 6.7
 3 12 7 121.49 5
 3 -12 -7 121.49 8
 -3 -12 7 119.29 7.1
 3 -12 -7 121.09 6.3
 -3 -12 7 97.79 7.1
 3 12 7 120.29 5.5
 -3 12 -7 112.69 5.7
 3 -12 -7 124.49 6.4
 3 12 7 110.09 5.4
 4 -12 7 9.3 3.8
 -4 -12 -7 9.5 2.3
 -4 12 7 13.4 1.9
 -4 -12 -7 10.4 4
 4 12 -7 12 1.6
 -4 -12 -7 12.4 3.3
 4 -12 7 14.1 2.4
 -4 12 7 12.6 1.5
 4 -12 -7 11.5 3.3
 4 -12 -7 9.8 2
 4 12 7 14.3 1.6
 -4 -12 7 9.6 4
 4 12 7 11.9 1.8
 4 -12 -7 14.1 2.4
 -4 12 -7 10.9 1.8
 -5 -12 -7 53.99 4.2
 5 12 -7 53.19 3.6
 5 -12 7 43.3 6.5
 -5 -12 -7 47.8 5
 -5 12 7 47.3 4.2
 5 -12 7 60.59 4.4
 -5 12 7 54.29 3.1
 -5 -12 -7 54.59 6.2
 5 12 7 59.19 5.7
 -5 12 -7 53.49 3.2
 5 -12 -7 56.19 4.3
 5 -12 -7 49.99 5.1
 5 12 7 57.79 3
 5 -12 -7 55.89 4.4
 -5 12 -7 52.89 4.5
 0 13 7 108.09 4.3
 0 -13 -7 106.19 7
 0 -13 7 108.19 7.2
 0 -13 -7 100.49 5.7
 0 -13 7 92.49 6.3
 0 13 -7 100.99 4.4
 0 -13 -7 102.59 6.9
 0 13 7 103.39 4.7
 0 -13 -7 117.29 6.1
 0 13 7 100.09 4.8
 0 -13 -7 110.29 6
 -1 13 7 16.6 2.6
 1 -13 7 13.5 2.9
 -1 13 7 17.5 1.4
 -1 -13 -7 12.7 2.1
 1 -13 7 13.3 2.1
 1 -13 7 18.6 3.7
 -1 -13 -7 18.6 2.8
 1 13 -7 18.8 1.5
 -1 13 -7 16.3 1.7
 1 13 7 20.9 2.5
 1 13 7 15.7 1.9
 -1 -13 7 13.7 2.9
 1 -13 -7 12.7 2.1
 1 -13 -7 18.5 3.3
 1 -13 -7 11.1 2
 1 -13 -7 11.8 2
 1 13 7 16.6 1.3
 1 -13 -7 14.5 3.3
 -1 -13 7 12.2 2.8
 -2 -13 -7 50.69 5.5
 2 13 -7 54.79 2.7
 -2 -13 -7 50.69 4.1
 2 -13 7 54.19 5.2
 -2 13 7 51.29 3.2
 -2 13 7 51.49 2.7
 -2 -13 -7 57.69 4.2
 2 -13 7 52.49 3.9
 -2 -13 7 49.8 4.8
 2 -13 -7 52.59 5.4
 2 -13 -7 52.79 4
 2 -13 -7 52.49 4.1
 -2 13 -7 45.1 3.1
 2 13 7 53.29 3.1
 -2 -13 7 50.89 4.5
 2 13 7 50.69 4.2
 2 13 7 52.49 2.6
 -3 13 7 79.49 4.4
 -3 -13 -7 75.09 6.9
 -3 -13 -7 83.89 5.3
 3 -13 7 66.99 5.6
 3 13 -7 78.59 3.8
 -3 13 7 83.79 3.9
 3 -13 7 81.29 5
 -3 -13 -7 90.29 5.4
 3 -13 7 77.09 6.1
 -3 -13 7 68.49 6.1
 3 13 7 83.49 3.7
 3 13 7 77.69 5.2
 3 -13 -7 86.09 6.7
 3 13 7 83.29 4.3
 -3 13 -7 79.79 4.5
 3 -13 -7 81.89 5.1
 3 -13 -7 87.69 5.2
 -4 -13 -7 17.7 2.8
 -4 13 7 21.3 1.8
 4 -13 7 14.7 3.2
 4 -13 7 17.2 2.7
 -4 -13 -7 15.3 4.4
 -4 13 7 13 2
 4 13 -7 15.3 2.1
 4 -13 7 12.1 3.3
 4 -13 -7 16 2.4
 -4 13 -7 19.8 2.7
 4 -13 -7 18.3 3.9
 4 -13 -7 17.2 2.7
 4 13 7 20.5 2.6
 -4 13 -7 18.9 2
 4 13 7 19.8 1.8
 -5 13 7 3.7 2.6
 -5 -13 -7 3.1 1.9
 5 -13 7 2.5 2.4
 5 13 -7 3.4 1.8
 -5 13 7 2 1.1
 -5 -13 -7 0.5 3.3
 -5 13 -7 1.6 2.4
 5 -13 -7 -1.5 2.3
 5 -13 -7 1.2 2.5
 5 -13 -7 0.5 2.4
 5 13 7 1.9 0.9
 5 13 7 -2.1 2
 -5 13 -7 0.2 0.9
 0 -14 -7 1.7 2.3
 0 14 7 1.9 0.7
 0 14 -7 1.7 0.9
 0 -14 -7 1.7 1.7
 0 -14 -7 2.9 1.6
 0 -14 7 2.1 2.1
 0 -14 -7 0.5 1.5
 0 -14 -7 -0.8 2.3
 0 -14 7 -0.2 2.3
 0 14 7 1 0.9
 1 -14 7 11.7 2.9
 -1 14 7 13.3 1.3
 1 14 -7 13.2 1.5
 -1 -14 -7 14 2.7
 1 -14 7 9.8 3
 1 -14 7 9.5 2.1
 -1 -14 -7 11.1 2.3
 -1 14 7 9.8 1.8
 -1 -14 -7 14.3 3.5
 -1 -14 -7 16.7 2.9
 -1 14 7 12.6 1.8
 -1 -14 7 7.3 2.6
 1 -14 -7 9.5 2.2
 1 14 7 11.8 1.2
 1 14 7 13.2 1.7
 1 -14 -7 15.7 3.7
 -1 -14 7 14.5 3.1
 1 -14 -7 12.1 2.4
 -1 14 -7 11.3 1.5
 2 14 -7 159.28 6.4
 -2 14 7 168.78 6.6
 -2 14 7 162.88 7.2
 2 -14 7 159.28 7.8
 -2 -14 -7 165.68 10
 2 -14 7 147.29 8.6
 -2 -14 -7 170.78 8.3
 -2 -14 -7 162.18 8.2
 2 -14 7 159.18 9.3
 2 -14 -7 170.28 9.8
 2 -14 -7 184.28 8.4
 2 14 7 167.08 6.5
 -2 14 -7 160.88 7.2
 2 -14 -7 180.78 8.4
 2 14 7 186.78 8.7
 -2 -14 7 153.18 8.6
 3 14 -7 5.4 1.2
 -3 14 7 2 0.9
 -3 14 7 1.9 1.3
 -3 -14 -7 2.4 1.8
 -3 -14 -7 3.9 1.8
 3 -14 7 3.9 2.5
 -3 -14 -7 0.4 2.7
 3 -14 7 2.6 2
 3 -14 7 -0.7 2.6
 3 -14 -7 4.5 2
 3 -14 -7 2.7 2.6
 -3 14 -7 2.8 1.4
 3 14 7 2.5 0.9
 3 14 7 3.5 1.3
 3 -14 -7 1.6 1.5
 -3 -14 7 2.3 3.1
 4 14 -7 13.2 2
 -4 -14 -7 5.8 3.4
 -4 14 7 12.5 2.3
 -4 -14 -7 13.2 2.5
 4 -14 7 14 4.8
 -4 14 7 15.5 1.7
 4 -14 7 17.2 4.4
 4 14 7 11.5 1.4
 -4 14 -7 15.4 2.4
 4 -14 -7 10.4 2.6
 4 -14 -7 14.3 2.4
 4 14 7 12.1 2.1
 4 -14 -7 12.7 3.2
 -4 14 -7 11.6 1.5
 5 -14 7 6.3 3.4
 -5 -14 -7 11 5.9
 -5 -14 -7 8.8 2.6
 -5 14 7 6.1 2
 -5 14 -7 9.2 2
 5 -14 -7 9 6.7
 5 -14 -7 5 3
 5 -14 -7 5.9 4
 5 14 7 6.2 1.8
 0 15 7 7.8 1.8
 0 -15 -7 10.2 3.3
 0 -15 -7 6.8 2.7
 0 -15 7 9.3 3
 0 -15 -7 8.5 2.2
 0 -15 -7 5.6 5.7
 0 15 7 8.4 1
 0 -15 7 4.8 4.3
 0 -15 -7 9.3 2.3
 -1 -15 -7 17.3 4.5
 -1 -15 -7 20.4 4.3
 -1 -15 -7 20.1 3
 1 -15 7 13.7 3.1
 -1 -15 -7 15.7 2.6
 1 -15 7 10.8 4.1
 1 -15 -7 20.3 5.2
 -1 -15 7 12 2.9
 1 -15 -7 20.6 3.2
 1 -15 -7 19.8 3.1
 -1 15 -7 16.3 2.3
 1 15 7 14.7 2.2
 -2 15 7 49.8 2.7
 -2 -15 -7 53.89 4.3
 2 -15 7 50.29 5.2
 -2 15 7 50.19 3.4
 -2 -15 -7 51.49 5.5
 2 -15 7 45.8 4.4
 -2 -15 -7 50.09 4.3
 2 -15 -7 55.99 4.3
 2 -15 -7 45.2 5.3
 2 15 7 49.8 2.7
 2 -15 -7 55.89 4.4
 -2 15 -7 44.5 3.3
 2 15 7 47.4 3.3
 -2 -15 7 42 4.5
 -3 15 7 204.58 7.9
 3 -15 7 187.68 10.3
 -3 -15 -7 214.18 9.5
 3 -15 7 227.88 11.8
 -3 -15 -7 179.78 10.9
 -3 -15 -7 211.58 9.5
 -3 15 7 200.58 9.1
 3 -15 -7 220.78 9.7
 3 -15 -7 198.88 10.9
 3 -15 -7 210.08 9.4
 3 15 7 204.18 7.8
 3 15 7 188.38 8.4
 -3 15 -7 194.88 8.7
 4 -15 7 38.8 4.5
 -4 -15 -7 32.8 5.1
 4 -15 7 22.5 6.6
 -4 -15 -7 36.8 3.6
 -4 15 7 32 2.3
 -4 15 7 34.4 4.4
 4 -15 -7 32.7 4.6
 4 15 7 32.7 2.4
 -4 15 -7 31.4 5.5
 4 -15 -7 42.3 5.5
 4 -15 -7 33.5 3.9
 -4 15 -7 33.1 2.4
 0 -16 -7 34.4 3.6
 0 -16 -7 23.7 4.1
 0 -16 -7 29.6 4.2
 0 -16 -7 32.4 3.7
 0 16 7 27.7 1.9
 0 -16 -7 30.2 3.9
 1 -16 7 26.8 4.4
 -1 -16 -7 26.9 3.4
 -1 -16 -7 24.3 3.4
 -1 16 7 23.5 1.8
 -1 -16 -7 16.5 3.5
 1 16 7 24.9 2.9
 1 16 7 23.6 1.9
 1 -16 -7 27 3.3
 -1 -16 7 17.4 3.5
 1 -16 -7 29 3.5
 1 -16 -7 21 3.9
 2 -16 7 12.2 3.2
 -2 -16 -7 9.2 2.4
 -2 -16 -7 5.6 2.9
 -2 16 7 8.5 2
 -2 16 7 10.4 1.3
 -2 -16 -7 8.9 2.3
 2 16 7 11.7 1.5
 2 -16 -7 11 2.4
 2 -16 -7 14.1 3.7
 2 -16 -7 9.5 2.4
 -3 -16 -7 40.6 3.7
 -3 16 7 30.4 3.6
 -3 -16 -7 41.7 4
 -3 -16 -7 34.2 5
 3 -16 7 30 4.7
 -3 16 7 37.7 2.3
 3 -16 -7 39.2 4.1
 3 16 7 40.7 3
 -3 16 -7 35.2 2.6
 3 -16 -7 34.9 4.7
 3 -16 -7 44 4.4
 0 17 7 1.4 1.1
 0 -17 -7 -1.8 2
 0 -17 -7 -0.6 2
 -1 -17 -7 32.4 4.4
 -1 -17 -7 37.4 4.1
 -1 -17 -7 42.2 4.6
 -1 17 7 32.4 2.3
 1 -17 -7 37.4 3.8
 1 -17 -7 32.4 5.1
 1 -17 -7 42.9 4.1
 -2 -17 -7 3.9 2.1
 -2 -17 -7 -0.8 2.6
 -2 -17 -7 1.8 3
 2 -17 -7 -0.1 2.2
 -2 17 -7 0.6 1.5
 2 -17 -7 3.2 2.4
 2 -17 -7 2.9 3.3
 0 0 8 3083.59 106.39
 1 0 -8 127.39 5.1
 -1 0 8 139.89 5.2
 1 0 8 135.69 5.4
 1 0 8 126.79 4.9
 1 0 8 132.49 5.2
 -1 0 -8 128.59 5.1
 1 0 8 122.59 5.2
 -1 0 8 132.49 5.4
 1 0 8 126.89 5.2
 -1 0 -8 137.79 5.6
 1 0 -8 138.29 5.1
 -1 0 -8 117.39 4.8
 -1 0 -8 128.19 5.2
 -1 0 8 128.59 4.9
 -2 0 -8 249.97 9.8
 -2 0 8 248.88 9.3
 2 0 8 240.08 9
 -2 0 -8 243.38 9.4
 2 0 8 238.38 9.3
 -2 0 -8 251.97 9.3
 -2 0 8 268.47 10
 2 0 -8 251.17 9.2
 -2 0 8 244.18 8.9
 2 0 8 234.48 9.4
 2 0 -8 239.38 9.2
 2 0 -8 240.48 9.2
 2 0 8 242.38 9.4
 -2 0 -8 246.88 9.6
 -3 0 -8 12.6 2
 3 0 8 11.5 1.4
 3 0 8 12.5 1.1
 -3 0 -8 12.6 1.8
 3 0 8 10.7 1.4
 3 0 -8 12.9 1.3
 -3 0 -8 12.2 1.4
 -3 0 8 12.6 1.4
 3 0 -8 12.2 1.2
 -3 0 -8 10.9 1.9
 3 0 -8 11.1 1.2
 3 0 8 11.5 1.4
 -4 0 -8 10.9 1.5
 -4 0 -8 11.1 1.3
 -4 0 -8 12.3 2.2
 -4 0 8 9.4 1.4
 4 0 8 11.5 1.2
 4 0 8 11.2 1.6
 4 0 -8 11.8 1.4
 -4 0 8 10.4 1.2
 4 0 8 12 1.6
 4 0 -8 11 1.5
 4 0 8 9.1 1.5
 4 0 -8 11 1.3
 -4 0 -8 9.4 1.5
 5 0 -8 88.79 4.5
 5 0 8 85.89 4.1
 5 0 8 91.59 5
 5 0 -8 84.89 4.5
 5 0 -8 92.99 4.7
 -5 0 -8 92.99 5.6
 5 0 8 92.09 4.9
 -5 0 8 94.49 5.9
 6 0 -8 54.69 3.5
 -6 0 -8 53.09 4.8
 -6 0 8 55.09 4.8
 6 0 -8 45.9 4.5
 6 0 -8 59.19 3.7
 6 0 8 53.19 3.7
 6 0 -8 53.79 5.5
 6 0 8 50.29 3.8
 -7 0 8 8.2 2.8
 -7 0 -8 4.9 3.4
 -7 0 8 -0.4 7
 7 0 8 8.6 2.1
 7 0 8 4.7 1.4
 7 0 -8 6.5 1.3
 0 1 8 880.21 31.5
 0 1 8 910.71 31.5
 0 1 8 899.91 31.1
 0 -1 8 855.21 31.1
 0 -1 -8 940.61 31.3
 0 -1 8 835.42 31.4
 0 -1 8 927.41 31.5
 0 1 -8 893.41 31.4
 0 -1 -8 949.9 31.7
 0 -1 8 879.61 31.7
 -1 -1 -8 888.91 29.8
 1 -1 8 841.02 30.1
 -1 1 8 902.41 29.9
 1 -1 8 885.01 29.9
 -1 -1 -8 845.52 29.6
 -1 -1 -8 827.92 29.9
 1 -1 8 847.82 29.5
 1 -1 8 854.31 29.9
 1 1 -8 836.22 29.8
 -1 1 8 859.91 29.9
 -1 1 8 868.71 29.5
 1 1 8 794.22 29.9
 -1 -1 8 831.42 29.4
 1 -1 -8 831.82 29.5
 1 -1 -8 804.72 29.8
 1 1 8 840.92 29.5
 1 1 8 811.72 29.9
 -1 1 -8 808.82 29.8
 -1 1 -8 856.11 30
 1 -1 -8 884.91 29.7
 1 1 8 872.81 29.9
 -1 -1 8 875.01 30.2
 -1 1 -8 873.21 29.8
 2 -1 8 17.4 1.2
 2 1 -8 17.5 1.4
 -2 -1 -8 18.8 1.6
 -2 -1 -8 18.2 1.4
 -2 -1 -8 19.2 2
 -2 -1 -8 17.3 1.3
 2 -1 8 16.9 1.4
 2 1 -8 17.4 1.3
 -2 1 8 20.6 1.2
 -2 1 8 19.9 1.4
 2 -1 8 16.8 1.4
 2 1 -8 17.2 1.3
 2 -1 8 19.7 1.5
 -2 -1 -8 19 1.5
 -2 1 8 18.5 1.6
 2 -1 -8 17.3 1.2
 2 -1 -8 20.2 1.3
 2 -1 -8 18.2 1.4
 -2 -1 8 16.9 1.1
 -2 -1 8 20.4 1.9
 -2 1 -8 19.1 1.5
 2 1 8 17.4 1.5
 2 1 8 18.2 1.5
 2 -1 -8 15.7 1.2
 2 1 8 19.3 1.2
 -2 1 -8 17.8 1.6
 -2 1 -8 18.7 1.5
 -2 -1 8 17.8 1.4
 2 1 8 20.8 1.5
 -3 1 8 270.07 10.4
 3 -1 8 255.47 10.5
 -3 -1 -8 275.17 11.1
 -3 1 8 270.47 9.9
 -3 -1 -8 264.57 10.3
 3 -1 8 272.87 10.4
 -3 -1 -8 271.07 10.5
 3 -1 8 272.97 10.7
 3 1 -8 267.47 10.3
 3 -1 8 278.47 10
 3 1 -8 273.87 10.3
 -3 -1 -8 265.87 11.3
 -3 -1 -8 271.57 10.7
 3 1 -8 277.67 10.2
 3 1 8 267.47 10.5
 -3 1 -8 279.37 10.9
 -3 -1 8 271.27 10.3
 3 1 8 269.37 10
 3 -1 -8 274.87 10.2
 3 -1 -8 269.77 10.3
 -3 -1 8 294.07 11.1
 3 1 8 285.87 10.5
 3 1 8 265.67 10.6
 -3 1 -8 268.97 11.4
 3 -1 -8 251.77 10.2
 -3 1 -8 283.77 10.5
 -3 -1 8 262.17 9.7
 3 -1 -8 250.37 9.8
 4 -1 8 58.49 3.4
 4 -1 8 61.79 2.9
 4 -1 8 64.09 3.6
 4 1 -8 61.29 3.2
 4 1 -8 65.69 3.3
 -4 -1 -8 63.79 4.3
 -4 -1 -8 58.09 3.1
 -4 -1 -8 63.69 3.6
 -4 1 8 60.89 2.8
 4 1 -8 63.69 4.4
 -4 1 8 61.29 3.4
 4 -1 8 62.99 3.6
 -4 -1 -8 58.29 3.3
 -4 1 -8 61.79 3.6
 4 -1 -8 63.39 3.4
 4 -1 -8 56.59 3.2
 4 -1 -8 58.39 3
 4 1 8 61.39 3
 4 1 8 62.69 3.5
 4 -1 -8 55.79 3.1
 4 1 8 62.69 3.6
 5 1 -8 29.2 2.3
 5 1 -8 26.4 2.3
 5 -1 8 32.2 2.6
 5 -1 8 28.5 2.6
 5 1 -8 31.2 2.5
 -5 -1 -8 31.7 3.6
 -5 1 -8 29.5 3.4
 5 -1 -8 28.9 2.3
 5 -1 -8 29 2.5
 5 1 8 27.8 2.6
 -5 1 -8 23.9 2.2
 -5 -1 8 29 3.4
 5 1 8 26.7 2.6
 5 1 8 30.7 2.1
 5 1 8 25.8 2.6
 -6 -1 -8 28.5 4
 -6 -1 -8 20.6 4.2
 -6 1 8 27.8 3.7
 6 -1 8 25.3 2.7
 6 1 -8 25.4 2.9
 6 1 -8 29.6 2.5
 6 -1 8 30.3 2.8
 6 1 -8 28.2 2.7
 -6 -1 8 25.7 3.7
 6 -1 -8 27 2.6
 6 1 8 25.5 2.7
 6 -1 -8 27.4 2.4
 6 1 8 25.9 2.5
 -6 -1 8 26.3 4.6
 6 1 8 28 2.9
 6 -1 -8 22.5 3.6
 -6 1 -8 23.1 3.6
 -7 -1 -8 7.4 3.8
 7 1 -8 7.5 1.6
 7 1 -8 10.1 2.2
 7 -1 8 10.3 2.4
 7 -1 8 7.2 1.8
 -7 1 8 4.4 5.9
 -7 1 8 11.6 4.6
 -7 -1 -8 4.7 3.5
 7 1 8 5.2 1.4
 7 -1 -8 6.8 1.8
 7 1 8 6.9 2.3
 -7 -1 8 8.1 2.8
 -7 1 -8 6.5 3.8
 0 -2 -8 131.09 5.1
 0 -2 8 137.29 5.2
 0 -2 -8 128.19 5.2
 0 -2 -8 127.79 5.1
 0 2 -8 126.59 5.3
 0 -2 -8 134.99 5.2
 0 2 -8 139.69 5.1
 0 -2 -8 129.59 5.2
 0 -2 8 140.39 5.7
 0 2 8 143.99 5.3
 0 -2 8 124.39 4.9
 0 2 -8 130.79 5.1
 0 -2 8 124.99 5.2
 0 2 8 135.19 5
 1 -2 8 840.62 28.7
 1 -2 8 856.01 28.5
 1 -2 8 802.52 28.8
 -1 -2 -8 734.13 29
 1 -2 8 769.72 28.8
 -1 2 8 825.02 28.7
 -1 -2 -8 784.62 29.1
 -1 2 8 875.21 28.9
 -1 2 8 829.32 28.5
 -1 -2 -8 801.62 28.6
 1 -2 8 800.22 29.1
 1 2 -8 804.22 28.7
 -1 -2 -8 877.51 28.7
 1 2 -8 794.82 28.7
 -1 -2 -8 836.32 28.9
 1 2 8 840.72 28.9
 -1 -2 8 819.32 28.7
 1 -2 -8 811.32 28.7
 -1 2 -8 848.12 28.7
 1 -2 -8 842.92 28.6
 1 -2 -8 863.81 28.6
 -1 -2 8 811.22 28.6
 1 -2 -8 829.52 28.8
 -1 2 -8 772.12 28.7
 1 2 8 814.02 28.8
 1 2 8 796.42 28.8
 1 2 8 824.12 28.5
 -1 -2 8 839.62 29.3
 -1 2 -8 786.62 28.9
 2 2 -8 116.99 4.8
 -2 2 8 123.89 5
 2 -2 8 111.29 4.5
 2 2 -8 116.29 4.8
 -2 -2 -8 112.99 5.6
 -2 -2 -8 118.89 5
 -2 -2 -8 118.39 4.8
 -2 -2 -8 118.39 5.1
 2 2 -8 115.09 4.8
 -2 2 8 120.59 4.6
 -2 -2 -8 126.49 5.7
 2 -2 8 117.99 4.9
 2 -2 8 118.49 5
 2 -2 8 118.29 5
 -2 -2 -8 121.69 4.9
 2 2 8 110.79 4.5
 -2 -2 8 103.19 5
 -2 2 -8 115.79 4.9
 -2 -2 8 113.19 4.7
 -2 -2 8 123.59 5.5
 2 -2 -8 127.39 4.8
 2 -2 -8 120.49 4.8
 2 2 8 104.59 4.9
 -2 2 -8 117.89 5.2
 -2 2 -8 117.89 5
 2 -2 -8 118.19 4.8
 2 -2 -8 112.29 4.6
 2 2 8 118.19 5
 2 2 8 124.19 5
 -3 -2 -8 267.77 10.4
 -3 -2 -8 280.57 11.4
 3 2 -8 269.67 10.3
 -3 2 8 270.67 10
 3 -2 8 270.27 10.4
 3 -2 8 272.77 10.6
 -3 -2 -8 279.27 10.8
 -3 -2 -8 283.17 11.4
 -3 -2 -8 265.57 10.5
 -3 2 8 272.87 10.5
 3 -2 8 263.07 9.9
 3 2 -8 262.17 10.3
 3 2 -8 269.07 10.4
 3 -2 8 282.97 10.8
 3 -2 -8 281.07 10.4
 3 -2 -8 278.77 10.3
 -3 2 -8 286.57 10.6
 3 2 8 269.87 10.5
 3 2 8 266.27 10.1
 -3 -2 8 292.67 11.2
 3 -2 -8 253.77 10.3
 -3 -2 8 277.17 11.4
 3 2 8 276.87 10.7
 3 -2 -8 258.47 10
 -3 2 -8 272.67 10.8
 3 2 8 272.37 10.7
 -3 2 -8 273.37 11.5
 4 -2 8 116.09 5.5
 4 2 -8 117.09 5.2
 4 -2 8 124.29 5.6
 -4 -2 -8 121.39 5.5
 4 2 -8 114.79 5.3
 -4 -2 -8 118.39 6.4
 -4 2 8 123.99 5.5
 4 2 -8 111.69 5.2
 -4 2 8 120.49 4.9
 4 -2 8 119.19 5.7
 4 -2 8 113.99 4.9
 4 -2 -8 113.29 5.2
 4 2 8 122.19 5.8
 4 -2 -8 121.79 5.1
 -4 2 -8 124.19 6
 4 2 8 123.19 5
 4 -2 -8 115.09 5.4
 4 2 8 121.69 5.6
 -4 2 -8 112.39 5.5
 4 -2 -8 117.79 5.3
 5 2 -8 85.59 4.6
 5 -2 8 93.19 5
 5 2 -8 96.29 4.7
 5 2 -8 86.89 4.5
 5 -2 8 89.19 4.8
 -5 -2 -8 88.69 6.8
 -5 -2 -8 98.19 6.1
 -5 2 -8 97.29 5.6
 5 2 8 83.69 4.1
 -5 -2 8 93.89 6.1
 -5 2 -8 86.79 5
 5 2 8 85.19 4.8
 5 -2 -8 86.89 4.5
 5 2 8 88.29 4.9
 5 -2 -8 94.09 4.7
 5 -2 -8 87.39 4.4
 5 2 8 88.09 5
 -5 -2 8 88.49 6.3
 6 2 -8 195.78 8.9
 -6 -2 -8 210.08 10.4
 -6 2 8 211.88 10.5
 -6 -2 -8 195.38 11.4
 6 -2 8 209.08 9.1
 6 -2 8 208.78 9.4
 6 2 -8 218.48 9.2
 6 2 -8 209.48 8.9
 6 2 8 204.28 8.4
 -6 -2 8 218.78 10.8
 6 -2 -8 179.98 10
 6 -2 -8 212.68 8.8
 6 2 8 220.18 9.6
 6 2 8 198.48 9.3
 6 2 8 214.58 9.4
 6 -2 -8 220.48 9.1
 7 2 -8 38.2 5.1
 -7 2 8 33.4 4.2
 7 2 -8 35.9 2.9
 7 -2 8 32.3 3.6
 7 -2 8 36 3.3
 -7 -2 -8 29.1 4.7
 -7 -2 -8 33.7 5.6
 7 -2 -8 38.2 3.1
 7 2 8 37.3 4.1
 7 2 8 41.5 3.3
 7 -2 -8 35.6 2.9
 -7 -2 8 32.9 4.2
 0 3 8 2518.15 87.99
 0 3 -8 2524.75 88.29
 0 -3 8 2356.16 87.69
 0 -3 -8 2634.34 88.59
 0 -3 -8 2623.54 88.09
 0 -3 -8 2680.53 88.39
 0 -3 8 2566.04 88.19
 -1 -3 -8 454.95 17.1
 1 -3 8 470.45 16.5
 -1 -3 -8 462.65 16.7
 1 -3 8 453.75 16.6
 1 -3 8 457.05 16.6
 1 3 -8 457.15 16.5
 1 -3 8 473.75 17.1
 1 3 -8 480.65 16.4
 1 3 -8 439.66 16.4
 -1 -3 -8 484.25 16.5
 -1 3 8 480.35 16.7
 -1 -3 -8 467.65 16.6
 -1 -3 -8 459.05 16.5
 -1 3 8 468.25 16.3
 -1 -3 8 484.35 17.3
 1 3 8 430.96 16.6
 1 -3 -8 448.86 16.5
 -1 -3 8 426.36 16.3
 -1 3 -8 436.86 16.5
 1 -3 -8 485.85 16.4
 1 3 8 461.65 16.3
 1 3 8 476.55 16.7
 -1 3 -8 456.55 16.8
 1 -3 -8 461.95 16.5
 -1 -3 8 450.05 16.4
 2 3 -8 115.19 4.6
 -2 -3 -8 110.29 4.5
 2 -3 8 108.49 4.5
 2 -3 8 107.99 4.8
 2 3 -8 116.19 4.5
 -2 -3 -8 103.49 5.4
 2 3 -8 101.99 4.5
 -2 3 8 111.79 4.3
 -2 -3 -8 111.79 5.5
 -2 3 8 115.69 4.7
 -2 -3 -8 109.99 4.8
 2 -3 8 109.99 4.7
 2 -3 8 104.79 5.1
 2 -3 -8 98.89 4.4
 -2 3 -8 110.49 4.6
 2 3 8 110.09 4.3
 2 -3 -8 104.29 4.4
 2 3 8 106.59 4.7
 -2 3 -8 110.29 4.9
 -2 -3 8 119.19 5.4
 2 -3 -8 108.09 4.4
 2 3 8 105.09 4.8
 2 3 8 103.79 4.7
 2 -3 -8 107.49 4.6
 -2 3 -8 112.59 4.8
 -3 3 8 83.09 4.1
 -3 -3 -8 89.19 4.3
 3 3 -8 85.59 3.9
 -3 -3 -8 89.89 5.4
 3 3 -8 85.59 4
 3 3 -8 86.49 3.9
 -3 -3 -8 89.89 7.2
 -3 -3 -8 85.49 4.7
 3 -3 8 89.49 4.2
 3 -3 8 84.69 4.2
 -3 3 8 80.89 3.6
 -3 -3 -8 90.49 4
 3 -3 8 92.89 5.1
 -3 -3 8 82.19 4.8
 3 -3 -8 87.69 4
 3 3 8 82.39 4.2
 3 -3 -8 81.39 3.8
 -3 3 -8 83.49 5.1
 3 -3 -8 84.59 3.8
 3 -3 -8 87.29 3.9
 -3 3 -8 86.89 4.2
 -3 -3 8 95.49 4.9
 3 3 8 82.99 3.7
 4 3 -8 202.78 8.6
 -4 3 8 210.68 8.8
 4 3 -8 206.88 8.6
 4 -3 8 213.18 8.9
 4 3 -8 211.68 8.6
 4 -3 8 206.48 9
 -4 -3 -8 225.78 10.7
 -4 -3 -8 236.48 10.1
 -4 3 8 205.08 8.2
 4 -3 -8 207.88 8.5
 -4 -3 8 216.28 10
 4 3 8 213.28 9
 4 3 8 227.18 8.3
 4 3 8 218.78 8.9
 -4 3 -8 206.98 9
 -4 3 -8 221.48 9
 4 -3 -8 217.88 8.7
 4 -3 -8 215.68 8.5
 5 -3 8 277.67 11.7
 5 3 -8 300.37 11.3
 -5 3 8 271.47 10.6
 5 -3 8 280.97 11.5
 -5 -3 -8 304.47 13
 -5 -3 -8 255.57 11.1
 -5 -3 -8 281.07 13.8
 -5 3 8 267.27 11.5
 5 3 -8 284.57 11.4
 5 3 -8 277.87 11.2
 5 3 8 286.67 11.6
 5 -3 -8 276.07 11.1
 5 3 8 295.77 10.9
 -5 3 -8 281.67 11.7
 5 3 8 273.37 11.8
 5 -3 -8 275.47 11
 5 3 8 274.27 11.6
 -5 -3 8 320.47 14.1
 -5 3 -8 285.67 10.9
 -5 -3 8 286.07 13.1
 5 -3 -8 272.67 11.3
 -6 3 8 22.9 3.5
 6 3 -8 18.6 2.5
 -6 -3 -8 26.4 3.9
 6 3 -8 25.6 3
 -6 -3 -8 26.3 5.1
 6 -3 8 18.9 2.5
 6 -3 8 19.9 2.5
 6 3 -8 21.2 2.3
 6 3 8 21.8 2.6
 6 3 8 24.5 2.2
 6 -3 -8 23.7 2.3
 6 3 8 25.4 3.5
 6 -3 -8 19.1 2.3
 -6 -3 8 22 3.8
 7 -3 8 15.6 2.5
 7 -3 8 20.4 3.3
 -7 -3 -8 12.4 3.2
 -7 3 8 12.4 2.9
 7 3 -8 17.3 2.4
 -7 -3 -8 9.7 3.9
 -7 -3 8 11 2.8
 7 3 8 14.8 2.3
 7 -3 -8 19.9 3.2
 7 -3 -8 17.6 2.3
 0 4 8 403.06 13.9
 0 -4 -8 390.76 13.7
 0 -4 -8 413.86 14.7
 0 4 8 385.86 13.5
 0 -4 -8 391.46 13.8
 0 -4 8 371.76 13.7
 0 -4 8 388.96 14.5
 0 -4 8 368.16 13.7
 0 -4 -8 397.36 14.4
 0 -4 -8 393.66 13.9
 0 4 -8 357.66 13.8
 0 -4 8 338.47 13.3
 0 4 -8 352.46 13.6
 0 4 -8 379.76 13.6
 -1 -4 -8 125.19 5.6
 1 4 -8 107.19 4.6
 -1 -4 -8 109.99 4.8
 1 -4 8 111.59 4.7
 1 4 -8 106.19 4.7
 -1 4 8 113.49 4.8
 1 4 -8 110.19 4.6
 -1 -4 -8 116.89 5.1
 -1 -4 -8 116.79 4.9
 -1 -4 -8 104.29 4.7
 1 -4 8 119.79 4.8
 -1 4 8 113.79 4.5
 1 4 8 122.39 4.5
 1 -4 -8 121.09 4.5
 1 -4 -8 112.69 4.8
 -1 4 -8 118.69 5
 1 4 8 109.89 4.8
 -1 4 -8 127.59 4.7
 1 -4 -8 119.49 4.7
 1 4 8 125.39 4.9
 -1 4 -8 123.09 4.8
 1 -4 -8 121.49 4.6
 1 4 8 112.09 4.8
 -1 -4 8 122.79 5.6
 2 4 -8 42.7 2.4
 -2 -4 -8 45.5 2.6
 -2 -4 -8 52.49 3.4
 2 -4 8 44.7 3
 -2 4 8 49.4 2.6
 2 4 -8 47.7 2.4
 -2 4 8 47.1 2.2
 -2 -4 -8 48.6 3.6
 2 -4 8 48.6 2.6
 2 4 -8 46.1 2.3
 -2 -4 -8 50.49 2.7
 2 -4 8 49.4 3.2
 2 -4 -8 49.2 2.4
 2 4 8 48.1 2.2
 2 4 8 47.6 2.6
 2 -4 -8 49.3 2.5
 -2 -4 8 43.5 2.9
 2 4 8 47 2.5
 2 4 8 51.39 3.3
 2 -4 -8 47.7 2.3
 -2 4 -8 48.4 2.6
 2 -4 -8 49.9 2.5
 -2 -4 8 44.4 2.3
 -2 -4 8 47.8 3.2
 -2 4 -8 48 2.5
 -3 -4 -8 256.87 11.6
 3 4 -8 252.77 9.9
 -3 -4 -8 268.97 11.2
 3 -4 8 252.27 10.4
 -3 4 8 256.67 10.1
 -3 -4 -8 265.27 10.4
 -3 4 8 258.27 9.7
 3 4 -8 262.07 10.2
 -3 -4 -8 253.17 10.8
 3 -4 8 262.97 10.3
 3 4 -8 260.47 9.9
 -3 -4 -8 262.77 10.1
 3 -4 8 258.77 10.1
 -3 -4 8 251.97 10.8
 -3 4 -8 264.57 10.2
 3 -4 -8 256.37 9.8
 3 4 8 253.87 10.2
 3 -4 -8 253.17 10
 3 -4 -8 279.27 10
 3 4 8 251.57 10.3
 3 4 8 256.97 9.6
 3 4 8 256.17 10.1
 -3 -4 8 271.27 11
 3 -4 -8 258.47 9.9
 -4 -4 -8 36 4.4
 -4 -4 -8 42.8 3.8
 4 4 -8 38 2.7
 -4 4 8 40.1 2.8
 4 -4 8 37.3 2.6
 -4 4 8 40.2 2.2
 -4 -4 -8 38.6 2.9
 4 -4 8 40.9 2.9
 4 4 -8 43.3 2.6
 4 4 -8 40.7 2.5
 4 -4 -8 40.3 2.5
 4 4 8 38.5 2.3
 4 4 8 39.9 2.8
 4 -4 -8 38.3 2.6
 -4 -4 8 38.4 4.6
 -4 -4 8 42.8 3.8
 4 4 8 36.8 2.7
 4 4 8 39.6 3.3
 -4 4 -8 42.4 2.9
 -5 -4 -8 217.68 11.2
 5 4 -8 191.88 8.3
 -5 4 8 186.58 8.5
 5 -4 8 192.18 8.7
 5 4 -8 185.98 8.1
 5 4 -8 204.18 8.3
 -5 4 8 177.88 7.6
 5 -4 8 189.78 8.3
 -5 -4 -8 186.18 8.3
 5 -4 -8 199.78 8.3
 5 -4 -8 191.08 8.1
 5 4 8 198.28 8.9
 -5 -4 8 184.78 10
 5 4 8 199.38 8.7
 -5 4 -8 190.68 8.7
 5 4 8 190.38 7.8
 5 4 8 189.58 8.5
 -5 4 -8 194.28 7.9
 5 -4 -8 189.78 8
 -5 -4 8 206.78 10.1
 6 -4 8 15.9 2.4
 6 4 -8 17 2
 -6 -4 -8 15.9 3.5
 6 -4 8 18.9 2.5
 6 4 -8 12.2 1.8
 -6 4 8 19.6 3.5
 6 4 8 15.8 2.4
 6 4 8 19.9 3
 6 -4 -8 17.1 2.1
 -6 -4 8 20 4
 6 -4 -8 17.1 2.1
 6 4 8 15.4 1.9
 6 4 8 18.8 2.7
 -6 4 -8 14.9 2
 -7 4 8 2 3
 -7 -4 -8 0.9 2.5
 -7 -4 -8 -2.5 3.3
 7 4 -8 0.9 1.2
 7 -4 8 1.6 1.5
 7 -4 8 0.1 1.7
 -7 -4 8 -0.6 2.2
 7 4 8 0.4 1.3
 7 -4 -8 1.5 1.4
 7 4 8 -1.3 1.8
 0 5 -8 223.68 8.1
 0 5 -8 216.68 8.1
 0 -5 -8 224.38 8.4
 0 -5 8 195.58 7.8
 0 5 8 224.08 8.3
 0 -5 -8 214.58 8.1
 0 -5 -8 218.18 8.2
 0 5 -8 216.08 8.5
 0 -5 -8 221.38 8.5
 0 -5 8 216.88 8.1
 0 5 8 223.68 7.9
 0 -5 8 215.88 9.1
 1 -5 8 672.13 23.7
 1 5 -8 618.64 22.6
 -1 -5 -8 645.14 22.7
 1 5 -8 618.44 22.4
 1 -5 8 664.93 23.5
 -1 5 8 666.23 22.8
 1 5 -8 671.23 22.5
 -1 -5 -8 618.44 23.1
 -1 -5 -8 634.44 22.8
 1 -5 8 652.93 22.7
 1 -5 8 652.33 22.6
 -1 -5 -8 671.13 23.1
 -1 5 8 635.74 22.3
 -1 -5 -8 652.23 23.7
 -1 -5 -8 590.24 22.4
 -1 5 -8 636.84 22.5
 -1 5 -8 669.33 22.7
 1 5 8 619.94 22.7
 1 5 8 592.64 22.6
 1 -5 -8 657.83 23.2
 1 -5 -8 630.24 22.4
 1 -5 -8 643.14 22.6
 -1 -5 8 656.93 23.6
 -1 -5 8 570.24 22.7
 1 5 8 619.84 22.7
 1 -5 -8 611.54 22.7
 1 5 8 614.84 22.3
 -1 5 -8 623.64 22.8
 -2 -5 -8 393.06 14.3
 -2 -5 -8 389.66 15.5
 -2 -5 -8 397.96 14.6
 -2 -5 -8 389.36 15.2
 -2 5 8 391.66 14.2
 -2 -5 -8 358.56 14.2
 2 5 -8 379.16 13.9
 2 -5 8 381.46 14.2
 2 5 -8 373.46 13.9
 2 -5 8 383.46 14.9
 -2 5 8 384.76 13.8
 2 -5 8 385.96 14.8
 2 -5 8 373.06 13.9
 2 5 -8 351.66 13.9
 -2 -5 8 397.76 15.1
 -2 5 -8 381.16 14.4
 -2 -5 8 369.36 14.6
 2 5 8 393.16 14.2
 2 -5 -8 377.36 14.1
 2 -5 -8 385.86 14
 2 5 8 358.16 14.2
 2 5 8 385.86 14.2
 -2 5 -8 391.26 14.2
 2 5 8 381.26 13.7
 2 -5 -8 388.36 13.8
 -2 5 -8 393.26 14.1
 -3 -5 -8 4.9 1.2
 3 5 -8 4.5 0.9
 -3 5 8 4.3 0.7
 3 -5 8 6.8 1.2
 -3 -5 -8 9.4 2.1
 3 5 -8 7.6 1.4
 3 -5 8 7.8 1.4
 3 5 -8 4.2 0.7
 -3 5 8 5.9 1.1
 3 -5 8 7.3 1.8
 -3 -5 -8 7.9 2.3
 -3 -5 -8 6.8 1.5
 3 -5 -8 7.1 1.2
 -3 -5 8 6.2 1.8
 3 5 8 6.4 1.1
 3 -5 -8 4.3 1
 -3 5 -8 4.9 1
 3 -5 -8 6.4 1
 3 5 8 4.9 1.2
 3 5 8 4.9 1.1
 -3 -5 8 6 1.7
 3 5 8 5.7 0.9
 -3 -5 8 6.9 2.1
 4 5 -8 11.9 1.5
 4 -5 8 13.1 1.9
 -4 5 8 14.8 1.8
 4 -5 8 14.9 1.9
 4 -5 8 12.9 2.3
 4 -5 8 11.6 2.8
 -4 -5 -8 13.2 2.6
 4 5 -8 13.3 1.6
 -4 -5 -8 14.8 2.2
 -4 -5 -8 18.3 4
 4 -5 -8 15.1 1.6
 -4 5 -8 13.9 1.9
 4 5 8 15.4 1.8
 4 5 8 14.7 1.4
 4 -5 -8 15.9 1.8
 4 5 8 15.3 2.3
 4 -5 -8 15 1.6
 -4 -5 8 18.5 3.4
 -4 -5 8 16.9 2.7
 4 5 8 15.2 1.9
 4 -5 -8 21.2 3.5
 5 5 -8 37 2.7
 5 -5 8 36.4 3.9
 5 -5 8 35.8 3
 5 5 -8 35.9 2.6
 -5 5 8 36.3 3.1
 -5 -5 -8 35.1 5.1
 -5 -5 -8 34.4 3.1
 -5 5 8 37.3 2.4
 -5 -5 -8 41 4.3
 -5 -5 8 35.5 4
 -5 -5 8 26.9 4.6
 5 -5 -8 32.8 4.1
 -5 5 -8 35.8 3.8
 5 5 8 38 2.7
 -5 5 -8 32.6 3.2
 5 5 8 31.9 3.4
 5 5 8 40.5 3
 5 -5 -8 34.9 2.9
 5 -5 -8 35.1 2.6
 5 5 8 35.2 3
 5 -5 -8 35.5 2.7
 -6 5 8 54.79 4.8
 6 -5 8 59.79 3.9
 6 -5 8 54.69 4.7
 6 5 -8 61.69 3.6
 -6 -5 -8 49 6.1
 6 5 -8 53.89 3.6
 -6 -5 -8 57.09 5.2
 -6 5 -8 56.49 5.1
 6 5 8 56.99 3.9
 6 -5 -8 48.6 4.9
 -6 -5 8 54.19 5.1
 6 5 8 54.09 3.2
 6 -5 -8 61.29 3.6
 6 5 8 49.7 3.9
 6 -5 -8 49.9 3.8
 -6 5 -8 54.49 3.5
 -7 -5 -8 4.2 3.9
 7 -5 8 2.7 2
 7 5 -8 4.2 3.1
 -7 -5 -8 3 3.4
 7 -5 8 4.9 1.6
 7 5 -8 8.8 1.8
 -7 -5 8 5 2.5
 7 5 8 6.1 1.8
 7 5 8 8 1.9
 0 6 -8 40.2 2
 0 -6 -8 41 3
 0 -6 8 43.1 3.2
 0 -6 -8 40.3 2.5
 0 -6 -8 39.6 2.1
 0 -6 8 42.5 3.1
 0 6 8 43.7 2.3
 0 6 -8 39 2
 0 -6 -8 43.6 3.1
 0 -6 8 39.8 2.1
 0 -6 -8 42.1 2.5
 0 -6 -8 39.6 2.1
 0 6 8 40.9 1.9
 -1 6 8 782.22 27
 1 -6 8 783.12 28.1
 1 -6 8 767.02 27.8
 -1 6 8 768.82 26.6
 1 -6 8 720.53 26.8
 -1 -6 -8 746.63 27.3
 -1 -6 -8 763.22 26.9
 -1 -6 -8 762.72 27.2
 -1 -6 -8 795.72 28.3
 1 -6 8 777.42 26.9
 1 6 -8 743.43 26.6
 1 6 -8 783.82 26.7
 -1 -6 -8 752.92 27.5
 1 6 8 767.62 26.9
 1 -6 -8 770.02 27.1
 1 -6 -8 724.93 26.5
 -1 6 -8 736.93 26.8
 -1 6 -8 787.62 26.7
 1 -6 -8 793.62 27.7
 -1 6 -8 769.72 27.3
 1 -6 -8 764.12 27.1
 1 6 8 755.32 26.5
 1 6 8 720.13 26.9
 -1 -6 8 682.53 27.1
 -1 -6 8 763.52 27.9
 1 -6 -8 758.62 26.8
 1 6 8 722.73 26.9
 2 -6 8 289.67 11.7
 -2 -6 -8 299.57 11.1
 -2 -6 -8 296.17 12.4
 -2 6 8 289.27 10.9
 -2 -6 -8 294.27 12
 -2 -6 -8 293.07 10.9
 2 6 -8 296.77 10.6
 2 -6 8 286.07 10.9
 2 6 -8 287.47 10.5
 2 -6 8 273.57 11.7
 2 -6 -8 275.77 10.7
 2 6 8 266.47 10.9
 2 -6 -8 287.57 10.9
 -2 6 -8 294.07 10.9
 -2 -6 8 289.77 11.9
 -2 -6 8 260.27 11.4
 -2 6 -8 287.17 10.8
 2 -6 -8 253.07 10.8
 2 6 8 248.98 10.6
 2 6 8 291.77 10.9
 2 6 8 291.97 10.9
 -2 -6 8 291.77 11.6
 -3 -6 -8 35.6 2.8
 3 6 -8 34.9 2.1
 3 6 -8 32.9 2.1
 -3 -6 -8 35.1 4
 3 -6 8 33.6 2.4
 -3 -6 -8 32.1 3.4
 -3 6 8 31.2 1.9
 -3 -6 -8 32.5 2.5
 -3 -6 -8 32.2 2.7
 3 -6 8 26.4 3.6
 -3 6 8 34.5 2.4
 3 6 8 29 2.7
 3 -6 -8 28.2 2
 3 6 8 30.2 1.8
 -3 -6 8 37.8 3.4
 3 6 8 30.2 2.3
 3 -6 -8 34 3.6
 3 6 8 37.3 2.4
 3 -6 -8 31.6 2
 -3 6 -8 34.3 2.4
 -3 -6 8 33.3 3.2
 4 6 -8 286.17 11
 -4 6 8 288.27 11.4
 4 -6 8 267.57 11.7
 -4 -6 -8 302.07 12.9
 4 6 -8 287.67 11
 -4 -6 -8 283.47 13.7
 4 -6 8 280.27 11.4
 4 -6 8 287.67 12.2
 -4 6 8 282.17 10.7
 -4 -6 -8 296.37 11.7
 -4 -6 8 264.87 12.6
 -4 6 -8 283.17 11.5
 4 6 8 282.37 11.5
 4 6 8 278.17 10.7
 4 6 8 260.77 11.2
 4 -6 -8 280.17 11.2
 4 -6 -8 273.67 11
 -4 -6 8 284.77 12.7
 4 -6 -8 276.37 10.8
 4 -6 -8 301.07 13.2
 -5 6 8 4.5 1
 5 6 -8 6 1.3
 -5 -6 -8 2.6 2.2
 -5 -6 -8 5.7 1.8
 5 -6 8 4.2 2.1
 5 6 -8 6.9 1.5
 -5 6 8 3.2 1.4
 5 -6 8 4.1 1.2
 -5 -6 -8 2.2 3.2
 -5 -6 8 5.8 2.4
 5 -6 -8 6.2 2.5
 5 6 8 3.4 0.9
 -5 -6 8 0.4 3.1
 -5 6 -8 6.5 1.7
 5 -6 -8 3.3 2.2
 5 6 8 4.9 1.3
 5 -6 -8 5.6 1.5
 -5 6 -8 5.1 1.2
 5 6 8 6.4 1.6
 6 -6 8 18.8 3.4
 6 6 -8 29.5 2.9
 -6 -6 -8 29.9 5.1
 -6 6 8 28 3.2
 6 6 -8 22.2 2.3
 6 -6 8 26.1 2.7
 -6 6 8 18.6 3.5
 -6 -6 -8 23.8 6.7
 6 -6 -8 18.8 3.9
 6 6 8 22.8 2.1
 6 6 8 22.7 2.6
 -6 6 -8 23.3 3.8
 -6 6 -8 21.6 2.8
 6 -6 -8 26.5 2.5
 6 6 8 25.8 3.6
 -6 -6 8 25.3 4
 7 -6 8 19.7 3
 7 6 -8 22.4 2.4
 7 -6 8 18 3.2
 7 6 -8 20.1 3.8
 7 -6 8 27.2 3.3
 -7 -6 -8 16.1 3.6
 7 -6 -8 25.5 3.2
 -7 -6 8 22.5 4.6
 7 6 8 19.8 2.1
 7 6 8 24 3.1
 0 -7 8 46.3 3
 0 -7 -8 51.59 3.6
 0 -7 8 47 2.5
 0 7 8 43.2 2.8
 0 7 8 52.99 2.3
 0 -7 8 51.49 2.4
 0 7 -8 51.09 2.4
 0 -7 -8 51.59 3.6
 0 -7 -8 53.59 3.1
 0 7 -8 49.8 2.3
 0 -7 -8 50.19 2.9
 0 -7 -8 50.39 2.5
 0 7 8 53.29 2.7
 -1 -7 -8 214.18 9.1
 -1 7 8 224.78 8.1
 -1 -7 -8 230.88 9
 -1 -7 -8 222.08 9.9
 -1 7 8 228.78 8.5
 1 -7 8 217.08 8.3
 -1 -7 -8 227.48 9.2
 1 7 -8 215.28 8.1
 -1 -7 -8 217.18 8.4
 1 7 -8 222.58 8.1
 -1 -7 -8 226.38 8.8
 1 -7 8 220.08 9.4
 1 -7 8 197.68 8.3
 -1 7 -8 214.48 8.2
 1 -7 -8 224.38 10.2
 -1 -7 8 218.98 9.5
 1 -7 -8 213.38 8.7
 1 -7 -8 216.18 8.7
 1 7 8 218.08 8
 1 -7 -8 205.48 8.2
 -1 -7 8 208.98 8.7
 1 7 8 205.88 8.3
 -1 -7 8 193.88 8.8
 -1 7 -8 220.48 8.4
 1 7 8 215.88 8.4
 -1 -7 8 213.38 8
 1 -7 -8 214.78 9.3
 2 7 -8 183.58 6.8
 -2 -7 -8 164.68 8.2
 -2 -7 -8 164.58 8.6
 2 -7 8 165.28 8.1
 2 -7 8 167.18 7.1
 2 -7 8 176.58 7.1
 2 7 -8 185.98 6.8
 -2 7 8 168.88 6.7
 -2 -7 -8 171.68 7
 -2 -7 -8 176.38 7.7
 -2 -7 -8 180.88 7.7
 -2 7 8 179.38 7.2
 2 -7 8 165.48 8
 -2 7 -8 171.78 7
 -2 -7 8 186.38 8
 2 -7 -8 160.18 6.8
 2 7 8 171.98 7.2
 2 7 8 164.18 6.6
 2 7 8 176.28 7.1
 -2 -7 8 158.18 7.8
 -2 7 -8 182.08 7.2
 -2 -7 8 186.58 8.3
 2 -7 -8 169.78 7.3
 2 -7 -8 181.58 8.7
 -3 -7 -8 167.48 8.5
 -3 -7 -8 158.58 7.6
 3 -7 8 161.48 8.1
 -3 -7 -8 170.58 7.5
 3 -7 8 161.48 7.1
 3 7 -8 167.38 6.8
 3 -7 8 165.18 8
 3 7 -8 177.38 6.9
 -3 7 8 168.68 6.7
 -3 -7 -8 171.98 9.2
 -3 7 8 163.18 7.2
 3 7 8 166.88 7.1
 3 7 8 171.88 6.6
 3 -7 -8 183.68 9.1
 3 -7 -8 163.48 6.9
 3 7 8 177.28 7.3
 -3 -7 8 152.68 8.3
 -3 7 -8 174.68 7.3
 -3 -7 8 168.38 8.2
 -3 -7 8 176.28 8.4
 3 -7 -8 165.28 7.2
 4 -7 8 131.59 6.2
 -4 -7 -8 136.09 7.7
 4 7 -8 133.19 5.9
 -4 7 8 130.89 6.3
 4 -7 8 131.99 7.3
 -4 -7 -8 145.69 6.8
 4 7 -8 132.19 5.9
 -4 7 8 134.79 5.7
 -4 -7 -8 125.89 8.5
 4 7 8 131.39 5.7
 4 -7 -8 133.49 6
 -4 -7 8 137.79 7.6
 -4 7 -8 133.69 6.5
 4 -7 -8 142.29 8.1
 -4 -7 8 126.89 7.7
 4 -7 -8 136.99 6.3
 4 7 8 136.89 6.3
 4 7 8 136.29 6.4
 -5 -7 -8 3.4 1.6
 5 -7 8 5.4 1.3
 -5 -7 -8 4.5 3.4
 -5 7 8 3.6 0.9
 -5 7 8 5.2 1.6
 -5 -7 -8 6.9 2.8
 5 -7 8 8.5 2.4
 5 7 -8 4.2 1.2
 -5 7 -8 4.9 1.5
 5 -7 -8 8.4 1.6
 5 7 8 6.3 1.2
 5 7 8 6.9 1.7
 5 7 8 4.1 1.3
 -5 7 -8 5.2 1.2
 5 -7 -8 6.5 2.6
 -5 -7 8 7.1 2.7
 5 -7 -8 5.6 1.7
 6 -7 8 9.4 2.6
 6 7 -8 7.1 1.4
 -6 7 8 9 1.6
 6 7 -8 8.2 1.7
 6 -7 8 6 1.5
 -6 -7 -8 12 3.1
 -6 -7 -8 9.5 3.8
 6 -7 -8 10.2 1.8
 6 -7 -8 10.1 2.8
 -6 -7 8 5.5 2.4
 -6 7 -8 7.1 1.5
 6 7 8 9 2
 -6 7 -8 7.9 2.7
 6 -7 -8 6 2.6
 6 7 8 6 1.2
 7 -7 8 9.4 1.7
 7 -7 8 10.8 2.1
 -7 -7 -8 5.9 3.8
 7 7 -8 14.2 1.8
 -7 -7 -8 5.2 2.8
 7 -7 8 4.8 2.7
 7 -7 -8 9.7 1.7
 7 7 8 11.2 1.9
 7 7 8 16.4 2.4
 7 -7 -8 13 2.3
 -7 -7 8 8.2 2.9
 0 -8 -8 343.07 14.2
 0 -8 -8 352.16 14.3
 0 -8 8 349.17 14.1
 0 -8 8 366.26 14.5
 0 8 8 365.46 12.7
 0 -8 -8 330.67 12.6
 0 8 8 338.27 12.8
 0 8 -8 344.27 12.6
 0 8 -8 346.07 12.5
 0 -8 -8 332.17 13.3
 0 -8 8 334.57 12.4
 0 -8 8 321.67 13.4
 0 -8 -8 362.36 13.9
 1 -8 8 183.58 8.5
 1 8 -8 164.08 6.6
 -1 -8 -8 170.98 7.6
 -1 -8 -8 176.08 7.6
 -1 -8 -8 167.18 7.7
 1 8 -8 160.18 6.6
 1 -8 8 190.18 8.3
 -1 -8 -8 179.78 8.6
 -1 8 8 178.98 6.6
 1 -8 8 161.38 6.9
 -1 -8 -8 170.78 6.8
 1 -8 8 183.98 6.7
 -1 -8 -8 179.88 7.5
 -1 8 8 174.18 7
 1 -8 -8 185.78 7.6
 1 -8 -8 165.38 7.3
 1 -8 -8 184.38 8.6
 -1 8 -8 176.28 6.7
 -1 -8 8 154.78 7.6
 1 8 8 170.28 6.5
 1 -8 -8 153.58 9.3
 -1 -8 8 172.58 6.4
 1 8 8 164.08 6.9
 -1 8 -8 180.08 6.9
 1 -8 -8 164.98 6.7
 1 8 8 177.68 7
 -1 -8 8 154.08 7.2
 1 -8 -8 168.48 7.4
 -1 -8 8 171.28 8.2
 2 8 -8 35.4 2.1
 2 -8 8 40.9 3.6
 -2 8 8 33.8 2
 -2 -8 -8 36.6 3.6
 2 -8 8 40.6 3.6
 -2 8 8 36.8 2.4
 -2 -8 -8 35.2 2.8
 2 8 -8 32.8 2
 -2 -8 -8 35.6 2.9
 2 -8 8 36 2.2
 -2 -8 -8 33.8 4
 -2 -8 -8 30.7 2.8
 2 -8 -8 33.6 3.8
 2 -8 -8 34.7 2.7
 -2 -8 8 32.4 3.3
 2 -8 -8 35.3 2.5
 -2 8 -8 35.8 2.3
 -2 8 -8 34.6 2.4
 2 8 8 36.5 1.9
 2 8 8 38.3 2.4
 2 -8 -8 33.8 2.1
 -2 -8 8 33.7 3
 2 8 8 34.4 2.3
 -2 -8 8 32.6 3.4
 -2 -8 8 32.8 1.8
 2 -8 -8 34.9 2.6
 -3 -8 -8 273.47 11.1
 3 8 -8 251.67 9.9
 -3 8 8 262.27 9.8
 -3 8 8 257.47 10.4
 3 8 -8 274.07 10
 -3 -8 -8 230.68 10.6
 3 -8 8 249.97 11.4
 3 -8 8 259.67 10.6
 -3 -8 -8 250.47 12.5
 -3 -8 -8 251.57 11.7
 3 -8 8 254.27 10.2
 -3 8 -8 258.17 10.4
 3 -8 -8 265.17 10.5
 -3 -8 8 263.67 11.5
 3 8 8 276.17 9.8
 3 -8 -8 238.58 10
 -3 -8 8 266.17 11.7
 3 8 8 265.67 10.4
 -3 -8 8 225.48 11.4
 3 8 8 256.37 10.4
 3 -8 -8 271.27 10
 3 -8 -8 271.57 12.5
 4 8 -8 132.29 5.7
 4 -8 8 119.29 7.1
 -4 -8 -8 135.39 8.9
 -4 -8 -8 135.49 6.7
 -4 8 8 126.19 6.2
 -4 -8 -8 131.59 7.7
 -4 8 8 139.79 6.4
 4 8 -8 129.19 5.7
 -4 -8 -8 125.79 6.4
 4 -8 8 125.39 6
 4 -8 -8 124.69 6
 4 -8 -8 124.29 7.9
 4 8 8 119.09 6
 4 8 8 126.69 6.1
 -4 8 -8 126.79 6.3
 4 -8 -8 123.99 6.1
 5 -8 8 15.2 2
 -5 -8 -8 20.6 4.9
 5 8 -8 12.3 1.8
 -5 -8 -8 12.6 3.2
 -5 8 8 13.5 1.6
 5 8 -8 14.9 2
 5 -8 8 14.6 3.3
 -5 8 8 10.7 2
 -5 8 8 11 2.8
 -5 -8 -8 14.5 2.6
 5 -8 -8 7.9 2.8
 5 8 8 15.5 1.7
 5 8 8 17.6 2.2
 -5 -8 8 18.6 3.8
 -5 8 -8 16.7 1.9
 5 8 8 11.4 1.9
 -5 8 -8 14.1 2.2
 5 -8 -8 10.7 2
 5 -8 -8 13.9 1.9
 6 -8 8 32.8 3.3
 6 -8 8 25.7 3.9
 6 -8 8 30.2 2.8
 -6 -8 -8 35.3 4.2
 6 8 -8 24.5 2.8
 -6 -8 -8 28.4 5.4
 -6 8 8 37.9 5.1
 6 8 -8 30.7 2.6
 -6 8 8 29 2.6
 6 -8 -8 28.1 4.2
 6 -8 -8 31 2.6
 6 8 8 29.5 2.9
 -6 -8 8 26.3 4.2
 6 8 8 29.2 3.2
 -6 8 -8 24.8 4.2
 6 -8 -8 29.8 4.2
 -6 8 -8 28.1 2.7
 6 8 8 31.1 2.4
 7 8 -8 44.6 3.6
 -7 -8 -8 31.8 6.1
 -7 -8 -8 43.9 6.5
 7 -8 8 47.6 5.1
 7 8 8 45.8 3.5
 7 8 8 36.1 3.2
 7 -8 -8 34.1 4.1
 0 -9 8 123.29 5.6
 0 -9 -8 136.49 7.1
 0 -9 -8 133.49 6.3
 0 9 -8 136.19 5.4
 0 -9 -8 138.59 6.4
 0 -9 -8 136.19 5.5
 0 -9 8 132.09 6.5
 0 9 8 129.99 5.2
 0 -9 8 140.29 7.1
 0 9 8 138.29 5.7
 0 -9 -8 140.69 6.3
 0 9 -8 133.99 5.5
 0 -9 8 139.29 7.4
 0 -9 -8 139.69 7.3
 1 -9 8 166.28 7.1
 -1 9 8 183.78 7.5
 1 9 -8 165.68 6.7
 1 -9 8 174.88 8.7
 1 -9 8 174.48 6.6
 -1 -9 -8 185.78 9.1
 -1 -9 -8 173.88 7.7
 1 -9 8 185.48 8.5
 -1 -9 -8 177.08 7.9
 1 9 -8 170.08 6.7
 -1 -9 -8 161.48 7.8
 -1 -9 -8 160.98 8
 -1 9 8 178.98 6.7
 -1 -9 -8 169.48 6.8
 1 -9 -8 166.78 7.6
 -1 9 -8 179.78 6.9
 -1 9 -8 169.38 7
 1 -9 -8 188.58 9
 1 -9 -8 185.38 8.5
 1 9 8 168.38 7
 1 9 8 171.08 6.6
 1 -9 -8 175.08 7.6
 -1 -9 8 166.18 8.4
 -1 -9 8 167.28 8
 1 -9 -8 184.18 6.8
 1 -9 -8 170.98 7.6
 1 9 8 175.38 7.1
 2 -9 8 573.34 21.9
 2 9 -8 576.54 20.1
 -2 -9 -8 563.74 21.1
 -2 -9 -8 545.95 21.4
 -2 9 8 555.34 20
 2 9 -8 576.54 20.1
 -2 -9 -8 566.04 22.1
 2 -9 8 591.54 20.2
 2 -9 8 549.85 20.6
 2 -9 8 541.95 22.1
 -2 9 8 570.34 20.6
 2 9 8 573.14 20.5
 2 -9 -8 571.24 22.7
 -2 -9 8 551.24 21.3
 -2 9 -8 562.54 20.5
 -2 -9 8 539.15 21.7
 2 -9 -8 567.94 21
 2 -9 -8 567.44 20.2
 2 9 8 561.74 19.9
 2 -9 -8 542.05 20.7
 -2 -9 8 555.24 22
 2 9 8 520.65 20.5
 2 -9 -8 552.94 20.9
 -3 9 8 119.89 5
 3 -9 8 119.79 5.3
 -3 -9 -8 121.69 6.3
 -3 -9 -8 123.49 7.1
 3 -9 8 116.49 6.8
 3 -9 8 108.09 5.6
 -3 -9 -8 111.89 7.7
 3 -9 8 125.39 6.9
 -3 9 8 109.29 5.5
 -3 -9 -8 123.79 6.1
 3 9 -8 110.59 5
 3 9 -8 114.89 5.1
 -3 -9 8 113.59 6.8
 3 -9 -8 114.99 5.1
 3 9 8 120.99 5.6
 3 -9 -8 113.99 5.7
 3 -9 -8 116.49 7.5
 3 9 8 117.09 5.5
 3 -9 -8 113.99 5.8
 -3 -9 8 107.99 6.5
 3 9 8 121.89 4.9
 -3 9 -8 110.29 5.5
 -4 -9 -8 36.6 4.4
 -4 -9 -8 42.7 3.6
 4 9 -8 43.7 2.7
 -4 9 8 40 2.5
 4 -9 8 45.2 2.9
 4 -9 8 45.8 3.5
 4 9 -8 43.8 2.9
 -4 9 8 41.7 3.1
 -4 -9 -8 37.9 5.2
 4 -9 8 41.4 4.4
 4 -9 8 42.6 4.2
 -4 -9 -8 42.8 3.6
 4 -9 -8 42.6 2.7
 4 9 8 43 2.6
 4 -9 -8 48.5 3.5
 4 -9 -8 44.5 3.3
 4 9 8 40.2 3
 4 9 8 41.6 3.1
 4 -9 -8 41.8 4.8
 -4 -9 8 40.4 4.3
 -4 9 -8 39.6 3.2
 5 -9 8 17.4 2.7
 5 9 -8 15 2
 -5 -9 -8 16.6 4.4
 5 -9 8 14.2 3.1
 5 9 -8 15.3 2
 5 -9 8 16.7 2
 -5 -9 -8 20.4 3
 -5 9 8 13 2.2
 -5 -9 -8 10 2.8
 -5 9 8 19.6 1.9
 -5 9 -8 15.7 1.9
 5 -9 -8 17.2 1.9
 5 9 8 14.9 2.2
 5 -9 -8 17.7 2.5
 5 -9 -8 13.8 3.4
 -5 9 -8 11.1 1.9
 5 9 8 17.3 2.5
 -5 -9 8 22.8 4.1
 5 9 8 14.3 1.7
 5 -9 -8 15 2.3
 -6 -9 -8 8.7 2.8
 -6 9 8 9.6 4.4
 6 -9 8 16 2.5
 -6 9 8 17.9 2.2
 6 -9 8 17.3 2.1
 6 9 -8 17.8 2.3
 6 -9 8 9.6 3
 -6 -9 -8 15.7 3.6
 6 9 -8 16.1 2.3
 -6 -9 -8 13.1 4.1
 -6 -9 8 11.6 2.9
 6 -9 -8 15.9 2.1
 6 -9 -8 15.5 2.4
 6 9 8 12.1 2.3
 6 9 8 13 1.6
 6 -9 -8 8.6 3.3
 -6 9 -8 15.6 2
 6 -9 -8 11.2 3.3
 -6 9 -8 15.9 3.3
 6 9 8 16.8 2.3
 0 10 8 1.4 0.7
 0 -10 8 1.1 1
 0 -10 8 0.6 1.7
 0 10 -8 1.8 0.8
 0 -10 -8 0.8 1.7
 0 -10 -8 1.1 0.9
 0 10 8 1.4 0.5
 0 -10 -8 1.5 1.2
 0 -10 8 1.1 1.6
 0 -10 -8 3 0.7
 0 -10 8 2.8 1.6
 0 10 -8 2.7 0.7
 0 -10 -8 1.9 1.8
 0 -10 -8 1.3 1
 -1 10 8 50.39 2.5
 1 -10 8 47.3 4.2
 1 10 -8 48 2.4
 1 -10 8 48 4.3
 -1 -10 -8 51.29 4.6
 1 -10 8 45.7 3
 -1 -10 -8 49.99 3.6
 -1 -10 -8 49.9 3.5
 -1 -10 -8 49.9 3.6
 -1 10 8 49.5 2.9
 -1 -10 -8 50.89 3.9
 1 10 -8 49.6 2.5
 -1 -10 8 46.9 3.9
 1 -10 -8 49.7 2.5
 -1 10 -8 47 2.6
 1 -10 -8 53.69 3.5
 1 10 8 50.19 2.8
 -1 -10 8 53.19 4.3
 1 -10 -8 45.9 3.3
 1 10 8 49.8 2.7
 1 -10 -8 54.29 3.4
 1 -10 -8 46.7 4
 1 -10 -8 46.2 4.3
 1 10 8 41.5 2.3
 -1 10 -8 51.39 2.8
 2 10 -8 56.79 2.9
 -2 10 8 59.79 2.9
 2 -10 8 63.79 5.1
 -2 -10 -8 65.19 5.6
 2 -10 8 66.09 4.9
 2 10 -8 56.89 2.9
 -2 -10 -8 61.89 4
 -2 -10 -8 59.79 4.2
 -2 10 8 59.39 3.4
 2 -10 8 50.49 3.4
 2 -10 8 59.19 2.7
 2 10 8 59.99 3.3
 2 -10 -8 58.09 3.6
 2 -10 -8 54.49 3.7
 -2 10 -8 59.39 3.3
 2 -10 -8 62.39 5.3
 -2 -10 8 56.09 4.7
 2 -10 -8 60.69 3.9
 -2 -10 8 55.09 4.6
 2 10 8 61.39 2.8
 2 -10 -8 55.19 2.9
 2 10 8 64.49 3.4
 3 -10 8 15.9 1.6
 3 10 -8 15.8 1.6
 3 -10 8 10.4 1.8
 -3 -10 -8 17.2 2.9
 3 -10 8 13.2 3.9
 -3 10 8 16.1 1.9
 3 -10 8 14.6 3.1
 -3 -10 -8 16.2 3.8
 -3 -10 -8 17.1 3.3
 3 10 -8 15.6 1.6
 3 10 8 16.2 1.9
 3 -10 -8 15.6 2.2
 3 10 8 13.5 1.8
 -3 -10 8 14.7 3.2
 -3 -10 8 13.9 2.8
 3 -10 -8 13.2 1.5
 3 10 8 17 2
 3 -10 -8 14.2 3.2
 -3 10 -8 13.7 1.9
 -3 -10 8 15.4 3
 4 -10 8 9.4 2.7
 4 10 -8 13 1.7
 -4 -10 -8 10.5 3.9
 -4 10 8 10.3 1.4
 4 -10 8 11.9 1.6
 4 -10 8 12.1 2.1
 -4 10 8 9.6 1.6
 4 -10 8 10.7 2.9
 -4 -10 -8 6.6 2.5
 -4 -10 -8 14.7 2.4
 4 10 -8 14.4 1.8
 4 10 8 11.9 1.8
 -4 10 -8 8.5 1.6
 4 10 8 14.6 2.1
 4 -10 -8 15.8 2.3
 4 -10 -8 15.6 2.4
 4 -10 -8 8.8 2.7
 4 -10 -8 11.3 1.6
 4 10 8 12.4 1.5
 -4 -10 8 10.1 2.9
 -5 -10 -8 18.8 4.6
 -5 10 8 19.7 2.4
 -5 -10 -8 17 3.6
 5 10 -8 21.2 2.4
 5 -10 8 23 2.2
 -5 10 8 23.8 2.8
 5 -10 8 22.9 3.3
 -5 -10 -8 17 2.9
 5 10 -8 21.9 2.3
 5 -10 8 23.7 3.8
 -5 10 -8 22.2 2.9
 5 -10 -8 21.9 3.1
 -5 -10 8 22.7 3.8
 5 -10 -8 21.8 4.7
 5 10 8 19.8 2.6
 5 10 8 26.8 3.1
 5 -10 -8 21.2 2.9
 5 -10 -8 16 3.4
 5 10 8 20.4 2.7
 -6 -10 -8 3 3.6
 6 -10 8 4 2
 6 -10 8 5.1 3
 6 10 -8 3.7 3.4
 6 10 -8 6.1 1.6
 -6 -10 -8 2.5 3.2
 -6 -10 -8 2.9 4
 -6 10 8 3.6 7.1
 -6 10 8 6.1 1.6
 6 -10 8 4.5 1.5
 6 -10 -8 4.3 1.4
 6 -10 -8 4.4 2.8
 -6 10 -8 6.4 2.8
 6 10 8 4.2 1.6
 -6 10 -8 4.7 1.4
 -6 -10 8 7.4 3.1
 6 10 8 2.7 1.5
 6 -10 -8 2.5 2.1
 6 10 8 4.4 3.5
 0 11 -8 81.79 3.6
 0 -11 8 74.29 5.3
 0 11 -8 81.09 3.8
 0 -11 -8 77.59 5.5
 0 -11 -8 82.49 4.8
 0 -11 -8 80.89 5.7
 0 -11 -8 83.09 4.8
 0 -11 8 76.89 5.8
 0 -11 -8 80.99 4.8
 0 11 8 81.29 4
 0 11 8 83.59 3.5
 -1 -11 -8 18.3 2.5
 1 11 -8 16.1 1.5
 -1 -11 -8 18.3 2.5
 -1 -11 -8 17.3 2.4
 1 -11 8 15.4 2.1
 1 -11 8 17.8 3.2
 1 -11 8 22.9 3.9
 -1 11 8 15.5 1.3
 -1 11 8 17 1.7
 1 11 -8 16.9 1.4
 -1 -11 -8 14.1 2.8
 -1 -11 -8 18.4 3.5
 1 -11 -8 18.9 2.3
 -1 11 -8 14.8 1.6
 1 -11 -8 12.7 2.8
 1 11 8 16.4 1.6
 1 -11 -8 16.1 1.3
 1 -11 -8 15.3 2.2
 -1 -11 8 11.9 2.4
 -1 -11 8 15.8 2.9
 1 11 8 15.8 1.3
 1 -11 -8 11.9 2
 1 11 8 15.9 1.6
 1 -11 -8 18.8 3
 -2 -11 -8 27.1 2.8
 2 -11 8 21.6 2.4
 2 -11 8 27.9 4.2
 -2 11 8 25.4 1.7
 -2 -11 -8 23.9 3
 2 11 -8 20.3 1.7
 -2 11 8 23.9 2.1
 2 11 -8 19.4 1.7
 2 -11 -8 26.6 4.1
 -2 11 -8 24.9 2.1
 -2 -11 8 22.1 3.4
 2 11 8 23.6 2.1
 2 11 8 24.3 2.1
 2 11 8 24.6 1.6
 -2 -11 8 21.3 3.4
 2 -11 -8 19.3 2.7
 2 -11 -8 21.8 2.6
 2 -11 -8 22.6 2.5
 2 -11 -8 22.9 1.6
 -3 -11 -8 108.69 6.1
 -3 11 8 111.59 6.7
 -3 -11 -8 106.39 5.9
 -3 -11 -8 101.79 7.7
 3 -11 8 94.39 6.6
 3 11 -8 107.79 4.7
 -3 11 8 103.99 4.6
 3 -11 8 105.99 5.5
 3 -11 8 89.89 6.5
 -3 -11 8 104.49 6.6
 3 -11 -8 101.09 5.6
 3 -11 -8 110.29 5.9
 3 -11 -8 99.09 4.5
 3 11 8 109.79 5.2
 3 -11 -8 107.09 7.4
 3 11 8 105.89 4.6
 4 -11 8 15.6 2.4
 -4 -11 -8 21.9 3.1
 4 -11 8 17.6 3.3
 4 11 -8 18 2
 -4 -11 -8 15 4.2
 -4 -11 -8 14.2 2.4
 4 -11 8 15.6 3.4
 -4 -11 -8 20.5 3.7
 -4 11 8 18.4 1.8
 -4 11 8 16.2 2.3
 4 -11 8 17 1.7
 4 11 -8 19.4 2.1
 -4 11 -8 16.6 2.3
 4 -11 -8 21.3 4
 -4 -11 8 18.7 3.7
 4 11 8 20.9 1.8
 4 11 8 17.7 2.3
 4 11 8 17.7 2.2
 4 -11 -8 15.5 2.5
 4 -11 -8 19.3 1.9
 -5 11 8 -0.3 1.8
 -5 -11 -8 2.8 2.6
 -5 11 8 2.1 1
 -5 -11 -8 3.7 1.9
 -5 -11 -8 3.8 3.4
 5 11 -8 1.7 1.4
 5 -11 8 -3.2 2.4
 5 11 -8 -0.4 1.2
 5 -11 8 1.5 1.7
 5 -11 8 0.6 1.4
 -5 11 -8 2 1.7
 5 11 8 2.2 1
 5 11 8 2.3 1.4
 -5 -11 8 -0.6 2.8
 5 -11 -8 2.6 2.5
 5 11 8 2.4 1.6
 -5 11 -8 0.9 1
 5 -11 -8 -0.3 1.8
 5 -11 -8 3.4 1.9
 5 -11 -8 3 1.2
 -6 11 8 7.9 2.1
 6 -11 8 5 2.9
 6 11 -8 6.3 3.3
 -6 -11 -8 0.3 3.8
 6 -11 8 2.1 3.9
 -6 -11 8 1.7 3.9
 6 -11 -8 7.3 2.1
 -6 11 -8 5.8 1.8
 6 -11 -8 1.7 3
 6 11 8 5.6 1.9
 6 11 8 6.1 1.3
 6 -11 -8 0.9 5.1
 0 -12 8 11.5 2.8
 0 12 8 16.3 1.3
 0 12 8 16 1.7
 0 -12 -8 19.6 3.2
 0 12 -8 16 1.5
 0 12 8 15 1.7
 0 12 -8 15.3 1.9
 0 -12 8 16.7 3.4
 0 -12 -8 20.5 3.5
 0 -12 -8 25.2 5.1
 1 -12 8 94.99 6.2
 1 12 -8 88.29 3.9
 -1 -12 -8 91.79 5.9
 -1 -12 -8 87.99 6
 -1 12 8 94.69 4.5
 1 -12 8 89.19 4.8
 1 -12 8 93.09 6.6
 -1 -12 -8 87.69 5.8
 -1 -12 -8 99.69 6.8
 1 -12 -8 92.19 6.5
 1 12 8 97.19 4.5
 -1 -12 8 80.39 5.5
 1 12 8 86.49 4.3
 1 -12 -8 95.89 5.5
 1 -12 -8 96.09 6.2
 1 -12 -8 85.59 5
 -1 12 -8 89.39 4.2
 -1 -12 8 82.99 5.8
 1 -12 -8 84.19 5.6
 2 12 -8 53.99 2.8
 -2 -12 -8 53.79 5.5
 -2 -12 -8 56.19 4.3
 -2 -12 -8 59.79 4.2
 2 -12 8 53.19 5
 2 -12 8 53.79 3.8
 2 -12 8 58.09 4.9
 -2 12 8 55.69 2.9
 -2 12 -8 50.69 4.2
 2 -12 -8 53.29 4
 2 12 8 55.79 3.6
 2 -12 -8 56.79 4.2
 2 12 8 58.09 2.8
 2 -12 -8 65.49 5.6
 2 12 8 56.79 3.4
 -2 -12 8 54.59 4.8
 3 -12 8 102.19 6.8
 3 12 -8 103.09 4.8
 -3 12 8 114.39 4.9
 -3 -12 -8 111.69 6.3
 -3 12 8 105.69 5.4
 3 -12 8 103.59 7
 -3 -12 -8 109.19 8.1
 3 -12 8 104.19 5.8
 -3 -12 -8 114.49 6.2
 3 12 8 110.89 4.8
 3 -12 -8 116.19 6.2
 3 12 8 110.09 5.4
 -3 12 -8 102.09 5.5
 3 -12 -8 108.39 7.6
 3 -12 -8 111.59 6
 -3 -12 8 100.69 6.8
 3 12 8 117.39 5.4
 4 -12 8 2.7 2.5
 -4 -12 -8 3.4 2.1
 -4 -12 -8 1.7 3.2
 -4 12 8 2 1.4
 4 12 -8 1.7 1.1
 4 -12 8 2.2 2.4
 4 -12 8 2.1 1.9
 -4 12 8 3.9 1.5
 4 12 8 2.4 1.4
 4 -12 -8 2.3 2.2
 4 -12 -8 3.7 3
 4 -12 -8 2.9 1.3
 4 12 8 3.3 1.6
 4 -12 -8 2.9 2.1
 -4 12 -8 3 2.1
 -5 12 8 16.3 1.9
 5 12 -8 13.1 1.8
 -5 -12 -8 12.5 4.3
 -5 -12 -8 20.6 3.2
 -5 12 8 19.4 3
 5 -12 8 19.3 3.5
 5 -12 -8 16.3 3
 -5 12 -8 19.7 2.2
 5 -12 -8 20.7 4.2
 -5 12 -8 14.8 2.5
 5 12 8 18.3 1.8
 5 -12 -8 21.3 3
 5 12 8 15.6 2.3
 5 12 8 13 2.1
 0 -13 -8 29.2 3.9
 0 13 8 28.7 2.3
 0 -13 -8 25.9 2.9
 0 -13 -8 30.5 3.3
 0 -13 -8 25.2 4
 0 -13 8 26.5 3.8
 0 -13 -8 27.9 3.2
 0 13 8 29.5 3.3
 0 13 8 31.5 1.9
 0 -13 8 31.3 4.3
 -1 -13 -8 27.6 3.1
 -1 -13 -8 30.4 3.3
 -1 -13 -8 28.7 3.2
 -1 13 8 27.6 1.8
 1 13 -8 26.4 2.1
 -1 13 8 27.5 2.3
 -1 -13 -8 27 4.2
 1 -13 8 31.2 4.3
 1 -13 8 26.1 3.8
 -1 13 -8 27.2 2.2
 1 13 8 29.3 1.8
 -1 -13 8 24.8 3.7
 1 13 8 26.2 2.4
 1 -13 -8 28.9 3.2
 1 -13 -8 24.9 4.1
 1 -13 -8 32.3 3.3
 -1 -13 8 20.2 3.4
 1 -13 -8 30.2 3
 1 13 8 26.3 2.2
 2 -13 8 133.99 8.1
 -2 -13 -8 144.19 7.5
 -2 -13 -8 140.39 9
 -2 13 8 140.19 6.5
 -2 -13 -8 161.98 7.6
 -2 13 8 145.19 5.9
 2 -13 8 148.29 8.7
 2 13 -8 139.49 5.8
 2 -13 8 139.29 7
 -2 13 -8 140.39 6.4
 2 13 8 141.79 6.3
 2 13 8 142.99 5.8
 2 13 8 138.89 6.3
 -2 -13 8 129.99 7.9
 2 -13 -8 144.09 7.4
 2 -13 -8 142.29 8.9
 2 -13 -8 149.19 7.4
 -3 -13 -8 3.3 1.9
 3 -13 8 1.5 2.3
 3 13 -8 1.8 1.1
 3 -13 8 0.7 5.1
 -3 -13 -8 -0.3 1.6
 -3 13 8 1.7 0.9
 -3 13 8 1.6 1.2
 -3 -13 -8 1.7 2.9
 3 -13 8 0.8 1.9
 3 13 8 1.4 1.1
 3 -13 -8 2.9 2.6
 -3 -13 8 1.5 4
 3 13 8 0.8 0.8
 -3 13 -8 -0.2 1
 3 -13 -8 1.1 1.6
 3 -13 -8 0.4 1.5
 4 -13 8 28.8 4.2
 -4 -13 -8 30.6 5.3
 4 13 -8 29.4 2.9
 4 -13 8 27.2 4.3
 4 -13 8 31.2 3.7
 -4 13 8 31.8 3.4
 -4 -13 -8 35.5 3.5
 -4 13 8 34.3 2.3
 4 13 8 31.7 2.2
 4 -13 -8 34.2 4.6
 4 13 8 30.3 3
 4 -13 -8 33.2 3.6
 -4 13 -8 31.5 3.2
 4 -13 -8 38.2 3.6
 -5 13 8 87.99 3.9
 -5 -13 -8 63.39 6.5
 -5 13 8 78.89 8.7
 5 -13 8 73.19 6.9
 -5 -13 -8 88.39 5.2
 5 -13 -8 83.89 5.3
 5 -13 -8 67.29 5.8
 -5 13 -8 77.49 6.6
 5 13 8 77.59 3.8
 5 13 8 67.79 6.7
 -5 13 -8 82.69 4
 5 -13 -8 88.29 8.3
 0 -14 8 0.9 2
 0 14 -8 0.6 0.9
 0 14 8 -0.2 0.6
 0 -14 -8 -0.2 2
 0 -14 -8 0.1 1.4
 0 14 8 0 0.9
 0 -14 -8 2 1.7
 0 -14 -8 -0.3 1.4
 0 -14 -8 1.1 2.5
 -1 -14 -8 42.5 3.7
 1 -14 8 36.1 4.4
 -1 -14 -8 47.3 4.1
 -1 -14 -8 48.3 4
 -1 14 8 42.6 2.9
 1 14 -8 38.8 2.5
 -1 -14 -8 45.8 4.9
 -1 14 8 40.7 2.9
 -1 14 8 42.7 2.4
 1 -14 8 43.8 5
 1 -14 -8 40.1 4.8
 1 14 8 40 2.8
 1 -14 -8 45.3 3.9
 1 -14 -8 49.2 4.1
 1 14 8 41.8 2.3
 -1 -14 8 42.7 4.4
 -1 14 -8 41.8 2.7
 1 -14 -8 42.4 3.8
 2 -14 8 12.3 3.6
 -2 -14 -8 11.4 4.1
 2 -14 8 3.3 3.4
 -2 -14 -8 8.1 2.3
 -2 14 8 9.2 1.2
 2 -14 8 6 3
 -2 14 8 9.6 1.7
 -2 -14 -8 12.6 2.8
 2 14 8 8.4 1.1
 2 14 8 5.9 1.7
 2 -14 -8 11 3.5
 -2 -14 8 9.5 3.2
 2 -14 -8 9.7 2.4
 2 -14 -8 13 2.6
 -2 14 -8 10.7 2
 -3 -14 -8 78.19 5.3
 -3 14 8 82.99 3.8
 -3 -14 -8 73.79 6.7
 3 -14 8 66.09 5.9
 3 14 -8 76.49 3.9
 -3 -14 -8 88.59 5.4
 3 -14 8 76.29 5.4
 -3 14 8 74.49 4.5
 3 -14 -8 79.29 6.5
 3 14 8 80.09 4.4
 -3 14 -8 79.29 4.6
 3 14 8 81.69 3.8
 3 -14 -8 94.69 5.5
 3 -14 -8 84.69 5.3
 -4 -14 -8 49.7 5.9
 -4 14 8 55.19 3
 4 14 -8 53.19 4
 4 -14 8 48.8 5
 -4 14 8 50.89 4.3
 4 -14 8 45.9 5.1
 4 -14 -8 59.49 4.8
 4 -14 -8 56.19 4.9
 4 -14 -8 58.99 6.7
 -4 14 -8 49.4 4.4
 4 14 8 58.99 5.7
 -4 14 -8 55.59 3.3
 0 -15 -8 22.6 3.7
 0 -15 8 20.5 3.5
 0 -15 -8 22.4 4.2
 0 -15 -8 18.8 4.6
 0 15 8 23.9 1.9
 0 15 8 17.6 2.2
 0 -15 -8 22.2 4.2
 0 -15 -8 14.6 2.4
 0 15 -8 16.8 2.2
 -1 -15 -8 60.39 5.4
 1 -15 8 56.79 5.6
 -1 15 8 60.29 2.9
 -1 -15 -8 62.39 4.5
 -1 15 8 51.39 3.5
 1 -15 8 48.1 4.8
 1 -15 -8 53.69 5.5
 1 15 8 58.49 2.9
 -1 15 -8 56.39 3.5
 1 15 8 56.29 3.5
 -1 -15 8 56.69 5
 1 -15 -8 57.69 4.9
 -2 -15 -8 78.09 6.5
 -2 15 8 74.19 4.4
 -2 -15 -8 85.69 5.4
 -2 -15 -8 90.19 5.5
 2 -15 8 68.19 6.1
 -2 15 8 78.89 3.7
 2 -15 -8 87.29 5.4
 -2 -15 8 70.59 5.6
 2 -15 -8 81.59 6.5
 2 15 8 76.79 4.4
 -2 15 -8 77.29 4.5
 2 15 8 79.79 3.7
 2 -15 -8 87.29 5.5
 3 -15 8 115.29 8.9
 -3 15 8 131.09 5.5
 -3 -15 -8 144.29 7.1
 -3 15 8 117.49 6.3
 -3 -15 -8 135.29 9.2
 -3 -15 -8 144.19 7.1
 3 -15 -8 135.99 7.1
 3 -15 -8 120.19 8.1
 3 -15 -8 143.89 7.2
 -3 15 -8 131.49 6.5
 3 15 8 125.79 6.6
 -4 15 8 9.4 1.3
 -4 -15 -8 8.7 7.6
 -4 -15 -8 7.3 2.2
 -4 15 -8 7.8 1.4
 4 -15 -8 14 3.6
 4 -15 -8 7.8 3.8
 4 -15 -8 11.5 3.6
 0 -16 -8 32 5.8
 0 -16 -8 25.5 3.4
 0 -16 -8 23.1 3.5
 0 16 8 24.6 1.8
 0 -16 8 20.7 4.9
 0 16 8 21.1 3
 0 -16 -8 15.7 4.5
 -1 -16 -8 21.6 4
 -1 -16 -8 26.4 3.5
 -1 16 8 24.5 1.8
 -1 16 8 24.1 3.1
 -1 -16 -8 26.7 3.6
 1 16 8 21.7 2.5
 1 -16 -8 25.4 4.8
 1 -16 -8 24 3.5
 1 -16 -8 23.2 3.1
 1 16 8 23.4 2
 -2 -16 -8 102.69 6.1
 -2 -16 -8 99.99 8.4
 2 16 8 79.69 5.5
 2 -16 -8 83.89 7.2
 2 -16 -8 97.49 6.6
 2 -16 -8 81.29 7.2
 -2 16 -8 73.29 5.3
 2 16 8 87.19 4
 -3 -16 -8 3.7 3.2
 -3 16 8 5.1 1
 -3 -16 -8 2.6 2.2
 -3 -16 -8 5.1 2.3
 3 -16 -8 7.2 3.2
 3 16 8 5.2 1.6
 -3 16 -8 3.8 1.5
 3 -16 -8 3.9 3.1
 3 -16 -8 5.9 2.4
 0 -17 -8 18.3 2.7
 0 17 8 18 2.2
 -1 -17 -8 1.6 2.1
 -1 -17 -8 0.5 4.5
 -1 -17 -8 2.3 2.8
 -1 17 8 0.7 1
 1 -17 -8 1.4 2.1
 1 -17 -8 4.5 4.2
 1 17 8 2.8 1.5
 1 -17 -8 -1.3 2
 -2 -17 -8 49.8 4.4
 -2 -17 -8 40 5.5
 -2 17 8 44.9 2.6
 -2 -17 -8 50.49 5.1
 2 -17 -8 38.8 5.6
 2 -17 -8 50.99 5.7
 2 -17 -8 59.29 6.2
 0 0 9 0.6 0.4
 0 0 9 0.5 0.5
 0 0 -9 0.8 0.4
 0 0 9 2 0.9
 0 0 -9 0.1 0.4
 0 0 9 0.2 0.4
 1 0 -9 75.29 3
 -1 0 -9 63.79 2.8
 1 0 9 71.69 3.4
 -1 0 -9 64.69 3.3
 1 0 9 66.39 3.2
 1 0 9 72.09 3.2
 -1 0 9 73.39 3.2
 -1 0 9 74.99 3.5
 -1 0 -9 59.99 3
 1 0 -9 72.49 3.2
 1 0 9 60.59 3.1
 -1 0 9 70.59 2.8
 -1 0 -9 67.09 3.1
 -1 0 -9 73.69 3.1
 1 0 -9 65.69 3
 -2 0 -9 165.78 6.4
 2 0 -9 154.68 6.3
 2 0 9 145.89 6.5
 2 0 9 161.38 6.1
 -2 0 9 166.08 6.4
 2 0 -9 162.58 6.3
 -2 0 -9 154.48 6.7
 -2 0 -9 158.08 6.5
 -2 0 9 166.78 6.8
 2 0 9 159.18 6.4
 2 0 9 154.98 6.5
 -2 0 9 154.48 6
 2 0 -9 163.68 6.3
 3 0 -9 0.8 0.8
 -3 0 -9 0.3 0.7
 3 0 -9 0.2 0.6
 -3 0 9 0.6 0.6
 3 0 9 0.7 0.6
 3 0 -9 0.7 0.6
 3 0 9 0.6 0.6
 -3 0 9 1.1 0.7
 -3 0 -9 0.8 0.7
 3 0 9 0.1 0.4
 3 0 9 1.3 0.6
 -3 0 -9 1.1 1.2
 -4 0 -9 0.7 0.9
 4 0 9 0 0.6
 4 0 9 0.2 0.8
 4 0 -9 0.4 0.7
 -4 0 -9 0.7 1.1
 4 0 9 0.3 0.6
 4 0 -9 1.2 0.7
 4 0 9 0 0.6
 -4 0 -9 0.2 1.4
 4 0 -9 2 0.8
 5 0 9 13.9 2
 5 0 -9 18.7 2.1
 5 0 9 20.7 2.4
 5 0 -9 18.4 2
 5 0 9 20.1 2
 5 0 -9 20.9 2
 -5 0 -9 21.4 3.2
 -6 0 9 2.2 3.5
 6 0 -9 0.4 1
 -6 0 -9 -0.3 2.4
 6 0 9 0.2 1.3
 6 0 -9 0.1 1.1
 -6 0 9 -0.5 1.9
 6 0 9 0.8 1.1
 7 0 -9 24.7 2.4
 -7 0 9 25.6 4.1
 7 0 9 27.1 2.9
 7 0 -9 25.1 3.1
 7 0 9 17.7 2.6
 -7 0 -9 22.6 4.7
 0 -1 9 119.49 4.8
 0 1 -9 108.39 4.7
 0 -1 -9 121.79 4.7
 0 -1 9 118.59 5.2
 0 1 -9 118.89 4.7
 0 -1 9 104.89 4.7
 0 1 -9 131.79 5.4
 0 1 9 121.19 4.5
 0 1 9 117.29 4.9
 0 -1 -9 118.49 4.9
 0 -1 9 117.69 4.5
 0 1 9 119.49 4.9
 1 1 -9 312.27 12.3
 -1 -1 -9 344.07 12.6
 -1 -1 -9 327.97 12.1
 1 1 -9 335.47 12.3
 1 -1 9 340.07 12.4
 1 -1 9 330.17 12.7
 -1 1 9 355.66 12.5
 -1 1 9 346.17 12.1
 -1 1 9 347.27 12.6
 1 -1 9 331.47 12.5
 -1 -1 -9 353.36 12.4
 1 -1 9 326.07 12.1
 1 1 -9 331.07 12.4
 1 -1 9 322.57 12.5
 1 1 9 336.87 12.1
 -1 1 -9 334.67 12.4
 -1 -1 9 342.57 12
 1 1 9 339.47 12.5
 1 -1 -9 339.27 12.4
 1 1 9 354.46 12.5
 -1 -1 9 339.87 12.4
 -1 1 -9 333.47 12.6
 1 -1 -9 359.06 12.3
 1 1 9 325.97 12.9
 1 1 9 341.27 12.5
 -1 -1 9 342.77 12.8
 -1 1 -9 346.97 12.4
 -2 -1 -9 519.45 19.2
 2 -1 9 523.05 19.1
 -2 -1 -9 465.35 19.3
 -2 1 9 535.75 18.5
 2 -1 9 532.95 19
 2 -1 9 514.65 19.1
 2 1 -9 506.85 18.9
 -2 -1 -9 517.85 18.5
 -2 1 9 534.25 19
 -2 -1 -9 526.15 19
 -2 -1 -9 536.55 19.7
 -2 -1 -9 544.15 19
 -2 1 9 523.85 19.1
 2 1 -9 537.75 18.8
 -2 1 -9 538.95 19
 -2 1 -9 533.75 19.1
 2 1 9 538.65 19.2
 2 -1 -9 530.85 18.9
 2 -1 -9 532.55 18.8
 -2 -1 9 511.45 18.9
 -2 -1 9 549.85 19.5
 -2 -1 9 487.45 18.4
 2 1 9 524.35 18.6
 2 -1 -9 498.55 18.8
 2 1 9 539.15 19.1
 -2 1 -9 541.45 19.3
 -3 -1 -9 85.89 4.4
 3 -1 9 82.09 4.2
 -3 1 9 80.09 3.5
 -3 -1 -9 89.99 4.8
 3 -1 9 86.39 4.2
 3 -1 9 78.69 4
 3 1 -9 85.39 3.9
 -3 -1 -9 84.29 4.1
 3 1 -9 82.39 3.9
 3 -1 9 83.99 3.6
 3 -1 -9 80.99 3.8
 -3 1 -9 80.89 4.1
 -3 -1 9 82.59 4
 3 1 9 84.19 3.7
 -3 1 -9 78.39 4.9
 3 1 9 80.89 4.1
 3 -1 -9 85.49 4
 3 -1 -9 87.69 3.9
 -3 1 -9 88.59 4.6
 -3 1 -9 88.19 4.5
 -3 -1 9 89.09 4.6
 3 1 9 85.99 4.3
 4 -1 9 154.48 6.9
 -4 -1 -9 163.48 7.8
 -4 -1 -9 154.48 6.6
 4 1 -9 156.58 6.7
 -4 1 9 153.38 6.8
 4 1 -9 154.98 6.6
 -4 1 9 152.28 6.1
 4 -1 9 150.48 6.8
 4 1 -9 147.49 6.6
 4 -1 9 150.48 6.2
 4 1 9 160.98 7
 4 1 9 163.28 6.3
 4 1 9 153.88 6.8
 4 -1 -9 157.38 6.6
 4 -1 -9 158.18 6.7
 -4 1 -9 171.18 7.6
 -4 1 -9 152.48 6.9
 4 1 9 154.18 7.1
 4 -1 -9 148.69 6.5
 5 1 -9 134.99 6
 5 -1 9 125.29 6.4
 5 -1 9 125.99 6.2
 5 1 -9 122.19 5.8
 5 1 -9 131.89 6
 -5 -1 -9 136.59 7.2
 -5 -1 9 115.89 8.7
 5 1 9 131.19 6.3
 5 -1 -9 124.79 5.9
 5 1 9 118.69 6.3
 5 -1 -9 120.99 5.9
 5 1 9 124.29 5.5
 5 -1 -9 129.59 5.9
 5 1 9 128.19 6.2
 -5 1 -9 125.79 6.8
 6 1 -9 34.1 2.8
 6 -1 9 37 3.4
 6 -1 9 36 3.1
 -6 1 9 33.4 4.1
 -6 -1 -9 37.9 4.3
 -6 -1 -9 28.8 4.9
 6 1 -9 33.6 3.6
 6 1 -9 42.1 3.2
 6 1 9 41.9 3.3
 6 1 9 36.7 3.4
 -6 -1 9 36.6 4.2
 6 -1 -9 39 2.8
 6 -1 -9 34.6 4
 6 -1 -9 38.1 3
 7 1 -9 12.9 4.3
 -7 1 9 10.4 2.9
 7 1 -9 6.1 1.4
 7 -1 9 5.8 1.9
 -7 -1 -9 7.1 3.9
 7 -1 -9 8.9 2
 7 1 9 11.5 2.6
 -7 -1 9 10.4 2.9
 7 1 9 9.4 2
 -7 1 -9 2 3.4
 7 -1 -9 5.8 1.4
 0 -2 9 60.39 2.6
 0 -2 9 63.29 2.9
 0 -2 -9 65.19 2.9
 0 2 -9 62.89 3.1
 0 -2 -9 71.39 3
 0 2 9 70.99 3.1
 0 -2 9 59.29 2.9
 0 -2 9 65.59 3.5
 0 2 9 65.29 3
 0 2 -9 59.79 2.9
 0 -2 -9 66.59 3.1
 0 -2 -9 71.09 2.9
 0 2 9 67.69 2.7
 -1 -2 -9 64.19 3
 1 2 -9 61.69 2.9
 1 -2 9 68.59 3.6
 1 -2 9 61.99 3.1
 1 2 -9 60.49 2.9
 -1 2 9 69.29 3.2
 -1 2 9 66.89 2.8
 -1 -2 -9 70.89 3.1
 -1 -2 -9 62.69 3.1
 -1 2 9 66.99 3
 1 -2 9 67.39 3.3
 1 -2 9 65.09 3.1
 1 2 -9 65.59 3.1
 -1 -2 -9 63.89 3.4
 -1 2 -9 69.89 3
 -1 2 -9 67.29 3.1
 1 2 9 70.59 3.2
 -1 -2 9 72.59 3.5
 1 -2 -9 65.49 3
 1 -2 -9 63.29 2.9
 -1 -2 9 61.79 2.7
 -1 2 -9 63.19 3.3
 -1 -2 9 63.59 3.6
 1 2 9 67.99 3.2
 -1 -2 9 64.99 3
 1 2 9 65.39 3.1
 1 -2 -9 71.29 3.1
 1 -2 -9 72.59 3
 1 2 9 70.19 2.8
 -2 2 9 82.49 3.8
 2 -2 9 75.69 3.6
 2 2 -9 75.09 3.6
 -2 -2 -9 82.19 3.8
 2 -2 9 76.19 4.1
 2 -2 9 78.19 3.8
 -2 -2 -9 80.79 3.7
 2 -2 9 77.99 3.7
 -2 -2 -9 81.89 3.5
 -2 -2 -9 81.99 3.9
 -2 -2 -9 72.09 4.3
 -2 2 9 84.49 3.3
 2 2 -9 81.89 3.5
 2 2 -9 79.59 3.6
 2 -2 9 75.89 3.3
 -2 -2 -9 81.59 4.5
 2 2 9 80.19 3.3
 -2 2 -9 76.79 3.9
 2 -2 -9 83.59 3.5
 -2 -2 9 74.79 3.5
 -2 2 -9 83.09 3.7
 -2 2 -9 80.99 3.8
 2 -2 -9 79.79 3.6
 2 2 9 79.19 3.8
 -2 -2 9 79.79 4.2
 2 2 9 86.09 3.9
 2 2 9 81.09 3.8
 2 -2 -9 76.49 3.3
 -3 -2 -9 55.59 3.1
 3 2 -9 50.69 2.8
 3 -2 9 48.8 3.1
 3 -2 9 49.6 3
 3 2 -9 51.09 2.8
 -3 -2 -9 50.49 3.9
 -3 2 9 55.49 2.5
 3 -2 9 48.1 2.9
 -3 -2 -9 50.99 3
 3 2 -9 50.09 2.8
 3 -2 9 62.69 3.5
 -3 2 9 54.19 3
 -3 -2 -9 53.39 3.2
 -3 -2 -9 56.39 4
 3 -2 -9 55.29 2.6
 -3 -2 9 48.3 3.6
 3 -2 -9 55.59 3
 3 2 9 54.99 3.2
 3 2 9 55.09 2.6
 3 2 9 57.89 3.1
 3 -2 -9 59.99 3.9
 3 2 9 54.39 3.1
 -3 -2 9 55.59 3.6
 3 -2 -9 53.79 2.8
 -3 2 -9 56.69 3.1
 -3 2 -9 49.6 3.9
 -4 -2 -9 293.87 12.4
 -4 -2 -9 293.17 12.9
 -4 2 9 281.07 11.2
 4 2 -9 300.37 11.2
 4 2 -9 266.27 11
 4 -2 9 274.17 11.3
 4 2 -9 276.57 11.1
 4 -2 9 281.27 11.5
 4 2 9 272.07 11.4
 4 -2 -9 284.47 11
 -4 -2 9 260.87 12
 4 2 9 306.67 11.5
 -4 2 -9 311.17 12.3
 -4 2 -9 281.97 11.4
 4 -2 -9 294.97 11
 4 -2 -9 282.17 11.2
 4 -2 -9 284.87 11.1
 4 2 9 280.37 10.7
 4 2 9 268.87 11.5
 5 2 -9 41.1 2.8
 -5 -2 -9 39.5 4.1
 5 2 -9 40 2.9
 5 2 -9 37.3 2.8
 5 -2 9 39.3 3
 5 -2 9 41.3 3.2
 -5 -2 -9 34.7 4.8
 5 2 9 35.4 2.4
 -5 2 -9 35.4 2.7
 -5 2 -9 37.6 3.6
 5 2 9 35.9 3.1
 -5 -2 9 36.7 4.2
 5 -2 -9 39.2 2.8
 5 2 9 32.2 3
 5 2 9 35.1 2.9
 5 -2 -9 33.8 2.5
 6 2 -9 133.49 6.4
 6 -2 9 128.09 6.6
 -6 2 9 120.89 7.5
 6 2 -9 116.69 6.2
 -6 -2 -9 128.99 7.5
 6 -2 9 125.29 6.3
 -6 -2 -9 116.29 8.5
 6 -2 -9 128.99 6
 6 2 9 134.59 6.6
 -6 -2 9 133.29 7.9
 6 2 9 124.79 5.7
 6 2 9 126.89 6.7
 6 -2 -9 134.49 6.3
 6 2 9 111.19 6.6
 -7 2 9 22.9 3.8
 7 2 -9 22.9 2.3
 7 -2 9 22.1 3
 -7 -2 -9 18.3 4.6
 7 -2 9 24.3 3.6
 -7 -2 -9 17.4 3.8
 7 -2 9 25.9 2.9
 7 -2 -9 21.8 2.7
 7 2 9 22.3 3.8
 -7 2 -9 21.6 4.7
 7 -2 -9 20.9 2.8
 -7 -2 9 16.9 3.5
 7 2 9 21.8 2.7
 0 -3 9 122.39 5.5
 0 3 9 129.89 5
 0 -3 9 114.69 4.8
 0 3 9 125.99 4.6
 0 -3 -9 122.59 5
 0 3 -9 113.79 4.9
 0 3 9 114.09 4.7
 0 3 -9 119.79 4.7
 0 -3 -9 115.49 4.8
 0 -3 -9 115.19 4.9
 0 -3 -9 120.39 4.8
 0 -3 9 121.59 4.9
 0 3 -9 112.39 4.8
 0 -3 -9 118.59 4.7
 1 -3 9 318.77 12
 -1 3 9 312.67 11
 1 -3 9 293.27 11.4
 -1 -3 -9 307.37 11.5
 1 3 -9 293.97 11.2
 1 -3 9 306.37 11.6
 -1 -3 -9 322.37 11.3
 -1 -3 -9 322.07 11.4
 -1 3 9 326.67 11.5
 1 3 -9 293.47 11.3
 1 -3 9 293.57 11.2
 -1 -3 -9 297.67 11.8
 1 3 -9 285.57 11.2
 1 -3 -9 321.67 11.2
 -1 3 -9 308.27 11.3
 1 3 9 305.87 11.5
 1 -3 -9 314.67 11.3
 1 -3 -9 309.97 11.2
 -1 -3 9 310.77 11.3
 1 3 9 298.87 11.2
 1 3 9 290.67 11.4
 -1 -3 9 312.47 12.1
 1 3 9 315.67 11.5
 1 -3 -9 314.07 11.4
 1 3 9 304.77 11
 -1 3 -9 287.27 11.5
 2 -3 9 74.09 4.1
 -2 -3 -9 71.29 3.4
 -2 -3 -9 77.29 3.5
 2 -3 9 72.99 3.6
 -2 3 9 73.09 3.1
 -2 3 9 74.39 3.6
 2 3 -9 74.79 3.4
 2 -3 9 67.19 3.4
 -2 -3 -9 71.29 4.3
 2 3 -9 75.89 3.4
 2 3 -9 74.59 3.5
 -2 -3 -9 78.99 4.4
 2 -3 9 72.39 3.5
 -2 -3 -9 73.79 3.7
 2 -3 -9 69.89 3.2
 2 -3 -9 73.49 3.3
 2 -3 -9 72.79 3.3
 2 3 9 73.09 3.6
 -2 3 -9 72.89 3.5
 2 3 9 73.09 3.1
 2 -3 -9 79.39 3.5
 -2 3 -9 76.19 3.6
 -2 -3 9 74.09 4.2
 2 3 9 74.09 3.6
 2 3 9 71.79 3.6
 -2 3 -9 71.59 3.8
 3 -3 9 162.48 7.1
 3 3 -9 155.78 6.7
 -3 -3 -9 165.98 8.2
 -3 -3 -9 159.58 7
 3 3 -9 165.98 6.7
 -3 3 9 161.18 6.4
 -3 -3 -9 171.98 7.2
 3 -3 9 164.88 6.9
 -3 -3 -9 171.88 7.9
 -3 3 9 168.28 6.9
 -3 -3 -9 175.08 6.8
 3 3 -9 163.18 6.7
 -3 3 -9 163.18 7
 3 3 9 167.88 7
 3 3 9 171.08 7.2
 -3 3 -9 148.49 8
 3 -3 -9 158.28 6.5
 -3 -3 9 171.98 7.7
 3 -3 -9 170.28 6.8
 3 -3 -9 159.08 6.5
 3 3 9 166.88 7
 3 -3 -9 163.98 6.6
 3 3 9 156.48 6.4
 4 3 -9 35.3 2.4
 -4 -3 -9 38.5 3.7
 -4 -3 -9 33.8 2.7
 4 3 -9 33.8 3.1
 -4 -3 -9 43.9 4.5
 4 3 -9 37.3 2.4
 4 -3 9 36.5 2.7
 -4 3 9 36.3 2.1
 -4 3 9 35.7 2.7
 4 -3 -9 37.6 2.5
 -4 3 -9 37.3 2.9
 4 3 9 33.6 2.8
 4 3 9 34.1 2.2
 4 -3 -9 37.7 2.4
 4 -3 -9 35 2.5
 4 3 9 35.9 2.7
 5 3 -9 38.6 3.1
 5 -3 9 36.9 3
 -5 3 9 30.4 3.3
 -5 -3 -9 41.4 6.5
 -5 -3 -9 39.2 4.3
 -5 -3 -9 40.8 3.3
 5 3 -9 35.8 2.7
 -5 3 9 37.1 2.5
 5 3 9 33.7 2.4
 -5 -3 9 39.5 4.3
 5 -3 -9 40.3 2.8
 -5 3 -9 35.9 2.6
 -5 3 -9 39.7 3.5
 5 -3 -9 44.2 3.2
 5 3 9 37.2 3.3
 5 3 9 35.4 3.1
 -6 -3 -9 86.39 6.1
 6 3 -9 89.49 5.2
 6 3 -9 89.59 4.6
 -6 3 9 79.09 5.9
 6 -3 9 79.89 4.8
 -6 -3 -9 74.89 7.1
 6 3 -9 81.39 4.7
 6 -3 9 94.29 5.2
 6 3 9 82.49 4.2
 6 -3 -9 80.29 4.4
 -6 -3 9 80.59 6.2
 6 -3 -9 89.49 4.7
 6 3 9 82.19 5.3
 6 3 9 85.09 5
 6 3 9 85.89 5.4
 7 -3 9 32.6 3.6
 7 -3 9 31.7 3.2
 -7 -3 -9 39.4 6.2
 -7 -3 -9 29.5 4.8
 7 3 -9 38 2.8
 -7 3 9 44.8 8.2
 7 3 9 36.1 3.2
 7 -3 -9 36.3 3.1
 -7 -3 9 32.4 4.3
 7 -3 -9 30.4 3.6
 0 4 9 473.55 16.5
 0 -4 -9 467.95 16.6
 0 -4 9 473.25 17.2
 0 -4 9 442.76 16.2
 0 4 -9 453.25 16.5
 0 4 9 457.35 16.1
 0 4 -9 456.75 16.2
 0 -4 -9 457.05 16.4
 0 4 -9 459.95 16.3
 0 -4 -9 464.15 16.8
 0 -4 9 442.56 16.3
 0 -4 -9 430.16 16.5
 0 -4 -9 421.26 16.3
 0 -4 -9 444.96 16.4
 -1 4 9 315.37 11.2
 1 4 -9 308.27 11.5
 1 -4 9 298.77 11.5
 1 -4 9 330.97 12.3
 1 -4 9 298.67 11.5
 -1 4 9 313.17 11.7
 -1 -4 -9 319.57 11.7
 -1 -4 -9 312.07 11.6
 1 4 -9 310.37 11.4
 1 4 -9 309.87 11.4
 1 4 9 281.77 11.3
 -1 4 -9 310.27 11.8
 -1 -4 9 308.07 12.3
 1 -4 -9 318.27 11.5
 1 -4 -9 313.37 11.3
 -1 4 -9 303.07 11.5
 -1 -4 9 308.07 11.3
 1 -4 -9 319.57 11.6
 1 -4 -9 314.67 11.4
 1 4 9 312.77 11.2
 1 4 9 302.67 11.6
 -1 4 -9 313.07 11.4
 1 4 9 314.77 11.6
 -2 4 9 33.8 2.1
 2 4 -9 31.6 1.9
 2 -4 9 31.5 2.1
 2 -4 9 29.6 2.1
 -2 4 9 33.5 1.8
 -2 -4 -9 32.1 3
 -2 -4 -9 34.3 2.2
 2 4 -9 34 2.1
 -2 -4 -9 30.4 2.9
 2 -4 9 32.4 2.7
 -2 -4 -9 32.9 2.2
 2 4 9 33.2 2.1
 2 -4 -9 30.7 1.9
 2 4 9 33.3 1.8
 2 4 9 33.7 2.1
 2 -4 -9 32.1 2
 2 -4 -9 35.4 2
 -2 4 -9 32.7 2.1
 -2 4 -9 33.3 2.2
 2 4 9 34.7 2.3
 -2 -4 9 32 2.8
 -2 4 -9 34.3 2.5
 2 -4 -9 30.6 1.9
 -2 -4 9 31.9 2
 3 4 -9 15 1.4
 -3 4 9 15.8 1.3
 -3 -4 -9 19.1 2.1
 3 -4 9 16.8 2.4
 -3 -4 -9 19.5 2.9
 -3 -4 -9 14.1 2
 -3 -4 -9 15.6 1.7
 3 4 -9 14.4 1.4
 3 -4 9 13.6 1.6
 3 4 -9 12.2 1.6
 3 -4 9 13.6 1.7
 -3 4 9 15.4 1.7
 3 -4 -9 14.3 1.3
 -3 4 -9 13.6 1.6
 -3 -4 9 15.9 2.4
 3 -4 -9 16.7 1.5
 3 4 9 15.2 1.6
 -3 -4 9 13.2 2.4
 3 4 9 15.2 1.6
 3 -4 -9 15.1 1.5
 3 4 9 13.8 1.2
 3 4 9 14.4 1.7
 -4 -4 -9 141.39 6.6
 -4 -4 -9 138.89 8.2
 4 4 -9 138.89 6.2
 -4 -4 -9 148.39 7.7
 4 4 -9 144.09 6.2
 -4 4 9 140.19 5.8
 4 4 -9 132.89 6.1
 4 -4 9 137.29 6.6
 4 -4 9 132.99 6.3
 -4 4 -9 141.69 6.6
 4 4 9 150.18 6.6
 4 4 9 140.29 6.7
 4 -4 -9 136.19 6.2
 4 -4 -9 147.29 7.1
 -4 -4 9 141.99 7.6
 4 -4 -9 138.39 6
 4 4 9 141.19 6.6
 4 4 9 139.19 5.8
 -5 4 9 432.06 17.1
 -5 -4 -9 456.85 18.5
 -5 -4 -9 435.86 19.4
 -5 -4 -9 446.16 16.9
 5 4 -9 428.26 16.6
 5 -4 9 466.15 17.4
 5 -4 9 410.26 16.7
 5 4 -9 437.86 16.8
 -5 4 9 434.56 16.1
 5 4 -9 446.76 16.7
 5 -4 -9 450.15 16.8
 5 -4 -9 475.85 16.8
 -5 4 -9 410.56 17.2
 5 4 9 438.76 16.5
 -5 -4 9 435.66 18.5
 5 -4 -9 432.86 17.5
 -5 4 -9 468.95 16.8
 5 4 9 428.96 17.2
 5 4 9 429.96 17
 5 -4 -9 432.86 18.6
 5 4 9 423.36 17.3
 6 -4 9 11.5 2.6
 6 4 -9 12.8 2
 6 4 -9 9.8 1.8
 -6 4 9 12 2.8
 -6 -4 -9 14.5 4.5
 -6 -4 -9 11.7 3.1
 6 -4 9 12.8 2.2
 6 4 9 8.8 2.2
 6 4 9 15.1 1.8
 6 -4 -9 9.8 2.8
 6 4 9 12.9 2.9
 6 4 9 15.5 2.4
 6 -4 -9 16.9 2.3
 -6 4 -9 11.2 3
 6 -4 -9 15.5 2.2
 -6 -4 9 14.9 3.3
 -7 -4 -9 88.89 8.1
 -7 4 9 94.19 6.7
 -7 -4 -9 91.19 6.6
 7 -4 9 114.59 5.7
 7 4 -9 106.09 5.1
 7 -4 9 101.59 6.3
 7 4 9 114.79 5.8
 -7 -4 9 94.19 6.7
 7 -4 -9 115.39 5.4
 0 5 9 1.9 0.6
 0 5 -9 2.3 0.6
 0 5 9 1.4 0.4
 0 -5 9 1.8 1
 0 -5 -9 2.1 0.7
 0 -5 -9 2.2 0.7
 0 5 -9 2 1
 0 -5 -9 1.9 1.1
 0 -5 9 3.3 0.7
 0 -5 9 2.2 1.2
 0 -5 -9 2.6 0.8
 -1 -5 -9 574.84 21.1
 -1 -5 -9 573.34 20.3
 -1 5 9 568.44 20.2
 1 -5 9 565.74 20.1
 -1 -5 -9 575.94 20.2
 -1 -5 -9 561.34 20.5
 1 5 -9 546.95 20.1
 1 5 -9 556.84 19.9
 -1 -5 -9 551.04 20.6
 1 -5 9 535.55 19.9
 1 -5 9 571.94 21
 -1 -5 -9 542.55 20
 1 5 -9 566.34 19.9
 -1 5 9 567.94 19.8
 1 -5 9 564.84 21.1
 1 -5 -9 543.15 20
 -1 5 -9 565.04 20.4
 -1 5 -9 557.34 20.1
 1 5 9 547.25 20.2
 1 5 9 569.84 19.7
 1 -5 -9 549.05 20.2
 -1 5 -9 542.15 20
 1 5 9 554.84 20.2
 1 5 9 550.84 20.2
 -1 -5 9 578.44 21.1
 -2 5 9 16.3 1.5
 -2 -5 -9 14.8 1.6
 -2 -5 -9 16 1.7
 2 -5 9 13.9 2
 2 5 -9 14.8 1.3
 2 -5 9 17.1 2.3
 2 5 -9 15.2 1.3
 -2 -5 -9 17.8 1.8
 2 -5 9 12.2 1.4
 2 5 -9 12.7 2.2
 -2 5 9 16.5 1.5
 2 -5 9 14.6 1.5
 -2 -5 -9 16.9 2.6
 -2 -5 -9 15.7 2.4
 2 -5 -9 15.5 1.3
 -2 5 -9 14.1 1.9
 -2 -5 9 15.9 2.4
 2 5 9 17.6 1.5
 2 5 9 14.9 1.6
 2 5 9 14.8 1.5
 -2 5 -9 15.9 1.5
 -2 5 -9 14.9 1.5
 -2 -5 9 12.3 1.9
 2 -5 -9 16.1 1.5
 3 -5 9 14 2.2
 -3 -5 -9 14.7 3
 3 5 -9 14.5 1.4
 3 -5 9 12.8 2.3
 -3 -5 -9 14.4 2
 3 -5 9 13.4 1.6
 -3 -5 -9 14.3 1.8
 3 5 -9 15 1.8
 -3 -5 -9 12.1 2.3
 -3 -5 -9 15.1 1.9
 -3 5 9 14.2 1.2
 3 -5 9 12 1.7
 -3 5 9 13.3 1.6
 3 5 -9 15.3 1.5
 3 -5 -9 14.5 1.5
 3 5 9 17.2 2
 3 -5 -9 15.6 1.7
 3 -5 -9 12.5 1.4
 -3 -5 9 16.5 2.6
 -3 5 -9 14.7 1.7
 3 5 9 14.4 1.6
 3 5 9 12.3 1.2
 3 5 9 14.3 1.6
 -4 -5 -9 506.45 19.8
 -4 5 9 482.45 18.4
 4 5 -9 477.25 18
 4 5 -9 485.95 18
 -4 -5 -9 463.85 18.5
 -4 -5 -9 505.95 20.6
 4 -5 9 466.95 18
 4 -5 9 478.35 18.5
 4 -5 9 492.25 19.2
 4 5 9 495.95 18.6
 4 5 9 471.35 18.6
 4 -5 -9 458.05 17.8
 4 -5 -9 474.55 17.9
 -4 5 -9 494.15 18.6
 -4 -5 9 496.55 19.7
 4 5 9 494.15 18.4
 4 5 9 494.35 17.7
 4 -5 -9 495.65 18.1
 5 -5 9 94.79 6
 -5 5 9 89.49 4.3
 5 -5 9 102.59 5.3
 5 5 -9 90.79 4.7
 -5 5 9 86.49 5.2
 -5 -5 -9 100.49 6.5
 -5 -5 -9 90.59 7.2
 5 5 -9 87.89 4.6
 5 5 9 93.49 4.4
 -5 5 -9 91.59 4.5
 5 5 9 96.59 5.2
 5 5 9 93.69 5.6
 -5 5 -9 93.99 5.4
 5 5 9 88.69 5.1
 5 -5 -9 90.09 4.7
 -5 -5 9 92.49 6.4
 5 -5 -9 83.99 6.2
 5 -5 -9 91.89 5
 6 -5 9 2.4 1.4
 6 -5 9 3.5 2.4
 -6 5 9 4.4 3.3
 -6 -5 -9 -1.3 5.8
 -6 -5 -9 0.8 2.6
 6 5 -9 1.8 2.6
 6 5 -9 1.6 1.1
 -6 5 -9 -0.6 2.5
 6 5 9 2.1 1.5
 6 -5 -9 0.6 3
 6 5 9 -1.6 3.1
 6 -5 -9 2.7 1.4
 -6 -5 9 2.5 2.1
 6 5 9 2.9 1.2
 7 5 -9 27.6 3.4
 7 -5 9 23.2 3.6
 7 -5 9 34.3 4.1
 -7 -5 -9 22.4 3.8
 7 5 9 25.1 3.6
 7 -5 -9 27.6 2.8
 -7 -5 9 27.8 3.9
 0 -6 9 112.29 4.5
 0 -6 -9 101.49 4.4
 0 -6 -9 108.19 4.8
 0 -6 -9 109.89 4.9
 0 6 -9 108.39 4.4
 0 -6 -9 113.89 5.5
 0 -6 -9 112.09 5.6
 0 6 9 102.89 4.6
 0 6 9 103.39 4.2
 0 -6 9 114.79 5.8
 0 6 9 94.39 4.6
 0 -6 -9 98.89 4.5
 1 -6 9 307.77 13
 -1 -6 -9 326.67 12.4
 -1 -6 -9 326.47 12
 -1 6 9 318.07 11.5
 -1 6 9 322.97 12
 1 -6 9 320.77 12.1
 -1 -6 -9 330.57 12.2
 -1 -6 -9 330.17 13.1
 -1 -6 -9 324.07 12.5
 1 -6 9 325.37 13
 1 6 -9 310.07 11.6
 1 -6 9 312.57 11.9
 1 6 -9 305.27 11.6
 1 -6 -9 310.87 11.6
 1 6 9 328.37 11.5
 1 6 9 309.37 11.9
 1 -6 -9 314.17 11.8
 -1 6 -9 305.67 11.8
 -1 6 -9 306.47 11.7
 1 -6 -9 325.27 12.1
 -1 -6 9 298.87 11.6
 -1 -6 9 325.27 13.1
 1 6 9 300.17 11.9
 1 6 9 322.07 11.9
 1 -6 -9 325.77 12.6
 -1 6 -9 301.27 12.1
 1 -6 -9 330.07 12.1
 2 -6 9 171.28 7.7
 -2 6 9 157.98 6.8
 -2 -6 -9 159.08 8.1
 -2 -6 -9 165.48 7.3
 -2 6 9 160.98 6.3
 -2 -6 -9 174.68 8
 -2 -6 -9 164.08 7
 2 -6 9 146.89 8.7
 2 6 -9 161.08 6.5
 -2 -6 -9 156.08 6.8
 2 -6 9 174.88 6.9
 2 -6 -9 163.48 6.4
 -2 6 -9 168.58 6.9
 2 6 9 166.68 6.8
 -2 6 -9 167.08 6.7
 2 6 9 163.78 6.8
 -2 -6 9 154.78 7.7
 2 6 9 162.08 6.3
 2 6 9 149.49 7.2
 2 -6 -9 159.28 6.5
 2 -6 -9 156.98 6.7
 -3 -6 -9 215.08 10.4
 3 6 -9 203.18 8.1
 -3 -6 -9 194.28 8.8
 -3 -6 -9 200.78 8.5
 -3 -6 -9 203.88 9.7
 -3 6 9 226.98 9.1
 -3 -6 -9 214.28 9.2
 3 -6 9 209.48 8.5
 3 6 -9 215.38 8.2
 -3 6 9 201.88 7.9
 3 -6 9 197.78 9.1
 3 -6 9 186.48 9.2
 -3 6 -9 199.98 8.7
 3 6 9 209.08 8.5
 -3 -6 9 203.98 9.5
 3 -6 -9 209.98 8.2
 3 6 9 201.68 8.5
 3 -6 -9 209.78 10.1
 3 6 9 194.38 8.6
 3 -6 -9 193.18 7.9
 3 6 9 205.98 7.9
[truncated: 264,210 more chars]
