# Supplementary material for: Design, Synthesis, and Anticancer Activity of Novel Enmein-Type Diterpenoid Derivatives Targeting the PI3K/Akt/mTOR Signaling Pathway
Source: Molecules. 2024 Aug 27;29(17):4066. doi: 10.3390/molecules29174066 (PMC11396751; doi:10.3390/molecules29174066)
Supplement: Supplementary file 1 [file molecules-29-04066-s001.zip › molecules-3152720-supplementary/Supplemental material/The single-crystal data of compound 4/240423_WJF_1_0m.fcf]

#
# h,k,l, Fc-squared, Fo-squared, sigma(Fo-squared), status flag
#
data_240423_wjf_1_0m
_shelx_title ' 240423_wjf_1_0m_a.res in P2(1)2(1)2(1)'
_shelx_refln_list_code          4
_shelx_F_calc_maximum      127.35
_exptl_crystal_F_000       768.00
_reflns_d_resolution_high  0.7700

loop_
 _space_group_symop_operation_xyz
 'x, y, z'
 '-x+1/2, -y, z+1/2'
 '-x, y+1/2, -z+1/2'
 'x+1/2, -y+1/2, -z'

_cell_length_a     6.4862
_cell_length_b    14.5322
_cell_length_c    18.0306
_cell_angle_alpha  90.000
_cell_angle_beta   90.000
_cell_angle_gamma  90.000

_shelx_F_squared_multiplier     1.000

loop_
 _refln_index_h
 _refln_index_k
 _refln_index_l
 _refln_F_squared_calc
 _refln_F_squared_meas
 _refln_F_squared_sigma
 _refln_observed_status
   2   0   0        955.57        985.23        14.06 o
   4   0   0        189.95        215.84         3.42 o
   6   0   0          3.09          3.78         0.99 o
   8   0   0          3.12         -0.33         1.65 o
   1   1   0      14346.65      12833.29       265.11 o
   2   1   0       1990.62       1884.10        29.27 o
   3   1   0       3027.14       3248.24        56.21 o
   4   1   0         46.71         34.32         0.62 o
   5   1   0          8.49          7.76         0.75 o
   6   1   0        138.85        143.69         3.25 o
   7   1   0         47.95         52.17         2.06 o
   8   1   0        150.89        173.75         3.86 o
   0   2   0       5580.26       5258.45       180.50 o
   1   2   0      13056.14      12689.18       253.36 o
   2   2   0         69.20         81.14         1.27 o
   3   2   0       1258.48       1310.84        12.80 o
   4   2   0        528.59        551.45         5.51 o
   5   2   0         43.50         47.98         1.19 o
   6   2   0         41.38         49.47         1.81 o
   7   2   0         75.69         77.48         2.75 o
   8   2   0         34.45         34.90         2.10 o
   1   3   0        727.95        748.55         8.05 o
   2   3   0        609.66        654.54         7.34 o
   3   3   0         27.55         27.62         0.65 o
   4   3   0       1373.23       1466.93        15.05 o
   5   3   0        484.47        482.15         6.27 o
   6   3   0          8.13         14.08         0.94 o
   7   3   0         50.35         48.87         2.14 o
   8   3   0        102.11        125.70         6.28 o
   0   4   0         23.35         15.80         0.59 o
   1   4   0       2248.52       2146.74        33.07 o
   2   4   0       1993.24       2082.84        29.73 o
   3   4   0       2590.47       2607.55        37.04 o
   4   4   0        191.50        180.55         2.25 o
   5   4   0        428.86        424.91         5.90 o
   6   4   0         13.93         12.31         0.77 o
   7   4   0         60.65         75.07         4.73 o
   8   4   0         27.51         33.76         2.37 o
   1   5   0        399.91        462.12         3.98 o
   2   5   0          0.22          3.25         0.23 o
   3   5   0        129.26        152.06         1.89 o
   4   5   0        440.84        419.99         4.80 o
   5   5   0         76.59         86.10         1.60 o
   6   5   0          0.87          0.96         0.54 o
   7   5   0         21.58         27.55         1.74 o
   8   5   0          0.59          3.33         1.36 o
   0   6   0       1335.06       1252.98        18.03 o
   1   6   0       3175.11       3108.66        43.77 o
   2   6   0        286.31        241.27         2.51 o
   3   6   0        398.21        391.78         4.41 o
   4   6   0         34.49         39.49         0.93 o
   5   6   0         10.10         11.10         0.72 o
   6   6   0         42.23         32.51         1.33 o
   7   6   0          1.08          1.25         0.88 o
   1   7   0        196.79        234.57         2.36 o
   2   7   0        932.89       1004.58         9.32 o
   3   7   0         16.50         20.66         0.66 o
   4   7   0          9.23          9.40         0.65 o
   5   7   0         95.93         91.34         1.85 o
   6   7   0          2.79          2.11         0.57 o
   7   7   0         35.99         34.77         1.86 o
   0   8   0        687.23        711.65        10.80 o
   1   8   0        345.10        380.09         3.85 o
   2   8   0         14.40         15.69         0.50 o
   3   8   0         16.28         18.57         0.63 o
   4   8   0         16.45         17.58         0.74 o
   5   8   0         15.05         13.70         0.85 o
   6   8   0        182.96        195.81         3.33 o
   7   8   0          0.67          0.95         0.86 o
   1   9   0         37.10         36.70         1.06 o
   2   9   0        198.69        216.79         2.37 o
   3   9   0         75.28         72.20         1.26 o
   4   9   0        212.51        203.11         2.65 o
   5   9   0          5.52          3.22         0.56 o
   6   9   0        228.60        228.24         5.93 o
   7   9   0          0.93          1.27         1.03 o
   0  10   0        148.00        161.88         3.26 o
   1  10   0        135.08        142.27         2.23 o
   2  10   0        592.62        589.03         7.17 o
   3  10   0         17.36         34.91         0.84 o
   4  10   0        206.46        216.27         2.97 o
   5  10   0         34.51         35.71         1.19 o
   6  10   0        177.44        181.73         3.49 o
   7  10   0          1.09          2.13         1.98 o
   1  11   0        545.46        531.71         5.84 o
   2  11   0          7.12          8.28         0.73 o
   3  11   0        124.49        147.41         2.04 o
   4  11   0        296.70        276.61         3.64 o
   5  11   0         39.16         49.06         1.39 o
   6  11   0        130.13        132.12         3.69 o
   0  12   0          0.56          1.94         0.75 o
   1  12   0          0.47          1.58         0.56 o
   2  12   0          4.15          1.64         0.44 o
   3  12   0        281.56        273.20         4.09 o
   4  12   0        274.36        306.93         4.11 o
   5  12   0         21.52         21.89         1.63 o
   6  12   0         69.35         70.06         3.67 o
   1  13   0         13.25         16.63         1.37 o
   2  13   0        580.37        552.55         8.02 o
   3  13   0        315.34        298.86         4.35 o
   4  13   0         23.29         19.42         1.15 o
   5  13   0         16.31         13.67         1.03 o
   6  13   0         56.59         58.76         3.93 o
   0  14   0        357.77        365.19        10.63 o
   1  14   0        318.98        317.85         5.06 o
   2  14   0          5.53          4.16         0.78 o
   3  14   0         41.14         37.49         1.36 o
   4  14   0         45.67         49.01         2.05 o
   5  14   0          0.45          0.34         0.84 o
   1  15   0        110.59        110.55         2.19 o
   2  15   0         97.05         99.91         2.33 o
   3  15   0          7.10          4.95         0.80 o
   4  15   0          5.05          5.47         1.01 o
   5  15   0          5.48          5.63         1.45 o
   0  16   0         63.33         56.94         3.13 o
   1  16   0         18.37         14.35         1.54 o
   2  16   0         32.42         32.84         1.62 o
   3  16   0          1.18          2.18         0.97 o
   4  16   0          2.41          4.02         1.13 o
   1  17   0         33.79         27.10         1.98 o
   2  17   0          2.93          4.37         1.25 o
   3  17   0         36.45         33.71         2.38 o
   0  18   0         73.45         76.85         7.73 o
   1  18   0          4.30          6.91         2.35 o
   2  18   0         10.84          3.60         2.56 o
   1   0   1       3002.35       2818.08        48.40 o
   2   0   1       2690.59       2740.04        54.67 o
   3   0   1        279.86        375.48         3.73 o
   4   0   1        220.23        254.06         2.74 o
   5   0   1        322.88        292.04         3.24 o
   6   0   1         82.24         82.38         2.43 o
   7   0   1        187.68        208.47         4.36 o
   8   0   1        205.32        239.60         5.41 o
  -8   1   1        105.83        112.18         3.81 o
  -7   1   1         45.42         51.70         2.05 o
  -6   1   1        138.84        127.50         2.88 o
  -5   1   1        168.09        152.99         2.10 o
  -4   1   1        633.88        657.99         6.44 o
  -3   1   1          5.86         11.20         0.36 o
  -2   1   1        454.76        455.97         4.30 o
  -1   1   1       6455.86       5743.98       142.45 o
   0   1   1        886.27        781.92         7.20 o
   1   1   1       6471.70       5786.38       101.24 o
   2   1   1        452.86        454.44         4.69 o
   3   1   1          5.76         12.05         0.37 o
   4   1   1        634.96        656.95         6.46 o
   5   1   1        164.99        151.38         2.65 o
   6   1   1        139.07        132.77         2.54 o
   7   1   1         44.97         51.77         2.07 o
   8   1   1        105.72        110.11         4.54 o
  -8   2   1         25.49         28.58         2.21 o
  -7   2   1          0.60          0.27         0.78 o
  -6   2   1         48.14         46.07         1.74 o
  -5   2   1         54.28         59.84         1.37 o
  -4   2   1        561.63        572.63         5.90 o
  -3   2   1        404.51        504.64         5.12 o
  -2   2   1       1460.17       1363.93        15.06 o
  -1   2   1       2580.64       2401.53       126.34 o
   0   2   1      16218.08      14668.85       318.58 o
   1   2   1       2569.53       2397.53        36.85 o
   2   2   1       1469.09       1372.33        18.05 o
   3   2   1        403.75        503.23         4.77 o
   4   2   1        561.87        568.82         5.70 o
   5   2   1         54.02         59.53         1.27 o
   6   2   1         48.38         45.90         1.58 o
   7   2   1          0.61          0.77         0.81 o
   8   2   1         25.24         30.79         2.25 o
  -8   3   1          1.33          1.95         1.61 o
  -7   3   1         15.39         14.50         1.71 o
  -6   3   1        322.43        313.43         5.23 o
  -5   3   1         52.61         51.87         1.23 o
  -4   3   1         55.19         47.41         0.89 o
  -3   3   1        499.61        539.21         6.22 o
  -2   3   1       1963.51       1930.16        29.77 o
  -1   3   1        669.80        678.11         6.25 o
   0   3   1       7286.55       7214.47       233.19 o
   1   3   1        673.06        692.43         6.24 o
   2   3   1       1965.17       1901.43        36.61 o
   3   3   1        498.08        531.71         6.27 o
   4   3   1         54.92         47.37         0.90 o
   5   3   1         53.89         54.69         1.27 o
   6   3   1        323.42        312.50         4.90 o
   7   3   1         15.15         11.42         1.13 o
   8   3   1          1.36          2.14         1.34 o
  -8   4   1         30.85         35.38         2.76 o
  -7   4   1         28.19         26.66         1.93 o
  -6   4   1         89.29         97.35         2.02 o
  -5   4   1        554.33        547.16         7.92 o
  -4   4   1        431.07        446.86         5.03 o
  -3   4   1       1089.50       1212.86        12.90 o
  -2   4   1        846.07        877.18         9.19 o
  -1   4   1       4396.53       4317.51       141.12 o
   0   4   1        870.54        913.55         8.61 o
   1   4   1       4394.56       3903.36       141.12 o
   2   4   1        849.26        836.28         8.57 o
   3   4   1       1091.25       1204.68        12.93 o
   4   4   1        435.91        451.69         6.29 o
   5   4   1        552.21        551.84         6.28 o
   6   4   1         88.99         97.91         1.99 o
   7   4   1         28.04         27.99         1.86 o
   8   4   1         30.99         33.53         2.39 o
  -8   5   1         61.45         66.93         7.65 o
  -7   5   1         11.93         14.00         1.48 o
  -6   5   1          4.18          7.89         0.79 o
  -5   5   1        926.51        905.26        10.26 o
  -4   5   1        245.07        254.16         3.12 o
  -3   5   1         50.53         55.48         0.92 o
  -2   5   1       1237.30       1272.73        12.87 o
  -1   5   1       3339.57       3348.78        74.16 o
   0   5   1        117.50        131.53         1.44 o
   1   5   1       3355.91       3246.22       122.27 o
   2   5   1       1238.04       1257.80        13.38 o
   3   5   1         50.53         54.68         0.95 o
   4   5   1        242.87        250.11         2.99 o
   5   5   1        927.86        898.72         9.81 o
   6   5   1          4.22          7.25         0.79 o
   7   5   1         11.98         13.62         1.12 o
   8   5   1         61.55         61.30         2.70 o
  -7   6   1          3.92          2.86         0.92 o
  -6   6   1        131.10        134.72         2.53 o
  -5   6   1         87.59         96.23         1.96 o
  -4   6   1        420.87        393.90         4.58 o
  -3   6   1        149.41        156.21         2.04 o
  -2   6   1       2922.12       2958.47       116.07 o
  -1   6   1        392.31        396.09         4.03 o
   0   6   1        121.03        134.21         1.62 o
   1   6   1        394.57        404.86         3.65 o
   2   6   1       2938.65       2973.76        47.78 o
   3   6   1        150.95        158.55         2.26 o
   4   6   1        421.50        394.33         4.80 o
   5   6   1         86.52         93.56         1.75 o
   6   6   1        131.33        129.83         2.55 o
   7   6   1          3.96          3.11         0.87 o
  -7   7   1         27.54         33.83         1.88 o
  -6   7   1         12.20         10.31         0.76 o
  -5   7   1        795.84        821.34        11.18 o
  -4   7   1        136.32        141.23         2.46 o
  -3   7   1        129.66        149.08         1.98 o
  -2   7   1         55.88         57.89         0.98 o
  -1   7   1        443.86        430.67         4.05 o
   0   7   1        968.38        997.59        10.38 o
   1   7   1        447.36        429.34         3.93 o
   2   7   1         56.09         57.53         1.09 o
   3   7   1        129.38        149.00         2.09 o
   4   7   1        136.13        138.16         2.42 o
   5   7   1        796.17        838.03         9.61 o
   6   7   1         12.01         12.22         0.92 o
   7   7   1         27.70         30.85         1.70 o
  -7   8   1         16.54         20.18         1.40 o
  -6   8   1        103.12        100.90         1.97 o
  -5   8   1         15.25         14.39         1.00 o
  -4   8   1        103.33        105.05         1.83 o
  -3   8   1        500.04        524.85         5.40 o
  -2   8   1        135.62        131.25         1.68 o
  -1   8   1        497.40        478.78         5.15 o
   0   8   1        281.54        295.33         3.51 o
   1   8   1        494.67        479.88         5.09 o
   2   8   1        135.93        132.19         1.49 o
   3   8   1        500.46        522.59         5.61 o
   4   8   1        103.59        106.07         1.89 o
   5   8   1         14.78         12.10         0.87 o
   6   8   1        101.77        101.88         2.83 o
   7   8   1         16.36         19.08         1.40 o
  -7   9   1         26.26         26.22         1.94 o
  -6   9   1         52.81         58.00         1.90 o
  -5   9   1         27.80         28.25         1.12 o
  -4   9   1        245.72        250.10         3.12 o
  -3   9   1        227.38        233.41         2.75 o
  -2   9   1        444.15        467.04         4.85 o
  -1   9   1        398.08        395.45         4.16 o
   0   9   1        950.05       1002.99        10.64 o
   1   9   1        394.06        381.08         3.98 o
   2   9   1        445.43        463.64         4.48 o
   3   9   1        227.42        233.16         2.87 o
   4   9   1        245.97        246.22         3.24 o
   5   9   1         28.21         28.21         1.07 o
   6   9   1         53.25         56.83         1.92 o
   7   9   1         26.38         26.09         1.37 o
  -7  10   1         49.68         51.24         2.59 o
  -6  10   1         62.15         76.05         1.78 o
  -5  10   1          3.90          3.75         0.60 o
  -4  10   1         54.45         53.35         1.21 o
  -3  10   1        390.12        373.62         4.23 o
  -2  10   1        715.31        703.69         7.41 o
  -1  10   1        241.21        224.36         2.73 o
   0  10   1        396.24        389.41         4.83 o
   1  10   1        241.49        224.67         2.94 o
   2  10   1        717.76        704.03         7.68 o
   3  10   1        388.97        378.37         4.48 o
   4  10   1         55.68         55.03         1.26 o
   5  10   1          4.02          3.60         0.53 o
   6  10   1         61.46         74.43         2.44 o
   7  10   1         49.68         53.34         2.46 o
  -6  11   1         25.89         23.74         1.26 o
  -5  11   1         30.93         34.40         1.16 o
  -4  11   1         66.71         59.79         1.52 o
  -3  11   1         30.18         33.62         0.92 o
  -2  11   1        781.10        758.22         9.56 o
  -1  11   1        172.36        167.99         2.25 o
   0  11   1        212.60        214.65         2.96 o
   1  11   1        171.17        168.94         2.46 o
   2  11   1        775.09        746.61         8.71 o
   3  11   1         29.63         31.57         1.02 o
   4  11   1         66.94         61.16         1.40 o
   5  11   1         30.37         33.78         1.15 o
   6  11   1         25.98         27.34         1.72 o
  -6  12   1         57.88         60.69         3.75 o
  -5  12   1         13.81         13.25         0.96 o
  -4  12   1          1.63          2.79         0.64 o
  -3  12   1        272.13        256.34         4.02 o
  -2  12   1        263.36        283.43         4.90 o
  -1  12   1        324.15        317.99         4.26 o
   0  12   1        128.08        125.69         2.25 o
   1  12   1        324.75        318.32         4.92 o
   2  12   1        263.44        279.73         4.04 o
   3  12   1        270.43        248.32         4.01 o
   4  12   1          1.87          1.59         0.52 o
   5  12   1         13.87         14.15         1.09 o
   6  12   1         58.41         58.02         4.02 o
  -6  13   1         26.24         25.77         2.54 o
  -5  13   1         36.59         42.63         1.68 o
  -4  13   1         27.73         25.57         1.16 o
  -3  13   1         64.50         69.89         1.72 o
  -2  13   1        131.34        128.98         2.89 o
  -1  13   1        300.02        287.92         4.01 o
   0  13   1        343.08        333.24         4.82 o
   1  13   1        297.34        285.11         4.05 o
   2  13   1        131.58        128.47         2.59 o
   3  13   1         64.73         71.85         1.67 o
   4  13   1         27.97         25.07         1.30 o
   5  13   1         36.49         42.21         1.77 o
   6  13   1         26.40         28.00         3.63 o
  -5  14   1          3.70          4.66         1.63 o
  -4  14   1          2.97          2.93         0.70 o
  -3  14   1         12.76         16.95         1.10 o
  -2  14   1        218.87        219.41         3.63 o
  -1  14   1         42.71         42.48         1.49 o
   0  14   1         15.08         15.94         1.29 o
   1  14   1         41.99         42.48         1.45 o
   2  14   1        219.18        217.08         3.63 o
   3  14   1         13.04         15.44         0.86 o
   4  14   1          2.98          3.16         0.79 o
   5  14   1          3.79          6.32         1.13 o
  -5  15   1         16.79         18.38         1.68 o
  -4  15   1         18.99         19.48         1.40 o
  -3  15   1         94.66         92.07         2.26 o
  -2  15   1          1.69          2.29         0.73 o
  -1  15   1        132.38        130.29         2.40 o
   0  15   1         81.50         78.45         2.08 o
   1  15   1        131.80        127.12         2.63 o
   2  15   1          1.67          0.95         0.74 o
   3  15   1         95.62         93.20         2.52 o
   4  15   1         18.55         20.29         1.58 o
   5  15   1         16.87         16.88         1.41 o
  -4  16   1          8.44          9.46         1.44 o
  -3  16   1         23.94         24.92         1.88 o
  -2  16   1         43.98         47.25         1.91 o
  -1  16   1        145.30        136.16         5.84 o
   0  16   1        114.00        126.67         3.21 o
   1  16   1        145.58        139.25         4.08 o
   2  16   1         44.08         47.75         1.85 o
   3  16   1         23.85         25.26         1.58 o
   4  16   1          8.55          9.56         1.45 o
  -3  17   1        160.81        169.11         4.18 o
  -2  17   1         49.21         50.12         2.42 o
  -1  17   1         59.48         58.71         2.74 o
   0  17   1         67.37         69.83         2.58 o
   1  17   1         58.90         55.70         2.47 o
   2  17   1         49.53         49.89         3.33 o
   3  17   1        160.49        167.06         8.55 o
  -2  18   1         36.82         32.18         3.05 o
  -1  18   1         26.16         27.65         2.81 o
   0  18   1         14.63         12.07         2.91 o
   1  18   1         26.06         27.52         3.81 o
   2  18   1         37.27         23.60         5.36 o
   0   0   2      12242.56      10499.29       417.61 o
   1   0   2        294.00        267.11         2.14 o
   2   0   2        121.57         94.04         1.09 o
   3   0   2        231.28        298.30         3.82 o
   4   0   2         89.03        102.98         1.34 o
   5   0   2        552.29        509.78         6.29 o
   6   0   2        124.38        105.93         2.36 o
   7   0   2          5.83          4.85         1.03 o
   8   0   2          1.03          2.16         1.30 o
  -8   1   2          1.14         -0.09         1.15 o
  -7   1   2         48.27         46.33         1.97 o
  -6   1   2         95.92         92.86         2.62 o
  -5   1   2        271.58        257.63         3.23 o
  -4   1   2        181.59        173.93         1.86 o
  -3   1   2        480.56        512.40         5.03 o
  -2   1   2        871.14        990.27         9.94 o
  -1   1   2        960.42        945.56         8.73 o
   0   1   2       5033.72       4565.78       132.31 o
   1   1   2        967.64        936.54         9.07 o
   2   1   2        871.13        979.83        10.61 o
   3   1   2        471.53        514.81         4.68 o
   4   1   2        181.34        170.85         2.27 o
   5   1   2        271.17        262.37         3.39 o
   6   1   2         96.65         93.41         2.12 o
   7   1   2         48.54         46.25         2.41 o
   8   1   2          1.22          2.15         1.18 o
  -8   2   2         36.55         23.42         4.27 o
  -7   2   2          2.66          3.45         0.94 o
  -6   2   2        798.90        795.33        18.07 o
  -5   2   2        428.01        396.91         4.80 o
  -4   2   2         65.56         63.29         1.01 o
  -3   2   2       3861.34       3787.98        66.04 o
  -2   2   2        145.47        146.17         1.44 o
  -1   2   2       2564.61       2564.42        43.84 o
   0   2   2        146.68        145.85         1.39 o
   1   2   2       2556.37       2548.20        43.52 o
   2   2   2        143.80        144.94         1.76 o
   3   2   2       3855.73       3883.83        76.25 o
   4   2   2         65.54         62.75         1.01 o
   5   2   2        426.22        390.32         4.60 o
   6   2   2        793.77        815.93        11.73 o
   7   2   2          2.60          2.76         1.00 o
   8   2   2         37.08         26.03         2.97 o
  -8   3   2         12.11         10.07         1.56 o
  -7   3   2          8.21          8.69         1.15 o
  -6   3   2        264.48        257.07         5.49 o
  -5   3   2        361.13        369.78         4.53 o
  -4   3   2        406.66        414.83         5.09 o
  -3   3   2         37.82         49.78         0.85 o
  -2   3   2        982.93       1075.96        11.33 o
  -1   3   2       1009.58        991.69         9.00 o
   0   3   2       4559.34       4132.70        81.86 o
   1   3   2       1011.22       1004.20         8.99 o
   2   3   2        982.79       1064.17        12.55 o
   3   3   2         37.10         51.63         0.84 o
   4   3   2        406.15        421.51         4.71 o
   5   3   2        362.09        363.84         5.06 o
   6   3   2        263.42        254.41         4.31 o
   7   3   2          8.41         11.11         1.36 o
   8   3   2         12.02          9.29         2.15 o
  -8   4   2         15.82         17.33         2.05 o
  -7   4   2          0.44          1.07         1.06 o
  -6   4   2         54.21         59.26         1.52 o
  -5   4   2        182.85        175.43         2.39 o
  -4   4   2        247.66        265.18         3.96 o
  -3   4   2        279.95        289.55         3.12 o
  -2   4   2       2154.59       2228.74        92.07 o
  -1   4   2        177.03        178.35         2.10 o
   0   4   2       6490.34       5692.53       195.21 o
   1   4   2        173.43        181.22         1.59 o
   2   4   2       2156.98       2163.51        49.19 o
   3   4   2        277.93        284.83         3.29 o
   4   4   2        248.62        270.94         3.74 o
   5   4   2        183.64        180.07         2.64 o
   6   4   2         53.30         55.01         1.83 o
   7   4   2          0.44          1.57         0.82 o
   8   4   2         15.76         21.04         2.71 o
  -8   5   2         11.46          9.94         1.82 o
  -7   5   2         20.96         25.08         1.79 o
  -6   5   2         89.86         90.69         2.06 o
  -5   5   2        303.82        284.76         3.63 o
  -4   5   2         33.31         30.45         0.82 o
  -3   5   2        174.46        185.39         2.20 o
  -2   5   2          6.30          4.84         0.30 o
  -1   5   2       2757.95       2751.16        47.05 o
   0   5   2        775.75        754.29         6.72 o
   1   5   2       2760.90       2717.59        33.30 o
   2   5   2          6.48          4.66         0.44 o
   3   5   2        171.99        184.55         2.47 o
   4   5   2         34.52         31.94         0.85 o
   5   5   2        303.38        287.09         3.79 o
   6   5   2         89.44         92.30         2.16 o
   7   5   2         21.03         22.37         1.82 o
   8   5   2         11.52         13.91         1.90 o
  -7   6   2         22.41         24.21         1.55 o
  -6   6   2         46.82         48.22         1.46 o
  -5   6   2        616.95        622.43         7.69 o
  -4   6   2        115.22        111.57         1.86 o
  -3   6   2       1261.15       1244.51        12.95 o
  -2   6   2         36.19         44.83         0.71 o
  -1   6   2        949.37       1009.61         8.94 o
   0   6   2       8184.24       7529.06       258.48 o
   1   6   2        949.43       1002.27         9.31 o
   2   6   2         36.51         45.55         0.73 o
   3   6   2       1257.66       1264.47        13.56 o
   4   6   2        114.63        107.75         1.75 o
   5   6   2        615.01        612.79         7.30 o
   6   6   2         47.03         51.17         1.83 o
   7   6   2         21.61         24.53         1.42 o
  -7   7   2          9.57         10.71         1.31 o
  -6   7   2         26.10         25.98         1.06 o
  -5   7   2        122.23        123.63         2.44 o
  -4   7   2         45.04         50.39         1.24 o
  -3   7   2        224.33        234.88         2.77 o
  -2   7   2        149.10        129.23         1.60 o
  -1   7   2       1247.36       1282.02        11.05 o
   0   7   2        443.16        489.81         5.34 o
   1   7   2       1249.21       1288.35        10.72 o
   2   7   2        147.11        127.15         1.38 o
   3   7   2        223.15        229.74         3.23 o
   4   7   2         44.99         49.05         1.18 o
   5   7   2        123.02        126.52         2.17 o
   6   7   2         26.71         26.53         1.20 o
   7   7   2          9.66          9.21         0.99 o
  -7   8   2         52.61         54.85         2.18 o
  -6   8   2         48.23         52.55         1.42 o
  -5   8   2        256.60        257.32         3.89 o
  -4   8   2       1032.71        980.65        10.63 o
  -3   8   2         65.45         64.51         1.08 o
  -2   8   2        174.06        189.00         2.03 o
  -1   8   2       1730.39       1801.90        16.42 o
   0   8   2         16.11         14.08         0.58 o
   1   8   2       1726.71       1796.56        17.95 o
   2   8   2        173.55        185.58         2.06 o
   3   8   2         65.02         66.52         1.36 o
   4   8   2       1034.66       1000.21        11.13 o
   5   8   2        256.73        256.86         4.05 o
   6   8   2         48.23         51.95         1.58 o
   7   8   2         52.14         54.36         2.00 o
  -7   9   2         61.94         65.09         4.04 o
  -6   9   2          5.89          7.19         0.87 o
  -5   9   2         54.22         55.79         1.42 o
  -4   9   2        332.53        333.33         4.13 o
  -3   9   2        241.72        246.95         2.98 o
  -2   9   2        220.44        204.37         2.26 o
  -1   9   2        263.93        269.86         3.19 o
   0   9   2        385.90        387.75         4.29 o
   1   9   2        263.25        267.25         2.91 o
   2   9   2        218.86        201.11         2.27 o
   3   9   2        241.09        244.98         3.43 o
   4   9   2        333.46        336.99         4.14 o
   5   9   2         54.22         54.43         1.34 o
   6   9   2          5.86          7.18         1.03 o
   7   9   2         61.88         65.70         2.63 o
  -7  10   2         53.21         62.86         2.97 o
  -6  10   2         53.63         53.07         1.48 o
  -5  10   2          5.08          6.04         0.62 o
  -4  10   2         73.72         68.74         1.52 o
  -3  10   2         46.61         39.32         0.88 o
  -2  10   2        251.30        248.60         2.92 o
  -1  10   2        332.52        325.73         3.85 o
   0  10   2        151.56        150.14         2.31 o
   1  10   2        332.22        327.26         3.80 o
   2  10   2        254.82        251.12         2.80 o
   3  10   2         45.16         40.07         1.00 o
   4  10   2         74.24         68.50         1.42 o
   5  10   2          4.94          5.57         0.58 o
   6  10   2         52.87         52.90         1.58 o
   7  10   2         52.62         56.03         2.08 o
  -6  11   2         50.38         54.01         1.87 o
  -5  11   2         17.67         17.42         0.89 o
  -4  11   2        247.46        232.13         3.63 o
  -3  11   2        162.80        171.74         2.53 o
  -2  11   2        307.52        308.16         3.97 o
  -1  11   2        520.72        502.39         6.50 o
   0  11   2        496.86        516.00         5.99 o
   1  11   2        526.03        503.92         5.57 o
   2  11   2        308.23        300.48         3.48 o
   3  11   2        162.39        170.29         2.70 o
   4  11   2        246.78        232.63         3.32 o
   5  11   2         17.93         18.96         0.88 o
   6  11   2         50.70         52.83         1.89 o
  -6  12   2         91.27         94.74         4.74 o
  -5  12   2         26.80         24.89         1.19 o
  -4  12   2         90.13         96.90         2.09 o
  -3  12   2        226.04        226.68         4.28 o
  -2  12   2        238.30        227.78         3.27 o
  -1  12   2         24.44         24.22         0.93 o
   0  12   2        634.66        617.51         7.06 o
   1  12   2         24.99         24.59         1.05 o
   2  12   2        238.89        233.52         3.11 o
   3  12   2        224.27        225.84         3.63 o
   4  12   2         89.42         96.02         1.86 o
   5  12   2         26.94         28.56         1.30 o
   6  12   2         90.74         98.13         4.94 o
  -6  13   2         14.63         17.20         3.89 o
  -5  13   2          6.65          9.44         0.97 o
  -4  13   2          3.14          2.65         0.59 o
  -3  13   2        150.00        145.13         2.48 o
  -2  13   2         54.86         48.89         1.77 o
  -1  13   2        398.93        375.90         4.88 o
   0  13   2         66.24         70.96         1.75 o
   1  13   2        400.32        377.53         4.82 o
   2  13   2         55.47         48.24         1.35 o
   3  13   2        150.63        146.27         2.58 o
   4  13   2          3.12          1.99         0.59 o
   5  13   2          6.44          8.24         1.09 o
   6  13   2         14.86          8.51         2.92 o
  -5  14   2          9.25         10.64         1.34 o
  -4  14   2          7.22          5.98         0.80 o
  -3  14   2         48.45         47.32         1.37 o
  -2  14   2        138.17        133.54         2.94 o
  -1  14   2         80.17         73.94         1.78 o
   0  14   2        425.22        408.92         6.31 o
   1  14   2         78.36         76.71         1.87 o
   2  14   2        138.75        136.11         2.69 o
   3  14   2         48.47         47.26         1.41 o
   4  14   2          7.30          5.82         0.78 o
   5  14   2          8.95         10.46         1.14 o
  -5  15   2         35.72         36.48         6.19 o
  -4  15   2          7.69          7.02         1.13 o
  -3  15   2          0.32         -0.12         0.81 o
  -2  15   2         40.40         43.27         1.67 o
  -1  15   2         11.74         11.55         0.84 o
   0  15   2         78.60         79.63         2.09 o
   1  15   2         11.70         11.35         0.93 o
   2  15   2         39.98         46.00         1.91 o
   3  15   2          0.40          0.96         0.69 o
   4  15   2          7.97          6.97         0.94 o
   5  15   2         36.03         46.52         3.91 o
  -4  16   2         15.65         15.61         1.58 o
  -3  16   2         30.21         30.94         1.65 o
  -2  16   2          5.48          3.75         0.88 o
  -1  16   2         21.04         23.53         1.41 o
   0  16   2         66.61         66.79         2.72 o
   1  16   2         20.81         20.27         1.74 o
   2  16   2          5.52          4.14         0.91 o
   3  16   2         30.70         29.66         1.63 o
   4  16   2         16.04         15.89         1.75 o
  -3  17   2          8.40         10.50         1.42 o
  -2  17   2         12.57         12.12         1.56 o
  -1  17   2         12.36         13.23         1.69 o
   0  17   2         31.76         34.90         2.24 o
   1  17   2         12.39          8.35         1.83 o
   2  17   2         12.54          8.50         1.46 o
   3  17   2          8.62          8.40         2.39 o
  -2  18   2         57.60         56.90         3.55 o
  -1  18   2         71.10         67.09         3.73 o
   0  18   2          2.09          2.88         1.93 o
   1  18   2         71.11         68.05         5.35 o
   2  18   2         56.87         52.14         5.46 o
   1   0   3       6441.80       5567.89       110.37 o
   2   0   3         98.47         98.04         1.10 o
   3   0   3         91.94        122.88         1.47 o
   4   0   3         93.76        110.64         1.49 o
   5   0   3        167.26        165.78         2.40 o
   6   0   3         59.52         64.65         2.05 o
   7   0   3         46.75         50.44         2.12 o
   8   0   3          4.19          4.99         1.39 o
  -8   1   3         84.35         86.22         3.07 o
  -7   1   3         61.54         65.40         2.28 o
  -6   1   3        216.45        209.61         4.37 o
  -5   1   3        388.07        390.93         4.97 o
  -4   1   3          4.27          3.93         0.30 o
  -3   1   3        255.42        244.71         2.43 o
  -2   1   3       1684.30       1688.23        19.60 o
  -1   1   3       1756.77       1659.38        17.90 o
   0   1   3       4128.93       3728.65        91.61 o
   1   1   3       1745.78       1606.74        20.00 o
   2   1   3       1681.19       1694.99        22.19 o
   3   1   3        256.89        237.90         3.71 o
   4   1   3          4.42          4.17         0.32 o
   5   1   3        387.23        386.96         4.55 o
   6   1   3        217.71        202.94         4.14 o
   7   1   3         61.37         63.40         3.97 o
   8   1   3         83.66         91.85         5.12 o
  -8   2   3          8.65          6.37         1.58 o
  -7   2   3          5.70          6.96         1.08 o
  -6   2   3        155.45        156.01         5.15 o
  -5   2   3        413.34        387.44         4.47 o
  -4   2   3        303.84        314.92         3.58 o
  -3   2   3        184.96        221.59         2.42 o
  -2   2   3       3970.16       3652.52       129.78 o
   0   2   3        898.51       1004.39        11.50 o
   1   2   3       6925.89       6558.00       159.06 o
   2   2   3       3974.34       3802.85        96.69 o
   3   2   3        182.68        220.88         2.55 o
   4   2   3        302.38        315.17         3.83 o
   5   2   3        414.49        382.42         4.73 o
   6   2   3        156.12        159.11         3.22 o
   7   2   3          5.67          6.33         1.14 o
   8   2   3          8.71          7.62         1.77 o
  -8   3   3          3.43          2.41         1.49 o
  -7   3   3         28.97         29.30         2.00 o
  -6   3   3          0.95          1.20         0.61 o
  -5   3   3        142.83        142.63         2.38 o
  -4   3   3        550.23        566.10         6.11 o
  -3   3   3        638.90        669.40         7.00 o
  -2   3   3        476.67        543.03         4.86 o
  -1   3   3        649.57        679.93         5.52 o
   0   3   3       3894.86       3478.95        88.41 o
   1   3   3        648.13        680.63         6.02 o
   2   3   3        471.20        536.72         5.86 o
   3   3   3        640.52        666.17         7.66 o
   4   3   3        551.32        568.30         5.93 o
   5   3   3        143.26        142.19         2.32 o
   6   3   3          0.98          1.88         0.60 o
   7   3   3         29.79         26.58         1.67 o
   8   3   3          3.58          3.68         1.57 o
  -8   4   3         16.27         10.21         2.42 o
  -7   4   3         23.04         25.23         3.45 o
  -6   4   3        186.65        189.77         3.48 o
  -5   4   3        222.83        224.49         2.96 o
  -4   4   3        615.36        635.92         7.95 o
  -3   4   3        172.52        172.69         1.98 o
  -2   4   3       1309.52       1356.54        16.25 o
  -1   4   3        796.04        728.64         7.13 o
   0   4   3       1431.12       1338.93        11.66 o
   1   4   3        793.78        725.22         5.77 o
   2   4   3       1307.60       1370.00        14.45 o
   3   4   3        170.88        172.40         2.06 o
   4   4   3        614.88        641.15         7.34 o
   5   4   3        222.10        220.48         3.33 o
   6   4   3        187.52        188.00         3.09 o
   7   4   3         23.41         26.66         1.69 o
   8   4   3         15.83         14.23         3.51 o
  -8   5   3         83.91         94.47         6.35 o
  -7   5   3          9.06          8.42         1.23 o
  -6   5   3         27.68         30.04         1.32 o
  -5   5   3         34.44         29.54         0.94 o
  -4   5   3        167.06        163.80         2.45 o
  -3   5   3       1798.70       1871.86        19.88 o
  -2   5   3       3122.62       3004.95        51.86 o
  -1   5   3        954.82        986.86         8.34 o
   0   5   3       1828.60       1807.93        21.99 o
   1   5   3        948.23        961.65         9.46 o
   2   5   3       3124.53       3011.63        85.78 o
   3   5   3       1797.03       1864.83        28.11 o
   4   5   3        166.16        169.75         2.51 o
   5   5   3         34.29         29.19         1.23 o
   6   5   3         27.34         28.86         1.13 o
   7   5   3          9.03         10.08         1.01 o
   8   5   3         83.53         92.19         4.61 o
  -7   6   3          0.22          1.44         0.84 o
  -6   6   3         50.42         51.24         1.64 o
  -5   6   3         54.25         60.66         1.38 o
  -4   6   3        243.80        235.83         3.42 o
  -3   6   3        230.96        256.77         3.07 o
  -2   6   3       4128.92       3840.61       175.75 o
  -1   6   3       1276.36       1285.10        10.91 o
   0   6   3        273.90        314.44         3.25 o
   1   6   3       1284.61       1264.77        10.89 o
   2   6   3       4148.82       4164.09       155.43 o
   3   6   3        231.27        256.67         3.11 o
   4   6   3        244.42        236.80         3.17 o
   5   6   3         55.04         59.17         1.39 o
   6   6   3         50.87         50.62         1.47 o
   7   6   3          0.19         -0.32         0.80 o
  -7   7   3          8.30          7.81         1.22 o
  -6   7   3          9.16         10.26         0.78 o
  -5   7   3        468.84        451.62         6.71 o
  -4   7   3        397.88        400.53         4.73 o
  -3   7   3        143.37        148.54         2.21 o
  -2   7   3        241.52        249.57         2.54 o
  -1   7   3         67.71         82.72         1.07 o
   0   7   3       1092.85       1087.69        10.36 o
   1   7   3         67.54         81.12         1.07 o
   2   7   3        241.43        248.24         2.65 o
   3   7   3        142.72        146.30         2.74 o
   4   7   3        400.75        407.34         5.28 o
   5   7   3        465.99        445.61         5.84 o
   6   7   3          9.54         10.53         0.93 o
   7   7   3          8.04          7.45         1.04 o
  -7   8   3         35.54         37.11         1.98 o
  -6   8   3          8.50          8.11         0.70 o
  -5   8   3        200.73        190.70         2.92 o
  -4   8   3        420.30        398.49         5.47 o
  -3   8   3        639.09        612.05         6.57 o
  -2   8   3        176.88        182.20         2.06 o
  -1   8   3         50.52         59.23         0.98 o
   0   8   3        203.08        219.43         2.45 o
   1   8   3         50.59         57.70         0.80 o
   2   8   3        174.62        178.23         1.94 o
   3   8   3        641.99        632.05         7.20 o
   4   8   3        417.70        401.59         5.29 o
   5   8   3        201.90        190.24         2.93 o
   6   8   3          8.58          7.47         0.72 o
   7   8   3         35.37         41.21         1.83 o
  -7   9   3          3.54          6.02         1.19 o
  -6   9   3          0.90          1.40         0.74 o
  -5   9   3         29.78         27.12         0.98 o
  -4   9   3        314.35        312.13         4.12 o
  -3   9   3         46.67         41.30         0.91 o
  -2   9   3        360.82        369.15         3.81 o
  -1   9   3        221.21        215.51         2.93 o
   0   9   3       1878.25       1888.46        18.59 o
   1   9   3        222.42        219.66         2.76 o
   2   9   3        362.73        367.26         3.83 o
   3   9   3         46.23         43.01         1.02 o
   4   9   3        315.49        313.76         4.13 o
   5   9   3         29.99         26.43         0.98 o
   6   9   3          0.84          1.98         0.85 o
   7   9   3          3.47          4.95         0.93 o
  -7  10   3         73.62         69.99         5.08 o
  -6  10   3          6.93          5.67         0.82 o
  -5  10   3         64.87         70.66         1.51 o
  -4  10   3        254.25        249.00         3.69 o
  -3  10   3        148.65        142.39         1.99 o
  -2  10   3        141.89        130.74         1.75 o
  -1  10   3        130.65        123.22         1.83 o
   0  10   3        375.84        427.00         4.75 o
   1  10   3        128.35        122.80         1.67 o
   2  10   3        140.56        128.89         1.78 o
   3  10   3        148.91        143.46         2.19 o
   4  10   3        256.32        244.73         3.73 o
   5  10   3         65.21         68.95         1.50 o
   6  10   3          6.99          6.16         0.76 o
   7  10   3         74.07         72.76         2.64 o
  -6  11   3         48.26         46.58         1.83 o
  -5  11   3         45.62         46.44         1.29 o
  -4  11   3         65.99         63.50         1.53 o
  -3  11   3         87.62         87.74         1.63 o
  -2  11   3        390.36        371.48         4.75 o
  -1  11   3        261.67        257.92         3.41 o
   0  11   3        161.02        161.32         2.24 o
   1  11   3        262.22        263.26         3.50 o
   2  11   3        389.45        370.33         4.13 o
   3  11   3         87.67         85.16         1.59 o
   4  11   3         66.47         65.21         1.53 o
   5  11   3         46.31         44.54         1.25 o
   6  11   3         48.63         48.53         2.03 o
  -6  12   3         73.01         76.57         3.53 o
  -5  12   3          5.67          4.39         0.68 o
  -4  12   3         15.15         11.34         0.80 o
  -3  12   3        215.36        206.82         3.16 o
  -2  12   3         35.59         32.30         0.95 o
  -1  12   3        359.53        352.65         4.22 o
   0  12   3        739.98        740.18         8.29 o
   1  12   3        360.41        360.13         4.37 o
   2  12   3         35.18         31.76         1.01 o
   3  12   3        216.30        204.26         4.74 o
   4  12   3         15.18         10.16         0.73 o
   5  12   3          5.79          5.04         0.75 o
   6  12   3         72.76         73.73         4.40 o
  -6  13   3         32.39         35.55         4.52 o
  -5  13   3         72.34         76.18         2.27 o
  -4  13   3         91.16         94.25         2.05 o
  -3  13   3         74.31         67.76         1.54 o
  -2  13   3        148.98        144.30         3.21 o
  -1  13   3        667.72        664.28         8.26 o
   0  13   3        132.96        142.40         2.18 o
   1  13   3        668.25        659.74         7.42 o
   2  13   3        147.86        141.00         2.46 o
   3  13   3         74.56         67.26         1.78 o
   4  13   3         92.19         91.22         2.00 o
   5  13   3         72.51         71.50         2.26 o
   6  13   3         32.32         35.14         3.73 o
  -5  14   3         21.25         22.58         2.45 o
  -4  14   3         43.41         42.70         1.67 o
  -3  14   3          1.34          1.16         0.66 o
  -2  14   3         88.54         90.11         2.31 o
  -1  14   3         14.45         13.52         0.88 o
   0  14   3        153.18        148.23         2.92 o
   1  14   3         14.57         13.28         0.98 o
   2  14   3         88.10         88.41         2.01 o
   3  14   3          1.22          1.34         0.57 o
   4  14   3         43.32         42.34         1.62 o
   5  14   3         21.05         19.77         1.24 o
  -4  15   3        140.13        147.70         5.19 o
  -3  15   3         11.26         12.54         1.09 o
  -2  15   3         19.20         19.31         1.25 o
  -1  15   3         52.87         55.56         1.63 o
   0  15   3          5.84          6.41         0.74 o
   1  15   3         52.27         55.02         1.74 o
   2  15   3         18.96         17.23         1.00 o
   3  15   3         11.55         12.28         0.86 o
   4  15   3        140.67        146.58         4.25 o
  -4  16   3         38.50         40.33         2.25 o
  -3  16   3         27.01         25.05         1.51 o
  -2  16   3         23.45         23.31         1.36 o
  -1  16   3         16.89         13.59         1.05 o
   0  16   3         41.43         48.82         2.38 o
   1  16   3         16.93         14.53         1.41 o
   2  16   3         23.27         21.41         1.96 o
   3  16   3         27.40         24.54         2.15 o
   4  16   3         38.45         40.20         4.62 o
  -3  17   3         48.42         48.50         2.65 o
  -2  17   3          2.47          2.79         1.13 o
  -1  17   3         99.37        106.97         3.66 o
   0  17   3         12.80         13.35         1.70 o
   1  17   3        100.16        106.10         4.08 o
   2  17   3          2.18          1.68         1.31 o
   3  17   3         48.88         49.85         4.48 o
  -2  18   3         56.32         50.37         3.45 o
  -1  18   3          1.42          2.51         2.15 o
   0  18   3          0.53         -0.28         1.99 o
   1  18   3          1.54          2.42         2.52 o
   2  18   3         56.55         53.24         5.30 o
   0   0   4        492.38        472.60        10.58 o
   1   0   4        453.61        421.78         4.18 o
   2   0   4       1100.17       1142.94        12.07 o
   3   0   4       3210.49       3270.17        65.31 o
   4   0   4         21.67         19.85         0.60 o
   5   0   4         10.16         17.14         0.92 o
   6   0   4         18.81         20.98         1.36 o
   7   0   4         91.81         95.23         2.80 o
   8   0   4         91.72        106.70         5.94 o
  -8   1   4         12.99         11.83         1.53 o
  -7   1   4         45.37         45.81         2.13 o
  -6   1   4        280.91        273.95         5.68 o
  -5   1   4         11.75         13.78         0.72 o
  -4   1   4        119.76        127.26         1.65 o
  -3   1   4        866.19        899.66         8.29 o
  -2   1   4       1675.84       1709.87        19.74 o
  -1   1   4       1467.05       1483.66        23.10 o
   0   1   4        234.16        247.01         2.22 o
   1   1   4       1466.29       1472.97        20.94 o
   2   1   4       1682.93       1691.74        20.94 o
   3   1   4        871.69        910.45        18.20 o
   4   1   4        120.77        126.57         1.78 o
   5   1   4         11.98         15.44         1.41 o
   6   1   4        279.68        264.58         5.48 o
   7   1   4         44.64         44.76         2.28 o
   8   1   4         13.01         13.11         2.18 o
  -8   2   4         25.47         19.87         2.71 o
  -7   2   4          4.90          6.40         1.16 o
  -6   2   4        376.06        360.09         6.50 o
  -5   2   4        381.13        359.20         4.83 o
  -4   2   4        250.45        272.87         3.20 o
  -3   2   4        760.59        783.05         7.26 o
  -2   2   4        726.85        761.96         6.72 o
  -1   2   4       4031.41       3541.59       126.71 o
   0   2   4         39.58         61.77         0.75 o
   1   2   4       4032.23       3729.39        73.25 o
   2   2   4        730.06        753.42         7.81 o
   3   2   4        762.92        791.38         9.40 o
   4   2   4        249.04        278.08         3.41 o
   5   2   4        380.13        358.79         4.47 o
   6   2   4        375.40        368.89         6.06 o
   7   2   4          4.68          4.68         1.21 o
   8   2   4         25.81         22.45         2.32 o
  -8   3   4         80.49         86.71         3.99 o
  -7   3   4        130.71        128.69         6.15 o
  -6   3   4         85.52         94.98         2.29 o
  -5   3   4        242.77        224.68         3.21 o
  -4   3   4         98.60         92.95         1.41 o
  -3   3   4        202.57        244.03         2.71 o
  -2   3   4        503.98        510.36         6.54 o
  -1   3   4        479.21        435.03         3.69 o
   0   3   4        180.20        170.28         2.04 o
   1   3   4        481.84        434.53         3.80 o
   2   3   4        501.58        518.08         6.65 o
   3   3   4        202.62        240.22         2.92 o
   4   3   4         99.95         93.32         1.92 o
   5   3   4        240.90        228.87         3.30 o
   6   3   4         84.51         89.75         1.90 o
   7   3   4        131.92        124.96         4.24 o
   8   3   4         80.36         82.33         7.12 o
  -8   4   4         59.98         70.81         3.94 o
  -7   4   4         24.76         22.49         1.65 o
  -6   4   4        106.63        105.25         2.19 o
  -5   4   4        147.07        143.64         2.34 o
  -4   4   4        116.87        118.96         1.84 o
  -3   4   4        176.03        165.29         2.01 o
  -2   4   4        253.44        235.20         2.56 o
  -1   4   4       1888.47       1863.83        23.67 o
   0   4   4       3224.04       3083.92        43.33 o
   1   4   4       1880.76       1864.92        19.51 o
   2   4   4        250.96        232.03         2.92 o
   3   4   4        176.77        169.98         2.12 o
   4   4   4        115.68        118.76         1.72 o
   5   4   4        147.29        143.26         3.18 o
   6   4   4        107.34        106.45         2.08 o
   7   4   4         24.88         23.74         1.45 o
   8   4   4         59.78         64.57         5.29 o
  -7   5   4         11.36          9.31         1.29 o
  -6   5   4          2.77          2.15         0.71 o
  -5   5   4         70.67         72.71         1.47 o
  -4   5   4         75.71         85.14         1.55 o
  -3   5   4         40.96         40.23         0.82 o
  -2   5   4        200.50        203.31         2.92 o
  -1   5   4       1685.53       1682.63        20.59 o
   0   5   4        220.13        225.06         2.03 o
   1   5   4       1689.10       1683.26        18.44 o
   2   5   4        201.58        204.48         2.51 o
   3   5   4         40.48         39.02         0.81 o
   4   5   4         76.35         86.07         1.45 o
   5   5   4         72.05         73.37         1.44 o
   6   5   4          2.44          2.10         0.58 o
   7   5   4         11.81         11.38         1.08 o
  -7   6   4          1.04          2.14         0.91 o
  -6   6   4         49.98         51.32         1.68 o
  -5   6   4        292.07        297.75         3.97 o
  -4   6   4         56.86         54.14         1.19 o
  -3   6   4        289.73        326.72         5.18 o
  -2   6   4        622.35        683.86         6.68 o
  -1   6   4        844.83        849.05         7.35 o
   0   6   4        143.65        164.97         1.80 o
   1   6   4        846.51        842.57         6.91 o
   2   6   4        620.69        680.39         7.22 o
   3   6   4        288.28        335.30         3.93 o
   4   6   4         55.40         51.13         1.18 o
   5   6   4        292.01        296.53         3.98 o
   6   6   4         49.63         51.62         1.49 o
   7   6   4          1.03          0.93         0.84 o
  -7   7   4         12.73         14.98         1.67 o
  -6   7   4         42.18         38.46         1.46 o
  -5   7   4         95.84         97.53         1.91 o
  -4   7   4        319.12        324.45         4.15 o
  -3   7   4         45.68         52.47         1.15 o
  -2   7   4        121.08        130.69         1.58 o
  -1   7   4        721.95        740.76         6.50 o
   0   7   4       1360.62       1531.57        12.35 o
   1   7   4        717.47        731.25         6.51 o
   2   7   4        121.31        134.55         1.78 o
   3   7   4         45.67         53.50         1.30 o
   4   7   4        317.95        321.40         4.39 o
   5   7   4         95.41         96.66         2.25 o
   6   7   4         42.43         36.52         1.32 o
   7   7   4         12.89         15.48         1.23 o
  -7   8   4          8.80          7.34         1.82 o
  -6   8   4         10.45         10.57         0.94 o
  -5   8   4        289.38        290.89         3.93 o
  -4   8   4        137.10        141.59         2.36 o
  -3   8   4        484.01        500.88         5.47 o
  -2   8   4        148.96        162.26         1.90 o
  -1   8   4        268.65        266.32         2.61 o
   0   8   4         37.71         46.47         0.71 o
   1   8   4        266.86        263.19         2.53 o
   2   8   4        150.38        162.86         1.97 o
   3   8   4        480.53        510.00         6.32 o
   4   8   4        137.04        138.23         2.37 o
   5   8   4        290.60        286.57         4.16 o
   6   8   4         10.26          9.70         0.85 o
   7   8   4          8.88          7.40         1.19 o
  -7   9   4          5.77          5.29         1.26 o
  -6   9   4         10.55         11.57         0.92 o
  -5   9   4         12.71         11.80         0.76 o
  -4   9   4         67.55         64.19         1.30 o
  -3   9   4        544.55        561.07         6.38 o
  -2   9   4         21.14         25.25         0.61 o
  -1   9   4        916.70        947.17         9.63 o
   0   9   4          4.53          6.43         0.31 o
   1   9   4        916.00        936.77         8.85 o
   2   9   4         22.06         26.20         0.62 o
   3   9   4        548.42        573.56         6.67 o
   4   9   4         68.63         65.54         1.44 o
   5   9   4         12.25         10.21         0.73 o
   6   9   4         10.37         11.27         0.95 o
   7   9   4          5.78          6.58         1.07 o
  -6  10   4          4.18          3.38         0.80 o
  -5  10   4        182.44        193.64         2.84 o
  -4  10   4        353.96        336.71         5.26 o
  -3  10   4        131.09        122.94         1.81 o
  -2  10   4        226.19        221.01         2.57 o
  -1  10   4         62.63         66.32         1.29 o
   0  10   4       1225.86       1222.04        12.31 o
   1  10   4         63.22         64.63         1.07 o
   2  10   4        226.67        224.76         2.57 o
   3  10   4        129.50        123.47         2.15 o
   4  10   4        355.49        338.13         5.82 o
   5  10   4        182.24        197.67         2.97 o
   6  10   4          4.30          5.30         0.73 o
  -6  11   4         12.56         13.64         1.08 o
  -5  11   4         30.03         29.44         1.49 o
  -4  11   4         63.96         60.03         1.32 o
  -3  11   4        101.72         94.87         1.67 o
  -2  11   4        292.91        262.42         3.40 o
  -1  11   4        368.63        379.93         4.62 o
   0  11   4       1384.50       1353.02        14.89 o
   1  11   4        372.08        376.37         4.11 o
   2  11   4        293.45        265.04         3.54 o
   3  11   4        100.80         96.01         1.73 o
   4  11   4         63.26         59.23         1.34 o
   5  11   4         29.80         29.31         1.13 o
   6  11   4         13.11         14.56         1.41 o
  -6  12   4        102.56        101.72         5.18 o
  -5  12   4         52.36         60.20         2.01 o
  -4  12   4         77.87         78.37         1.84 o
  -3  12   4         70.67         77.49         1.77 o
  -2  12   4          7.48          6.59         0.53 o
  -1  12   4        236.02        221.48         3.11 o
   0  12   4          1.75          1.96         0.42 o
   1  12   4        236.30        225.78         2.91 o
   2  12   4          7.27          6.54         0.67 o
   3  12   4         70.69         77.81         1.75 o
   4  12   4         78.57         78.22         1.68 o
   5  12   4         52.63         59.56         2.16 o
   6  12   4        102.91        101.81         4.97 o
  -5  13   4         39.41         33.91         1.71 o
  -4  13   4         19.69         23.16         1.58 o
  -3  13   4          0.14         -0.23         0.51 o
  -2  13   4         10.31          8.95         0.77 o
  -1  13   4        313.02        299.67         4.36 o
   0  13   4         24.07         26.39         0.94 o
   1  13   4        311.96        294.17         3.83 o
   2  13   4         10.35         10.51         0.89 o
   3  13   4          0.10          0.39         0.56 o
   4  13   4         19.43         23.79         2.34 o
   5  13   4         39.45         34.89         1.64 o
  -5  14   4         21.26         20.24         2.02 o
  -4  14   4         18.11         19.87         1.62 o
  -3  14   4         32.67         30.84         1.34 o
  -2  14   4         16.55         17.63         1.15 o
  -1  14   4          0.53          0.89         0.61 o
   0  14   4        664.31        646.52         7.51 o
   1  14   4          0.48          1.12         0.54 o
   2  14   4         16.55         16.42         0.96 o
   3  14   4         32.55         31.24         1.28 o
   4  14   4         18.09         16.43         1.05 o
   5  14   4         20.94         22.38         1.66 o
  -4  15   4          2.08          1.41         1.01 o
  -3  15   4          1.24          0.47         0.74 o
  -2  15   4         60.45         63.23         2.39 o
  -1  15   4          0.34          0.85         0.64 o
   0  15   4        368.42        384.39         5.07 o
   1  15   4          0.33          0.15         0.74 o
   2  15   4         60.19         63.66         2.82 o
   3  15   4          1.26          0.11         0.71 o
   4  15   4          2.21          1.73         0.90 o
  -4  16   4          8.45          4.74         1.27 o
  -3  16   4         15.48         15.02         1.47 o
  -2  16   4          4.62          5.82         0.94 o
  -1  16   4         61.04         63.24         1.84 o
   0  16   4          3.89          3.71         0.97 o
   1  16   4         60.23         63.56         3.45 o
   2  16   4          4.51          7.45         1.29 o
   3  16   4         15.59         13.06         1.87 o
   4  16   4          8.29          5.27         1.49 o
  -3  17   4         32.29         32.71         2.73 o
  -2  17   4         76.48         82.81         3.32 o
  -1  17   4         21.67         21.53         2.27 o
   0  17   4         26.14         28.17         2.54 o
   1  17   4         21.48         18.83         2.31 o
   2  17   4         76.59         77.23         3.20 o
   3  17   4         31.97         36.65         2.73 o
  -2  18   4          4.25          4.33         3.03 o
  -1  18   4          3.90          3.50         2.25 o
   0  18   4         29.79         27.88         3.20 o
   1  18   4          3.86          2.57         2.88 o
   2  18   4          4.40          7.90         3.83 o
   1   0   5       3499.69       3041.73        74.21 o
   2   0   5        544.80        599.05         5.98 o
   3   0   5        796.18        853.10         9.19 o
   4   0   5        112.76        107.95         1.49 o
   5   0   5         16.25         20.56         0.95 o
   6   0   5         95.45         92.22         2.07 o
   7   0   5         98.26         96.31         3.64 o
   8   0   5          8.18          6.25         1.55 o
  -8   1   5          6.30          8.17         1.65 o
  -7   1   5         43.11         52.44         3.89 o
  -6   1   5        117.49        120.70         3.00 o
  -5   1   5         14.52         10.64         0.72 o
  -4   1   5        132.34        135.54         1.97 o
  -3   1   5       1661.01       1753.67        18.50 o
  -2   1   5       1610.70       1550.03        16.30 o
  -1   1   5       1044.50        978.99         9.42 o
   0   1   5        477.91        453.85         5.47 o
   1   1   5       1036.02        961.04        10.22 o
   2   1   5       1606.36       1551.99        17.12 o
   3   1   5       1664.48       1744.00        21.00 o
   4   1   5        133.69        138.61         2.02 o
   5   1   5         14.70         12.11         0.76 o
   6   1   5        117.58        123.73         4.16 o
   7   1   5         43.66         56.75         3.42 o
   8   1   5          6.26          4.88         1.53 o
  -8   2   5         31.70         31.83         4.78 o
  -7   2   5         11.57         12.39         1.39 o
  -6   2   5         30.70         29.31         1.72 o
  -5   2   5         88.55         86.23         1.61 o
  -4   2   5        296.62        273.82         3.43 o
  -3   2   5       1028.93       1040.03         9.52 o
  -2   2   5        147.91        189.17         2.09 o
  -1   2   5       1307.48       1285.02        12.39 o
   0   2   5         81.62         49.69         0.69 o
   1   2   5       1314.41       1273.90        16.91 o
   2   2   5        150.45        187.48         2.36 o
   3   2   5       1034.94       1037.91        12.27 o
   4   2   5        295.86        276.62         3.82 o
   5   2   5         88.04         83.21         1.52 o
   6   2   5         31.05         30.69         2.13 o
   7   2   5         10.99         13.39         1.47 o
   8   2   5         32.00         31.61         3.77 o
  -8   3   5          4.31          4.82         1.44 o
  -7   3   5         37.90         43.20         2.11 o
  -6   3   5         47.62         50.29         1.78 o
  -5   3   5        652.72        605.26         9.45 o
  -4   3   5        150.02        146.40         1.95 o
  -3   3   5       1020.67       1067.14        10.54 o
  -2   3   5        706.60        781.06         7.50 o
  -1   3   5        551.50        580.84         5.56 o
   0   3   5       5575.98       5041.66       100.02 o
   1   3   5        551.20        577.25         5.53 o
   2   3   5        712.11        785.33         7.00 o
   3   3   5       1018.88       1063.43        12.02 o
   4   3   5        150.02        143.17         2.29 o
   5   3   5        654.93        598.20         7.33 o
   6   3   5         47.87         49.39         1.42 o
   7   3   5         38.78         44.37         1.88 o
   8   3   5          4.46          6.91         1.79 o
  -8   4   5         34.31         35.68         3.79 o
  -7   4   5         10.15          5.87         1.07 o
  -6   4   5        104.16        103.04         2.30 o
  -5   4   5        319.35        317.53         4.53 o
  -4   4   5        670.37        677.14         7.74 o
  -3   4   5        162.34        170.48         2.07 o
  -2   4   5        512.10        563.37         5.29 o
  -1   4   5        277.41        258.02         2.72 o
   0   4   5       1838.82       1808.35        25.60 o
   1   4   5        278.67        251.47         2.32 o
   2   4   5        512.71        556.27         5.92 o
   3   4   5        162.99        172.71         2.01 o
   4   4   5        670.03        690.81         9.16 o
   5   4   5        318.46        314.41         4.14 o
   6   4   5        104.58        104.11         2.04 o
   7   4   5         10.24          9.52         1.13 o
   8   4   5         34.58         41.90         3.95 o
  -7   5   5          6.93          5.65         1.21 o
  -6   5   5         60.33         58.62         2.02 o
  -5   5   5         29.90         27.17         1.06 o
  -4   5   5        167.30        172.77         2.34 o
  -3   5   5        233.60        232.68         2.72 o
  -2   5   5       2526.63       2539.09        34.02 o
  -1   5   5         27.78         31.82         0.67 o
   0   5   5          0.99          3.48         0.20 o
   1   5   5         29.55         33.70         0.64 o
   2   5   5       2524.40       2558.37        33.63 o
   3   5   5        232.99        234.67         2.77 o
   4   5   5        167.98        173.10         2.51 o
   5   5   5         29.43         26.72         0.95 o
   6   5   5         59.88         58.63         1.51 o
   7   5   5          6.91          4.73         1.03 o
  -7   6   5         67.28         76.92         3.80 o
  -6   6   5         23.11         21.40         1.42 o
  -5   6   5        105.76        103.91         2.30 o
  -4   6   5        151.83        153.90         2.41 o
  -3   6   5        285.14        279.09         3.42 o
  -2   6   5         64.72         64.54         0.95 o
  -1   6   5       1907.53       2054.28        21.97 o
   0   6   5         47.91         67.21         0.87 o
   1   6   5       1913.24       2048.77        23.99 o
   2   6   5         64.94         64.53         1.20 o
   3   6   5        285.02        282.78         3.59 o
   4   6   5        154.69        158.41         2.47 o
   5   6   5        105.49        104.40         2.10 o
   6   6   5         22.87         22.24         1.11 o
   7   6   5         66.93         73.14         2.31 o
  -7   7   5         22.65         24.30         3.00 o
  -6   7   5        107.34        108.55         2.56 o
  -5   7   5        590.94        552.06         7.72 o
  -4   7   5        500.81        482.17         5.84 o
  -3   7   5       1543.36       1518.42        17.22 o
  -2   7   5        318.84        330.00         3.40 o
  -1   7   5        109.39        114.40         1.49 o
   0   7   5        280.29        327.82         3.07 o
   1   7   5        109.39        112.97         1.23 o
   2   7   5        318.29        331.48         3.81 o
   3   7   5       1543.10       1523.73        16.61 o
   4   7   5        500.41        487.13         6.56 o
   5   7   5        589.70        557.76         7.64 o
   6   7   5        107.53        105.13         2.17 o
   7   7   5         22.80         21.18         1.55 o
  -7   8   5         21.05         25.58         1.65 o
  -6   8   5          7.66          8.78         0.97 o
  -5   8   5         48.41         49.48         1.58 o
  -4   8   5        495.25        476.71         5.58 o
  -3   8   5        264.43        265.71         3.22 o
  -2   8   5        118.77        111.42         1.62 o
  -1   8   5        522.76        499.84         4.61 o
   0   8   5        335.12        402.58         3.89 o
   1   8   5        522.23        500.78         4.48 o
   2   8   5        118.51        114.71         1.66 o
   3   8   5        262.23        261.07         3.48 o
   4   8   5        495.35        478.94         6.16 o
   5   8   5         48.51         50.46         1.47 o
   6   8   5          7.77          8.42         0.90 o
   7   8   5         21.09         22.93         1.46 o
  -7   9   5          4.21          2.27         1.32 o
  -6   9   5          9.53         12.86         0.95 o
  -5   9   5        140.61        142.66         2.45 o
  -4   9   5         97.58         90.50         1.62 o
  -3   9   5         10.21         11.82         0.58 o
  -2   9   5        183.00        189.08         2.19 o
  -1   9   5        275.13        275.41         3.12 o
   0   9   5        110.68        116.89         1.68 o
   1   9   5        276.21        281.18         2.80 o
   2   9   5        181.17        186.30         2.50 o
   3   9   5         10.35         13.31         0.65 o
   4   9   5         97.12         93.18         1.80 o
   5   9   5        140.64        138.90         2.39 o
   6   9   5          9.50         13.10         0.91 o
   7   9   5          4.31          3.33         1.13 o
  -6  10   5          1.82          1.67         0.81 o
  -5  10   5         72.85         71.51         1.69 o
  -4  10   5        129.29        135.76         2.11 o
  -3  10   5        405.43        391.22         4.72 o
  -2  10   5        126.46        130.69         1.83 o
  -1  10   5        119.46        127.79         1.78 o
   0  10   5        711.54        732.20         7.12 o
   1  10   5        118.48        127.06         1.79 o
   2  10   5        127.02        127.75         2.01 o
   3  10   5        404.62        397.19         4.75 o
   4  10   5        128.57        139.07         2.45 o
   5  10   5         74.10         74.66         1.66 o
   6  10   5          1.82          2.12         0.69 o
  -6  11   5         14.60         19.22         1.66 o
  -5  11   5         80.39         79.00         2.44 o
  -4  11   5         61.96         59.64         1.40 o
  -3  11   5         45.90         45.31         1.15 o
  -2  11   5        332.45        313.18         3.72 o
  -1  11   5        294.28        282.04         3.53 o
   0  11   5        298.07        310.71         3.57 o
   1  11   5        296.29        277.01         3.86 o
   2  11   5        333.65        310.88         4.28 o
   3  11   5         45.74         45.04         1.15 o
   4  11   5         62.59         59.13         1.50 o
   5  11   5         79.88         75.63         3.28 o
   6  11   5         14.38         15.45         1.05 o
  -6  12   5          7.10          7.15         1.73 o
  -5  12   5         23.00         18.64         1.20 o
  -4  12   5         38.55         38.33         1.46 o
  -3  12   5          9.80         11.50         0.84 o
  -2  12   5         61.36         58.95         1.46 o
  -1  12   5         29.22         24.83         1.21 o
   0  12   5        233.68        212.64         2.81 o
   1  12   5         29.12         23.93         0.76 o
   2  12   5         61.39         55.51         1.45 o
   3  12   5         10.28         10.14         0.89 o
   4  12   5         38.97         35.57         1.15 o
   5  12   5         23.40         22.10         1.10 o
   6  12   5          6.80          6.82         1.20 o
  -5  13   5         10.93         11.78         1.22 o
  -4  13   5          8.76          8.29         1.06 o
  -3  13   5         75.79         83.09         1.94 o
  -2  13   5         80.22         77.88         1.82 o
  -1  13   5        125.36        114.13         2.46 o
   0  13   5         84.42         88.30         2.37 o
   1  13   5        127.31        115.98         1.98 o
   2  13   5         80.66         78.27         1.79 o
   3  13   5         76.23         80.86         2.01 o
   4  13   5          8.95         11.30         1.23 o
   5  13   5         10.77         11.08         0.98 o
  -5  14   5        102.20         99.66         4.21 o
  -4  14   5         50.87         51.72         2.06 o
  -3  14   5         44.06         44.24         1.80 o
  -2  14   5         30.41         26.46         1.49 o
  -1  14   5        162.63        153.92         2.74 o
   0  14   5         23.55         21.95         1.14 o
   1  14   5        163.66        155.85         2.49 o
   2  14   5         29.80         27.03         1.21 o
   3  14   5         44.75         45.59         1.87 o
   4  14   5         49.86         48.79         1.79 o
   5  14   5        102.53        102.72         6.01 o
  -4  15   5         18.68         19.06         2.07 o
  -3  15   5          7.09          5.96         0.98 o
  -2  15   5         71.54         72.81         3.52 o
  -1  15   5         31.68         33.35         1.41 o
   0  15   5        409.20        392.95         5.43 o
   1  15   5         32.17         34.85         1.39 o
   2  15   5         71.29         75.80         2.76 o
   3  15   5          7.02          6.34         0.95 o
   4  15   5         19.09         21.92         1.76 o
  -4  16   5         54.75         52.05         3.26 o
  -3  16   5         32.35         34.69         2.47 o
  -2  16   5         26.54         26.83         1.77 o
  -1  16   5         82.36         81.54         2.16 o
   0  16   5         54.31         54.19         1.74 o
   1  16   5         82.34         80.95         3.30 o
   2  16   5         25.85         23.88         1.43 o
   3  16   5         32.63         33.32         2.50 o
   4  16   5         54.31         43.37         6.74 o
  -3  17   5          5.59          6.93         1.60 o
  -2  17   5         35.79         31.75         1.92 o
  -1  17   5        127.42        129.96         3.62 o
   0  17   5          5.46          7.29         1.86 o
   1  17   5        127.56        136.46         7.31 o
   2  17   5         36.54         32.82         3.59 o
   3  17   5          5.71          6.65         1.73 o
  -1  18   5         65.59         57.51         4.01 o
   0  18   5         34.93         34.69         6.51 o
   1  18   5         66.36         64.32         4.89 o
   0   0   6       2952.23       2753.87        95.30 o
   1   0   6        684.44        728.70         6.71 o
   2   0   6         16.48         34.34         0.62 o
   3   0   6       1171.40       1109.95        11.41 o
   4   0   6          5.57          8.02         0.43 o
   5   0   6          0.96          0.68         0.41 o
   6   0   6          7.18          3.89         0.75 o
   7   0   6        152.39        155.85         4.01 o
   8   0   6         19.83         19.33         2.10 o
  -8   1   6          1.54          1.92         2.10 o
  -7   1   6          2.10          1.77         0.83 o
  -6   1   6        319.79        317.00         8.02 o
  -5   1   6        400.85        389.01         6.10 o
  -4   1   6          7.56          8.54         0.48 o
  -3   1   6        315.27        317.06         3.56 o
  -2   1   6        967.73        973.71         9.53 o
  -1   1   6        703.63        639.02         5.67 o
   0   1   6        757.14        807.57         7.85 o
   1   1   6        702.77        635.68         6.51 o
   2   1   6        964.48        971.05         9.57 o
   3   1   6        314.66        313.90         3.40 o
   4   1   6          7.62          7.79         0.79 o
   5   1   6        401.35        387.76         5.88 o
   6   1   6        318.91        324.15         5.38 o
   7   1   6          2.06          3.64         1.08 o
   8   1   6          1.56          0.40         1.55 o
  -8   2   6         46.38         40.74         3.17 o
  -7   2   6        124.55        130.56         3.90 o
  -6   2   6         65.77         61.80         1.88 o
  -5   2   6         97.29         89.10         2.63 o
  -4   2   6         50.87         45.66         1.03 o
  -3   2   6       1824.52       1850.26        20.31 o
  -2   2   6        194.26        229.84         2.49 o
  -1   2   6        313.65        285.44         2.52 o
   0   2   6       1082.16        994.68         9.65 o
   1   2   6        311.85        283.10         3.39 o
   2   2   6        194.05        227.09         2.30 o
   3   2   6       1831.64       1884.14        20.71 o
   4   2   6         49.66         44.87         1.25 o
   5   2   6         98.28         92.97         1.87 o
   6   2   6         65.51         62.66         1.59 o
   7   2   6        124.09        127.33         3.51 o
   8   2   6         46.56         48.92         3.55 o
  -8   3   6         11.69          7.56         1.87 o
  -7   3   6         37.08         41.53         2.04 o
  -6   3   6         21.62         17.69         1.28 o
  -5   3   6        197.45        185.48         2.89 o
  -4   3   6         51.84         41.16         1.06 o
  -3   3   6        373.92        361.59         3.78 o
  -2   3   6        280.53        285.81         3.09 o
  -1   3   6        420.80        470.87         4.59 o
   0   3   6       2215.22       2170.26        31.90 o
   1   3   6        416.87        451.03         4.18 o
   2   3   6        276.98        285.89         3.06 o
   3   3   6        371.20        359.35         4.05 o
   4   3   6         50.92         42.04         1.02 o
   5   3   6        198.37        188.41         2.67 o
   6   3   6         21.98         19.83         1.24 o
   7   3   6         37.66         40.41         2.57 o
   8   3   6         11.99         12.99         2.10 o
  -7   4   6          1.32          0.49         1.29 o
  -6   4   6         11.06          8.86         0.91 o
  -5   4   6         24.32         27.49         1.47 o
  -4   4   6         85.84         96.53         1.65 o
  -3   4   6        604.00        623.20         6.52 o
  -2   4   6        212.40        241.53         2.68 o
  -1   4   6        282.13        292.51         2.78 o
   0   4   6        478.99        469.20         5.13 o
   1   4   6        282.57        284.16         4.09 o
   2   4   6        213.11        241.07         2.57 o
   3   4   6        606.97        636.64         7.38 o
   4   4   6         85.76         97.43         1.74 o
   5   4   6         24.45         24.98         0.94 o
   6   4   6         11.24          7.85         0.71 o
   7   4   6          1.35          0.43         1.19 o
  -7   5   6         48.86         54.12         2.30 o
  -6   5   6        161.01        153.94         3.69 o
  -5   5   6        358.34        325.93         4.77 o
  -4   5   6          4.80          3.78         0.66 o
  -3   5   6        218.84        236.15         3.12 o
  -2   5   6        927.62        994.32         9.17 o
  -1   5   6         30.39         42.31         1.03 o
   0   5   6       2033.70       2218.83        36.09 o
   1   5   6         30.35         41.24         0.72 o
   2   5   6        928.78        985.76        10.65 o
   3   5   6        219.10        241.55         3.06 o
   4   5   6          4.70          4.33         0.46 o
   5   5   6        359.93        325.75         4.11 o
   6   5   6        160.98        152.53         2.56 o
   7   5   6         49.55         56.40         2.56 o
  -7   6   6         29.42         28.33         1.87 o
  -6   6   6        181.45        172.00         3.15 o
  -5   6   6          6.50          8.82         0.77 o
  -4   6   6        300.68        307.76         4.82 o
  -3   6   6        727.21        712.48         7.87 o
  -2   6   6        876.65        874.84         8.81 o
  -1   6   6        403.47        419.14         4.20 o
   0   6   6          9.25         16.17         0.46 o
   1   6   6        404.68        404.61         3.56 o
   2   6   6        879.91        873.41         8.81 o
   3   6   6        727.52        719.06         9.39 o
   4   6   6        300.60        306.04         4.79 o
   5   6   6          6.41          7.55         0.89 o
   6   6   6        181.29        172.74         2.93 o
   7   6   6         29.28         29.52         2.63 o
  -7   7   6        149.44        150.41         6.22 o
  -6   7   6         12.49         13.60         0.98 o
  -5   7   6        293.49        262.42         4.37 o
  -4   7   6        352.61        350.16         4.27 o
  -3   7   6        461.31        463.48         5.59 o
  -2   7   6        443.76        438.78         4.39 o
  -1   7   6         61.72         67.22         0.94 o
   0   7   6        419.27        450.35         4.25 o
   1   7   6         62.83         68.02         0.90 o
   2   7   6        439.46        431.42         5.34 o
   3   7   6        460.08        473.37         5.55 o
   4   7   6        349.76        348.33         5.31 o
   5   7   6        292.22        264.02         3.92 o
   6   7   6         12.27         13.08         1.29 o
   7   7   6        150.02        142.88         5.28 o
  -7   8   6          8.15         11.80         1.69 o
  -6   8   6         31.10         35.55         1.51 o
  -5   8   6         12.18         10.28         0.83 o
  -4   8   6        157.82        142.29         2.35 o
  -3   8   6        120.56        121.27         1.89 o
  -2   8   6          9.70          8.84         0.48 o
  -1   8   6        155.15        157.85         1.82 o
   0   8   6          0.47          1.30         0.21 o
   1   8   6        154.13        158.20         2.05 o
   2   8   6          9.36          8.28         0.54 o
   3   8   6        121.47        120.27         2.17 o
   4   8   6        158.70        144.79         2.59 o
   5   8   6         11.94          8.98         0.73 o
   6   8   6         31.19         34.29         1.62 o
   7   8   6          8.25         11.39         1.35 o
  -7   9   6         11.36          8.96         1.95 o
  -6   9   6        179.86        199.90         3.76 o
  -5   9   6        229.72        227.90         3.50 o
  -4   9   6         12.86          9.78         1.07 o
  -3   9   6        357.22        339.25         4.31 o
  -2   9   6         94.12         90.05         1.52 o
  -1   9   6         31.67         27.63         0.73 o
   0   9   6        151.92        163.29         1.94 o
   1   9   6         31.50         26.26         0.62 o
   2   9   6         93.22         89.25         1.49 o
   3   9   6        356.82        343.76         4.20 o
   4   9   6         12.98         10.22         0.93 o
   5   9   6        228.18        223.86         3.31 o
   6   9   6        180.77        202.98         3.29 o
   7   9   6         11.95          8.47         2.20 o
  -6  10   6         52.70         57.97         1.90 o
  -5  10   6         11.53         14.96         0.97 o
  -4  10   6         50.16         50.40         1.30 o
  -3  10   6         78.63         81.30         1.54 o
  -2  10   6        161.20        162.38         2.38 o
  -1  10   6          5.48          5.35         0.44 o
   0  10   6         19.74         24.40         0.70 o
   1  10   6          6.00          5.94         0.43 o
   2  10   6        160.77        164.33         2.39 o
   3  10   6         80.54         79.61         1.53 o
   4  10   6         50.01         48.90         1.39 o
   5  10   6         11.34         14.96         0.86 o
   6  10   6         52.60         57.46         1.66 o
  -6  11   6          1.51          0.67         1.07 o
  -5  11   6         92.79         96.11         2.76 o
  -4  11   6         45.63         44.13         1.24 o
  -3  11   6        172.84        187.08         3.08 o
  -2  11   6         29.63         34.01         1.04 o
  -1  11   6        530.55        538.73         6.43 o
   0  11   6        186.05        171.25         2.36 o
   1  11   6        522.25        529.14         5.65 o
   2  11   6         29.90         33.33         0.90 o
   3  11   6        173.35        186.33         3.95 o
   4  11   6         45.38         43.65         1.33 o
   5  11   6         93.03         96.65         2.96 o
   6  11   6          1.66          2.56         0.83 o
  -6  12   6         27.39         25.03         4.48 o
  -5  12   6         71.33         73.23         2.21 o
  -4  12   6         72.27         71.62         1.91 o
  -3  12   6        244.40        232.42         3.67 o
  -2  12   6         69.32         64.23         1.97 o
  -1  12   6         39.53         47.59         1.21 o
   0  12   6        398.84        391.54         4.55 o
   1  12   6         39.63         47.23         1.10 o
   2  12   6         69.25         64.72         1.74 o
   3  12   6        242.14        229.97         3.89 o
   4  12   6         71.62         69.20         1.72 o
   5  12   6         71.73         74.06         1.89 o
   6  12   6         27.46         25.80         3.45 o
  -5  13   6         50.75         57.37         4.68 o
  -4  13   6         52.13         54.39         1.88 o
  -3  13   6         25.41         22.74         1.27 o
  -2  13   6        114.74        109.79         2.50 o
  -1  13   6        256.43        270.18         4.13 o
   0  13   6         62.75         63.10         1.37 o
   1  13   6        255.32        267.17         4.09 o
   2  13   6        115.02        113.40         2.44 o
   3  13   6         25.68         22.02         1.22 o
   4  13   6         52.08         56.27         1.76 o
   5  13   6         50.91         53.92         2.81 o
  -5  14   6        144.11        136.91        13.67 o
  -4  14   6         10.27         10.39         1.13 o
  -3  14   6         11.31         12.95         1.16 o
  -2  14   6          4.18          4.01         0.67 o
  -1  14   6         72.94         65.32         1.76 o
   0  14   6        339.21        322.18         4.35 o
   1  14   6         72.90         63.85         1.62 o
   2  14   6          4.32          3.88         0.70 o
   3  14   6         11.01         10.02         1.19 o
   4  14   6         10.26          8.63         0.96 o
   5  14   6        144.68        139.33         5.71 o
  -4  15   6         69.79         72.23         4.09 o
  -3  15   6         32.84         37.38         1.75 o
  -2  15   6         23.13         24.48         1.56 o
  -1  15   6         42.99         45.62         1.89 o
   0  15   6        286.65        298.10         4.79 o
   1  15   6         43.39         48.93         1.70 o
   2  15   6         23.99         22.75         1.37 o
   3  15   6         32.83         35.75         1.55 o
   4  15   6         71.26         74.29         2.29 o
  -3  16   6         30.49         28.54         1.78 o
  -2  16   6         25.12         23.30         1.57 o
  -1  16   6         15.32         13.80         1.10 o
   0  16   6         55.96         52.15         1.83 o
   1  16   6         15.19         13.08         1.31 o
   2  16   6         24.86         22.50         1.96 o
   3  16   6         31.25         29.59         2.29 o
  -2  17   6         20.36         23.03         2.32 o
  -1  17   6         30.23         30.73         2.10 o
   0  17   6         13.25         11.64         1.45 o
   1  17   6         30.43         34.23         3.23 o
   2  17   6         20.54         18.81         2.62 o
  -1  18   6         17.19         16.70         5.36 o
   0  18   6         52.17         77.06         9.65 o
   1  18   6         17.37         15.22         2.81 o
   1   0   7        139.68        121.51         1.35 o
   2   0   7          2.19          5.85         0.36 o
   3   0   7         58.72         74.33         1.11 o
   4   0   7        153.81        171.37         2.39 o
   5   0   7         30.68         31.68         1.19 o
   6   0   7         32.31         21.82         1.39 o
   7   0   7          5.43          4.40         1.03 o
   8   0   7         26.43         22.83         2.06 o
  -8   1   7        100.91         94.27        12.40 o
  -7   1   7          9.84          9.02         1.18 o
  -6   1   7        114.70        114.76         3.00 o
  -5   1   7        130.63        109.69         2.09 o
  -4   1   7        300.78        290.61         3.44 o
  -3   1   7        235.18        245.47         2.75 o
  -2   1   7         49.79         62.71         0.89 o
  -1   1   7       2718.40       2632.37        46.90 o
   0   1   7       4227.88       4343.31       105.58 o
   1   1   7       2724.18       2626.46        64.29 o
   2   1   7         49.90         63.06         0.88 o
   3   1   7        235.04        239.32         2.95 o
   4   1   7        301.62        293.57         4.31 o
   5   1   7        132.43        107.98         1.92 o
   6   1   7        115.42        109.60         2.67 o
   7   1   7          9.87         10.23         1.19 o
   8   1   7        101.30         94.15         5.44 o
  -7   2   7         17.37         16.18         1.62 o
  -6   2   7         18.36         12.91         1.05 o
  -5   2   7         12.01          8.85         0.78 o
  -4   2   7         89.99         93.31         1.61 o
  -3   2   7        274.05        271.87         2.91 o
  -2   2   7         36.19         44.81         0.72 o
  -1   2   7       5307.60       5239.19       181.90 o
   0   2   7        252.13        257.31         2.49 o
   1   2   7       5311.83       5399.99       145.02 o
   2   2   7         36.98         44.26         0.73 o
   3   2   7        273.55        272.37         3.07 o
   4   2   7         90.13         93.09         1.60 o
   5   2   7         11.72          7.46         0.58 o
   6   2   7         18.64         14.38         1.05 o
   7   2   7         17.10         16.59         2.71 o
  -7   3   7          0.54          1.05         1.14 o
  -6   3   7         22.15         24.36         1.34 o
  -5   3   7         18.58         16.51         1.19 o
  -4   3   7        339.89        323.60         4.51 o
  -3   3   7        253.46        267.22         3.09 o
  -2   3   7       1026.93       1020.53         9.78 o
  -1   3   7        697.04        744.24         6.91 o
   0   3   7       1105.12       1092.90        11.09 o
   1   3   7        697.68        750.42         7.37 o
   2   3   7       1028.38       1034.47        10.14 o
   3   3   7        253.80        273.33         3.08 o
   4   3   7        341.18        328.52         3.90 o
   5   3   7         18.01         16.61         1.03 o
   6   3   7         22.17         24.89         1.35 o
   7   3   7          0.47          0.27         0.99 o
  -7   4   7         23.55         20.66         1.63 o
  -6   4   7         47.60         46.00         1.84 o
  -5   4   7        120.79        119.62         2.28 o
  -4   4   7        215.80        226.70         3.20 o
  -3   4   7        187.34        202.91         2.56 o
  -2   4   7        512.78        550.68         5.46 o
  -1   4   7       1136.93       1180.59        11.59 o
   0   4   7        124.45        144.13         2.06 o
   1   4   7       1144.63       1179.69        13.09 o
   2   4   7        516.70        544.96         5.60 o
   3   4   7        188.59        204.66         2.98 o
   4   4   7        213.86        222.61         3.41 o
   5   4   7        121.49        119.02         2.06 o
   6   4   7         47.97         44.25         1.36 o
   7   4   7         23.48         21.62         2.81 o
  -7   5   7         48.68         50.81         2.46 o
  -6   5   7          0.93          0.46         0.76 o
  -5   5   7         86.85         85.54         2.28 o
  -4   5   7         16.29         13.91         0.85 o
  -3   5   7        470.90        475.06         5.96 o
  -2   5   7        332.89        324.33         3.60 o
  -1   5   7         91.89         93.74         1.30 o
   0   5   7         38.00         35.63         0.70 o
   1   5   7         92.42         94.08         1.34 o
   2   5   7        338.29        329.57         3.85 o
   3   5   7        471.86        485.97         5.87 o
   4   5   7         16.03         14.81         0.75 o
   5   5   7         87.29         84.61         1.68 o
   6   5   7          0.95          1.10         0.63 o
   7   5   7         48.40         49.33         2.31 o
  -7   6   7         56.41         58.29         2.65 o
  -6   6   7          3.81          3.48         0.83 o
  -5   6   7         14.84         14.92         1.10 o
  -4   6   7         49.95         49.55         1.30 o
  -3   6   7         90.63         97.22         2.17 o
  -2   6   7         77.32         82.59         1.40 o
  -1   6   7          9.94         13.24         0.71 o
   0   6   7          2.66          4.24         0.27 o
   1   6   7         10.06         14.02         0.44 o
   2   6   7         79.49         82.96         1.36 o
   3   6   7         90.36         94.03         1.55 o
   4   6   7         50.15         48.60         1.36 o
   5   6   7         14.92         13.75         0.99 o
   6   6   7          3.74          2.01         0.70 o
   7   6   7         55.79         59.89         3.74 o
  -7   7   7         18.59         17.15         2.01 o
  -6   7   7         10.21         10.91         1.51 o
  -5   7   7         32.66         34.76         1.32 o
  -4   7   7        150.98        141.12         2.34 o
  -3   7   7        150.77        138.97         2.16 o
  -2   7   7        483.07        500.44         5.62 o
  -1   7   7        198.03        205.91         2.35 o
   0   7   7          1.94          3.31         0.31 o
   1   7   7        200.12        206.26         2.27 o
   2   7   7        481.58        490.46         6.09 o
   3   7   7        150.31        137.46         2.35 o
   4   7   7        152.57        149.02         3.11 o
   5   7   7         32.24         33.10         1.28 o
   6   7   7         10.03          9.01         1.00 o
   7   7   7         18.30         14.59         1.37 o
  -7   8   7         34.07         33.57         2.96 o
  -6   8   7         25.69         25.60         1.24 o
  -5   8   7        239.25        217.25         3.45 o
  -4   8   7         16.47         14.79         0.82 o
  -3   8   7        554.74        525.53         6.06 o
  -2   8   7        174.03        165.81         2.19 o
  -1   8   7         64.42         67.86         1.70 o
   0   8   7        138.43        130.55         1.62 o
   1   8   7         66.25         67.66         0.96 o
   2   8   7        174.25        168.57         2.39 o
   3   8   7        554.14        532.12         6.66 o
   4   8   7         16.86         13.65         1.19 o
   5   8   7        239.36        220.58         3.42 o
   6   8   7         26.01         28.52         1.30 o
   7   8   7         34.19         33.65         1.87 o
  -6   9   7         94.05         91.06         2.28 o
  -5   9   7         31.35         30.58         1.26 o
  -4   9   7        101.38        104.97         2.17 o
  -3   9   7        161.25        161.56         2.38 o
  -2   9   7        351.44        361.03         4.51 o
  -1   9   7        150.73        156.67         1.94 o
   0   9   7         89.63         98.20         1.42 o
   1   9   7        151.08        154.18         2.07 o
   2   9   7        349.14        352.34         4.58 o
   3   9   7        160.70        159.59         2.48 o
   4   9   7        102.73        104.68         2.66 o
   5   9   7         32.43         33.67         1.21 o
   6   9   7         92.96         94.43         2.04 o
  -6  10   7         21.01         20.24         1.33 o
  -5  10   7        173.55        175.13         3.31 o
  -4  10   7         27.34         25.74         1.01 o
  -3  10   7         12.89         19.23         0.83 o
  -2  10   7        112.56        116.69         2.04 o
  -1  10   7        143.92        144.34         2.10 o
   0  10   7        949.37        983.02        10.05 o
   1  10   7        144.03        144.28         1.94 o
   2  10   7        112.66        116.17         1.90 o
   3  10   7         12.82         20.11         1.18 o
   4  10   7         27.04         24.51         1.08 o
   5  10   7        172.28        169.40         2.94 o
   6  10   7         20.83         17.08         1.15 o
  -6  11   7         12.14         11.92         1.33 o
  -5  11   7        131.57        138.41         2.49 o
  -4  11   7         48.68         44.53         1.26 o
  -3  11   7         56.52         61.15         1.47 o
  -2  11   7        501.91        478.02         6.14 o
  -1  11   7        171.07        175.57         2.52 o
   0  11   7          0.41          1.62         0.40 o
   1  11   7        170.33        175.76         2.75 o
   2  11   7        502.62        484.08         5.81 o
   3  11   7         56.25         59.50         1.61 o
   4  11   7         48.40         45.84         1.40 o
   5  11   7        130.45        138.76         2.69 o
   6  11   7         12.22         11.81         1.13 o
  -5  12   7         75.45         81.35         2.32 o
  -4  12   7         16.69         18.85         1.18 o
  -3  12   7        184.16        176.59         3.55 o
  -2  12   7         76.52         76.65         1.90 o
  -1  12   7         74.87         74.05         1.61 o
   0  12   7         27.24         28.43         0.92 o
   1  12   7         74.27         76.27         1.74 o
   2  12   7         76.54         77.54         1.97 o
   3  12   7        183.08        179.60         3.37 o
   4  12   7         16.54         18.88         1.22 o
   5  12   7         75.14         84.84         2.33 o
  -5  13   7          2.59          3.94         1.13 o
  -4  13   7         30.44         26.15         1.44 o
  -3  13   7        114.24        123.46         2.56 o
  -2  13   7         84.84         81.19         1.94 o
  -1  13   7         29.00         25.82         1.26 o
   0  13   7        154.03        160.26         2.53 o
   1  13   7         28.16         23.70         1.21 o
   2  13   7         83.64         78.43         1.88 o
   3  13   7        114.95        125.37         2.64 o
   4  13   7         30.22         28.96         1.39 o
   5  13   7          2.54          0.69         0.83 o
  -5  14   7          9.54         11.59         2.14 o
  -4  14   7         19.78         21.04         1.44 o
  -3  14   7          5.70          4.33         0.79 o
  -2  14   7        255.33        248.58         3.99 o
  -1  14   7         19.85         19.27         0.94 o
   0  14   7          2.65          2.13         0.60 o
   1  14   7         19.84         18.28         1.13 o
   2  14   7        257.74        263.16         6.45 o
   3  14   7          6.16          4.31         0.85 o
   4  14   7         19.48         18.99         1.15 o
   5  14   7          9.66         11.11         1.76 o
  -4  15   7         49.08         51.92         2.59 o
  -3  15   7        296.85        313.52         7.65 o
  -2  15   7         67.19         76.90         2.28 o
  -1  15   7         28.16         25.82         2.11 o
   0  15   7         12.46         12.64         1.05 o
   1  15   7         28.16         25.95         2.02 o
   2  15   7         67.52         75.12         2.82 o
   3  15   7        296.08        310.63         6.04 o
   4  15   7         48.24         51.51         2.11 o
  -3  16   7         56.62         56.62         2.90 o
  -2  16   7         17.37         14.68         1.29 o
  -1  16   7         38.83         36.51         2.17 o
   0  16   7         46.51         45.16         1.96 o
   1  16   7         39.50         37.30         2.16 o
   2  16   7         17.43         17.54         1.65 o
   3  16   7         56.01         59.11         2.38 o
  -2  17   7          0.73          2.76         2.20 o
  -1  17   7         51.28         53.56         3.27 o
   0  17   7          0.40          0.06         1.39 o
   1  17   7         50.66         59.18         4.23 o
   2  17   7          0.74          2.14         1.60 o
   0   0   8       4746.00       4725.23       163.03 o
   1   0   8        146.68        199.53         2.14 o
   2   0   8        322.09        376.49         3.83 o
   3   0   8          5.88         18.39         0.62 o
   4   0   8         14.41         16.67         0.61 o
   5   0   8        118.04        137.90         2.61 o
   6   0   8         75.65         82.21         2.24 o
   7   0   8         11.84          9.56         1.61 o
  -7   1   8          8.15         12.58         1.34 o
  -6   1   8         40.99         42.39         1.64 o
  -5   1   8         42.69         45.51         1.61 o
  -4   1   8         90.87         94.53         1.43 o
  -3   1   8        425.84        414.87         4.28 o
  -2   1   8         24.41         28.07         0.55 o
  -1   1   8       1216.72       1318.44        13.77 o
   0   1   8       1253.51       1376.75        15.22 o
   1   1   8       1221.92       1289.46        13.17 o
   2   1   8         23.98         28.09         0.56 o
   3   1   8        427.98        415.24         4.26 o
   4   1   8         89.97         92.27         1.77 o
   5   1   8         41.99         42.91         1.30 o
   6   1   8         40.99         40.06         1.52 o
   7   1   8          7.90          9.85         1.40 o
  -7   2   8         54.77         52.95         2.26 o
  -6   2   8        341.43        318.55         5.21 o
  -5   2   8        141.34        139.40         2.93 o
  -4   2   8        189.17        181.22         2.49 o
  -3   2   8        388.16        416.61         4.31 o
  -2   2   8        172.42        181.33         1.95 o
  -1   2   8       1177.93       1252.54        12.71 o
   0   2   8        162.55        203.18         2.23 o
   1   2   8       1179.51       1259.84        11.78 o
   2   2   8        170.94        178.45         2.28 o
   3   2   8        387.68        419.54         4.52 o
   4   2   8        189.99        182.55         2.76 o
   5   2   8        141.75        135.94         2.27 o
   6   2   8        341.86        321.01         6.15 o
   7   2   8         55.24         57.56         2.33 o
  -7   3   8         24.91         24.04         2.17 o
  -6   3   8         35.42         33.31         1.64 o
  -5   3   8        456.94        429.01         5.63 o
  -4   3   8        334.28        325.37         4.58 o
  -3   3   8        142.48        132.94         1.83 o
  -2   3   8        143.27        168.81         2.01 o
  -1   3   8        666.29        712.98         6.80 o
   0   3   8       4043.85       3924.42        51.07 o
   1   3   8        664.21        700.15         7.82 o
   2   3   8        142.02        165.39         2.05 o
   3   3   8        140.11        130.78         2.02 o
   4   3   8        339.00        331.67         4.52 o
   5   3   8        457.77        434.82         5.38 o
   6   3   8         34.50         34.96         1.63 o
   7   3   8         25.13         24.93         2.59 o
  -7   4   8          1.96          1.05         1.13 o
  -6   4   8         23.44         24.89         1.49 o
  -5   4   8        305.62        293.22         4.32 o
  -4   4   8         58.06         61.34         1.35 o
  -3   4   8        435.34        397.42         4.39 o
  -2   4   8         65.15         72.81         1.18 o
  -1   4   8        163.35        172.83         2.18 o
   0   4   8        559.60        584.24         7.11 o
   1   4   8        165.25        183.82         2.12 o
   2   4   8         64.48         73.36         1.08 o
   3   4   8        433.93        397.83         4.69 o
   4   4   8         58.60         60.61         1.47 o
   5   4   8        306.69        297.23         3.95 o
   6   4   8         23.21         25.90         1.27 o
   7   4   8          1.97          0.24         1.21 o
  -7   5   8          8.38          8.28         1.40 o
  -6   5   8         82.55         87.28         2.51 o
  -5   5   8         52.41         55.99         1.58 o
  -4   5   8         24.26         20.94         0.98 o
  -3   5   8          7.76          8.89         0.71 o
  -2   5   8        562.73        583.74         5.88 o
  -1   5   8        960.44        987.95         9.04 o
   0   5   8        356.21        333.59         3.64 o
   1   5   8        956.10        961.53         9.66 o
   2   5   8        566.01        588.15         6.28 o
   3   5   8          7.55          8.82         0.54 o
   4   5   8         24.87         23.76         0.89 o
   5   5   8         52.18         54.22         1.41 o
   6   5   8         81.27         83.48         2.02 o
   7   5   8          8.56         10.18         1.77 o
  -7   6   8         37.90         32.83         2.12 o
  -6   6   8         32.60         38.42         2.18 o
  -5   6   8          5.62          7.30         0.76 o
  -4   6   8        459.89        438.45         5.66 o
  -3   6   8         50.01         50.72         1.17 o
  -2   6   8        455.40        445.58         5.44 o
  -1   6   8       1149.53       1172.87        11.56 o
   0   6   8         52.01         62.64         0.99 o
   1   6   8       1147.02       1152.53        11.06 o
   2   6   8        455.49        427.25         6.62 o
   3   6   8         49.59         49.24         1.40 o
   4   6   8        457.19        426.45         5.60 o
   5   6   8          5.79          7.49         0.74 o
   6   6   8         32.78         36.18         1.58 o
   7   6   8         37.53         34.35         2.22 o
  -7   7   8         16.23         15.82         2.32 o
  -6   7   8         12.81         12.60         1.08 o
  -5   7   8         10.55          7.40         0.80 o
  -4   7   8        218.48        205.19         3.34 o
  -3   7   8        258.28        255.78         3.46 o
  -2   7   8        254.75        266.79         3.14 o
  -1   7   8        326.80        337.73         3.68 o
   0   7   8         93.78         77.18         1.14 o
   1   7   8        325.70        326.62         3.53 o
   2   7   8        255.52        265.35         3.96 o
   3   7   8        259.28        260.65         3.65 o
   4   7   8        217.53        206.79         3.37 o
   5   7   8         10.36          9.36         0.79 o
   6   7   8         12.84         11.84         1.01 o
   7   7   8         16.19         18.49         1.90 o
  -7   8   8         66.43         67.02         3.76 o
  -6   8   8         42.42         46.23         1.75 o
  -5   8   8         19.26         20.96         1.10 o
  -4   8   8        195.84        199.31         3.16 o
  -3   8   8        381.24        393.62         4.93 o
  -2   8   8         57.75         54.09         1.15 o
  -1   8   8        250.12        266.61         3.16 o
   0   8   8        530.73        528.72         5.64 o
   1   8   8        247.80        261.05         3.35 o
   2   8   8         57.41         53.29         1.00 o
   3   8   8        382.93        399.58         5.23 o
   4   8   8        196.03        190.41         3.95 o
   5   8   8         19.62         22.30         1.50 o
   6   8   8         42.76         44.98         1.61 o
   7   8   8         66.03         60.63         5.48 o
  -6   9   8         22.44         24.27         1.45 o
  -5   9   8         21.25         25.14         1.19 o
  -4   9   8         71.69         65.24         1.48 o
  -3   9   8        183.14        179.05         2.59 o
  -2   9   8        873.10        866.53         9.65 o
  -1   9   8        250.03        265.46         3.05 o
   0   9   8        180.33        207.19         2.50 o
   1   9   8        250.29        267.43         3.17 o
   2   9   8        870.86        851.72         9.27 o
   3   9   8        182.01        177.27         2.79 o
   4   9   8         71.12         65.31         1.64 o
   5   9   8         21.25         24.01         1.10 o
   6   9   8         22.72         21.95         1.19 o
  -6  10   8          6.26          7.14         1.10 o
  -5  10   8         33.48         32.81         1.36 o
  -4  10   8         14.54         17.98         0.91 o
  -3  10   8         30.01         23.51         1.03 o
  -2  10   8         93.58         90.43         1.62 o
  -1  10   8         74.33         75.34         1.41 o
   0  10   8          1.78          2.70         0.37 o
   1  10   8         73.21         74.76         1.34 o
   2  10   8         92.52         90.61         1.65 o
   3  10   8         29.06         22.57         1.03 o
   4  10   8         15.21         18.97         1.21 o
   5  10   8         33.66         33.20         1.59 o
   6  10   8          6.06          6.64         0.96 o
  -6  11   8          6.81          7.79         2.03 o
  -5  11   8          3.17          1.76         0.85 o
  -4  11   8         30.60         27.05         1.06 o
  -3  11   8        143.71        159.96         2.97 o
  -2  11   8         37.84         35.32         1.51 o
  -1  11   8         32.78         25.71         0.89 o
   0  11   8        115.53        124.17         2.07 o
   1  11   8         32.16         24.00         0.82 o
   2  11   8         38.10         35.90         1.05 o
   3  11   8        143.94        161.02         3.16 o
   4  11   8         30.67         28.62         1.27 o
   5  11   8          3.12          2.87         0.70 o
   6  11   8          7.08          7.93         1.37 o
  -5  12   8         27.72         25.43         1.99 o
  -4  12   8          4.14          3.75         0.93 o
  -3  12   8        169.08        165.38         3.02 o
  -2  12   8         85.20         85.02         2.08 o
  -1  12   8        149.71        140.17         2.73 o
   0  12   8         28.43         25.01         1.25 o
   1  12   8        148.96        137.01         2.61 o
   2  12   8         85.70         86.48         2.08 o
   3  12   8        169.53        169.03         3.14 o
   4  12   8          4.22          4.42         1.02 o
   5  12   8         27.16         26.74         1.47 o
  -5  13   8        119.75        126.92         6.70 o
  -4  13   8         48.62         49.02         1.84 o
  -3  13   8          2.18          2.28         0.76 o
  -2  13   8        229.08        220.23         3.63 o
  -1  13   8         39.97         42.55         1.40 o
   0  13   8         43.61         44.76         1.45 o
   1  13   8         39.71         42.45         1.35 o
   2  13   8        226.75        216.81         3.72 o
   3  13   8          2.10          1.36         0.73 o
   4  13   8         48.09         50.23         1.95 o
   5  13   8        119.92        120.67         3.88 o
  -4  14   8         79.67         79.70         2.65 o
  -3  14   8        131.86        119.92         2.84 o
  -2  14   8         16.21         14.22         1.40 o
  -1  14   8         62.13         65.04         1.62 o
   0  14   8          0.22          0.45         0.57 o
   1  14   8         60.69         65.20         1.78 o
   2  14   8         15.86         14.26         1.10 o
   3  14   8        133.41        127.29         3.00 o
   4  14   8         80.42         85.80         2.89 o
  -4  15   8         14.17         13.70         1.70 o
  -3  15   8        183.97        202.66         6.84 o
  -2  15   8        112.74        122.05         4.09 o
  -1  15   8         84.71         87.70         3.06 o
   0  15   8         33.52         30.79         1.43 o
   1  15   8         85.24         87.30         2.43 o
   2  15   8        112.97        122.62         2.84 o
   3  15   8        184.53        202.57         5.30 o
   4  15   8         14.50         14.22         2.19 o
  -3  16   8          7.90          6.98         1.25 o
  -2  16   8        124.13        155.96         7.56 o
  -1  16   8         33.33         37.91         1.92 o
   0  16   8         41.53         36.56         2.27 o
   1  16   8         33.36         35.55         1.92 o
   2  16   8        123.07        129.09         4.00 o
   3  16   8          8.42          7.69         1.39 o
  -2  17   8         71.46         70.89         3.40 o
  -1  17   8          2.68          1.79         1.29 o
   0  17   8         36.97         27.77         2.61 o
   1  17   8          2.73          2.41         1.59 o
   2  17   8         71.67         77.33         7.59 o
   1   0   9        116.17        105.72         1.83 o
   2   0   9        227.63        244.07         2.72 o
   3   0   9          0.26          0.99         0.27 o
   4   0   9          1.59          0.83         0.36 o
   5   0   9         34.72         29.38         1.25 o
   6   0   9          0.02          0.51         0.79 o
   7   0   9         25.67         36.81         1.90 o
  -7   1   9         13.61         11.48         1.81 o
  -6   1   9         53.32         55.42         1.90 o
  -5   1   9        209.37        198.22         3.89 o
  -4   1   9        244.38        235.31         3.23 o
  -3   1   9        112.10        128.23         1.95 o
  -2   1   9        813.11        802.25         7.78 o
  -1   1   9        465.88        515.36         5.07 o
   0   1   9        190.54        181.14         2.13 o
   1   1   9        469.57        523.43         5.29 o
   2   1   9        813.48        808.22         8.39 o
   3   1   9        112.16        129.41         1.84 o
   4   1   9        247.26        241.77         3.48 o
   5   1   9        210.62        191.54         3.19 o
   6   1   9         53.28         58.68         2.09 o
   7   1   9         13.34         12.58         1.82 o
  -7   2   9         31.62         35.02         1.86 o
  -6   2   9        200.61        191.44         3.98 o
  -5   2   9         60.52         60.50         1.85 o
  -4   2   9        457.64        433.85         6.24 o
  -3   2   9         80.23         80.71         1.31 o
  -2   2   9        129.02        121.83         1.42 o
  -1   2   9         91.57        100.23         1.27 o
   0   2   9         77.68        100.30         1.45 o
   1   2   9         90.75        103.34         1.30 o
   2   2   9        128.91        122.84         1.62 o
   3   2   9         81.93         84.33         1.38 o
   4   2   9        458.19        436.66         5.37 o
   5   2   9         60.93         54.59         1.48 o
   6   2   9        200.70        196.06         3.74 o
   7   2   9         31.15         32.36         1.98 o
  -7   3   9         51.78         53.89         3.24 o
  -6   3   9        126.71        130.91         3.22 o
  -5   3   9         54.51         56.99         1.74 o
  -4   3   9         61.39         55.65         1.39 o
  -3   3   9        255.92        253.53         3.09 o
  -2   3   9        119.85        112.91         1.47 o
  -1   3   9        416.96        469.04         5.20 o
   0   3   9        142.04        182.62         1.99 o
   1   3   9        420.15        471.36         4.83 o
   2   3   9        119.86        112.68         1.55 o
   3   3   9        255.24        250.71         3.20 o
   4   3   9         59.45         55.04         1.47 o
   5   3   9         53.45         58.17         1.64 o
   6   3   9        124.79        128.51         2.85 o
   7   3   9         51.81         52.75         2.66 o
  -7   4   9        149.95        156.62         5.62 o
  -6   4   9         22.06         18.24         1.40 o
  -5   4   9        698.69        673.45         8.31 o
  -4   4   9        220.46        213.38         3.33 o
  -3   4   9         22.96         23.26         0.75 o
  -2   4   9         58.16         49.87         1.02 o
  -1   4   9        474.17        477.63         5.61 o
   0   4   9        643.67        694.89         6.73 o
   1   4   9        471.98        474.28         4.89 o
   2   4   9         58.95         50.40         0.89 o
   3   4   9         23.09         22.63         0.76 o
   4   4   9        220.35        217.01         3.33 o
   5   4   9        694.63        674.52         7.97 o
   6   4   9         21.95         21.79         1.26 o
   7   4   9        150.55        169.29         9.22 o
  -7   5   9         36.40         41.85         3.61 o
  -6   5   9          4.60          3.14         1.10 o
  -5   5   9        143.60        141.66         2.85 o
  -4   5   9        766.24        741.32         9.56 o
  -3   5   9         19.30         21.58         0.71 o
  -2   5   9         19.70         23.46         0.68 o
  -1   5   9        883.24        860.65         8.03 o
   0   5   9          1.38          3.31         0.32 o
   1   5   9        885.52        851.75         9.79 o
   2   5   9         19.44         23.66         0.77 o
   3   5   9         19.29         21.92         0.82 o
   4   5   9        761.45        744.94         9.37 o
   5   5   9        141.31        140.86         2.49 o
   6   5   9          4.65          2.61         1.02 o
   7   5   9         36.55         41.35         2.95 o
  -7   6   9         20.21         23.01         2.10 o
  -6   6   9          3.26          2.07         1.02 o
  -5   6   9         10.78          9.46         0.91 o
  -4   6   9         20.38         16.63         0.94 o
  -3   6   9        312.37        315.84         4.05 o
  -2   6   9        261.96        250.39         3.32 o
  -1   6   9        485.72        490.33         5.18 o
   0   6   9        167.56        162.90         2.54 o
   1   6   9        484.59        482.14         4.90 o
   2   6   9        257.65        247.76         3.28 o
   3   6   9        312.55        311.35         4.14 o
   4   6   9         20.28         15.95         1.00 o
   5   6   9         10.40          8.80         0.90 o
   6   6   9          3.26          1.62         0.83 o
   7   6   9         19.92         27.53         3.16 o
  -7   7   9         62.32         75.04         2.86 o
  -6   7   9          7.13          7.16         1.08 o
  -5   7   9         10.45         11.01         0.91 o
  -4   7   9        291.57        303.10         4.62 o
  -3   7   9        137.18        138.49         2.22 o
  -2   7   9         84.90         90.86         1.46 o
  -1   7   9        179.16        173.80         2.31 o
   0   7   9          0.95          0.86         0.28 o
   1   7   9        179.16        178.01         2.30 o
   2   7   9         84.77         88.69         1.65 o
   3   7   9        138.01        138.73         2.43 o
   4   7   9        292.28        304.63         5.35 o
   5   7   9         10.22          8.42         0.90 o
   6   7   9          6.91          5.50         0.91 o
   7   7   9         62.44         68.64         2.79 o
  -6   8   9          2.62          2.90         0.99 o
  -5   8   9         44.19         39.04         1.37 o
  -4   8   9        143.62        149.12         2.51 o
  -3   8   9        242.28        229.54         3.09 o
  -2   8   9        543.72        549.65         6.53 o
  -1   8   9        483.57        472.36         5.30 o
   0   8   9          4.90          5.79         0.41 o
   1   8   9        482.17        465.65         4.86 o
   2   8   9        545.86        545.45         6.11 o
   3   8   9        242.66        224.79         3.32 o
   4   8   9        142.15        143.19         2.84 o
   5   8   9         44.54         41.00         1.41 o
   6   8   9          2.66          2.62         0.76 o
  -6   9   9          2.42          1.68         1.08 o
  -5   9   9         89.38         94.00         2.23 o
  -4   9   9          8.67         10.48         0.74 o
  -3   9   9        419.93        413.31         5.39 o
  -2   9   9        164.34        166.50         2.48 o
  -1   9   9        153.38        149.76         1.97 o
   0   9   9         12.67         14.80         0.63 o
   1   9   9        154.74        149.45         2.06 o
   2   9   9        163.56        168.68         2.59 o
   3   9   9        418.76        413.64         5.92 o
   4   9   9          8.43          9.28         0.77 o
   5   9   9         88.68         92.08         2.16 o
   6   9   9          2.43          2.32         0.85 o
  -6  10   9         17.29         14.39         1.55 o
  -5  10   9          2.96          3.25         0.73 o
  -4  10   9        136.15        124.95         2.15 o
  -3  10   9        120.42        120.76         2.40 o
  -2  10   9         14.26         11.78         0.67 o
  -1  10   9         37.43         31.57         0.95 o
   0  10   9         65.79         58.51         1.25 o
   1  10   9         37.60         31.62         1.14 o
   2  10   9         13.95         11.60         0.71 o
   3  10   9        120.17        117.97         2.29 o
   4  10   9        136.57        125.32         2.43 o
   5  10   9          2.95          2.86         0.68 o
   6  10   9         16.81         13.61         1.07 o
  -6  11   9         52.91         56.67         9.15 o
  -5  11   9         53.97         58.21         2.75 o
  -4  11   9        178.89        195.11         3.53 o
  -3  11   9        165.58        159.79         2.71 o
  -2  11   9         40.07         36.26         1.17 o
  -1  11   9         17.75         18.83         1.37 o
   0  11   9         80.65         82.55         1.60 o
   1  11   9         17.91         17.91         0.81 o
   2  11   9         39.32         36.37         1.13 o
   3  11   9        165.69        160.12         2.78 o
   4  11   9        179.43        198.30         3.46 o
   5  11   9         54.17         55.10         2.25 o
   6  11   9         52.97         52.42         3.90 o
  -5  12   9         17.45         15.36         1.63 o
  -4  12   9         60.90         59.67         1.92 o
  -3  12   9          8.58         10.02         0.87 o
  -2  12   9         24.53         24.10         1.27 o
  -1  12   9         15.66         12.31         0.82 o
   0  12   9        135.95        119.75         2.05 o
   1  12   9         15.62         13.21         1.15 o
   2  12   9         24.09         25.34         1.24 o
   3  12   9          8.60          9.56         0.91 o
   4  12   9         61.27         63.27         1.78 o
   5  12   9         17.26         15.22         1.33 o
  -5  13   9          2.86          2.96         1.79 o
  -4  13   9         33.92         35.64         1.75 o
  -3  13   9         16.96         15.67         1.27 o
  -2  13   9         70.60         73.23         2.23 o
  -1  13   9        106.57        104.40         2.60 o
   0  13   9         23.68         20.57         0.98 o
   1  13   9        106.37        107.58         2.17 o
   2  13   9         71.31         74.80         1.93 o
   3  13   9         17.04         18.14         1.42 o
   4  13   9         34.23         34.76         1.85 o
   5  13   9          2.81          2.04         1.61 o
  -4  14   9          0.19          1.13         1.10 o
  -3  14   9         33.07         33.66         2.09 o
  -2  14   9         39.17         38.51         1.65 o
  -1  14   9         29.31         28.58         1.31 o
   0  14   9         14.05         13.86         0.91 o
   1  14   9         29.10         27.11         1.29 o
   2  14   9         39.34         36.96         1.73 o
   3  14   9         32.76         33.15         2.22 o
   4  14   9          0.21          0.86         0.89 o
  -3  15   9         47.12         52.29         3.57 o
  -2  15   9        219.92        241.53         7.54 o
  -1  15   9          5.78          5.56         0.97 o
   0  15   9         13.38         10.89         1.06 o
   1  15   9          6.11          5.31         0.89 o
   2  15   9        221.69        241.55         4.46 o
   3  15   9         47.03         49.32         4.84 o
  -3  16   9          3.91         -1.23         4.90 o
  -2  16   9          4.15          5.14         1.16 o
  -1  16   9         19.60         20.83         2.54 o
   0  16   9         14.90         14.87         1.42 o
   1  16   9         20.00         20.60         1.54 o
   2  16   9          4.14          4.46         1.30 o
   3  16   9          3.69          1.86         1.21 o
  -1  17   9        113.25        117.35         5.78 o
   0  17   9          5.42          8.00         2.01 o
   1  17   9        112.76        121.67         6.90 o
   0   0  10       1549.01       1605.56        25.20 o
   1   0  10       1102.12       1146.06        10.49 o
   2   0  10        670.02        695.88         7.35 o
   3   0  10        361.68        322.70         3.89 o
   4   0  10         59.82         59.36         1.33 o
   5   0  10         77.00         72.78         2.71 o
   6   0  10        115.16        116.32         3.12 o
   7   0  10          1.15          2.35         1.25 o
  -7   1  10          2.87          1.41         1.03 o
  -6   1  10         23.04         23.86         1.59 o
  -5   1  10         26.32         20.92         2.26 o
  -4   1  10        322.86        292.16         4.64 o
  -3   1  10        156.72        146.10         2.02 o
  -2   1  10         35.70         42.34         0.74 o
  -1   1  10        412.37        383.84         3.77 o
   0   1  10       1903.51       2060.99        19.93 o
   1   1  10        415.70        389.77         4.06 o
   2   1  10         35.96         43.05         0.88 o
   3   1  10        155.57        146.44         2.26 o
   4   1  10        323.39        295.41         4.37 o
   5   1  10         26.25         22.56         1.27 o
   6   1  10         23.22         25.58         1.78 o
   7   1  10          2.89          1.29         1.21 o
  -7   2  10          7.46         11.42         2.07 o
  -6   2  10        117.18        119.04         2.99 o
  -5   2  10         24.86         28.56         1.99 o
  -4   2  10        219.49        199.68         3.13 o
  -3   2  10        242.86        239.30         2.89 o
  -2   2  10        117.51        105.90         1.36 o
  -1   2  10        466.57        496.09         4.59 o
   0   2  10         68.24         86.49         1.17 o
   1   2  10        465.61        488.36         4.89 o
   2   2  10        118.00        108.76         1.49 o
   3   2  10        243.71        241.70         3.44 o
   4   2  10        218.61        203.79         3.77 o
   5   2  10         24.57         24.92         1.33 o
   6   2  10        117.93        126.43         3.02 o
   7   2  10          7.42          9.15         1.71 o
  -7   3  10         13.04          5.69         1.70 o
  -6   3  10         55.96         51.28         2.03 o
  -5   3  10        381.11        375.53         6.22 o
  -4   3  10         75.12         76.42         1.59 o
  -3   3  10        378.48        393.22         4.34 o
  -2   3  10        231.48        228.49         2.76 o
  -1   3  10        150.88        150.92         1.77 o
   0   3  10       1471.87       1512.85        16.04 o
   1   3  10        150.33        150.48         1.79 o
   2   3  10        233.59        229.28         2.75 o
   3   3  10        378.87        384.61         5.10 o
   4   3  10         75.60         75.72         2.00 o
   5   3  10        382.52        380.02         6.30 o
   6   3  10         55.63         53.90         2.36 o
   7   3  10         13.18          9.84         2.57 o
  -7   4  10         40.38         41.73         2.83 o
  -6   4  10        122.54        126.92         3.32 o
  -5   4  10        165.38        146.65         2.71 o
  -4   4  10        204.24        199.45         3.02 o
  -3   4  10        711.07        700.22         7.31 o
  -2   4  10        752.76        755.75         8.81 o
  -1   4  10        195.71        202.84         2.68 o
   0   4  10       1572.08       1606.27        15.10 o
   1   4  10        196.42        200.49         2.25 o
   2   4  10        751.63        754.69         8.01 o
   3   4  10        714.41        692.80         8.70 o
   4   4  10        205.86        195.17         3.31 o
   5   4  10        165.65        147.78         2.58 o
   6   4  10        121.69        126.47         5.14 o
   7   4  10         40.28         41.23         2.65 o
  -7   5  10          3.29          4.95         1.38 o
  -6   5  10         84.69         81.89         2.72 o
  -5   5  10          9.08         10.87         0.88 o
  -4   5  10        240.77        222.82         3.54 o
  -3   5  10        333.94        331.98         4.04 o
  -2   5  10        457.26        466.64         5.47 o
  -1   5  10        590.06        597.29         5.98 o
   0   5  10        157.82        155.98         2.08 o
   1   5  10        590.71        603.71         6.69 o
   2   5  10        461.64        473.61         5.46 o
   3   5  10        335.08        326.48         5.74 o
   4   5  10        240.89        221.75         3.99 o
   5   5  10          8.80         10.28         0.92 o
   6   5  10         84.48         78.19         3.22 o
   7   5  10          3.44          5.94         1.50 o
  -7   6  10         63.63         65.53         3.67 o
  -6   6  10         43.18         41.88         1.92 o
  -5   6  10          2.37          2.84         0.69 o
  -4   6  10          8.93          9.79         0.81 o
  -3   6  10        157.94        146.79         2.58 o
  -2   6  10        198.96        185.27         2.93 o
  -1   6  10         47.93         50.48         1.09 o
   0   6  10        805.08        802.76         8.50 o
   1   6  10         46.92         48.80         1.03 o
   2   6  10        198.59        181.73         2.60 o
   3   6  10        158.14        145.48         2.41 o
   4   6  10          8.91          9.73         0.88 o
   5   6  10          2.58          2.47         0.73 o
   6   6  10         43.25         44.58         1.84 o
   7   6  10         63.73         61.93         3.14 o
  -6   7  10         28.27         29.75         1.76 o
  -5   7  10         39.84         43.95         1.50 o
  -4   7  10        236.25        230.91         3.80 o
  -3   7  10         17.09         16.16         0.79 o
  -2   7  10         19.86         20.53         0.74 o
  -1   7  10        563.71        564.37         6.24 o
   0   7  10          2.03          2.26         0.36 o
   1   7  10        563.98        564.59         6.74 o
   2   7  10         19.96         19.99         0.76 o
   3   7  10         16.64         16.11         1.14 o
   4   7  10        237.69        233.03         3.89 o
   5   7  10         39.74         41.98         1.66 o
   6   7  10         28.59         28.74         1.61 o
  -6   8  10         18.82         18.74         1.75 o
  -5   8  10         74.70         75.69         1.87 o
  -4   8  10        106.34        105.09         2.25 o
  -3   8  10         46.00         47.88         1.23 o
  -2   8  10        236.70        208.51         3.86 o
  -1   8  10          8.53         10.50         0.53 o
   0   8  10        446.06        440.84         5.31 o
   1   8  10          8.89          9.93         0.56 o
   2   8  10        235.03        212.97         2.91 o
   3   8  10         45.99         46.61         1.25 o
   4   8  10        105.13        100.25         2.48 o
   5   8  10         74.26         79.72         2.19 o
   6   8  10         18.77         17.32         1.31 o
  -6   9  10         98.47        101.81         5.14 o
  -5   9  10         22.27         21.69         1.35 o
  -4   9  10         41.42         41.66         1.34 o
  -3   9  10         33.64         43.31         1.28 o
  -2   9  10        534.21        537.31         6.17 o
  -1   9  10        240.07        223.46         2.81 o
   0   9  10         69.46         59.42         1.18 o
   1   9  10        238.51        216.16         2.96 o
   2   9  10        535.37        542.87         6.76 o
   3   9  10         33.95         41.04         1.39 o
   4   9  10         41.32         40.11         1.40 o
   5   9  10         22.15         19.27         1.15 o
   6   9  10         97.48        103.12         3.27 o
  -6  10  10         46.66         47.21         4.44 o
  -5  10  10          2.02          2.10         0.80 o
  -4  10  10          0.81          1.25         0.63 o
  -3  10  10         63.67         47.31         1.31 o
  -2  10  10         12.11         17.82         1.11 o
  -1  10  10         80.68         80.92         1.57 o
   0  10  10          8.66         11.34         0.61 o
   1  10  10         80.72         78.05         1.52 o
   2  10  10         11.84         15.45         0.83 o
   3  10  10         62.54         47.23         1.45 o
   4  10  10          0.86          0.94         0.60 o
   5  10  10          2.00          2.98         0.74 o
   6  10  10         47.62         47.33         2.81 o
  -5  11  10         16.38         18.57         1.35 o
  -4  11  10          4.69          2.72         1.23 o
  -3  11  10        108.75        105.05         2.12 o
  -2  11  10         37.39         33.04         1.42 o
  -1  11  10        284.73        281.10         5.14 o
   0  11  10        314.87        299.90         4.13 o
   1  11  10        285.41        283.59         3.95 o
   2  11  10         37.50         34.13         1.20 o
   3  11  10        110.02        110.38         2.21 o
   4  11  10          4.61          3.44         0.87 o
   5  11  10         16.91         14.37         1.01 o
  -5  12  10          8.72          7.30         1.37 o
  -4  12  10         55.20         52.49         2.01 o
  -3  12  10         67.05         68.49         2.04 o
  -2  12  10         13.31         13.95         0.93 o
  -1  12  10         14.50         17.00         0.99 o
   0  12  10         31.33         37.88         1.33 o
   1  12  10         14.63         16.25         0.96 o
   2  12  10         13.39         12.00         0.86 o
   3  12  10         66.49         70.28         1.93 o
   4  12  10         54.57         50.71         1.87 o
   5  12  10          8.97          9.87         1.12 o
  -4  13  10          0.87          2.42         0.99 o
  -3  13  10         92.78         94.69         3.94 o
  -2  13  10        140.34        149.58         4.26 o
  -1  13  10          6.78          6.36         0.75 o
   0  13  10          5.80          6.98         0.72 o
   1  13  10          6.58          5.68         0.72 o
   2  13  10        138.99        149.35         2.94 o
   3  13  10         93.86         99.79         2.38 o
   4  13  10          0.75          0.74         0.91 o
  -4  14  10         68.90         67.18         4.71 o
  -3  14  10        277.53        288.26         8.26 o
  -2  14  10         49.31         51.58         2.05 o
  -1  14  10         12.14         11.42         1.17 o
   0  14  10         27.79         21.76         1.33 o
   1  14  10         12.01         13.01         1.36 o
   2  14  10         49.26         53.30         2.78 o
   3  14  10        277.57        280.14         6.75 o
   4  14  10         68.42         62.23         2.35 o
  -3  15  10         98.18         98.51         4.67 o
  -2  15  10         93.87         95.56         2.72 o
  -1  15  10         16.10         14.90         1.28 o
   0  15  10          2.23          2.40         0.92 o
   1  15  10         16.00         18.40         1.38 o
   2  15  10         92.86         88.72         2.57 o
   3  15  10         98.45        101.45         3.32 o
  -2  16  10         11.92         10.54         1.71 o
  -1  16  10         39.97         40.54         2.44 o
   0  16  10         41.18         46.08         2.20 o
   1  16  10         40.10         42.00         4.11 o
   2  16  10         11.94          7.64         1.75 o
   0  17  10         12.35         10.47         1.89 o
   1   0  11        663.86        721.80         7.03 o
   2   0  11         37.90         45.65         0.83 o
   3   0  11        361.08        324.90         3.81 o
   4   0  11         88.59         72.72         1.69 o
   5   0  11          4.57          4.11         0.83 o
   6   0  11         14.21         12.55         1.67 o
   7   0  11         24.26         21.40         1.84 o
  -7   1  11          2.38          2.40         1.78 o
  -6   1  11         30.88         29.59         2.07 o
  -5   1  11        200.46        185.83         3.89 o
  -4   1  11        479.64        475.56         8.60 o
  -3   1  11          0.02          1.43         0.35 o
  -2   1  11        126.99        119.70         1.58 o
  -1   1  11        302.87        297.72         3.11 o
   0   1  11         12.14         11.41         0.43 o
   1   1  11        302.26        294.53         3.03 o
   2   1  11        127.97        121.07         1.70 o
   3   1  11          0.02          1.74         0.39 o
   4   1  11        478.68        468.41         7.02 o
   5   1  11        200.10        187.42         3.92 o
   6   1  11         31.71         32.95         2.66 o
   7   1  11          2.44          2.01         1.22 o
  -7   2  11         21.45         15.54         2.10 o
  -6   2  11         50.96         55.28         2.31 o
  -5   2  11        160.41        143.13         3.22 o
  -4   2  11        273.46        266.80         3.74 o
  -3   2  11        178.45        168.75         2.45 o
  -2   2  11        540.46        530.00         5.18 o
  -1   2  11         22.83         23.07         0.57 o
   0   2  11          2.57          5.03         0.33 o
   1   2  11         22.13         22.81         0.59 o
   2   2  11        539.20        535.08         6.42 o
   3   2  11        179.34        170.21         2.53 o
   4   2  11        273.46        264.01         4.40 o
   5   2  11        162.20        144.82         3.87 o
   6   2  11         50.82         54.90         3.02 o
   7   2  11         21.22         21.67         3.61 o
  -7   3  11          8.99          9.20         1.51 o
  -6   3  11         14.24         10.61         1.24 o
  -5   3  11        214.19        198.59         3.68 o
  -4   3  11        381.22        350.09         4.51 o
  -3   3  11        171.42        150.75         2.49 o
  -2   3  11        378.26        382.64         4.36 o
  -1   3  11        377.52        375.72         4.07 o
   0   3  11        951.60        946.07         9.81 o
   1   3  11        380.86        381.77         4.06 o
   2   3  11        379.80        384.59         4.18 o
   3   3  11        171.75        155.67         2.64 o
   4   3  11        382.50        349.73         5.53 o
   5   3  11        213.38        189.68         3.37 o
   6   3  11         14.80         15.97         1.29 o
   7   3  11          9.00         11.36         2.57 o
  -7   4  11         22.71         22.08         3.76 o
  -6   4  11         92.66         92.94         3.62 o
  -5   4  11          2.44          3.56         0.79 o
  -4   4  11        186.47        175.84         2.70 o
  -3   4  11         90.29         88.92         1.77 o
  -2   4  11         78.90         87.70         1.50 o
  -1   4  11         62.71         61.37         1.19 o
   0   4  11       1301.97       1255.30        14.14 o
   1   4  11         63.18         61.54         1.41 o
   2   4  11         78.57         90.15         1.41 o
   3   4  11         89.85         86.80         2.01 o
   4   4  11        184.73        177.79         3.32 o
   5   4  11          2.27          2.23         0.63 o
   6   4  11         93.96         98.45         4.61 o
   7   4  11         22.89         24.42         3.37 o
  -7   5  11          3.10          3.63         1.42 o
  -6   5  11         17.45         17.80         1.57 o
  -5   5  11         50.69         50.94         1.66 o
  -4   5  11        106.77        107.61         2.21 o
  -3   5  11        588.78        552.09         6.55 o
  -2   5  11        529.77        504.36         5.86 o
  -1   5  11        476.21        464.10         4.98 o
   0   5  11         47.13         42.73         0.93 o
   1   5  11        479.08        466.89         5.15 o
   2   5  11        527.13        499.31         5.58 o
   3   5  11        588.20        551.69         7.11 o
   4   5  11        106.13        110.14         2.38 o
   5   5  11         50.41         48.98         1.60 o
   6   5  11         17.36         20.11         2.56 o
   7   5  11          3.07          3.33         1.66 o
  -6   6  11         22.44         24.07         1.69 o
  -5   6  11         19.12         17.58         1.26 o
  -4   6  11          4.74          5.85         0.74 o
  -3   6  11        300.17        295.31         4.09 o
  -2   6  11        254.33        239.32         3.47 o
  -1   6  11        196.44        189.10         2.87 o
   0   6  11       1014.50       1036.33        10.84 o
   1   6  11        196.99        191.03         2.35 o
   2   6  11        250.76        227.14         3.16 o
   3   6  11        299.29        296.77         4.04 o
   4   6  11          4.41          6.31         0.79 o
   5   6  11         18.98         15.32         1.10 o
   6   6  11         22.13         23.82         2.06 o
  -6   7  11         76.61         79.41         3.01 o
  -5   7  11         10.39         10.78         0.96 o
  -4   7  11        144.97        138.93         3.25 o
  -3   7  11         85.76        100.39         1.83 o
  -2   7  11        329.00        323.32         4.30 o
  -1   7  11        236.92        229.98         3.52 o
   0   7  11          3.44          4.88         0.46 o
   1   7  11        238.17        232.73         2.98 o
   2   7  11        328.19        322.60         3.93 o
   3   7  11         86.14         99.26         2.20 o
   4   7  11        146.28        138.45         3.51 o
   5   7  11         10.91         10.02         1.63 o
   6   7  11         77.38         82.26         3.17 o
  -6   8  11         70.83         80.99         3.86 o
  -5   8  11         13.02         12.37         0.99 o
  -4   8  11        102.18        104.46         2.16 o
  -3   8  11       1058.30        992.88        13.18 o
  -2   8  11        116.95        108.42         1.84 o
  -1   8  11         53.43         52.67         1.25 o
   0   8  11          4.29          7.34         0.52 o
   1   8  11         54.49         49.27         1.12 o
   2   8  11        116.92        106.17         1.76 o
   3   8  11       1061.63        990.17        13.49 o
   4   8  11        101.53        105.45         2.23 o
   5   8  11         13.46         11.80         1.12 o
   6   8  11         70.71         79.85         3.92 o
  -6   9  11          9.56          9.77         1.60 o
  -5   9  11        149.25        153.03         3.17 o
  -4   9  11         32.57         40.57         1.38 o
  -3   9  11        162.94        164.99         2.89 o
  -2   9  11        104.46        116.47         2.15 o
  -1   9  11        419.83        388.93         5.03 o
   0   9  11        191.33        176.35         2.36 o
   1   9  11        419.97        388.84         4.60 o
   2   9  11        105.45        119.85         2.01 o
   3   9  11        162.82        161.77         3.17 o
   4   9  11         32.48         36.39         1.43 o
   5   9  11        148.31        152.46         2.81 o
   6   9  11          9.82         10.10         1.19 o
  -5  10  11         13.23         13.72         1.14 o
  -4  10  11         26.07         20.64         1.28 o
  -3  10  11         47.90         49.11         1.36 o
  -2  10  11        571.99        547.50         7.79 o
  -1  10  11         76.69         83.40         1.77 o
   0  10  11         87.24         70.89         1.45 o
   1  10  11         77.19         83.58         1.65 o
   2  10  11        573.87        554.72         7.40 o
   3  10  11         47.12         47.70         1.46 o
   4  10  11         25.93         22.57         1.36 o
   5  10  11         13.27         12.29         1.00 o
  -5  11  11         32.22         33.16         1.82 o
  -4  11  11          3.25          2.24         0.82 o
  -3  11  11         82.00         90.27         2.12 o
  -2  11  11          5.96          5.40         0.73 o
  -1  11  11        100.26         92.31         2.13 o
   0  11  11          3.52          3.50         0.57 o
   1  11  11         99.45         88.58         1.73 o
   2  11  11          6.11          6.95         0.69 o
   3  11  11         82.46         89.26         2.13 o
   4  11  11          3.08          2.44         0.77 o
   5  11  11         32.28         34.32         1.57 o
  -5  12  11         23.69         24.10         3.38 o
  -4  12  11         37.63         36.42         1.82 o
  -3  12  11          7.46          8.30         1.22 o
  -2  12  11         23.90         21.39         1.50 o
  -1  12  11         19.45         17.35         0.95 o
   0  12  11        271.74        261.20         3.65 o
   1  12  11         19.82         17.25         1.04 o
   2  12  11         23.92         22.37         1.14 o
   3  12  11          7.23          6.30         1.03 o
   4  12  11         37.73         33.59         1.77 o
   5  12  11         24.19         19.36         1.46 o
  -4  13  11          0.93          2.28         1.04 o
  -3  13  11        115.51        119.13         3.82 o
  -2  13  11        109.53        105.18         3.13 o
  -1  13  11          4.16          4.60         0.71 o
   0  13  11         63.48         60.68         1.60 o
   1  13  11          4.01          4.81         0.74 o
   2  13  11        109.60        104.50         2.91 o
   3  13  11        115.74        125.60         3.38 o
   4  13  11          0.93         -0.25         1.10 o
  -4  14  11        107.11         86.39         9.74 o
  -3  14  11         76.30         77.40         5.12 o
  -2  14  11         24.67         26.66         2.10 o
  -1  14  11         77.31         74.00         2.34 o
   0  14  11          0.92          2.35         0.73 o
   1  14  11         77.04         73.57         2.09 o
   2  14  11         24.41         25.43         1.49 o
   3  14  11         76.63         79.90         4.19 o
   4  14  11        107.64         81.81        11.95 o
  -3  15  11          1.53          3.70         1.56 o
  -2  15  11         21.07         17.33         2.18 o
  -1  15  11          6.52          5.62         1.09 o
   0  15  11         19.73         20.98         1.41 o
   1  15  11          6.62          4.91         1.00 o
   2  15  11         21.28         20.82         1.79 o
   3  15  11          1.63          2.41         2.53 o
  -2  16  11          6.83          5.68         2.07 o
  -1  16  11         50.39         51.40         4.22 o
   0  16  11          9.39         10.12         1.56 o
   1  16  11         50.22         51.09         2.85 o
   2  16  11          6.76          4.17         1.64 o
   0   0  12        385.58        429.61         5.44 o
   1   0  12        495.17        519.46         5.65 o
   2   0  12        263.19        261.63         3.17 o
   3   0  12        218.11        206.35         3.04 o
   4   0  12          0.03          2.86         0.62 o
   5   0  12          3.02          4.18         1.02 o
   6   0  12          2.25          3.19         0.99 o
   7   0  12          8.47          7.29         1.48 o
  -7   1  12          8.29          7.60         1.62 o
  -6   1  12         24.42         33.42         1.98 o
  -5   1  12         62.30         56.63         1.93 o
  -4   1  12        142.28        125.85         2.53 o
  -3   1  12        254.01        239.75         3.09 o
  -2   1  12        786.77        784.26         7.74 o
  -1   1  12        155.18        137.05         1.79 o
   0   1  12        168.23        175.35         1.79 o
   1   1  12        154.98        137.58         1.71 o
   2   1  12        785.60        789.00         9.18 o
   3   1  12        252.99        254.46         3.43 o
   4   1  12        141.57        122.20         2.32 o
   5   1  12         62.43         58.71         2.10 o
   6   1  12         24.64         30.29         2.20 o
   7   1  12          8.49          6.74         1.57 o
  -7   2  12         11.97          7.97         1.51 o
  -6   2  12         36.84         38.67         1.96 o
  -5   2  12         65.50         55.91         1.99 o
  -4   2  12        426.28        399.33         6.30 o
  -3   2  12        172.01        157.51         2.96 o
  -2   2  12         46.28         46.70         1.05 o
  -1   2  12         94.59        106.84         1.60 o
   0   2  12          1.63          4.22         0.34 o
   1   2  12         94.17        107.72         1.57 o
   2   2  12         47.02         47.46         1.02 o
   3   2  12        171.72        153.93         2.42 o
   4   2  12        426.26        402.23         6.21 o
   5   2  12         65.01         55.93         1.82 o
   6   2  12         37.72         36.98         1.98 o
   7   2  12         11.83         17.08         2.63 o
  -7   3  12         40.58         41.59         3.80 o
  -6   3  12          6.87          8.26         1.40 o
  -5   3  12         30.40         29.04         1.47 o
  -4   3  12        313.80        320.09         4.42 o
  -3   3  12        920.98        878.55         9.80 o
  -2   3  12         80.21         83.74         1.40 o
  -1   3  12        579.00        591.53         6.69 o
   0   3  12         88.07         82.12         1.25 o
   1   3  12        578.71        593.98         6.45 o
   2   3  12         79.30         83.59         1.45 o
   3   3  12        921.91        859.87        12.17 o
   4   3  12        313.55        324.47         5.88 o
   5   3  12         29.95         28.68         1.32 o
   6   3  12          6.86          6.11         1.17 o
   7   3  12         40.45         43.30         4.27 o
  -7   4  12         36.89         24.91         3.63 o
  -6   4  12         15.85         14.47         1.51 o
  -5   4  12        130.98        116.39         4.16 o
  -4   4  12        408.12        375.52         5.40 o
  -3   4  12        152.80        129.37         2.01 o
  -2   4  12        133.58        141.07         2.13 o
  -1   4  12        178.25        185.75         2.48 o
   0   4  12       1816.90       1830.59        17.92 o
   1   4  12        180.08        183.17         2.48 o
   2   4  12        134.67        139.85         2.02 o
   3   4  12        152.67        131.81         2.45 o
   4   4  12        408.39        399.31         8.58 o
   5   4  12        129.34        119.35         2.53 o
   6   4  12         16.08         13.05         1.41 o
   7   4  12         37.04         16.09         5.21 o
  -6   5  12         27.53         29.30         2.03 o
  -5   5  12        108.91        111.54         2.77 o
  -4   5  12        125.57        121.26         3.39 o
  -3   5  12         64.11         63.28         1.41 o
  -2   5  12        206.17        190.14         3.14 o
  -1   5  12        189.44        205.20         2.54 o
   0   5  12        111.43        123.34         1.85 o
   1   5  12        189.36        198.11         2.47 o
   2   5  12        206.73        190.89         2.76 o
   3   5  12         63.71         60.81         1.56 o
   4   5  12        124.82        119.46         2.45 o
   5   5  12        110.96        111.58         2.52 o
   6   5  12         27.45         31.19         2.44 o
  -6   6  12        161.03        159.59         4.74 o
  -5   6  12         22.67         22.94         2.42 o
  -4   6  12          7.61          7.69         0.82 o
  -3   6  12         47.32         44.09         1.29 o
  -2   6  12        158.25        144.47         2.22 o
  -1   6  12        369.43        339.71         4.70 o
   0   6  12         58.83         51.11         1.15 o
   1   6  12        369.79        347.08         4.01 o
   2   6  12        158.76        147.22         2.14 o
   3   6  12         47.78         43.31         1.35 o
   4   6  12          7.62          6.70         0.94 o
   5   6  12         21.99         20.65         1.41 o
   6   6  12        160.46        169.65         9.13 o
  -6   7  12          3.73          5.48         1.63 o
  -5   7  12        106.32        106.32         3.26 o
  -4   7  12        211.64        196.23         3.56 o
  -3   7  12         58.75         60.20         1.55 o
  -2   7  12         15.12         15.03         0.90 o
  -1   7  12        275.95        261.21         4.00 o
   0   7  12        463.24        461.24         5.52 o
   1   7  12        274.21        256.99         3.41 o
   2   7  12         14.77         16.02         0.75 o
   3   7  12         58.97         61.02         2.06 o
   4   7  12        211.20        189.37         3.74 o
   5   7  12        106.36         98.55         3.94 o
   6   7  12          3.82          3.88         1.21 o
  -6   8  12          6.53          5.58         1.50 o
  -5   8  12         39.48         36.56         1.56 o
  -4   8  12        262.76        267.91         4.83 o
  -3   8  12        241.70        241.04         3.63 o
  -2   8  12         77.77         78.96         1.70 o
  -1   8  12        172.31        167.69         2.60 o
   0   8  12        780.94        747.69         8.51 o
   1   8  12        173.68        167.62         2.59 o
   2   8  12         78.46         80.48         1.62 o
   3   8  12        240.26        248.58         3.49 o
   4   8  12        259.86        257.48         4.36 o
   5   8  12         39.03         36.97         1.83 o
   6   8  12          6.62          6.73         1.22 o
  -6   9  12          7.18          7.64         2.34 o
  -5   9  12         18.76         17.78         1.29 o
  -4   9  12          5.54          5.65         0.80 o
  -3   9  12        130.82        126.61         2.42 o
  -2   9  12        365.49        363.87         6.31 o
  -1   9  12        192.01        183.21         2.87 o
   0   9  12        242.63        240.87         3.05 o
   1   9  12        190.14        176.88         2.56 o
   2   9  12        363.62        355.58         4.59 o
   3   9  12        130.73        128.63         2.49 o
   4   9  12          5.30          5.17         0.84 o
   5   9  12         18.62         14.07         1.19 o
   6   9  12          7.18          6.80         2.18 o
  -5  10  12          3.49          3.92         1.29 o
  -4  10  12         29.67         30.03         1.54 o
  -3  10  12         77.97         78.41         1.82 o
  -2  10  12        102.49        106.58         2.21 o
  -1  10  12         66.23         73.68         1.88 o
   0  10  12        155.66        145.17         2.60 o
   1  10  12         66.50         73.21         1.59 o
   2  10  12        100.87        106.35         2.09 o
   3  10  12         77.30         78.57         1.92 o
   4  10  12         29.63         30.60         2.07 o
   5  10  12          3.47          2.32         1.10 o
  -5  11  12         71.78         65.43         3.16 o
  -4  11  12         22.46         21.18         1.35 o
  -3  11  12         72.37         76.35         2.89 o
  -2  11  12         15.90         11.36         0.89 o
  -1  11  12         73.13         72.43         1.75 o
   0  11  12          0.51          0.66         0.49 o
   1  11  12         72.30         74.72         1.60 o
   2  11  12         15.79         12.27         0.86 o
   3  11  12         71.29         79.42         2.10 o
   4  11  12         22.36         22.39         1.26 o
   5  11  12         71.39         65.65         2.18 o
  -4  12  12         11.53         11.61         1.54 o
  -3  12  12         11.27         13.64         1.18 o
  -2  12  12        146.18        148.71         3.00 o
  -1  12  12         25.44         23.46         1.16 o
   0  12  12        163.10        181.72         3.05 o
   1  12  12         25.61         23.45         1.22 o
   2  12  12        145.13        152.15         2.98 o
   3  12  12         11.11         12.10         1.08 o
   4  12  12         11.35          9.61         1.19 o
  -4  13  12         24.33         25.40         2.24 o
  -3  13  12        139.57        148.73         5.28 o
  -2  13  12         53.88         51.17         1.78 o
  -1  13  12          0.62          0.96         0.92 o
   0  13  12         25.64         22.06         2.04 o
   1  13  12          0.67          0.72         0.90 o
   2  13  12         53.48         54.12         1.78 o
   3  13  12        138.43        143.81         3.16 o
   4  13  12         24.32         21.07         1.94 o
  -3  14  12         26.82         24.02         1.98 o
  -2  14  12         30.96         36.37         1.65 o
  -1  14  12         54.17         52.49         1.94 o
   0  14  12          0.11          1.43         0.83 o
   1  14  12         53.65         49.78         2.19 o
   2  14  12         30.96         34.36         2.99 o
   3  14  12         27.26         26.47         1.68 o
  -2  15  12         30.77         25.40         2.77 o
  -1  15  12         12.29         14.09         1.48 o
   0  15  12          5.99          6.02         1.85 o
   1  15  12         12.30         13.12         1.32 o
   2  15  12         30.94         26.13         2.12 o
  -1  16  12          8.76          8.41         2.97 o
   0  16  12          3.50          4.63         2.87 o
   1  16  12          8.89          7.45         2.26 o
   1   0  13         57.46         52.11         0.92 o
   2   0  13          5.12          7.72         0.46 o
   3   0  13        105.95        111.07         2.38 o
   4   0  13        362.10        364.06         9.76 o
   5   0  13         86.14         78.39         2.56 o
   6   0  13         65.81         74.70         2.44 o
   7   0  13          0.54         -1.58         2.87 o
  -6   1  13         19.56         21.40         1.83 o
  -5   1  13         26.70         22.09         2.17 o
  -4   1  13         48.87         49.16         1.88 o
  -3   1  13        191.97        173.30         3.22 o
  -2   1  13        449.00        425.74         4.50 o
  -1   1  13         40.18         33.29         0.75 o
   0   1  13        160.37        150.96         1.70 o
   1   1  13         40.73         33.31         0.81 o
   2   1  13        450.75        425.02         4.68 o
   3   1  13        192.72        172.89         2.66 o
   4   1  13         49.02         48.44         2.68 o
   5   1  13         26.10         22.75         1.47 o
   6   1  13         19.88         19.68         1.85 o
  -6   2  13         28.26         25.10         3.57 o
  -5   2  13         12.96         14.39         1.60 o
  -4   2  13        491.72        447.78         6.96 o
  -3   2  13        604.03        570.78         7.88 o
  -2   2  13        241.94        246.72         3.38 o
  -1   2  13          1.71          2.50         0.35 o
   0   2  13        124.25        106.70         1.43 o
   1   2  13          1.52          2.36         0.34 o
   2   2  13        240.64        245.67         3.23 o
   3   2  13        605.79        580.75         8.01 o
   4   2  13        490.94        438.46         7.49 o
   5   2  13         13.12         13.65         1.12 o
   6   2  13         28.39         26.15         2.30 o
  -6   3  13         32.23         38.70         2.44 o
  -5   3  13        128.23        123.15         3.03 o
  -4   3  13        175.59        168.66         3.41 o
  -3   3  13          9.78          8.39         0.70 o
  -2   3  13        570.56        529.62         7.49 o
  -1   3  13        524.33        509.32         6.50 o
   0   3  13         70.08         55.10         1.12 o
   1   3  13        525.72        509.03         5.66 o
   2   3  13        570.88        537.55         7.03 o
   3   3  13          9.60          9.24         0.75 o
   4   3  13        176.02        166.90         3.26 o
   5   3  13        126.08        125.73         2.67 o
   6   3  13         32.70         31.64         2.01 o
  -6   4  13         21.04         19.09         1.76 o
  -5   4  13         46.72         37.66         2.12 o
  -4   4  13         49.07         47.58         1.55 o
  -3   4  13         88.60         85.61         1.68 o
  -2   4  13        230.67        205.52         3.11 o
  -1   4  13         96.78         89.99         1.63 o
   0   4  13        794.35        808.96         8.62 o
   1   4  13         96.09         90.83         1.43 o
   2   4  13        229.51        200.74         2.97 o
   3   4  13         88.84         85.25         1.98 o
   4   4  13         47.70         45.06         1.45 o
   5   4  13         47.36         38.57         1.53 o
   6   4  13         21.10         18.80         1.73 o
  -6   5  13         25.29         23.67         1.86 o
  -5   5  13         64.99         64.30         4.16 o
  -4   5  13         72.48         71.27         2.06 o
  -3   5  13         99.47         93.91         2.03 o
  -2   5  13          2.41          3.64         0.55 o
  -1   5  13        423.21        394.54         5.32 o
   0   5  13        127.59        115.72         1.83 o
   1   5  13        422.75        403.00         5.37 o
   2   5  13          2.43          3.12         0.48 o
   3   5  13        100.01         96.36         2.09 o
   4   5  13         73.04         68.46         1.88 o
   5   5  13         64.28         59.85         2.68 o
   6   5  13         25.24         25.06         3.61 o
  -6   6  13          4.53          5.42         1.61 o
  -5   6  13         12.94         11.09         1.52 o
  -4   6  13         37.22         34.92         1.48 o
  -3   6  13        444.82        439.66         6.65 o
  -2   6  13        801.79        761.78         9.16 o
  -1   6  13         62.68         60.59         1.52 o
   0   6  13        132.08        153.21         2.48 o
   1   6  13         62.95         60.55         1.31 o
   2   6  13        806.92        759.43         8.30 o
   3   6  13        446.77        452.92         6.70 o
   4   6  13         37.61         36.90         1.60 o
   5   6  13         13.37         11.47         1.08 o
   6   6  13          4.57          3.88         1.30 o
  -6   7  13         16.69         21.93         1.97 o
  -5   7  13          7.05          6.99         0.95 o
  -4   7  13         24.80         27.91         1.25 o
  -3   7  13        174.39        186.84         3.15 o
  -2   7  13         38.62         37.28         1.21 o
  -1   7  13        345.35        343.06         4.77 o
   0   7  13        275.25        284.87         3.73 o
   1   7  13        348.56        347.22         4.21 o
   2   7  13         38.45         34.35         1.15 o
   3   7  13        175.16        182.61         3.19 o
   4   7  13         24.99         27.37         1.40 o
   5   7  13          7.10          7.47         0.94 o
   6   7  13         17.17         15.65         1.51 o
  -6   8  13         33.58         35.43         6.13 o
  -5   8  13         63.20         63.83         2.28 o
  -4   8  13         16.46         13.88         1.05 o
  -3   8  13        123.87        119.13         2.35 o
  -2   8  13         89.17         97.78         1.98 o
  -1   8  13        174.74        172.64         2.93 o
   0   8  13          0.71          0.81         0.45 o
   1   8  13        174.85        171.37         2.65 o
   2   8  13         88.80         95.72         1.83 o
   3   8  13        123.13        116.78         2.22 o
   4   8  13         16.89         16.81         1.06 o
   5   8  13         63.25         60.20         1.78 o
   6   8  13         33.21         27.92         3.01 o
  -5   9  13         33.67         36.75         1.79 o
  -4   9  13          8.61          8.67         0.88 o
  -3   9  13          4.40          5.88         0.70 o
  -2   9  13        174.66        180.15         2.92 o
  -1   9  13        100.39         95.84         2.18 o
   0   9  13         46.53         49.75         1.76 o
   1   9  13        102.06         98.60         1.74 o
   2   9  13        174.53        179.77         2.73 o
   3   9  13          4.48          3.89         0.72 o
   4   9  13          8.67          8.98         0.96 o
   5   9  13         33.67         36.87         1.70 o
  -5  10  13          1.43          2.71         1.72 o
  -4  10  13         27.68         32.85         2.00 o
  -3  10  13         47.75         49.02         1.53 o
  -2  10  13         19.39         18.71         0.99 o
  -1  10  13         83.48         82.95         1.76 o
   0  10  13        243.94        245.75         3.63 o
   1  10  13         83.49         86.07         1.75 o
   2  10  13         19.58         17.16         0.97 o
   3  10  13         47.25         51.55         1.68 o
   4  10  13         27.87         30.56         1.55 o
   5  10  13          1.49          2.50         0.95 o
  -4  11  13          0.06          0.10         0.96 o
  -3  11  13         53.52         59.09         2.46 o
  -2  11  13        110.13        117.26         2.61 o
  -1  11  13         86.17         92.51         2.18 o
   0  11  13        110.99        122.94         2.31 o
   1  11  13         86.61         93.95         1.85 o
   2  11  13        110.29        117.98         2.28 o
   3  11  13         53.98         57.86         1.79 o
   4  11  13          0.06         -0.16         0.88 o
  -4  12  13         23.10         16.85         2.92 o
  -3  12  13          6.61          4.34         1.14 o
  -2  12  13         66.68         69.86         1.86 o
  -1  12  13         26.16         26.14         1.76 o
   0  12  13          0.64          1.02         0.63 o
   1  12  13         26.19         27.71         1.36 o
   2  12  13         66.03         69.28         1.95 o
   3  12  13          6.66          3.49         1.06 o
   4  12  13         22.93         20.62         1.40 o
  -3  13  13          5.93          5.22         1.22 o
  -2  13  13         19.36         19.51         1.78 o
  -1  13  13          2.05          1.85         0.78 o
   0  13  13         52.32         55.17         1.84 o
   1  13  13          1.99          1.08         0.79 o
   2  13  13         19.36         18.10         1.36 o
   3  13  13          5.88          5.27         1.33 o
  -3  14  13          1.36          2.09         1.40 o
  -2  14  13          2.89          2.43         1.03 o
  -1  14  13         10.35         12.36         1.12 o
   0  14  13          0.85          1.22         0.92 o
   1  14  13         10.10         10.15         1.11 o
   2  14  13          2.94          1.24         1.09 o
   3  14  13          1.40         -1.45         1.45 o
  -2  15  13          5.79          8.29         3.16 o
  -1  15  13          2.84          3.88         1.25 o
   0  15  13         11.85         11.63         2.27 o
   1  15  13          3.14          3.39         1.29 o
   2  15  13          5.51          5.35         3.23 o
   0   0  14        404.05        381.26         5.38 o
   1   0  14        190.59        148.91         1.87 o
   2   0  14         25.99         33.23         0.98 o
   3   0  14          0.01          0.03         0.49 o
   4   0  14         11.33         12.46         1.08 o
   5   0  14          3.45          3.86         1.04 o
   6   0  14          3.18          3.59         1.20 o
  -6   1  14         16.59         18.90         1.56 o
  -5   1  14         93.02         91.55         2.86 o
  -4   1  14          0.72          1.08         0.70 o
  -3   1  14        478.55        431.13         6.64 o
  -2   1  14        125.33        116.04         2.10 o
  -1   1  14         18.10         16.43         0.64 o
   0   1  14        105.86        108.71         1.55 o
   1   1  14         17.45         17.23         0.88 o
   2   1  14        125.83        112.96         1.74 o
   3   1  14        478.83        424.09         5.86 o
   4   1  14          0.73          0.11         0.75 o
   5   1  14         92.65         95.91         2.73 o
   6   1  14         16.64         14.81         1.97 o
  -6   2  14          6.20          5.14         1.43 o
  -5   2  14        116.90        111.61         3.52 o
  -4   2  14         29.38         29.96         1.47 o
  -3   2  14        100.91        103.00         2.36 o
  -2   2  14        369.92        343.53         4.53 o
  -1   2  14         92.27         90.61         1.58 o
   0   2  14         20.37         26.80         0.75 o
   1   2  14         94.19         92.82         1.50 o
   2   2  14        372.46        347.04         4.35 o
   3   2  14        100.10        100.65         1.87 o
   4   2  14         29.08         24.84         1.37 o
   5   2  14        116.74        111.86         3.45 o
   6   2  14          6.56          7.75         1.26 o
  -6   3  14         52.58         62.86         3.04 o
  -5   3  14          5.23          7.16         1.44 o
  -4   3  14        116.08        113.38         2.64 o
  -3   3  14        160.62        161.64         2.70 o
  -2   3  14        613.20        592.81         7.23 o
  -1   3  14        499.97        463.11         6.10 o
   0   3  14        282.21        285.51         3.35 o
   1   3  14        499.80        465.67         5.51 o
   2   3  14        615.79        591.88         7.52 o
   3   3  14        160.54        156.97         2.74 o
   4   3  14        115.47        113.25         2.59 o
   5   3  14          5.32          7.05         1.11 o
   6   3  14         52.25         53.77         3.68 o
  -6   4  14         17.47         22.49         2.26 o
  -5   4  14         10.52          7.19         1.54 o
  -4   4  14         17.97         15.79         1.33 o
  -3   4  14        419.94        406.17         7.91 o
  -2   4  14        108.42        104.33         2.35 o
  -1   4  14         80.35         82.04         2.00 o
   0   4  14        100.12         86.49         1.50 o
   1   4  14         79.81         83.01         1.55 o
   2   4  14        107.88        102.99         1.93 o
   3   4  14        418.33        391.35         6.69 o
   4   4  14         17.68         14.24         1.13 o
   5   4  14         10.57          9.17         1.07 o
   6   4  14         17.47         19.79         2.44 o
  -6   5  14         18.96         17.09         2.45 o
  -5   5  14         21.10         24.51         1.87 o
  -4   5  14         17.11         16.33         1.26 o
  -3   5  14         31.14         37.36         1.48 o
  -2   5  14        250.98        236.47         3.64 o
  -1   5  14        753.01        735.99         9.30 o
   0   5  14        177.40        187.89         2.56 o
   1   5  14        754.27        746.96         8.46 o
   2   5  14        250.92        233.88         3.43 o
   3   5  14         31.54         36.37         1.37 o
   4   5  14         16.89         14.35         0.99 o
   5   5  14         21.17         21.73         1.39 o
   6   5  14         18.93         18.06         1.83 o
  -6   6  14         25.57         21.39         2.88 o
  -5   6  14         13.44          9.67         1.29 o
  -4   6  14        112.16        112.26         2.44 o
  -3   6  14        287.13        276.71         4.57 o
  -2   6  14        124.97        132.81         2.40 o
  -1   6  14        314.56        312.40         4.69 o
   0   6  14         33.54         36.17         1.05 o
   1   6  14        314.83        310.11         4.20 o
   2   6  14        123.64        134.85         2.31 o
   3   6  14        285.89        275.89         4.66 o
   4   6  14        112.84        110.05         2.70 o
   5   6  14         13.04         10.17         1.11 o
   6   6  14         25.24         23.87         2.15 o
  -5   7  14         53.22         54.91         2.44 o
  -4   7  14         81.03         74.01         2.40 o
  -3   7  14         44.86         36.82         1.41 o
  -2   7  14        216.46        220.27         3.45 o
  -1   7  14        345.44        333.65         4.75 o
   0   7  14        167.39        146.02         2.31 o
   1   7  14        348.43        341.86         4.46 o
   2   7  14        216.08        219.70         3.34 o
   3   7  14         44.82         37.89         1.32 o
   4   7  14         81.10         73.10         1.94 o
   5   7  14         52.72         52.77         2.29 o
  -5   8  14         28.76         24.06         1.97 o
  -4   8  14        169.85        170.16         3.38 o
  -3   8  14         26.99         22.02         1.15 o
  -2   8  14        186.53        173.03         2.93 o
  -1   8  14         43.30         51.41         1.38 o
   0   8  14         13.04         11.80         0.82 o
   1   8  14         43.69         48.00         1.37 o
   2   8  14        185.89        171.61         2.81 o
   3   8  14         26.88         23.87         1.16 o
   4   8  14        170.23        175.82         4.19 o
   5   8  14         28.56         25.90         1.59 o
  -5   9  14         11.31          8.32         1.51 o
  -4   9  14          3.71          2.80         0.85 o
  -3   9  14          1.58          2.29         0.72 o
  -2   9  14         54.03         56.39         1.56 o
  -1   9  14        199.96        210.32         3.16 o
   0   9  14         12.17         13.11         0.81 o
   1   9  14        200.62        211.14         2.94 o
   2   9  14         53.88         53.86         1.43 o
   3   9  14          1.66          2.84         0.74 o
   4   9  14          3.83          3.72         0.91 o
   5   9  14         11.32          9.66         1.11 o
  -5  10  14         19.86         15.12         2.57 o
  -4  10  14         47.15         47.16         2.93 o
  -3  10  14        125.17        120.84         2.50 o
  -2  10  14         75.71         76.96         1.89 o
  -1  10  14         47.27         48.89         1.45 o
   0  10  14         27.82         36.12         1.30 o
   1  10  14         46.51         48.43         1.39 o
   2  10  14         75.88         77.57         1.85 o
   3  10  14        125.31        124.47         2.67 o
   4  10  14         46.63         49.72         2.52 o
   5  10  14         19.59         17.45         1.76 o
  -4  11  14         15.92         18.04         2.10 o
  -3  11  14         17.30         19.34         1.50 o
  -2  11  14         59.81         61.58         2.06 o
  -1  11  14         14.80         18.49         1.04 o
   0  11  14         97.45         93.15         2.01 o
   1  11  14         14.64         18.06         1.08 o
   2  11  14         59.90         63.15         1.94 o
   3  11  14         16.85         19.24         1.20 o
   4  11  14         15.36         12.67         1.55 o
  -4  12  14         50.83         54.32         3.77 o
  -3  12  14          4.70          6.07         1.23 o
  -2  12  14         56.63         59.42         1.82 o
  -1  12  14         26.27         33.88         1.57 o
   0  12  14         12.70          8.72         0.89 o
   1  12  14         26.39         31.40         1.45 o
   2  12  14         56.62         57.12         1.91 o
   3  12  14          4.44          6.04         1.05 o
   4  12  14         50.89         51.93         3.25 o
  -3  13  14          1.77          3.69         1.35 o
  -2  13  14          2.00          2.27         0.93 o
  -1  13  14         19.45         13.67         1.10 o
   0  13  14          7.80          9.35         1.04 o
   1  13  14         19.22         14.44         1.17 o
   2  13  14          1.95          2.69         0.98 o
   3  13  14          1.74          3.26         1.60 o
  -2  14  14          5.30          7.90         1.54 o
  -1  14  14         63.99         68.19         2.20 o
   0  14  14          6.74          7.07         1.28 o
   1  14  14         64.10         69.79         3.96 o
   2  14  14          5.20          4.98         1.36 o
   0  15  14         47.02         64.01         4.58 o
   1   0  15          0.21         -0.03         0.37 o
   2   0  15        600.40        525.75         6.61 o
   3   0  15         17.16         18.67         1.41 o
   4   0  15          0.00         -0.27         0.78 o
   5   0  15          8.66          5.91         1.17 o
   6   0  15         65.79         72.68         2.63 o
  -6   1  15          3.13          1.88         1.43 o
  -5   1  15         31.11         35.55         1.99 o
  -4   1  15          0.74          1.93         0.84 o
  -3   1  15        440.16        413.47         7.04 o
  -2   1  15        425.00        410.20         5.58 o
  -1   1  15         16.76         14.30         0.82 o
   0   1  15        136.43        115.14         2.00 o
   1   1  15         16.64         12.60         0.62 o
   2   1  15        423.18        402.44         4.62 o
   3   1  15        441.23        405.85        15.92 o
   4   1  15          0.73          0.97         0.79 o
   5   1  15         30.73         35.22         1.92 o
   6   1  15          3.16          2.42         1.19 o
  -6   2  15          0.13         -0.84         1.59 o
  -5   2  15         36.20         37.99         2.08 o
  -4   2  15         53.38         51.96         1.87 o
  -3   2  15         79.89         81.36         2.15 o
  -2   2  15        335.43        336.27         4.51 o
  -1   2  15        455.79        400.74         4.93 o
   0   2  15         75.39         84.62         1.68 o
   1   2  15        452.62        404.09         4.53 o
   2   2  15        337.80        338.68         4.34 o
   3   2  15         80.60         85.14         2.29 o
   4   2  15         52.77         47.28         2.04 o
   5   2  15         35.67         32.84         1.79 o
   6   2  15          0.14         -0.99         1.28 o
  -6   3  15         61.49         59.24         2.71 o
  -5   3  15        103.10        110.46         4.38 o
  -4   3  15         85.87         88.64         2.37 o
  -3   3  15          2.54          3.33         0.69 o
  -2   3  15        317.19        274.61         4.06 o
  -1   3  15        248.53        257.17         3.61 o
   0   3  15         14.50         13.32         0.74 o
   1   3  15        249.23        259.58         3.30 o
   2   3  15        315.36        277.39         3.90 o
   3   3  15          2.65          3.99         0.72 o
   4   3  15         85.14         80.19         2.21 o
   5   3  15        103.86        113.41         3.02 o
   6   3  15         61.69         58.26         3.98 o
  -6   4  15          9.26          5.23         1.42 o
  -5   4  15          0.85          1.12         1.15 o
  -4   4  15         25.23         24.59         1.62 o
  -3   4  15         10.64         11.11         0.91 o
  -2   4  15        216.71        216.91         3.79 o
  -1   4  15        466.60        467.88         5.41 o
   0   4  15        158.41        150.77         2.21 o
   1   4  15        465.89        470.53         5.67 o
   2   4  15        214.76        216.87         3.09 o
   3   4  15         10.79         10.25         0.86 o
   4   4  15         25.60         23.45         1.33 o
   5   4  15          0.80          0.04         1.27 o
   6   4  15          9.51          6.73         1.68 o
  -6   5  15         46.63         55.82         2.99 o
  -5   5  15         13.74         15.07         1.56 o
  -4   5  15         14.91         15.25         1.32 o
  -3   5  15        211.49        220.25         3.85 o
  -2   5  15        116.97        122.75         2.64 o
  -1   5  15        236.45        228.23         3.16 o
   0   5  15        101.59         88.68         1.60 o
   1   5  15        237.86        221.55         3.06 o
   2   5  15        117.88        128.59         2.23 o
   3   5  15        212.39        213.97         3.49 o
   4   5  15         14.95         14.00         1.14 o
   5   5  15         13.72         11.99         2.12 o
   6   5  15         47.20         46.12         4.09 o
  -5   6  15          6.37          4.50         1.25 o
  -4   6  15         14.10         16.45         2.20 o
  -3   6  15         27.34         26.10         1.50 o
  -2   6  15        174.32        176.10         3.17 o
  -1   6  15        406.77        411.56         7.15 o
   0   6  15        120.79        122.64         2.16 o
   1   6  15        404.76        420.32         6.28 o
   2   6  15        175.39        180.48         2.87 o
   3   6  15         27.49         28.20         1.20 o
   4   6  15         13.90         15.62         1.40 o
   5   6  15          6.30          6.37         1.15 o
  -5   7  15         16.83         15.93         2.16 o
  -4   7  15         25.29         23.76         1.40 o
  -3   7  15         51.75         50.33         1.64 o
  -2   7  15         91.88         94.41         2.03 o
  -1   7  15         21.07         25.43         1.07 o
   0   7  15        343.02        347.69         4.70 o
   1   7  15         21.56         24.36         1.03 o
   2   7  15         90.19         95.63         1.96 o
   3   7  15         51.87         52.70         1.52 o
   4   7  15         25.38         26.59         1.40 o
   5   7  15         16.43         15.62         1.38 o
  -5   8  15         44.76         44.58         2.68 o
  -4   8  15         87.76         91.41         2.91 o
  -3   8  15         54.38         55.53         1.80 o
  -2   8  15         21.26         19.22         1.25 o
  -1   8  15        122.31        121.99         2.20 o
   0   8  15         80.78         78.17         1.72 o
   1   8  15        122.37        115.47         2.18 o
   2   8  15         21.42         18.54         1.32 o
   3   8  15         53.94         55.97         1.60 o
   4   8  15         86.23         91.00         2.55 o
   5   8  15         44.79         46.27         2.55 o
  -5   9  15         24.48         24.26         2.61 o
  -4   9  15         28.53         27.31         1.87 o
  -3   9  15          6.95          7.71         0.93 o
  -2   9  15        148.06        142.80         2.63 o
  -1   9  15        105.71        107.72         2.06 o
   0   9  15          6.69          8.63         0.83 o
   1   9  15        105.91        108.79         2.00 o
   2   9  15        146.95        139.20         2.69 o
   3   9  15          6.95          7.89         0.95 o
   4   9  15         28.76         26.25         1.51 o
   5   9  15         24.63         27.71         2.87 o
  -4  10  15          9.00          9.73         1.36 o
  -3  10  15         57.48         68.04         2.19 o
  -2  10  15         32.24         32.62         2.17 o
  -1  10  15         53.61         55.57         1.60 o
   0  10  15        195.03        205.80         3.37 o
   1  10  15         54.11         57.06         1.59 o
   2  10  15         32.27         34.49         1.88 o
   3  10  15         56.95         67.27         1.99 o
   4  10  15          9.10          8.82         1.14 o
  -4  11  15         13.39          9.46         2.61 o
  -3  11  15          4.72          5.53         0.96 o
  -2  11  15         81.82         81.96         2.07 o
  -1  11  15         30.94         27.46         1.32 o
   0  11  15        119.94        120.68         2.98 o
   1  11  15         30.69         27.19         1.70 o
   2  11  15         81.59         77.33         2.00 o
   3  11  15          4.59          4.06         0.94 o
   4  11  15         13.62          8.27         1.47 o
  -3  12  15         91.87         97.09         2.95 o
  -2  12  15          6.47          8.23         1.00 o
  -1  12  15         53.33         57.49         1.86 o
   0  12  15         31.91         38.48         1.58 o
   1  12  15         52.94         56.51         1.98 o
   2  12  15          6.56          7.27         1.09 o
   3  12  15         92.19         93.27         3.50 o
  -2  13  15         12.50         12.50         1.31 o
  -1  13  15         29.65         38.94         3.94 o
   0  13  15         37.81         37.62         2.06 o
   1  13  15         29.35         29.48         1.88 o
   2  13  15         12.35         12.40         1.41 o
  -1  14  15          2.90          3.61         1.34 o
   0  14  15          0.32         -0.60         1.22 o
   1  14  15          2.93          2.40         1.35 o
   0   0  16        530.41        485.84         8.73 o
   1   0  16        359.17        333.69         4.36 o
   2   0  16        380.06        356.36         5.08 o
   3   0  16         15.39         12.43         0.97 o
   4   0  16        133.21        131.91         3.17 o
   5   0  16         91.96         97.94         2.80 o
   6   0  16          0.16          0.32         1.60 o
  -6   1  16          7.92          6.56         1.93 o
  -5   1  16         13.16         12.80         1.80 o
  -4   1  16         72.51         70.35         2.28 o
  -3   1  16         85.53         84.56         2.30 o
  -2   1  16         21.25         20.93         1.38 o
  -1   1  16         49.54         44.56         1.29 o
   0   1  16         11.62          9.26         0.79 o
   1   1  16         50.28         46.24         1.15 o
   2   1  16         21.76         24.03         1.33 o
   3   1  16         85.82         82.42         2.22 o
   4   1  16         72.91         69.29         2.45 o
   5   1  16         13.15         11.53         1.42 o
   6   1  16          8.24          4.13         1.60 o
  -6   2  16          9.89         10.02         2.09 o
  -5   2  16         28.49         30.37         3.65 o
  -4   2  16         22.44         23.64         1.48 o
  -3   2  16         55.35         59.68         1.86 o
  -2   2  16        329.98        304.74         7.30 o
  -1   2  16        246.25        233.55         3.12 o
   0   2  16        103.83        109.86         1.85 o
   1   2  16        246.54        239.65         3.01 o
   2   2  16        331.02        299.00         4.06 o
   3   2  16         56.34         58.95         2.54 o
   4   2  16         21.95         28.25         1.84 o
   5   2  16         28.12         29.67         2.05 o
   6   2  16          9.81         10.15         1.96 o
  -6   3  16         31.79         29.44         4.14 o
  -5   3  16         81.98         75.73         4.64 o
  -4   3  16         49.24         46.82         2.58 o
  -3   3  16        141.98        135.98         2.81 o
  -2   3  16         96.23         83.04         2.18 o
  -1   3  16         42.76         43.19         1.15 o
   0   3  16        271.70        228.73         2.95 o
   1   3  16         42.72         42.09         1.16 o
   2   3  16         95.83         80.15         1.76 o
   3   3  16        141.68        140.95         3.67 o
   4   3  16         48.50         50.25         2.38 o
   5   3  16         81.74         78.19         2.71 o
   6   3  16         32.37         37.73         4.19 o
  -5   4  16          0.69          1.65         1.56 o
  -4   4  16         24.43         27.29         1.93 o
  -3   4  16        143.67        140.42         3.10 o
  -2   4  16          2.07          3.68         0.75 o
  -1   4  16         91.43         81.87         2.11 o
   0   4  16         10.67         11.07         0.78 o
   1   4  16         90.80         79.25         2.04 o
   2   4  16          1.95          2.53         0.59 o
   3   4  16        143.50        132.27         2.57 o
   4   4  16         24.77         24.31         1.60 o
   5   4  16          0.75          1.74         1.24 o
  -5   5  16         42.91         47.81         2.89 o
  -4   5  16          7.65          8.92         1.76 o
  -3   5  16        160.06        146.13         2.96 o
  -2   5  16         32.24         29.99         1.25 o
  -1   5  16          8.31          6.30         0.72 o
   0   5  16         24.82         24.69         1.09 o
   1   5  16          8.08          6.42         0.67 o
   2   5  16         32.32         30.28         1.21 o
   3   5  16        160.79        146.88         3.14 o
   4   5  16          7.75          8.67         1.10 o
   5   5  16         43.02         44.53         2.79 o
  -5   6  16         49.05         54.80         3.83 o
  -4   6  16          9.33         10.10         1.22 o
  -3   6  16          8.27          5.13         0.86 o
  -2   6  16         20.25         27.21         1.17 o
  -1   6  16        101.26        104.43         2.29 o
   0   6  16         20.91         22.89         1.41 o
   1   6  16        101.94        106.72         2.13 o
   2   6  16         19.93         25.74         1.10 o
   3   6  16          8.15          6.31         0.80 o
   4   6  16          9.80         10.72         1.02 o
   5   6  16         48.86         52.27         2.42 o
  -5   7  16         10.62         11.46         2.74 o
  -4   7  16          5.73          6.49         1.38 o
  -3   7  16        128.68        137.89         3.43 o
  -2   7  16         79.90         79.12         1.79 o
  -1   7  16         19.59         19.19         0.92 o
   0   7  16        119.83        141.74         2.48 o
   1   7  16         19.38         17.51         0.94 o
   2   7  16         80.65         79.84         1.83 o
   3   7  16        127.97        132.08         3.97 o
   4   7  16          5.70          5.15         0.92 o
   5   7  16         10.54         10.93         1.42 o
  -5   8  16          7.53          5.00         2.85 o
  -4   8  16         56.93         55.15         2.33 o
  -3   8  16         48.86         50.94         1.77 o
  -2   8  16         19.99         22.50         1.19 o
  -1   8  16         13.32         11.49         0.82 o
   0   8  16         47.60         49.65         1.43 o
   1   8  16         13.17         10.88         0.82 o
   2   8  16         20.11         23.97         1.63 o
   3   8  16         48.75         50.81         1.59 o
   4   8  16         57.27         61.41         3.42 o
   5   8  16          7.60          7.42         2.11 o
  -4   9  16          5.00          2.73         1.59 o
  -3   9  16         19.02         17.45         1.17 o
  -2   9  16        183.28        184.84         4.52 o
  -1   9  16         77.31         78.70         1.81 o
   0   9  16        114.37        105.73         2.07 o
   1   9  16         77.71         78.97         1.75 o
   2   9  16        183.98        177.44         3.71 o
   3   9  16         19.40         17.20         1.50 o
   4   9  16          4.89          4.27         1.30 o
  -4  10  16         27.95         26.99         1.93 o
  -3  10  16         25.52         26.44         3.00 o
  -2  10  16          7.13          7.05         1.03 o
  -1  10  16         13.91         11.39         1.00 o
   0  10  16         71.00         77.44         2.53 o
   1  10  16         14.23         10.38         0.89 o
   2  10  16          6.85          8.88         1.07 o
   3  10  16         25.83         31.60         1.72 o
   4  10  16         27.79         28.21         3.21 o
  -3  11  16         48.88         53.48         2.27 o
  -2  11  16          5.44          5.54         0.99 o
  -1  11  16         21.29         19.98         1.17 o
   0  11  16          4.24          4.39         0.86 o
   1  11  16         22.05         18.79         1.38 o
   2  11  16          5.28          5.36         0.96 o
   3  11  16         49.39         50.75         3.05 o
  -3  12  16          4.27          4.06         2.78 o
  -2  12  16          9.18          7.42         1.21 o
  -1  12  16         43.13         43.41         1.79 o
   0  12  16          5.96          6.37         0.99 o
   1  12  16         44.05         49.30         2.18 o
   2  12  16          8.94          7.15         1.18 o
   3  12  16          4.21          4.90         3.22 o
  -2  13  16         45.76         35.01         4.05 o
  -1  13  16         61.09         61.29         4.03 o
   0  13  16          6.83          7.58         1.18 o
   1  13  16         61.49         61.20         2.57 o
   2  13  16         45.08         38.16         8.12 o
   1   0  17        320.40        309.24         4.93 o
   2   0  17         17.17         13.34         1.20 o
   3   0  17         73.80         80.01         2.26 o
   4   0  17         40.06         41.72         2.40 o
   5   0  17         83.29         73.54         3.63 o
  -5   1  17         31.66         30.04         3.58 o
  -4   1  17         24.68         29.32         1.77 o
  -3   1  17         37.73         43.04         1.65 o
  -2   1  17          6.46          6.29         0.75 o
  -1   1  17         71.08         74.32         1.96 o
   0   1  17        493.64        503.72         8.60 o
   1   1  17         72.42         77.54         2.00 o
   2   1  17          6.30          5.71         0.67 o
   3   1  17         38.32         42.17         1.77 o
   4   1  17         24.21         27.57         1.75 o
   5   1  17         31.64         30.12         3.51 o
  -5   2  17         38.86         42.60         3.38 o
  -4   2  17         70.59         76.69         2.54 o
  -3   2  17        111.10        108.83         2.79 o
  -2   2  17         80.27         74.93         2.01 o
  -1   2  17        112.86        106.81         2.21 o
   0   2  17         49.50         55.40         1.71 o
   1   2  17        112.39        108.82         2.13 o
   2   2  17         80.44         76.08         1.89 o
   3   2  17        111.66        113.12         3.41 o
   4   2  17         71.59         75.82         2.89 o
   5   2  17         38.93         38.57         2.36 o
  -5   3  17         50.18         47.11         3.99 o
  -4   3  17         25.57         26.82         1.87 o
  -3   3  17         92.82         94.37         2.27 o
  -2   3  17         92.97         94.25         2.41 o
  -1   3  17        130.51        116.46         2.16 o
   0   3  17         17.29         15.41         0.95 o
   1   3  17        130.41        115.41         2.13 o
   2   3  17         94.14         95.72         1.90 o
   3   3  17         93.04         92.40         2.52 o
   4   3  17         25.39         30.82         2.26 o
   5   3  17         50.37         52.19         3.70 o
  -5   4  17         14.07         11.39         1.53 o
  -4   4  17         35.50         38.05         1.95 o
  -3   4  17         67.04         66.94         2.60 o
  -2   4  17         48.44         54.85         1.64 o
  -1   4  17         81.76         95.18         1.94 o
   0   4  17         90.77         96.30         1.94 o
   1   4  17         82.06         94.53         1.82 o
   2   4  17         48.60         53.33         1.44 o
   3   4  17         66.76         62.19         1.97 o
   4   4  17         36.07         38.81         2.14 o
   5   4  17         14.08         12.83         1.34 o
  -5   5  17          0.59          2.35         1.32 o
  -4   5  17         12.13         11.74         1.61 o
  -3   5  17        362.06        371.19         6.43 o
  -2   5  17         14.42         10.13         0.83 o
  -1   5  17         42.32         43.83         1.43 o
   0   5  17        150.95        178.95         3.07 o
   1   5  17         42.12         41.64         1.34 o
   2   5  17         13.51          8.79         0.79 o
   3   5  17        363.35        377.34         6.16 o
   4   5  17         12.50         12.85         1.17 o
   5   5  17          0.65          0.47         1.14 o
  -5   6  17         16.71         17.23         1.70 o
  -4   6  17          0.19         -0.31         1.14 o
  -3   6  17         61.17         61.51         2.58 o
  -2   6  17         88.34         86.21         1.91 o
  -1   6  17         69.63         81.65         1.93 o
   0   6  17          0.19         -0.36         0.58 o
   1   6  17         69.27         81.67         1.80 o
   2   6  17         88.68         85.07         1.89 o
   3   6  17         61.94         59.75         1.89 o
   4   6  17          0.22          0.74         0.95 o
   5   6  17         17.04         16.45         1.82 o
  -4   7  17          4.90          4.39         1.60 o
  -3   7  17          6.40          5.77         0.92 o
  -2   7  17         32.19         32.03         1.41 o
  -1   7  17         36.98         41.06         1.41 o
   0   7  17         57.11         56.63         1.65 o
   1   7  17         35.97         39.37         1.47 o
   2   7  17         31.81         32.42         1.43 o
   3   7  17          6.27          4.62         0.85 o
   4   7  17          5.06          5.95         1.16 o
  -4   8  17          1.24          1.00         1.14 o
  -3   8  17         39.38         43.00         1.79 o
  -2   8  17         15.06         13.88         1.04 o
  -1   8  17         53.58         62.52         1.74 o
   0   8  17          8.73          6.97         0.81 o
   1   8  17         53.57         60.39         1.66 o
   2   8  17         15.31         13.17         0.96 o
   3   8  17         39.08         41.91         2.61 o
   4   8  17          1.21          2.58         1.21 o
  -4   9  17         13.06         10.76         1.77 o
  -3   9  17         18.62         18.35         1.27 o
  -2   9  17         41.62         41.66         1.63 o
  -1   9  17         82.96         88.36         1.97 o
   0   9  17          0.60          0.49         0.73 o
   1   9  17         83.13         86.14         2.08 o
   2   9  17         41.36         38.54         2.30 o
   3   9  17         18.25         15.67         2.31 o
   4   9  17         13.13          9.14         1.55 o
  -3  10  17         24.58         26.39         1.64 o
  -2  10  17         11.53         12.73         1.22 o
  -1  10  17        141.11        159.45         3.51 o
   0  10  17         64.14         56.91         1.74 o
   1  10  17        141.05        161.38         2.94 o
   2  10  17         11.66         10.71         1.36 o
   3  10  17         24.95         23.86         1.81 o
  -3  11  17         17.85         17.15         2.15 o
  -2  11  17         12.78         15.86         1.41 o
  -1  11  17          0.08         -0.24         0.94 o
   0  11  17        156.01        166.81         6.15 o
   1  11  17          0.07          1.14         1.20 o
   2  11  17         13.23         11.99         1.31 o
   3  11  17         17.85         20.42         2.05 o
  -2  12  17        123.10        141.10         8.57 o
  -1  12  17         26.39         27.51         1.99 o
   0  12  17          0.00          1.61         1.11 o
   1  12  17         26.17         25.82         2.94 o
   2  12  17        123.27        139.22         4.49 o
   0   0  18        167.91        152.70         4.15 o
   1   0  18         66.97         54.38         1.70 o
   2   0  18         21.86         29.62         1.46 o
   3   0  18         12.87         12.40         1.30 o
   4   0  18         36.88         39.94         2.27 o
   5   0  18        114.98        130.75         6.52 o
  -5   1  18         24.62         26.04         4.01 o
  -4   1  18          3.92          2.33         1.25 o
  -3   1  18         10.02         12.53         1.34 o
  -2   1  18         20.62         17.94         1.23 o
  -1   1  18         26.81         22.58         1.58 o
   0   1  18        126.35        116.97         2.37 o
   1   1  18         27.30         24.28         1.37 o
   2   1  18         20.44         19.97         1.21 o
   3   1  18          9.99          8.97         1.23 o
   4   1  18          3.95         -0.22         1.25 o
   5   1  18         24.83         24.67         2.31 o
  -5   2  18          5.79          4.72         1.64 o
  -4   2  18         21.32         20.92         1.75 o
  -3   2  18         35.14         30.33         3.13 o
  -2   2  18         53.06         62.75         1.93 o
  -1   2  18         69.45         64.23         1.69 o
   0   2  18          2.22          1.60         0.65 o
   1   2  18         69.45         64.60         1.80 o
   2   2  18         53.40         68.18         2.02 o
   3   2  18         34.39         33.22         1.79 o
   4   2  18         21.36         24.76         2.23 o
   5   2  18          5.66          4.88         1.74 o
  -5   3  18         51.51         56.72         3.51 o
  -4   3  18         21.12         20.04         1.78 o
  -3   3  18         12.02         13.28         1.40 o
  -2   3  18          0.14          1.15         0.78 o
  -1   3  18         30.20         33.88         1.42 o
   0   3  18          4.25          0.88         0.65 o
   1   3  18         30.04         35.82         1.37 o
   2   3  18          0.14          1.31         0.67 o
   3   3  18         12.11         13.41         1.39 o
   4   3  18         20.62         19.63         1.46 o
   5   3  18         51.89         62.01         4.27 o
  -5   4  18         31.04         30.22         8.43 o
  -4   4  18         28.66         30.82         2.10 o
  -3   4  18         62.53         63.14         2.28 o
  -2   4  18         24.57         24.71         2.12 o
  -1   4  18         43.08         44.69         1.57 o
   0   4  18         19.89          8.58         0.83 o
   1   4  18         43.45         49.71         1.50 o
   2   4  18         24.32         26.58         1.18 o
   3   4  18         61.95         67.70         2.39 o
   4   4  18         28.67         28.46         2.29 o
   5   4  18         30.86         23.43         2.26 o
  -4   5  18         43.81         47.41         2.28 o
  -3   5  18         30.94         31.87         1.55 o
  -2   5  18         46.29         49.53         1.79 o
  -1   5  18         86.91         90.84         2.26 o
   0   5  18         63.61         60.48         1.75 o
   1   5  18         87.22         93.86         2.18 o
   2   5  18         46.32         47.76         2.42 o
   3   5  18         30.69         27.31         1.94 o
   4   5  18         44.27         51.29         2.48 o
  -4   6  18          3.35          1.30         1.17 o
  -3   6  18          4.87          3.65         0.98 o
  -2   6  18         40.76         47.12         1.94 o
  -1   6  18         30.76         24.69         1.52 o
   0   6  18         13.91         11.26         0.99 o
   1   6  18         31.50         27.99         1.24 o
   2   6  18         40.80         48.14         2.47 o
   3   6  18          5.01          4.67         1.04 o
   4   6  18          3.49          3.11         1.24 o
  -4   7  18         21.64         21.53         1.92 o
  -3   7  18          4.93          4.58         1.08 o
  -2   7  18         20.28         18.99         1.26 o
  -1   7  18         60.62         59.10         2.98 o
   0   7  18        195.80        227.70         4.26 o
   1   7  18         59.86         54.19         2.21 o
   2   7  18         20.99         18.35         1.11 o
   3   7  18          5.05          4.56         1.26 o
   4   7  18         21.52         19.60         2.06 o
  -4   8  18          0.38          0.30         1.58 o
  -3   8  18         15.64         13.82         1.59 o
  -2   8  18         36.19         32.83         1.63 o
  -1   8  18         14.37         18.97         1.27 o
   0   8  18         58.31         70.86         1.88 o
   1   8  18         14.47         16.93         1.03 o
   2   8  18         35.71         32.70         1.47 o
   3   8  18         15.51         12.52         1.49 o
   4   8  18          0.42          0.68         2.02 o
  -3   9  18         91.05        101.57         4.62 o
  -2   9  18         43.43         48.22         2.49 o
  -1   9  18         26.12         25.53         1.39 o
   0   9  18         80.46         94.32         4.13 o
   1   9  18         26.00         24.20         1.78 o
   2   9  18         43.46         50.08         2.07 o
   3   9  18         90.77         97.18         4.77 o
  -3  10  18         77.89         88.25         7.05 o
  -2  10  18         35.31         37.61         2.05 o
  -1  10  18         45.91         49.48         2.05 o
   0  10  18          2.10          4.63         1.04 o
   1  10  18         45.53         47.26         2.69 o
   2  10  18         35.03         32.85         2.19 o
   3  10  18         79.00         94.19         8.35 o
  -2  11  18        112.65        123.91         4.81 o
  -1  11  18         59.78         64.76         3.21 o
   0  11  18          1.84          2.29         1.15 o
   1  11  18         59.50         65.28         3.09 o
   2  11  18        112.92        115.85         4.63 o
   0  12  18         28.27         25.92         3.50 o
   1   0  19          3.56          5.68         0.84 o
   2   0  19          9.55          6.19         0.92 o
   3   0  19        134.62        141.38         3.92 o
   4   0  19          6.74          8.80         1.47 o
  -4   1  19         12.10         14.87         2.23 o
  -3   1  19         26.37         28.28         1.55 o
  -2   1  19         40.89         49.83         1.85 o
  -1   1  19         33.36         33.72         1.52 o
   0   1  19         28.05         39.97         1.68 o
   1   1  19         33.18         33.16         1.46 o
   2   1  19         40.45         50.62         1.85 o
   3   1  19         26.18         31.04         1.87 o
   4   1  19         11.97         12.86         1.43 o
  -4   2  19          2.30          3.04         1.60 o
  -3   2  19          5.20          6.18         1.13 o
  -2   2  19         19.16         15.44         1.88 o
  -1   2  19         12.42          8.45         0.96 o
   0   2  19          7.75          5.85         0.78 o
   1   2  19         12.20         10.00         1.15 o
   2   2  19         19.51         14.97         1.47 o
   3   2  19          4.96          6.77         1.18 o
   4   2  19          2.33          1.79         1.26 o
  -4   3  19         43.74         47.20         2.63 o
  -3   3  19         30.59         29.33         1.72 o
  -2   3  19        127.27        131.21         5.15 o
  -1   3  19          4.46          4.10         0.85 o
   0   3  19         38.64         33.46         1.45 o
   1   3  19          4.44          5.10         0.87 o
   2   3  19        126.80        134.16         3.37 o
   3   3  19         30.47         36.30         1.97 o
   4   3  19         44.31         44.37         2.15 o
  -4   4  19         34.01         41.98         2.85 o
  -3   4  19          4.53          3.42         1.46 o
  -2   4  19         13.34         16.34         1.36 o
  -1   4  19         28.66         33.05         1.76 o
   0   4  19        114.24        119.27         3.24 o
   1   4  19         29.22         35.14         1.83 o
   2   4  19         13.48         16.78         1.48 o
   3   4  19          4.52          3.12         1.28 o
   4   4  19         33.86         37.55         2.48 o
  -4   5  19         25.04         25.76         2.08 o
  -3   5  19          0.01          0.08         1.09 o
  -2   5  19         15.98         15.31         1.15 o
  -1   5  19         12.85         14.75         1.31 o
   0   5  19        179.08        198.83         6.42 o
   1   5  19         12.77         14.09         1.16 o
   2   5  19         15.77         15.15         1.20 o
   3   5  19          0.01          0.03         1.00 o
   4   5  19         24.86         27.58         2.13 o
  -4   6  19         37.86         37.88         2.61 o
  -3   6  19         36.51         41.35         2.07 o
  -2   6  19         40.57         40.43         1.77 o
  -1   6  19         78.66         84.43         2.37 o
   0   6  19          0.54          3.20         0.88 o
   1   6  19         79.26         85.26         2.62 o
   2   6  19         40.84         36.89         2.37 o
   3   6  19         36.01         45.83         2.38 o
   4   6  19         38.12         37.75         3.35 o
  -3   7  19         22.58         19.85         1.48 o
  -2   7  19         48.47         53.30         2.20 o
  -1   7  19         18.80         22.33         1.27 o
   0   7  19         12.90         11.15         1.02 o
   1   7  19         18.97         18.94         1.21 o
   2   7  19         48.10         50.43         2.47 o
   3   7  19         22.19         17.36         1.68 o
  -3   8  19         10.70          7.75         1.49 o
  -2   8  19         18.76         21.68         2.19 o
  -1   8  19         21.56         26.28         1.81 o
   0   8  19         12.30         11.79         1.05 o
   1   8  19         21.70         26.92         1.50 o
   2   8  19         19.21         19.93         1.48 o
   3   8  19         10.51          9.74         1.64 o
  -2   9  19         41.02         45.39         3.37 o
  -1   9  19         43.19         41.05         2.28 o
   0   9  19          7.75          9.55         1.21 o
   1   9  19         42.40         34.22         2.56 o
   2   9  19         41.83         50.30         2.83 o
  -2  10  19         21.08         17.93         2.81 o
  -1  10  19         19.32         20.15         1.64 o
   0  10  19          4.09          1.69         1.24 o
   1  10  19         19.46         19.52         1.82 o
   2  10  19         21.02         22.38         2.40 o
   0  11  19         69.22         76.73         5.74 o
   0   0  20          6.55          5.98         1.42 o
   1   0  20         40.10         46.62         2.52 o
   2   0  20          2.43          1.37         1.08 o
   3   0  20         10.56          9.36         1.49 o
   4   0  20          0.14         -1.03         1.82 o
  -4   1  20        103.80        124.99         5.12 o
  -3   1  20         17.86         21.18         1.83 o
  -2   1  20         72.03         83.09         2.52 o
  -1   1  20         47.26         51.01         2.39 o
   0   1  20         41.00         45.31         2.40 o
   1   1  20         47.00         59.61         2.87 o
   2   1  20         72.58         82.96         2.58 o
   3   1  20         17.66         21.25         1.84 o
   4   1  20        103.14        123.55         4.21 o
  -4   2  20          5.08          4.15         1.64 o
  -3   2  20          2.06          1.46         1.16 o
  -2   2  20          5.76          4.76         1.09 o
  -1   2  20         12.76         14.59         1.35 o
   0   2  20          0.76          1.65         1.00 o
   1   2  20         12.95         13.77         1.31 o
   2   2  20          5.91          6.37         1.20 o
   3   2  20          2.09          2.35         1.35 o
   4   2  20          5.12          2.92         1.59 o
  -4   3  20         59.03         71.45         3.40 o
  -3   3  20          0.55          1.72         1.16 o
  -2   3  20         31.43         36.04         1.84 o
  -1   3  20          8.39          5.09         1.04 o
   0   3  20          3.52          3.31         1.28 o
   1   3  20          8.14          5.65         1.09 o
   2   3  20         31.45         33.81         2.50 o
   3   3  20          0.58         -0.86         1.29 o
   4   3  20         59.50         72.45         4.12 o
  -4   4  20         49.25         62.52         7.66 o
  -3   4  20         69.21         71.17         3.53 o
  -2   4  20         66.06         77.31         2.47 o
  -1   4  20         12.30         12.96         1.61 o
   0   4  20         51.61         53.01         2.48 o
   1   4  20         11.99         12.12         1.31 o
   2   4  20         64.92         76.27         5.97 o
   3   4  20         68.90         64.61         2.75 o
   4   4  20         49.23         60.77         3.90 o
  -3   5  20         50.91         56.73         2.36 o
  -2   5  20         49.03         53.52         2.43 o
  -1   5  20         15.37         14.41         1.25 o
   0   5  20          1.32          2.50         0.96 o
   1   5  20         15.16         10.98         1.17 o
   2   5  20         49.21         55.39         2.57 o
   3   5  20         50.84         58.92         2.94 o
  -3   6  20         22.76         20.29         2.37 o
  -2   6  20        111.30        131.10         5.75 o
  -1   6  20          5.91          5.76         1.05 o
   0   6  20          0.53          1.23         1.04 o
   1   6  20          5.72          5.49         1.05 o
   2   6  20        111.69        135.25         5.41 o
   3   6  20         22.70         15.38         2.76 o
  -3   7  20          4.25          3.03         1.54 o
  -2   7  20          3.24          0.52         1.19 o
  -1   7  20         13.10         12.21         1.36 o
   0   7  20         12.08         13.87         1.27 o
   1   7  20         12.98         12.94         1.33 o
   2   7  20          3.21          4.18         1.31 o
   3   7  20          4.28          2.56         1.78 o
  -2   8  20          6.01          5.40         1.52 o
  -1   8  20          6.10          6.22         1.21 o
   0   8  20         10.63         13.12         1.32 o
   1   8  20          6.04          4.24         1.26 o
   2   8  20          6.13          7.43         2.06 o
  -1   9  20         43.95         59.01         3.78 o
   0   9  20        124.01        124.28         5.43 o
   1   9  20         43.61         50.22         4.73 o
   1   0  21         23.00         16.29         1.43 o
   2   0  21         42.45         49.34         2.45 o
   3   0  21         51.70         50.61         3.12 o
  -3   1  21         30.97         28.86         2.29 o
  -2   1  21         39.07         47.79         2.38 o
  -1   1  21         12.98         13.12         1.43 o
   0   1  21          0.66          0.17         0.95 o
   1   1  21         12.86         13.39         1.32 o
   2   1  21         39.15         44.11         2.25 o
   3   1  21         30.90         26.93         2.16 o
  -3   2  21         14.36         11.83         1.81 o
  -2   2  21          5.12          5.17         1.27 o
  -1   2  21         69.81         72.27         2.52 o
   0   2  21         31.98         35.33         2.06 o
   1   2  21         70.54         72.29         2.35 o
   2   2  21          5.18          3.94         1.42 o
   3   2  21         14.22         12.90         1.79 o
  -3   3  21          0.88          4.73         1.57 o
  -2   3  21         11.87         10.52         1.44 o
  -1   3  21          6.92          4.37         1.18 o
   0   3  21          0.01         -0.31         1.03 o
   1   3  21          7.19          8.25         1.29 o
   2   3  21         11.62          9.97         1.63 o
   3   3  21          0.82         -1.47         1.47 o
  -3   4  21         19.07         23.15         1.96 o
  -2   4  21         13.74         18.00         1.77 o
  -1   4  21          3.37          3.99         1.30 o
   0   4  21          7.84          4.82         1.22 o
   1   4  21          3.57          2.65         1.09 o
   2   4  21         13.79         17.10         2.71 o
   3   4  21         19.29         23.99         3.16 o
  -2   5  21         33.27         37.35         2.42 o
  -1   5  21         16.34         14.09         1.35 o
   0   5  21         71.36         77.18         2.74 o
   1   5  21         16.91         14.40         1.56 o
   2   5  21         33.51         36.89         3.71 o
  -2   6  21          5.52          6.38         1.47 o
  -1   6  21          2.08          1.98         1.13 o
   0   6  21         15.97         12.08         2.45 o
   1   6  21          2.10          2.79         1.29 o
   2   6  21          5.74          5.73         2.06 o
  -2   7  21         16.63         13.64         1.84 o
  -1   7  21         17.63         13.08         2.05 o
   0   7  21         54.11         68.16         2.95 o
   1   7  21         17.58         17.56         1.88 o
   2   7  21         16.82         19.25         4.18 o
  -1   8  21          7.17          8.52         2.29 o
   0   8  21         69.47         72.24         5.61 o
   1   8  21          7.38          7.39         2.65 o
   0   0  22        255.75        301.43        11.26 o
   1   0  22         51.65         64.85         3.17 o
   2   0  22        129.70        148.93         3.83 o
  -2   1  22          9.54          9.81         1.66 o
  -1   1  22         15.68         12.45         2.37 o
   0   1  22          0.00          1.85         1.41 o
   1   1  22         15.63         15.65         1.69 o
   2   1  22          9.83         10.91         1.92 o
  -2   2  22         87.46        102.19         3.57 o
  -1   2  22         11.79         11.93         2.10 o
   0   2  22          0.02         -0.17         1.15 o
   1   2  22         11.41         12.23         1.61 o
   2   2  22         87.49        100.74         3.73 o
  -2   3  22         18.65         16.69         1.86 o
  -1   3  22         37.55         48.38         2.43 o
   0   3  22          5.53          5.52         1.30 o
   1   3  22         37.15         49.52         2.47 o
   2   3  22         18.51         18.34         2.31 o
  -2   4  22         18.26         13.69         1.76 o
  -1   4  22         40.72         48.25         2.28 o
   0   4  22          7.14          5.47         2.08 o
   1   4  22         41.34         50.74         2.55 o
   2   4  22         18.36         15.51         3.01 o
  -1   5  22         22.12         15.94         1.59 o
   0   5  22         22.47         23.10         1.83 o
   1   5  22         21.69         16.41         2.04 o
  -1   6  22         56.60         61.61         2.94 o
   0   6  22          0.00          0.93         1.55 o
   1   6  22         56.29         62.44         3.26 o
   1   0  23          0.06         -2.11         2.11 o
  -1   1  23         86.45         88.01         5.37 o
   0   1  23         53.60         79.95         3.57 o
   1   1  23         86.58         91.25         7.50 o
  -1   2  23         33.67         30.42         2.20 o
   0   2  23         66.15         72.76         6.56 o
   1   2  23         33.92         26.20         4.60 o
   0   3  23         65.39         78.48         3.77 o
                                                
