# Supplementary material for: Design, Synthesis, and Anticancer Activity of Novel Enmein-Type Diterpenoid Derivatives Targeting the PI3K/Akt/mTOR Signaling Pathway
Source: Molecules. 2024 Aug 27;29(17):4066. doi: 10.3390/molecules29174066 (PMC11396751; doi:10.3390/molecules29174066)
Supplement: Supplementary file 1 [file molecules-29-04066-s001.zip › molecules-3152720-supplementary/Supplemental material/The single-crystal data of compound 4/240423_WJF_1_0m.hkl]

   1   0   0    2.30    0.40
   1   0   0    2.10    0.40
   1   0   0    2.10    0.20
   1   0   0    1.90    0.30
   1   0   0    2.60    0.30
  -1   0   0    1.40    0.30
  -1   0   0    2.00    0.30
  -1   0   0    2.00    0.30
  -1   0   0    2.80    0.30
   2   0   0  644.84   22.30
   2   0   0  670.63   22.50
   2   0   0  618.74   22.50
  -2   0   0  648.34   22.80
  -2   0   0  665.03   22.50
  -2   0   0  605.74   22.30
  -3   0   0    0.50    0.40
  -3   0   0    1.50    0.90
   3   0   0    0.50    0.40
   4   0   0  142.69    6.00
  -4   0   0  145.59    5.90
   4   0   0  131.79    5.90
   4   0   0  140.19    5.40
   4   0   0  144.59    5.80
  -4   0   0  146.79    6.60
   4   0   0  134.19    5.90
  -5   0   0    0.40    0.80
   5   0   0    0.80    0.80
   5   0   0    0.30    0.70
   5   0   0    0.60    0.50
  -5   0   0    0.40    0.90
   5   0   0    1.00    0.70
  -5   0   0    0.50    1.30
   6   0   0    2.10    1.10
  -6   0   0    3.40    2.10
   6   0   0    2.00    1.10
   6   0   0    2.90    1.40
   7   0   0    0.50    1.40
  -7   0   0   -1.50    2.10
   7   0   0    0.80    1.20
   8   0   0    1.60    1.40
  -8   0   0   -2.00    4.00
  -8   0   0   -0.20    4.00
   8   0   0   -2.00    2.10
   1  -1   0 8089.99  289.97
  -1  -1   0 8728.23  289.37
  -1   1   0 8278.97  289.67
   2  -1   0 1191.88   43.10
  -2  -1   0 1227.88   42.50
  -2  -1   0 1287.27   43.00
  -2  -1   0 1255.97   42.30
   2   1   0 1177.68   42.70
  -3  -1   0 2139.49   73.09
  -3  -1   0 2082.79   72.89
   3  -1   0 2045.90   73.49
  -3  -1   0 2205.48   73.99
   4   1   0   23.20    1.70
  -4  -1   0   20.30    1.60
   4   1   0   24.80    1.80
  -4  -1   0   25.90    1.60
   4   1   0   24.50    1.40
   4  -1   0   21.20    1.70
  -4  -1   0   23.00    2.30
   4  -1   0   19.90    1.60
  -4   1   0   20.80    2.20
  -4   1   0   23.50    1.50
  -4   1   0   19.10    1.70
  -4  -1   0   21.80    1.40
   4   1   0   21.10    1.80
   4  -1   0   21.80    1.40
   4  -1   0   22.40    1.80
   4   1   0   23.70    1.80
   4  -1   0   19.70    1.90
   5   1   0    6.30    1.40
   5   1   0    4.60    1.00
  -5  -1   0    8.00    2.10
  -5   1   0    3.90    1.10
  -5   1   0    7.10    2.00
   5   1   0    5.40    1.40
   5   1   0    3.40    0.70
  -5   1   0    3.50    0.80
   5  -1   0    6.20    1.20
   5  -1   0    7.30    1.50
  -6  -1   0  112.09    9.50
   6   1   0   87.69    5.00
   6  -1   0   95.59    4.90
   6  -1   0   96.99    5.10
   6   1   0   89.49    4.80
  -6   1   0   91.49    6.10
   6   1   0   94.19    5.00
   7  -1   0   31.60    2.80
   7  -1   0   38.60    3.20
   7   1   0   31.90    3.20
   7   1   0   35.90    2.90
  -7   1   0   33.90    4.20
  -7  -1   0   29.00    4.20
  -8  -1   0  102.69    7.20
  -8  -1   0  115.49   10.10
   8  -1   0  113.99    5.70
   8   1   0  117.09    6.50
   8  -1   0  121.89    6.00
   8   1   0  109.29    5.60
  -8   1   0  108.09    8.40
   0   2   0 3431.56  117.79
  -1   2   0 8214.38  287.07
  -1  -2   0 8407.56  286.07
  -1  -2   0 8216.78  285.97
  -2  -2   0   52.49    2.70
   2   2   0   48.60    2.30
   2  -2   0   55.39    2.10
   2  -2   0   55.29    2.40
   2   2   0   50.19    2.30
   2  -2   0   50.89    2.60
   2  -2   0   58.69    2.30
   2   2   0   48.20    2.40
   2   2   0   57.29    2.30
   2  -2   0   50.79    2.30
  -2   2   0   54.99    2.30
   2   2   0   52.19    2.10
  -2  -2   0   49.70    2.30
   3  -2   0  840.52   30.10
  -3  -2   0  843.02   30.70
  -3   2   0  889.91   30.10
   3  -2   0  877.21   30.00
  -3  -2   0  836.92   29.90
   3   2   0  835.62   30.10
   3  -2   0  843.92   30.20
  -3  -2   0  874.41   30.00
   3  -2   0  832.62   30.40
  -3   2   0  878.41   29.80
   3  -2   0  856.71   29.70
  -3   2   0  853.01   30.40
   3   2   0  851.61   30.10
   4   2   0  356.86   13.50
   4   2   0  355.96   13.50
  -4   2   0  364.06   13.50
  -4  -2   0  365.06   13.20
  -4  -2   0  341.07   13.20
   4  -2   0  356.66   13.40
   4  -2   0  351.96   13.50
   4   2   0  362.56   13.40
   4  -2   0  350.86   13.70
   4  -2   0  371.76   13.30
  -4   2   0  362.76   13.10
  -4   2   0  361.56   14.00
  -4  -2   0  369.36   14.40
   4   2   0  365.86   13.00
   5   2   0   32.40    2.30
   5   2   0   32.10    1.90
   5  -2   0   29.40    2.20
   5   2   0   34.50    3.10
   5   2   0   27.70    2.30
   5  -2   0   31.20    2.40
   5  -2   0   32.20    2.30
  -5  -2   0   35.10    3.40
  -5   2   0   31.90    3.10
   5  -2   0   27.60    2.80
  -6  -2   0   32.20    4.10
   6   2   0   33.60    2.20
   6   2   0   34.40    2.90
   6  -2   0   32.00    2.80
  -6   2   0   32.00    3.80
   6   2   0   28.20    2.70
  -7  -2   0   51.49    4.80
   7   2   0   46.00    4.00
   7   2   0   41.70    4.00
  -7  -2   0   46.20    5.90
   7  -2   0   55.99    3.60
   7  -2   0   54.59    3.70
  -7   2   0   42.80    6.50
   7   2   0   52.59    3.60
   8   2   0   22.80    2.50
   8  -2   0   25.90    2.90
   8  -2   0   22.50    2.70
  -8  -2   0   16.60    4.40
  -8  -2   0   20.10    3.90
   0  -3   0    6.30    0.90
   0  -3   0    5.20    0.60
   0  -3   0    4.80    0.60
   0  -3   0    5.50    0.60
   0  -3   0    6.00    0.60
   0  -3   0    6.20    0.70
   0  -3   0    3.90    0.80
  -1  -3   0  534.65   17.90
  -1  -3   0  496.85   17.20
   1  -3   0  504.85   17.10
  -1  -3   0  513.05   17.30
   1   3   0  483.25   16.90
   1   3   0  453.95   16.90
   1  -3   0  466.95   16.90
  -1   3   0  491.85   17.00
  -1  -3   0  504.55   17.50
   1  -3   0  461.05   16.90
   1  -3   0  478.65   17.50
  -1  -3   0  468.25   17.70
  -1  -3   0  485.65   17.20
   2  -3   0  414.66   15.10
   2  -3   0  421.36   15.60
  -2  -3   0  443.26   15.30
  -2  -3   0  416.56   15.30
  -2  -3   0  416.36   15.60
   2   3   0  414.56   15.10
   2   3   0  440.46   14.90
  -2   3   0  463.45   15.20
   2  -3   0  426.66   15.20
   2  -3   0  395.56   15.60
   2   3   0  399.26   15.10
   2  -3   0  461.55   15.00
   2   3   0  423.66   15.10
   3   3   0   16.30    1.10
   3   3   0   17.50    1.40
   3  -3   0   17.20    1.70
  -3   3   0   18.80    1.40
   3   3   0   18.00    1.40
   3  -3   0   19.80    1.30
   3   3   0   19.50    1.60
  -3  -3   0   19.00    2.00
  -3   3   0   17.80    1.60
   3  -3   0   17.90    1.40
  -3   3   0   17.30    1.20
  -4  -3   0  966.40   33.80
  -4   3   0  959.70   34.40
   4  -3   0  956.80   34.10
   4   3   0  934.51   33.80
   4   3   0  964.50   33.50
   4  -3   0  937.21   33.70
  -4   3   0  985.20   33.60
   4   3   0  944.01   34.00
  -4  -3   0  966.80   35.20
   4   3   0  950.90   34.00
   4  -3   0  958.60   33.90
   4  -3   0  961.00   34.50
   5   3   0  312.27   12.40
   5  -3   0  305.87   12.40
   5  -3   0  319.27   12.30
   5  -3   0  296.07   12.70
   5   3   0  309.57   12.30
  -5   3   0  317.17   11.80
  -5   3   0  329.87   13.10
   5   3   0  326.47   11.70
  -5  -3   0  311.77   11.90
   6   3   0    6.90    1.70
  -6   3   0    7.10    1.40
  -6  -3   0   10.60    3.10
   6   3   0   10.60    1.90
   6  -3   0    7.80    1.50
   6   3   0   10.60    1.80
  -6   3   0   11.20    2.00
  -6   3   0   10.00    2.50
   6   3   0    9.40    1.90
  -7  -3   0   23.00    4.80
   7   3   0   42.50    5.60
   7   3   0   29.90    3.80
   7  -3   0   31.70    2.90
   7  -3   0   32.80    2.80
  -7  -3   0   31.30    4.10
   7   3   0   31.10    2.70
   8  -3   0   88.59    4.70
   8  -3   0   83.29    5.40
  -8  -3   0   61.99    6.70
   8   3   0   81.49    4.40
   0  -4   0   10.10    0.90
   0  -4   0   12.00    1.00
   0  -4   0    9.50    0.80
   0  -4   0   12.60    1.40
   0  -4   0    9.80    0.80
   0  -4   0   10.30    1.20
   0  -4   0    9.20    0.90
   1  -4   0 1368.86   48.30
   1   4   0 1397.56   48.30
   1   4   0 1399.76   48.20
  -1   4   0 1436.26   48.20
   1  -4   0 1400.36   48.30
  -2  -4   0 1475.85   49.60
   2   4   0 1269.27   47.00
  -2  -4   0 1360.56   47.30
  -2   4   0 1358.86   47.50
   2  -4   0 1320.27   46.70
   2   4   0 1366.86   47.20
  -3   4   0 1686.03   59.19
   3  -4   0 1723.83   58.99
   3   4   0 1634.94   59.09
  -3  -4   0 1700.93   59.29
   3  -4   0 1711.33   59.89
   3  -4   0 1748.03   58.79
   4   4   0  126.29    5.40
  -4  -4   0  125.29    6.30
   4   4   0  115.79    5.20
  -4   4   0  116.79    5.30
  -4   4   0  113.39    4.80
   4  -4   0  115.79    5.90
   4   4   0  116.19    5.20
   4   4   0  117.99    4.90
  -4  -4   0  119.49    5.20
   4  -4   0  111.89    4.90
  -4   4   0  120.29    5.60
   4  -4   0  115.99    5.50
   4  -4   0  118.99    5.10
  -5   4   0  278.87   11.20
   5   4   0  264.97   11.10
  -5  -4   0  273.07   10.80
   5   4   0  273.07   11.00
  -5   4   0  288.87   11.80
   5  -4   0  272.47   10.90
  -5  -4   0  287.97   12.60
  -5  -4   0  290.97   13.60
   5  -4   0  271.37   11.80
   6  -4   0    5.60    1.30
   6   4   0    7.70    1.50
   6  -4   0    5.80    1.40
  -6   4   0    6.10    2.40
  -6   4   0    7.80    1.30
  -6  -4   0    7.60    2.80
  -6   4   0   10.20    2.00
   6   4   0    8.40    1.20
   6   4   0   10.30    1.90
   6   4   0    9.90    2.20
  -6  -4   0   10.30    3.70
  -7  -4   0   36.80    9.00
   7  -4   0   48.40    3.60
   7  -4   0   51.59    3.60
   7   4   0   54.69    3.50
   7   4   0   39.20    3.70
   8  -4   0   22.40    2.60
   8  -4   0   24.10    3.20
   8   4   0   20.30    2.40
   0  -5   0    1.00    0.80
   0  -5   0    1.40    0.50
   0  -5   0    0.60    0.40
   0  -5   0    1.10    0.40
   0  -5   0    0.40    0.60
   0  -5   0    1.00    1.00
   0  -5   0    0.60    0.50
  -1  -5   0  313.57   11.90
  -1  -5   0  289.47   11.10
  -1   5   0  319.17   10.60
  -1  -5   0  302.57   11.30
   1  -5   0  301.07   11.00
  -1  -5   0  299.67   11.20
   1  -5   0  308.47   11.00
   1  -5   0  321.77   11.60
   1  -5   0  305.57   11.60
   1   5   0  289.27   10.50
   1  -5   0  293.77   10.80
  -1  -5   0  297.27   11.20
   1  -5   0  303.67   10.60
  -1   5   0  306.57   10.60
  -1  -5   0  305.17   11.00
   1  -5   0  291.47   10.80
   1  -5   0  284.27   10.90
  -1  -5   0  293.57   11.00
  -2   5   0    2.20    0.50
   2   5   0    2.00    0.30
   2   5   0    1.90    0.50
   2  -5   0    1.40    0.50
   2   5   0    1.90    0.40
  -2  -5   0    3.20    1.10
   2  -5   0    2.70    1.20
  -2  -5   0    1.90    0.70
   2   5   0    3.20    0.80
   2  -5   0    1.60    0.50
  -2  -5   0    2.20    1.30
  -2  -5   0    2.10    1.00
  -2  -5   0    3.40    0.90
  -2  -5   0    2.50    0.80
  -2   5   0    1.50    0.90
   3   5   0   93.39    4.30
  -3  -5   0  100.49    5.70
  -3   5   0   96.29    4.30
   3  -5   0   98.19    4.30
   3  -5   0   98.59    5.10
  -3  -5   0  103.79    5.20
   3   5   0  103.19    4.20
  -3  -5   0  101.39    4.50
   3  -5   0   94.79    4.10
   3   5   0   94.69    4.20
  -3   5   0  102.99    4.30
  -3  -5   0   99.79    4.60
   3   5   0  102.69    3.90
   4  -5   0  272.67   11.50
   4   5   0  280.27   10.10
   4  -5   0  276.37   10.40
   4   5   0  271.67   10.50
  -4  -5   0  281.97   10.80
  -4   5   0  274.67   10.70
   4  -5   0  256.47   10.60
  -4   5   0  275.97   10.30
   4   5   0  263.97   10.60
  -4  -5   0  269.97   11.80
  -4  -5   0  285.67   12.70
  -4   5   0  279.17   10.90
  -5  -5   0   58.59    3.50
   5  -5   0   51.49    3.10
   5  -5   0   54.79    4.40
   5   5   0   60.89    3.40
   5   5   0   57.09    3.40
  -5  -5   0   49.99    4.60
  -5   5   0   57.59    4.10
  -5  -5   0   54.09    5.70
  -5   5   0   56.79    3.60
   5  -5   0   54.89    3.40
   5   5   0   51.89    3.50
   5   5   0   59.49    2.90
   6  -5   0    0.00    0.80
   6   5   0    0.30    0.90
  -6   5   0    0.80    0.90
   6   5   0    1.60    1.10
   6  -5   0    0.20    1.60
  -6  -5   0    1.70    2.00
   6   5   0    0.90    0.70
  -6   5   0    0.20    1.40
  -6  -5   0   -0.20    2.70
  -7  -5   0   14.90    4.30
  -7  -5   0   15.00    3.30
   7  -5   0   21.30    2.70
   7   5   0   19.00    2.40
   7   5   0   14.40    2.30
   7  -5   0   19.20    2.70
   8   5   0    3.80    1.50
  -8  -5   0    0.50    2.60
  -8  -5   0    1.10    3.80
   8  -5   0    2.90    2.50
   8  -5   0    1.50    1.50
   0  -6   0  788.52   28.70
   0  -6   0  768.82   28.60
   0  -6   0  829.92   28.70
   0  -6   0  860.51   29.40
   0  -6   0  822.82   28.70
   0  -6   0  831.32   28.80
   1   6   0 2022.50   69.59
  -1   6   0 2106.29   69.89
   1  -6   0 2024.40   69.69
   1  -6   0 1971.50   70.19
   1  -6   0 2019.80   69.99
  -1  -6   0 2022.20   70.49
   2   6   0  162.48    5.80
   2   6   0  145.19    5.90
   2   6   0  156.88    5.90
  -2  -6   0  166.88    6.50
   2  -6   0  161.18    6.40
   2  -6   0  154.78    6.00
   2  -6   0  159.78    7.10
   2  -6   0  147.79    6.30
  -2  -6   0  154.08    6.80
  -2  -6   0  156.78    6.50
  -2  -6   0  150.68    6.40
  -2  -6   0  170.48    6.80
  -2  -6   0  165.08    6.60
  -2  -6   0  155.58    7.50
   2   6   0  154.28    5.60
  -3  -6   0  251.67   10.10
   3  -6   0  246.58    9.40
   3  -6   0  257.07   10.80
   3   6   0  258.27    9.20
  -3   6   0  255.97    9.80
   3  -6   0  254.17    9.70
  -3  -6   0  252.47   10.00
  -3   6   0  244.98    9.60
   3   6   0  262.37    9.60
  -3  -6   0  259.17   10.80
   3   6   0  260.77    9.70
  -3  -6   0  267.17   11.60
   4   6   0   26.10    1.90
  -4   6   0   25.40    1.70
  -4   6   0   25.70    2.40
   4   6   0   27.10    1.60
  -4  -6   0   23.60    3.90
  -4  -6   0   25.50    3.00
   4  -6   0   23.10    1.90
  -4   6   0   27.80    2.10
   4  -6   0   22.60    1.80
   4   6   0   28.10    2.00
   4  -6   0   22.90    2.80
  -4  -6   0   27.60    2.30
   5   6   0    6.30    1.30
   5   6   0    8.70    1.60
  -5  -6   0    4.90    3.00
  -5  -6   0    7.90    2.40
  -5  -6   0    6.70    1.50
   5   6   0    7.70    1.10
   5  -6   0   10.30    2.50
   5  -6   0    5.60    1.10
  -5   6   0    5.70    1.30
   5  -6   0    8.70    1.40
   6   6   0   20.00    2.30
   6   6   0   20.50    1.80
  -6  -6   0   29.60    4.60
  -6   6   0   20.90    3.10
   6  -6   0   22.50    2.30
  -6  -6   0   17.10    4.10
  -6   6   0   19.90    2.00
   6   6   0   22.00    2.30
   7  -6   0    0.50    1.40
  -7  -6   0    1.50    2.30
   7   6   0    0.40    1.00
   7  -6   0    0.30    2.20
  -7  -6   0    2.50    3.30
   7  -6   0    0.50    1.30
   7   6   0    1.30    1.50
   0  -7   0    4.40    1.30
   0  -7   0    3.70    0.80
   0  -7   0    6.00    1.10
   0  -7   0    2.50    1.20
   0  -7   0    4.40    1.00
  -1  -7   0  147.29    6.20
  -1  -7   0  150.68    6.20
   1  -7   0  154.18    6.20
  -1  -7   0  150.38    6.40
  -1   7   0  161.48    5.60
   1  -7   0  148.89    5.50
   1  -7   0  172.38    7.10
  -1  -7   0  159.88    6.80
   1  -7   0  142.19    5.60
  -1  -7   0  159.08    7.30
  -1   7   0  155.78    5.60
  -1  -7   0  149.09    6.20
   1  -7   0  156.48    7.00
   1  -7   0  147.79    6.00
   1  -7   0  147.59    5.90
   1  -7   0  151.18    6.20
  -2  -7   0  662.03   25.00
   2  -7   0  654.33   23.00
  -2  -7   0  647.94   24.00
  -2  -7   0  649.74   23.60
   2  -7   0  599.94   22.80
  -2  -7   0  687.93   23.90
   2  -7   0  656.53   23.20
  -2  -7   0  659.43   23.70
   2  -7   0  680.23   24.60
   2  -7   0  690.13   23.70
   2   7   0  630.84   23.00
  -2   7   0  681.13   23.20
  -2  -7   0  667.13   23.90
   2   7   0  601.64   22.60
  -2  -7   0  661.13   23.60
  -3  -7   0   15.40    2.50
   3  -7   0   13.90    1.30
  -3  -7   0   13.60    3.00
   3   7   0   13.10    1.20
   3   7   0   14.20    1.20
  -3   7   0   12.90    1.30
   3  -7   0   14.20    2.30
   3  -7   0   11.80    1.70
  -3  -7   0   14.00    1.70
   3   7   0   13.00    1.00
   3  -7   0   13.90    1.60
  -3  -7   0   13.20    1.70
   4  -7   0    7.30    2.10
  -4  -7   0    4.90    2.60
  -4  -7   0    3.90    1.10
   4   7   0    7.80    1.30
   4   7   0    7.40    0.90
  -4   7   0    4.90    0.90
  -4  -7   0    7.00    2.30
  -4   7   0    6.20    1.30
   4  -7   0    5.10    0.90
   5  -7   0   59.79    4.70
   5   7   0   59.79    3.60
  -5   7   0   62.49    3.90
   5   7   0   55.09    3.50
   5   7   0   60.39    3.10
  -5   7   0   59.09    3.20
  -5  -7   0   68.19    5.30
  -5  -7   0   61.19    3.80
   5  -7   0   56.49    3.50
  -5  -7   0   53.99    6.20
  -6  -7   0    2.30    2.40
  -6   7   0    2.00    1.00
   6   7   0    1.80    0.90
  -6  -7   0    0.30    3.00
   6   7   0    0.80    0.80
   6   7   0    1.00    1.00
   6  -7   0    1.90    1.20
   6  -7   0    1.30    1.80
   6  -7   0    0.90    1.30
  -6   7   0    1.30    1.50
  -7  -7   0   15.90    3.30
   7  -7   0   23.30    2.40
   7  -7   0   22.70    3.00
  -7  -7   0   19.70    4.80
   7   7   0   24.30    2.40
  -7   7   0   24.20    3.40
   0  -8   0  457.85   17.00
   0  -8   0  486.75   17.80
   0  -8   0  463.85   18.10
   0  -8   0  459.15   17.00
   0  -8   0  461.95   16.90
   0  -8   0  457.65   16.90
  -1  -8   0  241.78    9.70
  -1  -8   0  249.08    9.70
  -1  -8   0  242.78    9.80
   1  -8   0  246.28   10.50
  -1   8   0  243.18    8.90
   1  -8   0  242.38    9.40
  -1  -8   0  239.28    9.60
   1  -8   0  237.98    9.60
   1  -8   0  254.77    9.60
  -1  -8   0  244.18   10.20
   1  -8   0  248.68    9.30
  -1  -8   0  251.47    9.70
  -1   8   0  258.37    8.90
   1  -8   0  262.57   10.60
  -1  -8   0  258.07   11.00
   2  -8   0   10.20    1.20
  -2  -8   0   12.90    2.00
  -2  -8   0   10.80    1.60
  -2  -8   0    9.60    1.40
   2  -8   0    8.90    1.30
  -2   8   0   11.40    1.10
  -2  -8   0   10.50    1.90
   2   8   0    9.50    0.80
  -2  -8   0   10.10    2.30
   2  -8   0   11.30    1.60
   2  -8   0   10.00    1.20
   2  -8   0   10.20    2.00
   2  -8   0   10.70    0.90
  -2  -8   0   11.80    1.60
  -2  -8   0   10.00    1.70
   2   8   0    7.70    1.10
   3  -8   0   12.00    1.40
  -3  -8   0   12.40    1.70
   3   8   0   13.40    1.30
   3  -8   0   11.90    1.60
  -3  -8   0    9.60    2.60
   3   8   0   12.10    1.20
  -3  -8   0   11.80    2.30
   3  -8   0   13.10    1.40
   3  -8   0   15.30    2.80
  -3   8   0   13.20    1.40
  -3  -8   0    9.00    1.50
   3   8   0   10.60    0.90
   3  -8   0   14.10    2.00
   4   8   0   12.80    1.40
   4   8   0   11.60    1.40
   4  -8   0   12.40    2.80
   4  -8   0   13.70    2.00
  -4  -8   0   13.10    3.70
  -4   8   0   12.00    1.60
   4  -8   0   12.00    2.10
   4   8   0    9.70    1.10
  -4   8   0   11.30    1.40
   4  -8   0    8.80    1.30
  -4  -8   0   13.20    2.10
  -5   8   0    8.50    1.90
  -5   8   0    7.00    1.40
   5   8   0    9.20    1.40
   5  -8   0    9.80    2.20
   5  -8   0   10.70    2.10
   5  -8   0   13.30    2.70
   5   8   0    8.10    1.50
  -5  -8   0    7.40    2.40
  -5  -8   0    7.50    1.70
  -5  -8   0    8.80    3.30
   5   8   0    9.50    1.80
   6  -8   0  132.09    6.00
   6   8   0  124.59    6.10
  -6   8   0  118.49    6.60
  -6  -8   0  108.89    8.90
  -6   8   0  129.99    5.70
   6   8   0  134.29    6.20
  -6  -8   0  122.09    6.30
   6  -8   0  136.89    6.80
  -6  -8   0  124.49    7.90
   6   8   0  130.49    5.50
   7  -8   0   -0.20    1.00
  -7  -8   0   -1.60    1.90
  -7  -8   0    3.50    3.40
   7   8   0    1.90    1.90
   7  -8   0    0.40    1.60
   7   8   0    0.80    1.10
  -7   8   0    1.40    1.80
   0  -9   0    5.40    1.80
   0  -9   0    5.40    1.10
   0  -9   0    7.50    1.40
   0  -9   0    8.80    1.40
   1  -9   0   22.00    1.70
   1  -9   0   25.30    1.90
  -1  -9   0   27.50    2.20
  -1   9   0   22.90    1.30
  -1  -9   0   21.50    2.10
  -1  -9   0   26.00    3.10
  -1  -9   0   28.10    2.10
  -1  -9   0   21.60    1.90
   1  -9   0   24.40    1.90
   1  -9   0   26.30    2.80
   1  -9   0   26.40    2.70
   1  -9   0   19.00    1.90
  -1  -9   0   21.70    1.90
  -1  -9   0   27.50    2.70
  -2  -9   0  138.59    6.70
  -2   9   0  146.89    5.70
  -2  -9   0  148.99    7.90
   2  -9   0  140.49    6.20
  -2  -9   0  137.29    6.50
   2  -9   0  137.79    5.30
  -2  -9   0  144.79    6.40
   2  -9   0  140.89    5.70
   2   9   0  142.89    5.30
   2  -9   0  148.49    7.40
  -2  -9   0  145.39    6.80
   2  -9   0  151.88    6.50
  -2  -9   0  140.29    6.60
   2   9   0  130.69    5.40
  -2  -9   0  136.39    6.40
   2  -9   0  137.69    6.00
   3  -9   0   44.30    3.40
   3   9   0   45.80    2.40
   3   9   0   47.80    2.50
  -3   9   0   47.80    2.80
   3  -9   0   48.40    2.50
  -3  -9   0   45.90    3.20
   3   9   0   45.90    2.20
   3  -9   0   47.40    3.20
   3  -9   0   49.80    3.30
  -3  -9   0   51.59    5.00
   3  -9   0   53.89    4.30
  -3  -9   0   43.00    3.10
  -3  -9   0   45.50    3.80
  -4   9   0  138.39    5.60
   4  -9   0  132.29    5.70
  -4   9   0  135.09    6.10
   4   9   0  129.59    5.70
   4  -9   0  131.89    5.90
   4   9   0  135.19    5.40
  -4  -9   0  135.89    8.70
  -4  -9   0  135.89    6.50
   4  -9   0  122.49    7.40
   4  -9   0  136.09    6.60
   4   9   0  134.19    5.80
  -4  -9   0  132.69    7.60
   4  -9   0  117.59    6.30
  -5   9   0    2.70    1.50
   5  -9   0    2.30    2.00
   5   9   0    2.90    0.80
   5   9   0    3.20    1.30
   5  -9   0    0.60    2.10
   5  -9   0    0.70    1.10
  -5  -9   0    2.90    3.20
   5  -9   0    3.40    1.20
  -5  -9   0    0.70    2.00
  -5   9   0    1.50    0.80
   5  -9   0    0.30    1.40
  -5  -9   0    3.50    1.60
  -6   9   0  150.28    8.90
   6  -9   0  128.09    8.60
   6   9   0  151.78    7.30
   6  -9   0  153.68    6.60
   6   9   0  149.59    6.20
   6   9   0  130.69    8.00
   6  -9   0  160.08    7.60
  -6  -9   0  124.39   10.40
  -6   9   0  163.08    7.50
  -7  -9   0   -0.60    3.60
   7   9   0   -0.30    1.50
  -7   9   0    1.30    2.70
   7   9   0    2.30    2.00
   7  -9   0    0.80    1.70
  -7  -9   0   -0.10    2.60
   7  -9   0    1.50    1.10
   0 -10   0  104.89    5.00
   0 -10   0  105.79    5.90
   0 -10   0  100.39    4.90
   0 -10   0  106.69    4.90
   0 -10   0  110.19    4.90
   0 -10   0  105.29    6.10
   1 -10   0   88.89    4.40
  -1 -10   0   90.09    4.60
   1 -10   0   97.29    5.70
  -1  10   0   97.89    3.80
  -1 -10   0   93.29    6.00
   1 -10   0   95.99    4.30
   1 -10   0   99.39    5.70
   1 -10   0   94.39    4.50
  -1 -10   0   88.49    4.60
  -1 -10   0   99.19    5.30
   1 -10   0   85.49    4.50
  -1 -10   0   80.99    5.20
   2  10   0  399.86   13.70
   2 -10   0  385.26   14.90
  -2 -10   0  397.26   16.90
  -2  10   0  385.36   14.10
  -2 -10   0  386.36   14.90
   2 -10   0  375.16   14.60
  -2 -10   0  368.76   14.80
   2  10   0  360.76   13.70
  -2 -10   0  370.86   14.90
   2 -10   0  418.36   16.40
   3  10   0   22.90    1.70
   3 -10   0   25.90    3.50
  -3 -10   0   21.60    2.40
   3 -10   0   22.80    2.10
   3 -10   0   22.30    2.40
  -3  10   0   22.90    1.90
  -3 -10   0   21.40    4.00
   3 -10   0   24.30    1.50
   3  10   0   24.00    1.40
  -3  10   0   19.00    1.50
   3  10   0   23.50    1.70
  -3 -10   0   22.90    2.50
  -3 -10   0   20.10    3.00
  -4 -10   0  132.99   11.70
  -4 -10   0  145.69    7.00
  -4 -10   0  140.69    8.10
  -4  10   0  142.09    6.50
   4  10   0  142.99    6.10
   4 -10   0  141.09    5.90
   4 -10   0  158.58    9.30
   4 -10   0  133.49    6.90
   4  10   0  139.19    5.70
  -4  10   0  147.99    6.00
   4  10   0  135.59    6.00
   4 -10   0  133.89    6.30
  -5 -10   0   22.00    2.70
   5  10   0   21.10    2.10
   5 -10   0   23.10    2.00
   5 -10   0   23.20    3.90
  -5 -10   0   24.70    4.80
   5  10   0   22.40    1.80
  -5  10   0   25.00    2.10
  -5 -10   0   25.60    4.00
   5 -10   0   27.90    3.00
   5  10   0   21.90    2.10
   6  10   0  127.79    5.70
   6 -10   0  125.39    6.50
   6  10   0  112.09    5.70
  -6  10   0  120.69    5.40
  -6 -10   0  113.49    8.80
   6 -10   0  125.99    5.50
   6  10   0  115.49    5.10
  -6 -10   0  116.09    7.60
   6 -10   0  100.99    8.40
  -6  10   0  110.49    6.40
   7 -10   0    2.90    1.70
   7 -10   0    1.80    2.10
  -7 -10   0   -1.00    2.60
   7  10   0   -0.50    1.50
  -7  10   0    7.10    2.30
  -7 -10   0   -4.00    3.70
   0 -11   0    0.10    0.70
   0 -11   0   -0.30    1.10
   0 -11   0    1.10    1.50
   0 -11   0    0.80    1.90
   0 -11   0    0.30    0.80
   0 -11   0    0.70    0.80
  -1 -11   0  356.06   13.60
  -1 -11   0  345.37   13.60
   1 -11   0  357.16   14.90
  -1  11   0  349.07   12.50
  -1 -11   0  329.27   13.50
   1 -11   0  361.66   15.10
  -1 -11   0  303.47   13.30
  -1 -11   0  355.36   15.40
   1 -11   0  348.67   13.40
   1 -11   0  351.66   13.10
  -1 -11   0  358.96   13.70
   1 -11   0  357.56   13.70
   1 -11   0  313.67   13.20
  -1 -11   0  369.96   14.70
  -2 -11   0    2.70    1.10
  -2 -11   0    7.70    2.00
   2 -11   0    5.10    2.30
  -2 -11   0    3.00    1.30
  -2 -11   0    5.40    1.50
   2  11   0    5.80    0.80
  -2 -11   0    8.80    3.10
  -2  11   0    4.90    0.90
   2 -11   0    7.20    1.50
  -2 -11   0    4.90    2.00
   3 -11   0   87.29    4.80
  -3  11   0  100.59    4.70
   3  11   0   96.49    4.20
   3 -11   0  102.59    5.40
  -3 -11   0   88.49    5.20
  -3 -11   0  104.09    6.10
   3  11   0   92.49    3.90
  -3  11   0   91.39    4.20
   3 -11   0  104.19    6.70
   3 -11   0   96.39    3.80
   3  11   0   99.39    4.30
  -3 -11   0   93.89    7.30
  -3 -11   0   98.39    5.40
   4 -11   0  203.58    9.40
  -4 -11   0  165.68   10.70
   4  11   0  175.58    7.50
  -4 -11   0  175.28    9.50
  -4  11   0  181.88    8.00
  -4  11   0  176.28    7.30
   4  11   0  191.48    8.00
  -4 -11   0  176.08    8.40
   4  11   0  180.28    7.00
   4 -11   0  173.58    7.10
   4 -11   0  182.78    8.50
   4 -11   0  181.08    9.90
   5  11   0   28.70    2.10
   5 -11   0   34.90    2.30
   5  11   0   34.10    2.60
  -5 -11   0   32.00    3.20
   5  11   0   33.70    2.60
   5 -11   0   34.50    3.40
  -5  11   0   30.50    2.40
  -5 -11   0   26.90    4.30
   5 -11   0   28.60    4.20
  -5 -11   0   29.30    5.30
  -6 -11   0   75.89    6.10
   6  11   0   84.19    3.90
   6 -11   0   83.89    5.00
   6  11   0   90.19    6.00
  -6 -11   0   72.49    7.20
  -6  11   0   77.59    5.40
  -6  11   0   89.09    4.30
   6  11   0   89.49    5.40
   6 -11   0  100.29    5.40
   0 -12   0    1.00    1.30
   0 -12   0    2.20    1.90
   0 -12   0    1.50    1.10
   0 -12   0    0.60    0.90
   0 -12   0    2.00    1.10
   0 -12   0    0.60    1.60
   1 -12   0    0.80    1.10
   1 -12   0    2.20    2.10
  -1 -12   0    0.20    0.90
  -1 -12   0    0.70    1.60
  -1 -12   0    0.70    1.10
  -1 -12   0    1.60    1.80
  -1 -12   0    2.20    1.30
  -1 -12   0    1.10    1.40
   1 -12   0   -0.70    1.40
   1 -12   0    0.20    1.50
   1 -12   0    1.50    1.00
   1 -12   0    2.40    1.20
  -2 -12   0    0.10    2.10
  -2 -12   0    2.00    1.70
  -2 -12   0    1.10    1.00
   2 -12   0    2.30    2.20
   2 -12   0    1.50    1.20
   2 -12   0    0.10    1.00
  -2 -12   0    1.30    1.80
   2  12   0    0.90    0.50
  -2 -12   0    1.00    1.10
  -2 -12   0    2.90    1.40
  -2  12   0    0.40    0.60
   3 -12   0  181.48    9.90
   3 -12   0  192.88    9.30
  -3 -12   0  165.08    8.90
   3  12   0  182.48    7.10
  -3 -12   0  187.18   10.60
  -3 -12   0  174.48    8.80
  -3  12   0  180.38    7.60
  -3 -12   0  174.58   10.50
   3 -12   0  170.58    7.80
   3  12   0  175.28    6.80
   4 -12   0  203.38    9.40
   4  12   0  204.78    7.70
   4  12   0  200.98    8.10
   4 -12   0  196.28   10.60
   4 -12   0  188.08    8.60
  -4 -12   0  189.88   11.60
  -4  12   0  207.68    8.70
   4  12   0  202.08    8.10
  -4 -12   0  195.68   10.10
  -4 -12   0  202.08    9.20
  -4  12   0  202.48    8.00
   5  12   0   17.70    2.10
  -5 -12   0   11.30    3.20
   5  12   0   15.40    1.70
   5  12   0   16.10    2.00
  -5  12   0   12.50    2.10
  -5 -12   0    8.60    3.60
   5 -12   0   10.50    3.00
  -5 -12   0   13.10    2.50
   5 -12   0    9.00    2.60
  -6 -12   0   33.40    5.60
  -6  12   0   41.00    4.70
  -6  12   0   50.19    3.00
   6  12   0   44.60    5.30
  -6 -12   0   35.10    4.80
   6  12   0   45.10    2.70
   6 -12   0   52.89    4.50
   0 -13   0    0.70    1.00
   0 -13   0    0.80    1.10
   0 -13   0   -0.20    1.70
   0 -13   0    1.30    1.10
   0 -13   0    3.40    2.20
   1 -13   0    6.70    1.50
  -1 -13   0   14.20    2.90
  -1 -13   0   14.60    2.30
  -1 -13   0    9.90    2.00
   1 -13   0   14.10    2.40
  -1 -13   0    6.30    2.60
   1 -13   0   14.70    3.30
  -1  13   0   11.80    1.20
  -1 -13   0    6.80    1.60
   1 -13   0    9.10    1.70
   1 -13   0   10.40    2.90
  -2 -13   0  378.86   15.40
   2 -13   0  360.76   14.20
  -2  13   0  361.46   13.50
   2 -13   0  372.06   16.40
  -2 -13   0  360.76   14.80
  -2 -13   0  367.06   16.90
  -2 -13   0  319.27   15.30
  -2  13   0  360.86   13.10
  -3 -13   0  170.78    9.30
   3 -13   0  186.78    8.40
   3 -13   0  210.18    9.30
   3  13   0  202.48    8.50
  -3 -13   0  201.48    9.10
  -3 -13   0  194.38   11.30
  -3  13   0  189.68    8.10
  -3  13   0  195.98    7.70
   3 -13   0  197.58   10.60
  -3 -13   0  197.18    9.10
   4  13   0   15.70    2.60
  -4  13   0   13.30    1.60
  -4 -13   0   12.30    2.10
   4  13   0   12.20    1.40
  -4 -13   0   11.10    3.20
   4 -13   0   16.70    3.80
   4 -13   0    8.70    1.90
  -4 -13   0   13.00    3.90
   5 -13   0   10.80    3.20
  -5 -13   0   12.40    2.50
  -5 -13   0    7.80    3.80
   5  13   0    7.60    1.10
  -5  13   0    6.40    1.90
  -5 -13   0    7.10    3.10
  -5  13   0   10.40    1.50
   5 -13   0    8.80    2.00
  -6  13   0   37.50    3.40
   6 -13   0   39.40    3.90
   0 -14   0  256.37   11.70
   0 -14   0  238.98   11.80
   0 -14   0  214.58   10.30
   0 -14   0  226.68   11.80
   0 -14   0  253.57   11.00
  -1 -14   0  216.48   10.60
  -1 -14   0  206.58    9.30
   1 -14   0  192.88   10.90
   1 -14   0  210.58    9.20
  -1 -14   0  208.88    9.20
  -1 -14   0  207.98    9.40
   1 -14   0  199.68   10.60
   1 -14   0  212.78    9.60
  -1 -14   0  205.48   11.20
  -2 -14   0    2.80    2.60
  -2 -14   0    1.50    1.30
   2 -14   0    2.40    2.30
  -2 -14   0    2.70    1.40
  -2 -14   0    1.80    2.10
   2 -14   0    1.90    1.50
  -2  14   0    4.00    0.90
   2 -14   0    2.60    1.40
   3 -14   0   32.60    5.10
  -3 -14   0   23.20    3.00
  -3 -14   0   25.90    5.00
   3  14   0   24.80    2.00
   3  14   0   24.30    1.80
   3 -14   0   25.30    3.10
   3 -14   0   20.30    2.70
  -3  14   0   24.50    1.90
  -4 -14   0   23.90    4.10
  -4 -14   0   33.60    5.10
   4  14   0   33.30    2.10
   4 -14   0   38.40    3.60
  -4 -14   0   38.40    3.40
   4  14   0   27.40    2.60
   4 -14   0   32.20    4.40
  -4  14   0   28.30    2.90
  -4  14   0   30.20    2.30
   5 -14   0   -0.40    2.60
   5  14   0    1.50    1.80
  -5 -14   0   -3.20    3.80
  -5  14   0    0.10    1.30
   5  14   0    0.60    0.80
  -5 -14   0   -2.10    3.10
  -5  14   0    0.10    2.40
   5 -14   0   -0.50    2.50
  -5 -14   0    2.50    2.00
   0 -15   0    1.10    1.50
   0 -15   0    1.30    2.40
   0 -15   0   -0.10    1.30
   0 -15   0    2.80    1.60
   0 -15   0    2.60    2.30
  -1 -15   0   72.49    6.20
   1 -15   0   63.99    6.10
  -1  15   0   68.19    3.20
  -1 -15   0   71.49    4.80
  -1 -15   0   74.89    4.60
   1 -15   0   78.99    5.00
  -1  15   0   68.59    3.40
  -1 -15   0   78.19    5.90
   1 -15   0   71.09    4.50
  -1 -15   0   78.49    4.80
   2 -15   0   66.09    4.80
  -2  15   0   64.69    3.10
  -2 -15   0   65.19    6.20
  -2 -15   0   64.49    4.50
  -2 -15   0   69.29    4.50
   2 -15   0   63.89    4.40
  -2  15   0   64.19    3.50
   2 -15   0   64.49    6.10
   3  15   0    3.90    1.00
   3 -15   0    1.50    2.00
  -3 -15   0    1.80    2.40
  -3  15   0    3.60    0.90
  -3  15   0    4.40    1.30
   3 -15   0    2.00    2.50
  -3 -15   0    2.20    2.10
  -4  15   0    2.30    1.00
  -4  15   0    1.10    1.60
   4  15   0    6.10    1.80
  -4 -15   0    4.60    2.90
  -4 -15   0    4.20    1.80
   4 -15   0    2.20    2.70
   4 -15   0    5.60    2.00
   5 -15   0    2.80    3.40
  -5  15   0    3.90    1.10
   5 -15   0    3.70    2.20
   0 -16   0   36.80    4.60
   0 -16   0   41.50    3.80
   0 -16   0   34.00    3.60
   0 -16   0   34.90    4.70
  -1 -16   0    5.70    3.00
   1 -16   0    5.50    3.40
   1 -16   0   13.90    2.90
  -1 -16   0   12.60    3.00
  -1 -16   0    8.20    2.60
   1 -16   0    6.00    1.90
  -1 -16   0    8.30    3.40
  -1  16   0    9.80    1.20
  -2  16   0   20.90    2.40
  -2 -16   0   22.60    2.90
   2 -16   0   21.80    3.30
  -2  16   0   19.80    1.80
   2 -16   0   28.60    4.90
  -2 -16   0   20.40    4.30
  -2 -16   0   21.70    3.00
  -3  16   0    0.70    0.90
  -3 -16   0    2.40    2.80
   3 -16   0    2.00    1.70
  -3  16   0    0.70    1.70
   3 -16   0    1.10    2.60
  -3 -16   0    2.70    1.90
  -4 -16   0    3.40    3.00
  -4  16   0    1.70    1.00
   4 -16   0    2.70    2.00
  -4 -16   0    4.20    1.70
   4 -16   0    1.80    2.80
   0 -17   0   -0.60    2.10
   0 -17   0   -0.10    1.90
   0 -17   0    2.00    2.50
  -1 -17   0   12.20    3.30
  -1 -17   0   19.20    2.80
   1 -17   0   17.10    2.70
   1 -17   0   18.50    3.80
  -1 -17   0   15.10    2.50
  -1 -17   0   24.00    4.10
   2 -17   0    1.70    2.60
  -2  17   0    2.30    1.10
  -2 -17   0    3.80    2.70
  -2 -17   0    3.30    2.70
   2 -17   0    3.70    2.00
  -3 -17   0   18.50    3.90
   3 -17   0   26.80    3.40
  -3  17   0   19.80    2.00
  -3 -17   0   24.60    3.00
   3 -17   0   19.60    3.90
   0 -18   0   54.29    4.90
   0 -18   0   44.20    5.30
   1 -18   0    6.80    2.60
  -1 -18   0    5.30    2.60
   1 -18   0    1.20    2.80
  -2 -18   0    2.90    2.90
   2 -18   0   -0.10    2.80
   2 -18   0    4.40    3.00
   0   0   1    0.00    0.10
   0   0  -1    0.00    0.10
  -1   0  -1 1927.81   63.29
   1   0   1 1752.02   63.09
   1   0  -1 1853.71   63.19
   1   0   1 1814.32   63.09
   2   0   1 1729.23   61.59
  -2   0   1 1861.11   61.49
  -2   0  -1 1768.62   61.49
   3   0   1  235.78    9.20
   3   0  -1  258.27    8.90
  -3   0   1  243.38    8.80
   3   0   1  227.18    9.00
  -3   0  -1  234.78    9.60
  -3   0  -1  235.68    8.80
  -3   0  -1  243.28    8.90
   3   0  -1  235.38    9.20
   3   0   1  241.78    9.30
  -3   0  -1  258.87    9.20
   3   0  -1  255.97    9.10
  -3   0   1  253.47    9.70
  -3   0   1  243.88    8.80
   3   0   1  257.37    9.10
   4   0   1  165.28    6.70
   4   0  -1  166.08    6.30
  -4   0  -1  171.48    6.70
  -4   0  -1  160.58    6.20
  -4   0   1  162.28    6.70
  -4   0  -1  164.08    7.40
  -4   0  -1  166.58    6.30
   4   0   1  169.58    6.30
   4   0  -1  170.98    6.90
   4   0   1  168.78    6.80
   4   0   1  162.18    6.90
  -4   0   1  159.88    7.40
   4   0  -1  161.68    6.80
   4   0  -1  169.38    6.70
   5   0  -1  192.28    8.00
   5   0   1  198.98    7.40
   5   0  -1  190.48    8.10
   5   0  -1  197.78    7.40
  -5   0  -1  185.08    8.00
   5   0   1  182.88    8.10
  -5   0  -1  196.78    9.00
   5   0   1  188.18    7.90
   5   0  -1  193.78    7.90
  -5   0   1  181.28    7.80
  -5   0  -1  177.78    7.30
  -5   0   1  186.28    7.30
  -5   0   1  212.18    9.20
   5   0   1  186.98    8.00
   6   0   1   53.69    3.60
  -6   0  -1   55.49    4.70
  -6   0   1   55.79    5.80
   6   0   1   54.99    3.50
   6   0  -1   53.69    3.50
   6   0   1   50.69    3.50
  -7   0   1  128.09    7.80
  -7   0  -1  123.59    7.70
   7   0  -1  135.79    6.50
   7   0  -1  142.39    6.80
   7   0   1  137.59    6.50
   7   0   1  142.39    6.90
   8   0  -1  152.88    7.00
   8   0   1  167.18    7.80
   8   0  -1  159.08    7.50
   8   0   1  147.39    7.00
  -8   0  -1  156.88   13.80
   0   1   1  525.45   17.50
   0  -1  -1  535.85   17.80
   0  -1   1  488.25   17.50
   0  -1   1  523.45   17.60
   0   1  -1  481.45   17.50
   0  -1  -1  501.45   17.50
   0   1   1  493.75   17.50
   0   1  -1  498.95   17.50
   0  -1   1  502.35   17.50
   0  -1  -1  507.35   17.70
   0  -1   1  554.54   17.80
   0  -1   1  510.05   17.70
   0   1  -1  502.15   17.50
   0  -1  -1  511.55   17.60
   1   1  -1 3447.56  132.49
  -1  -1  -1 3707.73  131.59
  -1   1   1 3920.91  132.09
   1  -1   1 3878.41  131.79
   1   1   1 3922.21  131.79
  -1  -1   1 3843.22  131.49
   1  -1  -1 3738.33  132.79
  -1   1  -1 3580.34  132.49
   2  -1   1  283.47   10.70
  -2   1   1  299.97   10.50
   2   1  -1  304.97   10.50
  -2  -1  -1  298.27   11.00
   2   1  -1  280.57   10.70
   2  -1   1  294.07   10.70
   2   1  -1  277.87   10.80
  -2  -1  -1  290.07   10.40
  -2   1   1  307.87   10.70
   2  -1   1  332.57   10.70
   2  -1   1  308.07   10.50
   2  -1   1  275.37   10.70
  -2  -1  -1  302.27   10.60
   2   1  -1  307.67   10.60
  -2  -1  -1  293.27   10.60
   2   1  -1  293.27   10.70
  -2   1  -1  273.27   10.30
   2  -1  -1  291.47   10.70
  -2  -1   1  294.27   10.60
   2   1   1  312.37   10.70
  -2  -1   1  294.17   10.70
   2   1   1  296.67   10.70
   2   1   1  312.87   10.50
   2  -1  -1  291.07   10.70
  -2  -1   1  287.47   10.40
   2  -1  -1  311.77   10.40
  -2   1  -1  302.77   10.70
  -2   1  -1  285.57   10.80
   3   1  -1    7.10    0.70
   3  -1   1    6.60    1.00
   3  -1   1    5.70    0.80
  -3  -1  -1    7.20    0.80
  -3   1   1    8.40    1.40
   3  -1   1    7.80    0.70
  -3   1   1    6.60    0.70
  -3  -1  -1    7.90    0.90
   3  -1   1    8.10    0.90
   3   1  -1    8.20    0.90
  -3  -1  -1    9.40    1.50
   3   1  -1    6.60    1.00
   3  -1   1    6.50    0.90
  -3   1   1    7.30    0.90
   3   1   1    7.30    0.70
   3   1   1   10.50    1.30
  -3   1  -1    7.80    0.80
   3   1   1    8.20    0.90
  -3  -1   1    7.30    0.90
   3  -1  -1    7.50    0.90
  -3  -1   1    6.20    0.90
  -3  -1   1    7.90    0.80
   3  -1  -1    8.40    0.70
   3   1   1    5.20    0.90
   3  -1  -1    7.90    0.90
   3  -1  -1    8.70    0.90
  -3   1  -1    8.80    1.30
  -3  -1   1    8.70    1.40
   4  -1   1  434.66   15.30
   4   1  -1  440.06   15.30
   4  -1   1  409.76   15.80
  -4   1   1  438.56   15.40
   4  -1   1  438.96   15.90
   4  -1   1  445.76   15.80
  -4  -1  -1  424.06   15.40
  -4   1   1  446.86   16.50
   4   1  -1  445.46   15.70
   4   1  -1  410.86   15.80
   4  -1   1  409.26   15.90
   4   1  -1  411.76   15.80
  -4  -1  -1  438.66   16.70
  -4  -1  -1  411.96   15.20
   4  -1  -1  419.16   15.90
   4   1   1  429.86   15.90
   4   1   1  425.86   15.90
   4  -1  -1  432.86   16.10
   4   1   1  453.05   15.40
   4  -1  -1  446.36   15.30
   4  -1  -1  419.16   15.80
  -4  -1   1  397.16   15.20
  -4   1  -1  426.56   15.80
  -4   1  -1  434.36   15.40
  -4  -1   1  431.66   16.60
  -4  -1   1  419.36   15.60
  -4   1  -1  439.06   16.40
   4   1   1  422.76   15.70
   5   1  -1  102.09    4.20
  -5   1   1  100.29    4.80
  -5  -1  -1   99.59    5.80
   5   1  -1   96.49    4.90
   5   1  -1   99.59    4.70
  -5   1   1  109.39    5.80
  -5   1   1   92.09    4.20
   5   1  -1  101.49    4.90
   5  -1   1  103.29    4.20
   5  -1   1  100.49    4.70
   5  -1   1   96.29    4.80
   5  -1   1   98.49    4.90
   5  -1  -1   92.39    5.00
   5   1   1   92.39    4.80
  -5  -1   1  104.09    5.90
  -5   1  -1  103.09    5.70
   5   1   1  101.09    4.30
   5  -1  -1   95.29    4.80
   5   1   1  100.19    5.00
  -5   1  -1  101.69    4.30
   6   1  -1   79.69    4.60
  -6   1   1   85.09    5.80
   6  -1   1   81.49    4.60
   6   1  -1   84.89    4.60
   6  -1   1   85.19    4.80
   6   1  -1   81.99    4.60
  -6  -1  -1   86.39    7.00
   6  -1  -1   83.19    4.70
   6   1   1   84.29    4.60
   6   1   1   87.19    4.80
   6   1   1   93.09    4.80
   6  -1  -1   77.59    4.60
  -6   1  -1   84.79    5.70
   6  -1  -1   94.29    4.70
   6   1   1   86.59    4.00
  -7  -1  -1   29.50    4.20
   7  -1   1   30.30    3.10
   7   1  -1   37.50    3.30
   7   1  -1   35.50    2.90
   7  -1   1   33.90    2.80
  -7   1   1   32.10    4.10
   7  -1  -1   35.30    2.90
  -7  -1   1   28.50    4.10
   7   1   1   36.20    2.90
   7  -1  -1   34.90    3.10
   7   1   1   33.30    3.30
  -7   1  -1   27.00    4.20
   8   1  -1   77.49    4.20
  -8  -1  -1   64.69    8.40
   8  -1   1   71.19    4.40
   8  -1   1   78.29    4.70
   8   1  -1   73.59    5.30
  -8  -1  -1   60.09    5.90
   8   1   1   81.69    5.50
   8  -1  -1   72.49    4.30
   8   1   1   70.19    4.10
  -8   1  -1   71.49    6.80
  -8  -1   1   56.19    5.60
  -8  -1   1   56.49    6.50
   8  -1  -1   79.09    4.60
   0   2  -1 8883.01  327.77
   0   2   1 9504.15  328.17
   0  -2   1 9999.00  327.77
   0  -2  -1 9828.52  328.07
   1   2  -1 1480.55   53.69
  -1  -2  -1 1645.44   53.79
  -1   2  -1 1540.15   53.79
   1   2   1 1622.24   53.79
   1   2   1 1591.34   53.79
   1  -2  -1 1551.54   53.79
  -1   2  -1 1513.05   53.69
  -2  -2  -1  902.81   31.50
  -2  -2  -1  830.62   30.70
  -2  -2  -1  935.11   31.20
   2  -2   1  896.61   31.10
   2   2  -1  864.11   31.00
   2   2  -1  835.92   31.10
  -2  -2  -1  909.11   31.10
   2  -2   1  892.81   31.10
   2  -2   1  931.21   30.80
   2  -2   1  891.01   31.30
   2  -2  -1  927.01   31.10
  -2  -2   1  888.01   31.10
   2   2   1  839.62   31.10
   2  -2  -1  912.41   31.10
  -2   2  -1  906.81   31.20
  -2  -2   1  925.81   31.50
   2   2   1  862.71   31.10
   3  -2   1  314.67   12.10
  -3   2   1  339.17   12.10
   3  -2   1  322.27   12.10
   3   2  -1  332.37   12.00
  -3  -2  -1  320.17   12.70
   3  -2   1  352.26   12.00
  -3   2   1  337.27   11.80
   3   2  -1  330.27   11.70
  -3  -2  -1  324.97   12.00
   3   2  -1  315.67   12.10
   3  -2   1  338.37   11.70
   3  -2   1  324.87   12.30
   3   2  -1  322.07   12.10
   3  -2  -1  309.07   12.10
   3   2   1  326.97   12.10
   3   2   1  348.07   12.10
  -3  -2   1  324.87   11.80
   3   2   1  321.57   12.10
   3   2   1  329.87   11.70
   3  -2  -1  347.57   11.90
   3  -2  -1  331.47   12.50
  -3  -2   1  323.77   12.70
  -3  -2   1  324.57   12.00
   3  -2  -1  314.57   12.00
  -3   2  -1  337.27   12.10
  -3   2  -1  324.57   12.30
  -3  -2   1  313.17   11.70
  -3   2  -1  342.27   11.80
   4  -2   1  368.76   13.90
   4   2  -1  360.06   13.40
   4   2  -1  358.46   13.90
  -4  -2  -1  385.86   14.90
  -4   2   1  387.06   14.00
   4  -2   1  375.26   13.30
  -4   2   1  381.16   13.50
   4  -2   1  356.36   14.00
   4  -2   1  374.86   13.70
  -4   2   1  378.16   14.50
   4  -2   1  370.76   14.00
  -4  -2  -1  385.76   13.70
   4   2  -1  373.86   13.90
  -4  -2   1  344.17   13.60
  -4  -2   1  375.36   14.80
  -4   2  -1  368.46   14.40
  -4   2  -1  365.66   13.50
   4  -2  -1  383.66   13.70
  -4  -2   1  372.66   13.60
  -4   2  -1  375.36   13.90
   4   2   1  371.56   14.00
   4  -2  -1  384.26   14.00
   4   2   1  359.96   13.80
   4  -2  -1  365.66   14.30
   4  -2  -1  379.46   13.90
   4   2   1  373.26   14.00
   4   2   1  374.76   13.40
   5  -2   1   41.20    2.80
   5   2  -1   37.30    2.60
  -5  -2  -1   39.70    2.40
  -5   2   1   38.70    2.80
   5  -2   1   36.50    2.50
   5   2  -1   36.20    2.50
  -5   2   1   38.50    3.40
   5   2  -1   45.10    4.00
   5  -2   1   39.90    2.70
  -5  -2  -1   41.40    3.70
   5  -2  -1   37.00    3.20
  -5  -2   1   36.90    3.60
   5  -2  -1   37.50    2.50
   5   2   1   35.70    2.60
   5  -2  -1   38.90    2.60
  -5   2  -1   39.70    2.80
   5   2   1   41.70    2.70
   5   2   1   38.20    2.20
   5  -2  -1   40.00    2.70
   5   2   1   43.50    2.90
  -5   2  -1   36.10    3.30
   6   2  -1   30.70    2.80
   6  -2   1   31.10    2.80
  -6   2   1   24.60    3.50
   6   2  -1   28.10    2.10
   6  -2   1   32.60    2.60
  -6  -2  -1   32.40    4.00
   6   2   1   30.50    2.70
   6  -2  -1   29.90    2.50
   6   2   1   28.70    2.70
  -6   2  -1   28.30    3.60
  -6  -2   1   28.90    3.80
   6   2   1   32.50    2.20
   6  -2  -1   27.90    2.60
  -7   2   1    2.60    2.70
  -7  -2  -1    0.30    2.00
   7   2  -1    0.00    1.90
  -7  -2  -1   -0.90    2.90
   7   2  -1    1.50    1.20
   7   2  -1    1.00    1.80
   7  -2   1   -0.30    0.90
   7  -2   1   -1.50    1.10
   7  -2  -1    1.90    1.40
   7   2   1    2.70    1.90
   7  -2  -1    0.20    1.10
  -7   2  -1   -1.20    3.50
  -7  -2   1    0.40    2.90
   7   2   1    0.10    1.90
  -7  -2   1   -1.10    2.00
   7   2   1    0.20    0.90
  -8  -2  -1   14.80    3.50
  -8  -2  -1   13.70    4.30
   8   2  -1   18.50    2.40
   8  -2   1   17.00    4.80
   8  -2   1   22.20    2.80
   8  -2  -1   19.50    3.10
   8  -2  -1   19.00    2.70
   8  -2  -1   19.10    4.00
   8   2   1   21.60    2.50
   0  -3   1 4693.13  161.28
   0   3   1 4378.96  161.98
   0  -3  -1 5009.70  161.98
  -1  -3  -1  452.25   15.80
  -1  -3  -1  427.86   16.30
   1   3  -1  435.16   15.50
  -1  -3  -1  456.05   15.90
  -1  -3  -1  396.66   15.60
  -1  -3  -1  429.66   15.80
  -1  -3  -1  437.46   16.00
  -1  -3  -1  449.06   15.80
  -1   3   1  449.16   15.60
   1  -3   1  438.46   15.50
   1   3  -1  437.26   15.50
   1  -3   1  471.55   16.20
   1  -3   1  430.56   15.50
  -1  -3  -1  459.25   15.90
   1  -3   1  460.65   16.10
  -1  -3   1  437.36   15.80
  -1  -3   1  454.35   16.30
   1   3   1  421.26   15.40
  -1  -3   1  448.96   16.00
   1   3   1  448.46   15.60
   1   3   1  464.85   15.50
   1  -3  -1  472.05   16.20
  -1   3  -1  455.55   15.60
   1  -3  -1  443.66   15.40
  -1  -3   1  470.85   16.00
  -1  -3   1  447.96   15.80
   1  -3  -1  459.65   15.70
  -1  -3   1  455.25   16.00
  -1  -3   1  452.05   15.70
   1   3   1  443.66   15.70
   2  -3   1 1260.47   43.80
   2   3  -1 1258.17   43.30
   2  -3   1 1241.68   43.30
   2   3  -1 1210.08   43.30
  -2  -3  -1 1322.77   43.50
  -2  -3   1 1320.17   43.50
   2   3   1 1215.78   43.40
  -2   3  -1 1202.08   43.30
   2   3   1 1218.48   43.60
   3   3  -1  346.17   12.80
  -3   3   1  347.97   12.50
   3   3  -1  343.87   12.80
   3   3  -1  359.66   12.70
   3  -3   1  353.46   13.30
   3  -3   1  362.66   12.60
  -3   3   1  362.76   12.90
   3  -3   1  338.77   12.90
  -3  -3  -1  354.06   13.60
   3   3  -1  347.97   12.40
  -3  -3   1  346.67   12.80
   3  -3  -1  365.26   13.00
   3   3   1  353.66   12.50
  -3   3  -1  363.46   12.90
   3  -3  -1  338.87   12.80
   3   3   1  344.87   12.80
   3   3   1  329.97   12.80
  -3  -3   1  334.67   13.50
  -3   3  -1  334.87   12.90
   3  -3  -1  353.36   13.40
  -4  -3  -1   30.20    2.00
   4   3  -1   33.60    2.10
  -4   3   1   34.20    2.60
   4  -3   1   30.20    2.10
   4   3  -1   31.30    2.10
   4  -3   1   29.80    2.00
   4   3  -1   31.50    1.70
  -4   3   1   31.00    2.10
  -4   3   1   30.40    1.80
   4  -3   1   28.90    2.50
   4  -3   1   32.20    2.00
   4   3  -1   25.50    1.90
  -4  -3  -1   35.50    3.20
   4  -3  -1   27.80    1.90
   4   3   1   30.40    2.10
   4   3   1   28.00    2.00
  -4   3  -1   35.00    2.60
  -4  -3   1   32.90    2.10
   4  -3  -1   30.70    2.60
   4   3   1   30.90    2.10
  -4   3  -1   32.30    1.90
   4   3   1   29.90    1.70
   4  -3  -1   29.50    2.10
  -4   3  -1   31.90    2.20
   4  -3  -1   32.40    2.00
  -4  -3   1   31.80    4.10
   5   3  -1   35.60    2.60
   5  -3   1   33.00    3.00
   5  -3   1   32.00    2.50
  -5   3   1   33.70    2.10
  -5  -3  -1   32.90    2.40
  -5  -3  -1   27.70    3.40
  -5   3   1   32.70    3.20
   5  -3   1   35.50    2.50
   5   3  -1   36.10    2.50
   5   3  -1   34.60    2.10
  -5   3  -1   35.60    2.70
  -5   3  -1   36.40    3.30
   5   3   1   33.00    2.10
   5   3   1   32.90    2.50
   5  -3  -1   37.50    2.50
   5   3   1   43.30    4.00
   5  -3  -1   33.50    3.30
  -5   3  -1   37.60    2.20
  -5  -3   1   36.60    3.70
   5   3   1   34.00    3.20
   5  -3  -1   35.00    2.60
   6   3  -1  212.48    9.00
  -6   3   1  187.38    9.00
   6   3  -1  196.98    8.70
  -6   3   1  217.58   10.30
   6  -3   1  214.48    9.70
  -6  -3  -1  215.38   10.40
  -6   3   1  193.28    8.10
   6  -3   1  200.18    8.70
   6   3  -1  209.38    9.10
   6  -3  -1  204.28    8.60
  -6   3  -1  190.58    9.00
   6   3   1  204.58    9.10
   6   3   1  205.28    8.80
  -6  -3   1  217.58   10.60
  -6   3  -1  201.28    9.60
   6   3   1  223.08    9.10
  -6   3  -1  187.48    8.10
   7   3  -1    5.20    2.80
   7  -3   1   11.90    2.30
   7   3  -1   11.30    3.90
   7  -3   1   11.80    2.20
  -7  -3  -1    5.80    3.40
  -7   3   1    6.50    3.10
  -7  -3  -1    7.80    2.60
  -7  -3   1    7.90    2.70
   7   3   1    6.00    1.20
   7  -3  -1    7.90    1.50
   7   3   1    5.70    2.10
   7  -3  -1   10.00    1.90
  -7  -3   1    6.70    3.80
   8  -3   1    4.80    2.10
   8   3  -1    0.10    1.30
  -8  -3  -1   -2.60    2.70
   8  -3   1    1.60    1.60
  -8  -3  -1    2.90    3.60
   8  -3  -1    2.30    1.70
  -8  -3   1    2.30    3.60
   8  -3  -1    2.40    2.70
   8   3   1   -0.20    1.30
  -8  -3   1    1.60    2.60
   0  -4  -1  577.64   20.90
   0  -4  -1  576.64   20.80
   0  -4   1  639.04   21.00
   0  -4  -1  590.14   20.90
   0  -4  -1  594.64   20.90
   0  -4  -1  608.44   21.00
   0  -4   1  591.34   21.00
   0  -4   1  575.54   21.20
   0  -4   1  589.54   20.80
   0  -4   1  593.84   21.40
   0  -4  -1  624.24   21.50
   0  -4   1  631.54   21.30
   0  -4  -1  558.04   20.50
   0  -4  -1  588.54   21.20
   1   4  -1 2817.52   92.09
   1   4   1 2547.25   92.09
   2   4  -1  558.54   19.60
   2   4  -1  580.04   19.30
   2   4  -1  531.95   19.60
   2  -4   1  586.84   19.40
  -2  -4  -1  571.74   21.90
   2   4  -1  602.44   19.80
  -2  -4  -1  563.84   19.90
  -2   4   1  577.14   19.70
   2  -4   1  561.74   19.70
  -2  -4  -1  581.44   19.90
   2  -4   1  575.34   20.30
   2  -4  -1  566.94   20.40
  -2  -4   1  545.45   19.80
   2  -4  -1  513.25   19.20
   2  -4  -1  578.74   19.60
  -2   4  -1  540.55   20.00
   2  -4  -1  544.45   19.60
  -2   4  -1  533.15   19.50
  -2  -4   1  567.54   20.30
  -2  -4   1  510.65   20.60
   2  -4  -1  497.45   19.30
  -2  -4   1  568.84   20.70
  -2  -4   1  581.44   19.90
   2   4   1  525.55   19.60
   2   4   1  562.54   19.60
   2   4   1  538.75   19.60
   3  -4   1  823.22   27.80
  -3   4   1  824.52   27.60
   3  -4   1  777.22   27.90
   3  -4   1  793.62   27.60
  -3   4   1  821.32   28.00
  -3  -4  -1  774.52   28.70
   3   4  -1  766.12   27.80
   3   4  -1  795.82   27.50
   3   4  -1  777.12   27.80
  -3  -4  -1  762.52   28.00
   3  -4   1  781.52   28.50
   3  -4  -1  799.92   27.80
  -3  -4   1  790.22   28.00
   3   4   1  778.32   27.90
   3   4   1  774.92   27.90
  -3  -4   1  768.22   28.70
  -3   4  -1  754.02   27.90
   3   4   1  790.12   27.50
   3  -4  -1  756.92   27.90
   3  -4  -1  826.52   28.70
  -3   4  -1  799.92   28.00
   3  -4  -1  803.42   27.60
   4   4  -1  308.37   11.50
   4  -4   1  291.57   11.10
   4   4  -1  282.17   11.20
  -4  -4  -1  310.87   12.50
   4  -4   1  287.47   10.90
  -4  -4  -1  291.87   11.20
  -4   4   1  287.77   11.60
   4   4  -1  294.87   11.20
  -4   4   1  297.27   11.30
   4  -4   1  261.27   11.50
   4  -4   1  289.27   11.80
  -4   4   1  293.87   10.90
  -4   4  -1  271.17   11.20
   4   4   1  310.47   11.30
  -4  -4   1  309.27   11.30
  -4   4  -1  292.17   10.90
  -4  -4   1  302.27   12.40
   4  -4  -1  310.07   12.10
  -4   4  -1  307.97   11.60
   4   4   1  288.67   11.20
   4  -4  -1  297.97   11.10
   4   4   1  289.27   11.30
   4  -4  -1  259.27   11.10
  -5   4   1  372.86   14.60
  -5  -4  -1  379.96   16.50
  -5  -4  -1  379.96   15.50
   5  -4   1  367.16   13.80
   5   4  -1  311.97   13.10
  -5  -4  -1  370.26   13.70
  -5   4   1  356.86   13.30
   5   4  -1  356.06   13.70
   5  -4   1  348.57   14.30
   5   4  -1  324.37   13.70
   5   4  -1  364.46   13.90
  -5  -4   1  353.66   13.60
  -5   4  -1  363.26   14.00
   5  -4  -1  369.56   13.70
   5  -4  -1  380.46   14.80
   5   4   1  373.96   14.00
   5   4   1  344.27   13.90
  -5   4  -1  358.06   13.40
  -5  -4   1  362.66   15.30
  -5  -4   1  378.86   16.40
   5  -4  -1  312.47   13.70
  -5   4  -1  373.56   14.50
   5   4   1  351.26   13.80
  -6  -4  -1   60.29    6.40
   6   4  -1   62.49    3.80
  -6   4   1   54.89    4.20
   6   4  -1   61.99    3.20
   6  -4   1   74.39    4.20
  -6   4   1   65.79    3.50
   6   4  -1   56.89    3.80
   6  -4   1   64.19    4.00
  -6  -4  -1   68.09    5.30
   6   4  -1   63.49    4.30
   6   4   1   67.89    4.40
  -6  -4   1   68.39    6.60
   6  -4  -1   69.39    3.90
   6   4   1   60.69    3.30
  -6   4  -1   62.99    3.50
  -6   4  -1   59.39    4.80
   6   4   1   65.89    3.90
   6   4   1   56.89    3.80
   6  -4  -1   64.49    3.90
  -6  -4   1   65.79    5.40
  -7  -4  -1   12.90    3.70
   7  -4   1   17.20    2.50
   7  -4   1   17.20    2.30
   7   4  -1   18.80    2.20
  -7  -4   1   20.40    5.00
   7  -4  -1   17.00    2.40
   7   4   1   21.00    2.40
   7  -4  -1   19.50    2.40
   7   4   1   13.50    2.30
  -8  -4  -1   14.90    3.40
   8  -4   1   26.30    3.70
  -8  -4  -1   25.50    5.10
   8  -4   1   21.00    2.60
   8   4  -1   25.20    2.50
   8  -4  -1   23.90    2.70
   8  -4  -1   15.10    4.30
   8   4   1   22.20    2.50
  -8  -4   1   20.20    3.90
   0  -5  -1   87.49    3.60
   0  -5  -1   83.49    3.50
   0  -5   1   88.49    3.70
   0  -5  -1   85.19    3.50
   0  -5   1   82.69    3.40
   0  -5   1   87.49    4.00
   0  -5   1   88.89    4.20
   0  -5  -1   88.09    4.20
   0  -5   1   82.79    3.50
   0  -5   1   88.39    3.50
   0  -5   1   81.99    3.50
   0   5   1   93.39    3.30
   0  -5  -1   78.19    3.60
   0  -5  -1   85.59    4.00
   0  -5  -1   84.19    3.60
  -1  -5  -1 2285.37   74.79
   1   5  -1 2118.29   73.99
   1  -5   1 2147.09   74.19
   1  -5  -1 2035.40   74.29
  -1   5  -1 2194.98   74.09
  -2  -5  -1  846.82   30.20
   2   5  -1  836.22   28.50
   2  -5   1  811.82   28.60
   2   5  -1  803.12   28.70
   2  -5   1  847.22   28.90
  -2  -5  -1  809.72   29.60
  -2  -5  -1  828.62   29.20
   2   5  -1  853.81   28.80
   2  -5   1  844.62   29.80
  -2  -5  -1  865.11   29.10
  -2  -5  -1  836.32   29.20
   2   5  -1  778.02   28.70
   2   5   1  775.12   29.00
   2  -5  -1  800.12   29.30
  -2  -5   1  864.71   29.20
  -2  -5   1  831.72   29.20
  -2  -5   1  854.81   29.50
   2  -5  -1  859.51   29.90
   2  -5  -1  778.32   28.60
  -2  -5   1  825.52   30.10
   2   5   1  830.02   28.80
   2  -5  -1  755.82   28.60
  -2  -5   1  868.91   29.40
   2   5   1  767.52   28.80
   2  -5  -1  835.72   28.90
  -2  -5   1  830.02   29.60
   3   5  -1   33.80    2.00
   3  -5   1   39.50    2.10
   3   5  -1   39.70    2.00
   3   5  -1   36.60    1.70
   3   5  -1   32.50    2.10
   3  -5   1   36.30    2.80
  -3   5   1   37.10    1.90
  -3  -5  -1   34.80    2.80
  -3   5   1   36.20    2.10
  -3  -5  -1   36.40    2.30
  -3  -5  -1   37.30    2.30
   3  -5   1   32.20    1.90
  -3  -5  -1   36.70    3.50
  -3   5  -1   34.80    2.10
   3   5   1   36.00    2.20
  -3   5  -1   33.30    2.10
   3  -5  -1   34.10    1.90
   3  -5  -1   35.60    2.00
   3   5   1   37.10    2.00
  -3  -5   1   36.50    2.30
  -3  -5   1   35.30    3.40
  -3  -5   1   36.30    2.80
   3   5   1   37.30    1.70
   3   5   1   34.30    1.90
   3  -5  -1   37.90    2.90
   4   5  -1  166.88    6.40
   4  -5   1  162.88    6.90
  -4  -5  -1  167.88    7.00
   4  -5   1  168.88    6.70
   4  -5   1  171.88    7.70
   4   5  -1  152.08    6.80
  -4  -5  -1  161.68    8.00
  -4   5   1  168.28    7.20
   4   5  -1  168.08    6.70
  -4   5   1  168.18    7.00
  -4  -5  -1  171.38    8.90
  -4   5   1  163.28    6.50
  -4   5  -1  157.18    6.50
   4   5   1  156.98    6.90
   4  -5  -1  162.88    6.60
  -4  -5   1  162.58    8.00
   4   5   1  160.78    6.40
  -4  -5   1  172.38    8.80
   4  -5  -1  166.98    7.90
   4  -5  -1  157.68    6.80
  -4   5  -1  163.08    7.00
   4   5   1  163.78    6.80
  -4   5  -1  169.48    7.00
  -4  -5   1  162.38    6.90
   4   5   1  169.78    6.90
  -5  -5  -1  592.24   21.70
  -5   5   1  585.04   21.30
  -5  -5  -1  611.44   24.70
   5  -5   1  580.04   22.50
   5  -5   1  577.94   21.90
   5   5  -1  590.04   21.80
  -5   5   1  610.64   22.40
   5  -5   1  601.74   21.60
   5   5  -1  560.54   21.60
  -5  -5  -1  612.54   23.50
   5   5  -1  580.24   21.80
  -5  -5   1  630.74   24.70
  -5  -5   1  584.44   21.60
   5  -5  -1  575.84   22.80
  -5  -5   1  607.04   23.60
   5   5   1  582.74   21.90
   5  -5  -1  570.24   21.80
   5   5   1  565.54   21.10
  -5   5  -1  593.54   22.20
   5   5   1  575.04   21.70
   5  -5  -1  588.34   21.50
  -5   5  -1  610.04   22.10
   5   5   1  561.54   21.80
   6   5  -1    7.00    2.00
   6  -5   1    5.40    1.90
  -6  -5  -1    4.20    2.10
  -6   5   1    4.00    1.20
   6  -5   1    4.50    1.30
  -6   5   1    5.00    1.70
  -6  -5  -1    8.00    3.60
   6   5  -1    5.90    1.50
   6   5  -1    4.80    1.10
   6  -5  -1    2.20    1.50
   6   5   1    5.30    1.60
   6   5   1    4.40    1.00
   6  -5  -1    6.30    1.60
  -6  -5   1    4.60    3.20
  -6   5  -1    4.80    1.20
  -6  -5   1    4.10    2.30
   6   5   1    5.50    1.40
   7  -5   1    9.60    1.70
   7   5  -1    8.90    1.90
   7   5  -1   11.80    2.20
  -7  -5  -1    4.40    2.30
  -7  -5  -1    7.60    3.60
   7   5   1    5.60    1.20
   7  -5  -1   11.20    2.10
  -7  -5   1    8.80    3.00
   7  -5  -1    7.90    1.80
   7   5   1    7.40    2.00
  -7  -5   1    8.90    4.00
   7   5   1   13.30    2.20
   8  -5   1   48.10    3.20
  -8  -5  -1   29.20    5.30
   8   5  -1   46.00    3.10
  -8  -5  -1   30.30    4.90
   8  -5  -1   40.90    3.20
  -8  -5   1   30.40    4.40
   8   5   1   43.00    3.10
  -8  -5   1   40.80    6.90
   8  -5  -1   38.60    4.60
   0  -6  -1   88.09    4.30
   0  -6   1   92.19    4.60
   0  -6  -1   84.79    3.70
   0  -6   1   93.79    4.60
   0  -6  -1   88.49    3.80
   0  -6   1   83.79    3.80
   0  -6   1   86.99    3.70
   0  -6  -1   91.59    3.80
   0  -6  -1   85.69    3.70
   0  -6   1   78.79    3.50
   0  -6  -1   97.79    5.50
   0  -6   1   91.49    4.00
   0  -6   1   87.49    3.70
   0  -6  -1   83.59    3.70
   1  -6   1  272.57   10.50
  -1  -6  -1  250.57    9.80
  -1  -6  -1  246.68   10.10
  -1  -6  -1  249.38    9.90
   1  -6   1  248.88    9.50
  -1   6   1  272.97    9.30
   1  -6   1  258.97    9.80
   1  -6   1  240.58    9.50
  -1   6   1  259.37    9.30
  -1  -6  -1  257.87   10.00
  -1  -6  -1  255.27    9.80
   1  -6   1  259.77    9.30
   1  -6   1  264.67   10.40
  -1  -6  -1  280.87   10.90
   1  -6  -1  273.37   10.50
  -1  -6   1  257.67    9.90
   1  -6  -1  263.47    9.60
  -1  -6   1  276.07   10.80
   1  -6  -1  260.47    9.50
  -1   6  -1  280.17    9.20
  -1  -6   1  266.97   10.30
   1  -6  -1  257.67    9.30
   1  -6  -1  268.67   10.50
  -1  -6   1  276.77   10.00
   1  -6  -1  258.97    9.60
  -1  -6   1  257.77    9.70
   1  -6  -1  257.77    9.60
  -1  -6   1  265.77   10.00
   1  -6  -1  259.57    9.80
   1   6   1  251.47    9.20
  -1  -6   1  260.37    9.90
   2   6  -1 1852.71   66.69
  -2  -6  -1 2004.20   67.39
  -2  -6   1 2073.09   67.69
   2  -6  -1 1953.60   67.09
   2  -6  -1 1875.81   67.39
   2  -6  -1 1824.62   66.59
   2   6   1 1905.11   66.79
  -2  -6   1 1997.20   68.49
  -3   6   1  105.99    4.20
   3  -6   1  102.79    4.50
  -3  -6  -1   98.69    4.70
  -3  -6  -1  102.39    6.20
   3   6  -1  100.69    4.30
  -3   6   1  101.59    4.50
  -3  -6  -1  108.19    4.90
   3  -6   1   90.59    4.10
   3  -6   1  105.49    5.50
   3   6  -1  102.69    4.00
   3   6  -1  103.79    4.30
  -3  -6  -1  101.59    5.40
   3   6   1  101.39    4.30
   3  -6  -1  103.99    5.60
   3  -6  -1  101.59    4.20
   3   6   1  100.59    4.40
  -3  -6   1  104.99    5.40
  -3  -6   1  101.09    4.70
  -3  -6   1  113.39    6.30
   3   6   1  104.59    4.00
  -3   6  -1  100.09    4.50
   3  -6  -1  107.59    4.50
   4   6  -1  255.17    9.90
  -4  -6  -1  266.27   11.50
  -4   6   1  259.87   10.30
   4  -6   1  256.47   10.10
  -4   6   1  256.07    9.70
  -4  -6  -1  251.27   10.30
  -4  -6  -1  275.57   12.60
  -4   6   1  253.17   10.20
   4   6  -1  251.97   10.00
   4   6  -1  252.47    9.60
   4  -6   1  246.08    9.70
   4  -6   1  270.97   11.50
   4   6   1  259.97   10.00
  -4  -6   1  266.97   12.40
   4   6   1  256.57    9.60
   4  -6  -1  262.57   11.40
  -4   6  -1  259.17   10.30
  -4   6  -1  253.77    9.70
   4  -6  -1  250.27   10.10
   4  -6  -1  257.07    9.80
  -4  -6   1  263.07   10.30
  -4  -6   1  259.97   11.50
   4   6   1  245.58   10.10
  -5  -6  -1   60.39    3.70
   5   6  -1   64.49    3.10
  -5   6   1   62.79    3.30
   5   6  -1   63.69    3.60
  -5  -6  -1   60.49    5.00
   5  -6   1   61.29    3.60
   5  -6   1   61.79    4.70
   5   6  -1   65.09    3.60
  -5  -6  -1   62.09    6.30
  -5   6  -1   62.19    3.30
   5   6   1   61.29    3.10
   5   6   1   59.69    3.60
  -5  -6   1   72.09    6.30
  -5  -6   1   54.69    4.90
  -5  -6   1   65.79    3.80
   5  -6  -1   59.59    3.30
   5   6   1   60.89    3.60
   5  -6  -1   58.29    4.70
   5  -6  -1   58.89    3.60
  -5   6  -1   60.39    3.80
   6   6  -1   86.59    4.70
  -6  -6  -1   91.59    7.70
  -6  -6  -1   87.09    4.80
   6   6  -1   85.59    4.10
   6   6  -1   89.89    4.80
  -6  -6  -1   90.39    6.50
   6  -6   1   91.69    4.80
  -6   6   1   85.59    5.20
  -6   6   1   86.59    4.30
   6  -6  -1   77.09    5.90
  -6  -6   1   91.39    6.40
   6   6   1   85.89    4.70
   6  -6  -1   87.59    5.10
   6   6   1   84.09    4.80
   6   6   1   82.69    4.10
  -6   6  -1   80.69    4.20
   6  -6  -1   89.39    4.70
  -6  -6   1   84.59    7.40
   7  -6   1    3.10    2.20
   7   6  -1    1.10    1.20
   7   6  -1    0.80    1.50
   7  -6   1    2.40    1.20
  -7  -6  -1    1.10    2.10
  -7  -6  -1    0.20    3.00
   7  -6   1    3.90    1.60
   7   6   1    2.20    1.60
  -7  -6   1    2.30    2.30
   7   6   1    3.00    1.10
   7  -6  -1    2.40    1.40
  -7  -6   1   -0.60    3.30
   7  -6  -1    1.40    1.60
   7   6   1    1.80    1.20
   0  -7   1  675.53   24.00
   0  -7  -1  658.93   23.10
   0  -7   1  647.04   23.10
   0  -7   1  649.04   23.30
   0  -7  -1  656.83   23.90
   0  -7  -1  645.14   23.20
   0  -7   1  667.43   23.40
   0  -7   1  675.53   24.20
   0  -7  -1  684.13   24.30
   0  -7   1  589.84   22.90
   0  -7  -1  643.04   23.20
   0  -7  -1  616.94   23.10
  -1  -7  -1  288.77   11.10
   1  -7   1  286.37   11.40
  -1   7   1  278.47   10.00
  -1   7   1  302.37   10.00
  -1  -7  -1  282.57   10.70
   1  -7   1  270.17   10.20
  -1  -7  -1  286.27   10.70
  -1  -7  -1  285.57   10.60
   1  -7   1  273.17    9.80
   1  -7   1  284.07   10.40
  -1  -7  -1  287.87   11.80
  -1  -7  -1  281.27   10.60
   1  -7   1  270.57   10.60
   1  -7   1  283.77   11.40
   1  -7   1  280.87   10.60
   1  -7   1  255.07    9.90
  -1  -7   1  287.77   11.70
  -1   7  -1  277.97   10.00
   1  -7  -1  270.77   10.30
   1  -7  -1  294.27   11.50
   1  -7  -1  280.77    9.90
   1  -7  -1  284.37   10.50
   1  -7  -1  266.17   10.50
  -1  -7   1  281.17   10.60
  -1  -7   1  285.07   10.60
   1   7   1  263.57    9.90
  -1  -7   1  280.67   10.80
   1  -7  -1  259.97   10.30
  -1  -7   1  288.07   11.20
  -1   7  -1  293.47    9.90
  -1  -7   1  278.77   10.60
  -1  -7   1  276.77   10.70
   1  -7  -1  296.27   11.50
   2  -7   1   34.70    2.00
   2  -7   1   41.30    3.10
  -2  -7  -1   37.10    3.50
   2   7  -1   35.60    1.80
  -2   7   1   42.60    2.00
  -2  -7  -1   31.50    2.40
  -2  -7  -1   37.10    2.40
  -2  -7  -1   36.60    2.40
   2  -7   1   36.60    1.90
  -2  -7  -1   39.80    2.80
   2  -7   1   38.70    2.40
   2   7  -1   37.80    1.50
   2  -7   1   42.60    2.50
  -2  -7  -1   36.90    2.40
   2   7   1   32.90    1.90
   2   7   1   41.80    1.80
  -2  -7   1   40.80    2.40
  -2  -7   1   39.00    2.40
   2  -7  -1   34.80    2.10
  -2  -7   1   36.20    2.60
   2   7   1   36.30    1.80
   2   7   1   35.80    1.60
  -2  -7   1   34.60    2.60
  -2   7  -1   39.40    2.00
  -2  -7   1   34.20    2.30
   2  -7  -1   42.30    2.30
  -2  -7   1   38.40    3.50
   2  -7  -1   35.10    2.30
  -2  -7   1   40.50    2.80
  -3   7   1   96.99    4.00
   3   7  -1   98.79    4.10
  -3   7   1   97.39    4.50
   3   7  -1   95.19    3.80
  -3  -7  -1  101.09    6.30
  -3   7   1  101.89    4.40
  -3  -7  -1  104.59    4.80
   3  -7   1   99.59    4.30
   3   7  -1   91.59    4.10
   3  -7   1   96.69    4.70
  -3  -7  -1   90.09    4.70
   3  -7   1   94.09    5.40
   3   7   1  100.09    4.20
   3   7   1  103.99    3.90
  -3  -7   1   99.69    4.70
   3  -7  -1   91.39    4.50
   3  -7  -1   96.29    4.20
  -3   7  -1   92.79    4.30
  -3  -7   1  102.69    5.50
   3  -7  -1   92.79    5.60
  -3  -7   1   95.29    4.70
   3  -7  -1   94.69    4.70
   3   7   1   96.19    4.20
  -4  -7  -1   97.59    6.80
  -4  -7  -1   92.29    4.80
   4  -7   1   89.19    4.30
  -4  -7  -1   94.39    5.80
  -4   7   1   96.49    5.90
   4   7  -1   92.39    4.30
   4  -7   1   95.09    5.60
   4   7  -1   89.19    3.90
  -4   7   1   90.59    4.10
   4  -7  -1   88.19    4.30
  -4   7  -1   89.99    4.10
   4   7   1   85.79    3.90
  -4  -7   1   90.69    5.70
  -4  -7   1   88.19    4.70
   4   7   1   92.09    4.40
  -4  -7   1   96.09    6.70
   4  -7  -1   97.89    5.80
   4  -7  -1   89.39    4.80
  -5  -7  -1  587.04   24.70
   5  -7   1  529.15   20.20
   5   7  -1  532.25   19.60
  -5  -7  -1  535.85   20.40
   5  -7   1  515.75   21.30
  -5   7   1  521.45   19.80
   5   7  -1  538.15   20.20
   5   7  -1  539.45   20.10
   5  -7  -1  571.34   20.90
  -5   7  -1  549.05   20.60
  -5   7  -1  540.05   19.80
  -5  -7   1  532.75   20.40
  -5  -7   1  547.45   23.40
   5  -7  -1  518.25   21.60
   5   7   1  539.55   20.30
   5   7   1  562.84   19.70
   5   7   1  544.15   20.20
   5  -7  -1  531.95   20.20
  -5  -7   1  576.34   22.50
  -6  -7  -1    8.20    2.80
   6  -7   1    8.50    2.30
   6   7  -1    6.50    1.50
   6  -7   1    7.90    1.90
  -6  -7  -1    5.30    1.70
   6   7  -1    6.70    1.50
  -6   7   1    8.10    1.40
  -6  -7  -1    7.90    3.60
  -6   7   1    4.90    1.70
   6  -7   1    6.30    1.50
   6   7  -1    5.40    1.10
   6   7   1    7.30    1.50
   6  -7  -1    8.40    1.80
   6  -7  -1    7.70    2.80
  -6  -7   1    9.80    4.00
  -6  -7   1    8.50    2.90
   6   7   1    9.30    2.00
   6  -7  -1    6.40    1.70
  -6   7  -1    7.80    1.40
   6   7   1    8.10    1.30
  -7  -7  -1   22.20    4.90
   7   7  -1   23.70    2.40
   7  -7   1   24.30    3.00
   7  -7   1   21.80    2.30
  -7  -7  -1   18.90    3.70
   7   7  -1   15.80    3.70
   7   7   1   19.20    4.10
   7   7   1   17.10    1.90
   7  -7  -1   23.10    3.00
  -7  -7   1   14.10    4.50
  -7  -7   1   23.90    4.30
   7  -7  -1   22.20    2.40
   7   7   1   19.90    2.30
   0  -8   1  194.28    7.60
   0  -8   1  197.28    8.70
   0  -8  -1  194.18    7.70
   0  -8  -1  191.38    7.70
   0  -8   1  188.38    7.80
   0  -8  -1  187.78    7.50
   0  -8  -1  192.18    7.70
   0  -8  -1  195.38    8.40
   0  -8   1  191.08    7.60
   0  -8  -1  197.98    8.80
   0  -8   1  193.28    8.50
   0  -8   1  191.98    7.60
  -1  -8  -1  318.77   12.10
  -1  -8  -1  328.47   13.30
   1  -8   1  320.27   12.00
  -1  -8  -1  317.17   11.90
  -1  -8  -1  286.97   11.90
   1  -8   1  309.47   11.50
   1  -8   1  325.77   12.80
  -1  -8  -1  300.27   11.80
   1  -8   1  308.17   11.60
  -1  -8  -1  311.27   12.40
   1  -8   1  306.97   11.80
  -1  -8  -1  311.77   11.90
   1  -8   1  318.87   12.80
   1  -8  -1  328.57   11.90
  -1  -8   1  295.47   11.80
  -1  -8   1  302.37   12.50
   1  -8  -1  331.17   12.90
   1  -8  -1  314.87   11.60
  -1  -8   1  301.47   11.90
  -1  -8   1  302.67   12.00
  -1   8  -1  303.77   11.10
  -1  -8   1  325.67   13.20
  -1   8  -1  324.07   11.10
   1  -8  -1  329.57   12.90
  -1  -8   1  303.37   11.80
   1  -8  -1  308.57   11.70
  -2   8   1   88.39    3.70
   2   8  -1   88.59    3.40
   2  -8   1   89.79    5.10
   2  -8   1   81.69    4.20
  -2  -8  -1   87.19    5.60
  -2  -8  -1   87.39    4.30
   2  -8   1   85.69    3.50
  -2  -8  -1   88.49    4.70
   2   8  -1   76.29    3.50
  -2  -8  -1   86.79    4.30
  -2  -8  -1   86.79    4.50
   2  -8   1   83.39    4.10
   2  -8   1   83.49    3.80
  -2  -8  -1   88.09    4.30
   2  -8  -1   94.29    5.30
  -2  -8   1   81.39    4.10
   2  -8  -1   87.49    4.00
   2   8   1   88.79    3.50
   2   8   1   82.09    3.50
  -2  -8   1   82.69    4.20
   2  -8  -1   85.09    4.10
  -2  -8   1   82.29    4.50
  -2  -8   1   86.69    4.50
  -2   8  -1   89.99    3.70
   2   8   1   86.59    3.20
   2  -8  -1   82.29    3.60
  -2  -8   1   80.99    4.10
  -2  -8   1  100.29    5.80
   2  -8  -1   87.79    3.50
  -2  -8   1   86.69    4.60
   2  -8  -1   87.39    4.20
   3  -8   1  348.87   13.40
  -3  -8  -1  329.27   13.30
   3   8  -1  328.17   12.60
   3  -8   1  368.36   13.00
  -3  -8  -1  354.36   15.30
  -3  -8  -1  340.87   14.10
  -3   8   1  344.67   12.90
  -3  -8  -1  329.87   13.30
   3  -8   1  351.16   14.40
   3  -8   1  323.27   12.70
   3  -8   1  341.77   13.30
   3   8  -1  347.07   12.60
  -3   8   1  352.46   12.50
   3   8  -1  334.67   12.20
   3  -8  -1  323.67   13.00
  -3  -8   1  344.97   14.10
   3  -8  -1  343.27   12.70
   3  -8  -1  357.76   13.40
   3  -8  -1  333.87   12.80
  -3  -8   1  324.77   13.20
   3   8   1  332.87   12.20
  -3  -8   1  328.77   13.30
   3   8   1  346.27   12.60
   3  -8  -1  350.96   14.50
  -3   8  -1  358.36   12.90
  -3  -8   1  359.46   15.30
   3   8   1  331.77   12.60
  -4  -8  -1   71.59    5.10
  -4  -8  -1   68.39    6.10
   4  -8   1   58.99    3.40
   4  -8   1   72.09    4.20
   4   8  -1   69.89    3.50
  -4   8   1   70.59    3.80
   4  -8   1   69.89    3.60
   4   8  -1   70.69    3.60
  -4   8   1   69.39    3.40
   4  -8   1   68.19    4.30
   4  -8   1   63.49    4.80
   4  -8  -1   75.99    4.20
  -4  -8   1   57.09    3.90
  -4   8  -1   72.49    3.40
   4  -8  -1   67.39    5.20
  -4   8  -1   68.49    3.80
  -4  -8   1   71.09    5.00
   4  -8  -1   68.99    4.10
   4   8   1   73.49    3.70
  -4  -8   1   68.79    6.00
   4   8   1   72.69    3.60
   4  -8  -1   61.29    3.40
   5  -8   1   12.50    2.00
   5   8  -1    6.90    1.20
   5   8  -1    9.60    1.50
   5   8  -1    6.80    1.30
   5  -8   1   10.50    1.70
   5  -8   1   11.90    2.40
   5  -8   1    9.90    2.80
  -5  -8  -1    7.90    3.40
  -5   8   1    6.40    1.20
  -5  -8  -1   13.60    2.50
  -5  -8  -1   12.70    2.90
   5  -8   1   10.80    2.50
  -5  -8   1   11.00    3.80
   5   8   1    9.40    1.40
   5  -8  -1    9.00    2.70
  -5   8  -1    6.30    1.20
  -5  -8   1    8.70    2.70
  -5   8  -1    7.20    1.50
   5  -8  -1    4.80    3.30
   5   8   1    8.30    1.50
   5  -8  -1    7.80    1.60
  -5  -8   1    7.10    2.20
   6  -8   1   68.89    3.90
   6  -8   1   55.59    4.80
   6   8  -1   67.49    3.90
  -6   8   1   64.49    3.60
   6   8  -1   66.99    3.40
  -6  -8  -1   71.39    5.80
   6  -8   1   70.99    4.70
   6   8  -1   64.39    4.00
  -6  -8  -1   57.99    6.70
  -6   8   1   62.69    4.50
  -6  -8  -1   66.19    4.20
   6  -8  -1   66.29    3.80
   6  -8  -1   74.09    4.60
   6   8   1   71.59    4.10
  -6   8  -1   69.09    3.70
   6  -8  -1   63.09    4.20
  -6  -8   1   55.79    6.60
   6   8   1   67.79    3.40
  -6  -8   1   71.09    5.80
   6   8   1   59.99    3.90
   6  -8  -1   52.99    5.20
   7   8  -1   15.70    2.30
  -7   8   1   10.30    2.20
   7  -8   1   15.10    2.00
  -7  -8  -1   13.50    3.30
   7   8  -1    9.60    2.20
   7  -8   1   11.80    2.20
  -7  -8  -1   14.80    4.30
  -7  -8   1    9.00    2.80
   7   8   1   11.40    2.20
   7  -8  -1   14.20    2.40
   7  -8  -1   14.60    2.00
   7   8   1   13.90    1.60
  -7  -8   1    5.40    4.00
  -7   8  -1   11.80    2.10
   7   8   1   10.70    1.70
   0  -9  -1  652.13   23.60
   0  -9   1  645.64   23.50
   0  -9   1  630.54   23.60
   0  -9   1  647.54   24.90
   0  -9  -1  641.84   23.60
   0  -9  -1  645.54   23.70
   0  -9  -1  700.33   24.40
   0  -9  -1  652.33   25.00
   0  -9   1  653.13   23.80
   0  -9   1  643.54   23.50
   0  -9  -1  671.43   24.60
   0  -9   1  669.73   24.70
  -1  -9  -1  267.27   11.50
  -1  -9  -1  263.77   10.10
   1  -9   1  268.77   11.00
  -1  -9  -1  256.87   10.70
   1  -9   1  254.27   10.00
  -1  -9  -1  256.37   10.00
   1  -9   1  265.77   10.10
  -1  -9  -1  258.67   10.10
  -1  -9  -1  252.17   10.00
   1  -9   1  259.27    9.60
   1  -9   1  272.27   11.10
   1  -9   1  249.58    9.70
  -1   9   1  260.37    9.20
  -1  -9  -1  228.98   10.00
  -1  -9   1  236.88    9.90
   1  -9  -1  252.47    9.90
  -1  -9   1  249.48   10.00
  -1  -9   1  248.38   10.70
  -1  -9   1  251.97    9.90
  -1   9  -1  255.07    9.10
   1  -9  -1  245.98    9.70
  -1  -9   1  249.78   10.20
  -1   9  -1  235.78    9.20
   1  -9  -1  254.87   11.00
   1  -9  -1  263.47   11.10
  -1  -9   1  242.38   10.00
  -1  -9   1  254.27   11.30
   1  -9  -1  232.38    9.60
   1  -9  -1  260.37   10.00
  -2   9   1  307.67   11.30
  -2  -9  -1  300.27   12.00
  -2  -9  -1  313.57   12.30
  -2  -9  -1  323.27   13.80
  -2  -9  -1  304.87   12.00
   2  -9   1  281.67   11.80
  -2  -9  -1  294.77   12.40
   2  -9   1  331.47   12.20
   2   9  -1  298.67   10.90
  -2  -9  -1  308.67   12.00
   2  -9   1  290.97   11.50
   2  -9   1  300.77   12.90
   2  -9   1  301.47   10.90
   2   9  -1  309.47   10.90
   2   9   1  292.17   10.70
  -2  -9   1  309.67   12.20
  -2  -9   1  297.17   11.80
   2  -9  -1  310.67   11.60
   2  -9  -1  273.57   11.50
  -2   9  -1  309.37   11.30
   2   9   1  304.97   10.90
  -2  -9   1  291.07   12.20
  -2  -9   1  308.27   12.00
   2  -9  -1  301.97   10.90
   2   9   1  296.47   11.00
   2  -9  -1  308.77   11.90
  -2  -9   1  312.97   13.60
  -2  -9   1  324.37   12.50
   2  -9  -1  319.27   13.20
   2  -9  -1  285.97   11.10
   3  -9   1  149.59    6.40
   3  -9   1  150.38    6.90
  -3  -9  -1  148.19    7.00
   3   9  -1  148.99    5.80
   3   9  -1  155.08    6.10
  -3  -9  -1  144.89    6.90
   3  -9   1  160.78    8.10
  -3  -9  -1  151.08    7.60
   3   9  -1  145.59    6.10
  -3  -9  -1  161.28    9.00
  -3   9   1  153.58    6.50
   3  -9   1  149.19    7.30
  -3   9   1  163.18    6.10
   3  -9   1  152.78    6.10
  -3  -9   1  142.89    6.90
   3   9   1  158.78    6.20
   3  -9  -1  142.39    6.60
   3  -9  -1  151.58    6.10
   3   9   1  147.59    6.20
  -3  -9   1  150.68    7.60
   3  -9  -1  162.28    7.00
   3  -9  -1  169.98    8.40
   3  -9  -1  148.69    6.50
  -3  -9   1  157.48    8.80
  -3   9  -1  149.79    6.50
   3   9   1  153.58    5.80
  -3  -9   1  146.59    6.90
   4   9  -1  157.08    6.80
   4  -9   1  166.78    7.60
   4  -9   1  161.48    8.60
   4  -9   1  154.48    6.80
   4  -9   1  157.08    7.60
   4   9  -1  167.28    6.80
  -4  -9  -1  160.08    8.50
  -4  -9  -1  168.48   10.00
  -4  -9  -1  164.88    7.60
   4   9  -1  163.98    6.40
  -4   9   1  169.98    6.70
  -4   9   1  162.48    7.20
   4  -9   1  166.58    6.80
   4  -9  -1  160.88    8.80
  -4   9  -1  156.58    6.60
  -4  -9   1  157.98    7.50
   4  -9  -1  151.48    7.00
   4   9   1  160.88    6.80
   4   9   1  161.38    6.40
  -4  -9   1  159.18    8.50
   4  -9  -1  167.18    7.60
   4  -9  -1  161.18    6.70
  -4  -9   1  180.78   10.10
  -4   9  -1  156.98    7.10
   4   9   1  162.28    6.90
   5  -9   1   20.20    2.70
   5  -9   1   17.40    2.90
   5  -9   1   21.70    2.00
  -5  -9  -1   18.20    4.70
   5   9  -1   18.30    1.60
   5  -9   1   16.40    3.30
   5   9  -1   17.90    2.00
  -5  -9  -1   12.50    3.00
  -5  -9  -1   21.90    2.50
  -5   9   1   15.00    1.70
  -5  -9   1   14.90    3.90
   5  -9  -1   19.40    2.60
   5   9   1   20.20    2.10
   5  -9  -1   19.80    1.90
  -5  -9   1   20.00    3.80
   5   9   1   17.60    1.60
   5  -9  -1   19.30    3.70
  -5  -9   1   19.60    2.50
   5  -9  -1   18.70    2.50
  -5   9  -1   17.40    1.80
  -5   9  -1   13.00    2.40
  -6  -9  -1   40.40    5.00
  -6   9   1   42.40    4.00
   6  -9   1   36.50    2.90
   6  -9   1   42.60    3.70
   6   9  -1   37.80    3.70
  -6   9   1   33.80    3.00
   6   9  -1   36.30    2.40
   6   9   1   37.50    2.50
   6  -9  -1   34.00    4.60
   6   9   1   40.80    3.90
   6  -9  -1   37.30    3.60
  -6   9  -1   38.10    3.10
   6  -9  -1   33.40    2.80
  -6   9  -1   38.70    4.20
  -7  -9  -1   11.60    4.50
  -7  -9  -1   11.60    3.00
  -7   9   1   12.50    3.30
   7  -9   1   16.60    2.20
   7   9  -1   17.40    2.60
   7  -9   1   19.70    2.70
   7   9  -1   19.80    2.30
  -7   9  -1   20.40    2.80
   7   9   1   12.80    2.50
   7   9   1   14.20    1.80
  -7  -9   1   16.50    3.60
   7  -9  -1   18.80    2.50
  -7  -9   1   20.50    4.80
   7   9   1   17.70    2.40
   7  -9  -1   17.70    2.20
   0 -10  -1  258.97   10.10
   0 -10  -1  239.38    9.80
   0 -10   1  254.17   11.40
   0 -10   1  249.88   10.10
   0 -10  -1  262.37   10.10
   0 -10  -1  261.07   11.50
   0 -10   1  250.97   10.00
   0 -10  -1  250.17   11.10
   0 -10   1  253.57   10.30
   0 -10   1  253.77   10.00
   0 -10   1  262.67   11.20
  -1  10   1  142.59    5.60
  -1 -10  -1  150.78    7.40
  -1 -10  -1  145.19    6.40
  -1 -10  -1  141.79    6.60
   1 -10   1  140.39    6.50
  -1 -10  -1  157.68    8.10
  -1 -10  -1  146.29    6.50
   1 -10   1  144.69    7.50
  -1 -10  -1  137.89    6.50
  -1 -10  -1  151.98    6.90
   1 -10   1  143.99    7.60
   1 -10   1  152.28    6.60
   1 -10   1  145.59    6.30
   1 -10   1  151.58    6.10
   1 -10  -1  146.39    6.20
  -1 -10   1  147.79    6.50
   1 -10  -1  127.59    6.20
  -1  10  -1  152.88    5.60
  -1 -10   1  147.09    7.40
   1 -10  -1  148.69    7.50
   1 -10  -1  143.99    6.50
  -1 -10   1  145.29    6.40
  -1 -10   1  149.59    6.70
   1 -10  -1  147.59    6.40
   1 -10  -1  153.48    7.70
  -1 -10   1  148.69    7.90
   2  10  -1  476.05   16.30
  -2 -10  -1  438.86   17.50
   2 -10   1  469.35   18.70
  -2 -10  -1  456.75   17.50
   2  10  -1  460.65   16.20
  -2 -10  -1  472.05   18.00
  -2 -10  -1  460.45   17.50
  -2 -10  -1  487.25   19.60
   2 -10   1  449.26   17.40
  -2  10   1  456.25   16.70
   2 -10   1  455.45   17.00
  -2 -10  -1  451.55   17.80
   2 -10   1  436.56   17.30
   2 -10  -1  464.15   17.20
  -2 -10   1  454.85   17.50
   2  10   1  474.75   16.30
   2  10   1  444.16   16.30
  -2 -10   1  472.25   17.80
   2 -10  -1  427.86   17.40
  -2 -10   1  441.06   17.80
  -2 -10   1  424.56   17.30
  -2 -10   1  450.05   17.40
   2 -10  -1  476.25   18.90
  -2  10  -1  477.25   16.70
  -2 -10   1  475.65   18.10
  -2 -10   1  487.25   19.50
   3 -10   1  237.48    9.70
  -3 -10  -1  244.38   10.40
   3  10  -1  248.88    9.30
  -3 -10  -1  247.78   10.40
  -3 -10  -1  248.78   12.50
   3 -10   1  240.98   10.30
   3 -10   1  239.58   11.50
   3  10  -1  249.58    9.40
  -3  10   1  253.77    9.80
   3  10  -1  244.78    9.00
   3 -10   1  242.68    9.10
   3 -10   1  230.18   10.20
  -3  10   1  238.48    9.30
  -3 -10   1  236.18   11.00
   3 -10  -1  243.08    9.10
  -3 -10   1  247.18   10.40
  -3 -10   1  253.57   10.40
   3 -10  -1  258.17   11.80
  -3  10  -1  250.57    9.80
  -3 -10   1  257.57   12.60
   3  10   1  245.38    9.40
   3  10   1  236.78    9.40
   3 -10  -1  250.87   10.40
   3 -10  -1  250.17    9.90
   3  10   1  240.98    9.00
  -4 -10  -1   40.50    4.70
   4  10  -1   35.90    2.40
   4 -10   1   33.70    4.20
   4 -10   1   35.00    2.20
   4 -10   1   33.60    2.80
  -4  10   1   37.30    2.80
  -4  10   1   33.50    2.20
   4  10  -1   33.50    2.30
   4  10  -1   33.30    2.00
  -4 -10  -1   46.10    6.70
  -4 -10  -1   32.50    3.00
   4 -10   1   35.90    3.20
  -4 -10   1   28.90    3.90
  -4 -10   1   36.90    3.10
   4 -10  -1   36.00    2.30
  -4  10  -1   39.00    2.80
   4  10   1   34.80    2.40
   4  10   1   38.40    2.50
   4 -10  -1   34.50    6.10
   4 -10  -1   32.20    2.80
   4  10   1   34.70    2.10
   4 -10  -1   37.80    3.20
  -4  10  -1   36.50    2.30
   5 -10   1    1.40    2.30
  -5  10   1    1.60    0.90
   5 -10   1    2.00    1.00
  -5 -10  -1    3.00    2.20
   5 -10   1    2.50    1.60
   5 -10   1   -0.70    2.80
   5  10  -1    4.10    0.90
  -5 -10  -1    1.40    3.10
   5  10  -1    2.90    1.20
   5  10  -1    1.80    1.10
  -5 -10  -1    3.10    1.50
  -5 -10   1    2.40    2.30
  -5  10  -1    2.40    0.90
   5  10   1    4.00    1.10
   5 -10  -1    2.30    1.70
   5  10   1    1.40    0.90
   5  10   1    2.80    0.80
  -5 -10   1    3.50    1.50
  -5 -10   1    5.70    3.50
   5 -10  -1    0.50    1.50
   5 -10  -1    2.50    1.00
  -5  10  -1    1.60    1.10
   5 -10  -1   -0.50    2.00
   6  10  -1   50.39    3.40
   6  10  -1   46.60    2.80
  -6  10   1   49.00    4.20
   6 -10   1   48.70    4.10
  -6 -10  -1   54.79    3.90
  -6  10   1   45.80    3.10
  -6 -10  -1   44.10    6.00
   6 -10   1   53.39    3.10
   6  10  -1   53.39    3.30
  -6 -10  -1   42.10    4.80
   6 -10  -1   53.99    4.10
  -6  10  -1   47.30    4.20
   6  10   1   50.09    2.80
   6 -10  -1   52.19    3.10
   6  10   1   45.20    3.20
   6  10   1   43.60    3.30
  -6 -10   1   39.60    5.90
  -6  10  -1   53.29    3.20
   6 -10  -1   37.90    4.90
  -6 -10   1   45.40    4.90
  -7  10   1   33.60    3.90
   7  10  -1   35.60    3.30
   7 -10   1   32.20    3.00
   7 -10   1   32.30    3.50
  -7  10  -1   34.20    3.80
  -7 -10   1   34.60    4.50
   7  10   1   36.20    3.20
   7 -10  -1   30.30    2.90
   7 -10  -1   41.00    4.40
   0 -11   1  138.69    6.40
   0 -11   1  139.69    7.50
   0 -11  -1  142.99    7.50
   0 -11  -1  138.29    6.40
   0 -11  -1  147.39    6.60
   0 -11  -1  155.28    8.00
   0 -11   1  139.59    7.60
   0 -11   1  144.49    6.30
   0 -11   1  133.39    6.20
   0 -11   1  132.39    6.40
   0 -11  -1  130.49    6.00
   0 -11  -1  142.99    6.30
  -1 -11  -1  104.79    5.40
  -1 -11  -1  117.09    5.50
   1 -11   1  105.29    4.90
  -1  11   1  108.79    4.40
   1 -11   1  116.39    6.70
  -1 -11  -1  116.29    5.50
  -1 -11  -1   95.19    5.30
  -1 -11  -1  113.39    7.00
   1 -11   1  108.79    5.40
   1 -11   1  106.69    5.10
   1 -11   1  108.59    6.40
  -1 -11  -1  116.19    6.40
   1 -11   1  113.49    5.40
  -1 -11  -1  107.99    5.30
  -1 -11   1  110.09    5.40
   1 -11  -1  107.99    6.50
   1 -11  -1  108.29    5.30
  -1 -11   1  105.09    5.30
  -1 -11   1  116.39    6.40
   1 -11  -1  107.39    6.60
  -1 -11   1  113.99    7.00
   1 -11  -1  110.99    5.50
  -1 -11   1  115.49    5.40
  -1 -11   1  110.89    5.60
  -1  11  -1  111.09    4.40
   1 -11  -1  106.39    5.00
  -2 -11  -1  489.45   19.20
  -2  11   1  496.75   17.90
  -2 -11  -1  493.95   20.90
   2 -11   1  500.75   20.20
   2 -11   1  486.75   18.30
  -2  11   1  511.35   17.50
  -2 -11  -1  477.95   19.10
   2  11  -1  496.75   17.40
  -2 -11  -1  495.25   18.80
   2 -11  -1  488.05   18.40
  -2 -11   1  481.95   18.60
  -2 -11   1  488.95   19.00
   2 -11  -1  473.75   18.70
  -2 -11   1  472.15   18.90
  -2 -11   1  504.05   20.80
   2 -11  -1  501.95   20.30
  -2  11  -1  498.65   17.90
  -2 -11   1  476.15   19.30
  -2 -11   1  485.35   18.70
   2  11   1  489.35   17.40
  -3 -11  -1   22.30    3.20
  -3 -11  -1   15.60    3.70
  -3 -11  -1   24.50    2.70
  -3  11   1   21.60    1.90
   3  11  -1   22.80    1.40
   3  11  -1   22.10    1.70
   3 -11   1   25.30    3.80
   3 -11   1   18.30    2.10
   3 -11   1   23.20    2.60
  -3  11   1   19.40    1.60
   3  11  -1   23.70    1.70
  -3 -11  -1   21.40    2.50
   3 -11  -1   18.60    2.40
  -3 -11   1   18.70    3.90
   3  11   1   17.90    1.40
  -3  11  -1   22.80    2.00
   3  11   1   19.50    1.70
  -3 -11   1   22.80    2.70
  -3 -11   1   24.10    2.60
   3 -11  -1   25.80    3.80
  -3 -11   1   22.20    3.20
   3 -11  -1   19.60    1.30
   3  11   1   22.30    1.70
   3 -11  -1   19.20    2.30
  -4 -11  -1   42.80    5.70
  -4 -11  -1   38.10    3.40
   4  11  -1   37.50    2.20
  -4 -11  -1   42.50    4.50
   4 -11   1   46.30    3.60
   4  11  -1   37.80    2.50
   4 -11   1   41.00    4.50
  -4  11   1   37.70    2.40
   4 -11   1   37.40    2.30
   4 -11  -1   40.60    4.60
  -4 -11   1   36.90    4.20
  -4 -11   1   43.20    3.40
   4 -11  -1   45.30    3.60
  -4  11  -1   39.70    2.50
  -4  11  -1   39.60    2.90
   4 -11  -1   38.00    3.40
  -4 -11   1   40.00    5.50
   4  11   1   39.30    2.30
   4  11   1   38.60    2.60
   4 -11  -1   39.20    2.30
  -5 -11  -1   21.40    2.70
  -5  11   1   21.20    2.50
   5  11  -1   20.70    2.20
   5  11  -1   23.20    1.80
   5 -11   1   24.60    3.00
  -5  11   1   22.20    2.10
   5  11  -1   20.30    2.40
   5 -11   1   24.90    2.00
   5 -11   1   22.10    3.80
  -5 -11  -1   24.70    4.20
  -5 -11  -1   16.10    4.30
  -5  11  -1   25.60    2.10
   5  11   1   20.70    2.30
   5 -11  -1   26.20    4.40
   5 -11  -1   21.80    1.90
  -5 -11   1   22.70    4.00
   5 -11  -1   23.60    2.90
  -5 -11   1   18.00    4.60
  -5 -11   1   19.80    2.70
   5  11   1   21.10    1.80
   5  11   1   21.60    2.20
   5 -11  -1   19.60    2.60
   6 -11   1   14.60    2.30
   6  11  -1   14.70    1.70
  -6  11   1   14.80    2.70
   6  11  -1   13.70    2.80
   6  11  -1   19.00    2.60
  -6 -11  -1    8.20    3.80
   6 -11   1   18.60    3.10
  -6  11   1   14.60    1.80
  -6 -11  -1   17.40    2.60
  -6  11  -1   20.80    3.00
   6  11   1   24.20    3.50
   6 -11  -1   20.90    3.00
  -6 -11   1   14.90    3.70
  -6  11  -1   15.30    1.80
   6 -11  -1   17.70    2.00
   6 -11  -1   15.50    3.70
   6  11   1   14.60    2.30
  -6 -11   1    9.00    4.00
   6  11   1   19.00    1.70
   0 -12  -1   81.19    4.50
   0 -12  -1   93.79    5.90
   0 -12   1   79.19    4.30
   0 -12   1   77.99    4.50
   0 -12  -1   81.29    4.40
   0 -12   1   87.79    5.90
   0 -12   1   76.39    4.60
   0 -12  -1   84.29    4.70
   0 -12   1   82.99    5.80
   0 -12  -1   84.99    6.00
   0 -12   1   79.59    4.40
   1 -12   1  215.98    9.10
  -1 -12  -1  211.78   10.80
   1 -12   1  201.78    8.30
  -1 -12  -1  206.38    9.10
  -1  12   1  207.08    8.00
  -1 -12  -1  214.68   10.10
  -1 -12  -1  196.18    8.90
  -1 -12  -1  202.98    9.00
   1 -12   1  208.88    8.70
   1 -12   1  206.38   10.20
   1 -12   1  214.68   10.50
   1 -12  -1  217.68    9.20
  -1 -12   1  205.88   10.70
  -1 -12   1  195.18    9.00
  -1 -12   1  211.58    9.00
  -1 -12   1  190.08    8.80
   1 -12  -1  206.08    8.90
  -1 -12   1  213.58   10.10
   1 -12  -1  219.28   10.40
  -1 -12   1  187.48    8.90
   1 -12  -1  212.68    8.50
   1 -12  -1  229.28   10.70
  -2 -12  -1  180.58    8.40
   2 -12   1  198.68    8.50
  -2 -12  -1  193.38   10.50
   2 -12   1  157.78    7.70
  -2  12   1  186.18    7.40
  -2  12   1  186.28    7.10
  -2 -12  -1  170.08    8.70
  -2 -12  -1  186.98    8.40
   2 -12   1  201.28   10.00
  -2 -12  -1  191.48    8.50
  -2 -12   1  188.18    8.40
  -2 -12   1  184.58   10.30
  -2  12  -1  185.98    7.40
   2  12   1  180.08    6.90
   2 -12  -1  207.68   10.10
   2 -12  -1  179.98    8.10
  -2 -12   1  179.68    8.30
  -2 -12   1  172.98    8.90
  -2 -12   1  182.18    8.30
   2 -12  -1  167.88    8.30
   3 -12   1  146.49    7.10
  -3 -12  -1  189.18   11.00
   3  12  -1  169.68    6.60
  -3  12   1  166.88    7.10
   3 -12   1  164.88    9.30
  -3 -12  -1  169.48    8.60
  -3 -12  -1  171.38    8.50
   3  12  -1  163.58    6.30
  -3 -12  -1  160.78   10.10
   3 -12   1  181.58    8.80
   3  12   1  157.38    6.30
  -3  12  -1  161.68    7.10
   3 -12  -1  173.88    9.50
   3 -12  -1  163.78    8.40
  -3 -12   1  166.08   10.10
   3 -12  -1  159.38    7.40
   3  12   1  167.78    6.70
  -3 -12   1  142.49    9.20
  -3 -12   1  164.48    8.50
  -4 -12  -1    5.10    2.90
   4 -12   1    1.20    1.40
   4 -12   1    0.40    2.10
   4  12  -1    2.60    1.00
  -4 -12  -1    1.90    2.20
  -4 -12  -1    1.20    2.80
   4  12  -1    1.60    0.70
  -4  12   1    1.60    0.80
   4  12   1    1.60    0.70
  -4  12  -1    0.90    0.90
  -4  12  -1    0.50    0.80
   4  12   1    0.20    0.90
  -4 -12   1   -0.20    2.20
  -4 -12   1   -0.50    2.70
   4 -12  -1    1.90    1.50
  -4 -12   1    2.80    1.60
   4 -12  -1    1.60    2.40
   4 -12  -1    1.60    1.50
   4  12   1    0.80    1.20
   5  12  -1    9.10    1.60
  -5 -12  -1    9.50    3.90
  -5  12   1   12.60    2.30
   5 -12   1    8.00    2.70
   5  12  -1    7.80    1.20
  -5 -12  -1    9.50    2.60
  -5  12   1    7.30    1.70
   5  12  -1    7.70    1.90
  -5 -12  -1    7.20    2.70
   5 -12   1    8.20    2.50
  -5 -12   1    4.90    2.90
  -5  12  -1   11.30    2.20
  -5 -12   1   12.10    4.20
  -5 -12   1    7.90    2.00
   5 -12  -1    8.40    2.90
   5  12   1    9.90    1.40
   5  12   1    7.10    1.50
   5  12   1    8.90    1.80
   5 -12  -1   12.80    2.90
   6 -12   1   47.70    4.30
   6  12  -1   30.60    4.10
  -6 -12  -1   39.70    4.80
  -6  12   1   41.70    2.70
  -6  12   1   35.20    4.80
  -6 -12  -1   30.50    5.30
  -6  12  -1   42.90    2.80
  -6 -12   1   32.40    4.80
  -6  12  -1   39.10    4.70
   6  12   1   35.50    2.50
   6 -12  -1   46.10    3.90
  -6 -12   1   26.00    5.00
   6  12   1   27.10    3.70
   0 -13   1  222.18   11.00
   0 -13   1  212.98    9.50
   0 -13   1  211.78    9.30
   0 -13  -1  218.78    9.70
   0 -13   1  216.58   11.00
   0 -13  -1  223.88    9.50
   0 -13  -1  219.68   10.90
   0 -13   1  211.18    9.10
   0 -13  -1  212.78   11.10
   0 -13  -1  224.58    9.30
  -1 -13  -1  177.88    9.40
   1 -13   1  176.68    8.10
  -1 -13  -1  187.18    8.60
   1 -13   1  197.88   10.30
  -1 -13  -1  213.48   11.50
  -1  13   1  193.48    7.00
  -1 -13  -1  192.68    8.60
  -1 -13  -1  186.98    8.40
   1 -13   1  190.88    9.80
   1 -13   1  174.88    7.70
   1 -13   1  184.98    8.50
  -1 -13   1  188.18    8.40
   1 -13  -1  196.78   10.10
  -1 -13   1  180.88    8.50
  -1 -13   1  182.18    9.60
  -1 -13   1  190.68   10.40
   1 -13  -1  183.98    8.30
   1 -13  -1  180.98   10.10
  -1  13  -1  183.98    7.20
  -1 -13   1  190.08    8.40
   1 -13  -1  193.08    8.70
  -1 -13   1  177.88    8.40
   2 -13   1   80.89    6.70
  -2 -13  -1   84.39    6.90
  -2 -13  -1   86.29    7.10
  -2 -13  -1   88.19    6.80
   2 -13   1   87.19    6.50
  -2 -13  -1   76.49    5.50
  -2  13   1   85.09    3.70
  -2 -13  -1   93.59    7.10
   2 -13   1   79.99    4.60
  -2 -13   1   77.69    4.90
  -2 -13   1   84.69    6.80
   2 -13  -1   90.69    6.60
   2 -13  -1   85.49    5.60
   2  13   1   88.19    3.60
  -2 -13   1   83.69    6.50
  -2 -13   1   82.89    6.50
   2 -13  -1   79.39    4.70
  -2  13  -1   81.49    4.00
   3 -13   1   44.10    4.80
  -3  13   1   47.40    2.60
  -3 -13  -1   43.30    3.70
   3 -13   1   47.40    3.80
   3  13  -1   44.70    2.90
  -3 -13  -1   40.10    4.40
  -3 -13  -1   41.80    5.60
   3  13  -1   45.70    2.30
  -3 -13  -1   49.20    3.80
  -3  13  -1   46.00    2.60
   3  13   1   47.50    3.00
   3 -13  -1   48.60    5.10
   3 -13  -1   46.90    3.90
  -3  13  -1   47.90    3.00
  -3 -13   1   46.00    3.70
  -3 -13   1   43.00    5.30
   3  13   1   47.70    2.40
   3 -13  -1   45.90    3.50
  -4 -13  -1   19.20    2.70
   4  13  -1   16.00    1.50
  -4  13   1   15.00    2.00
  -4  13   1   15.50    1.70
  -4 -13  -1   18.20    3.60
   4  13  -1   15.00    2.00
   4 -13   1   21.90    2.90
   4 -13   1   16.10    3.80
  -4 -13  -1   19.30    4.70
   4  13   1   17.10    2.00
   4 -13  -1   12.60    2.60
  -4 -13   1   11.30    2.10
   4 -13  -1   22.30    4.30
   4 -13  -1   19.50    2.80
  -4  13  -1   18.50    1.80
  -4 -13   1   17.00    5.10
   4  13   1   13.90    1.50
  -4 -13   1   16.70    4.50
  -4  13  -1   17.50    2.20
   5 -13   1   23.00    3.90
  -5  13   1   27.00    3.10
   5  13  -1   27.70    1.90
  -5  13   1   29.60    2.30
   5 -13   1   30.70    3.30
  -5 -13  -1   24.90    3.10
  -5 -13   1   18.80    4.30
   5  13   1   27.60    2.00
   5 -13  -1   28.40    3.30
  -5  13  -1   23.90    3.10
  -5 -13   1   31.80    3.10
  -5  13  -1   28.20    2.30
   5 -13  -1   26.00    4.30
  -6 -13  -1   17.20    5.80
   6 -13   1   13.80    2.50
  -6  13   1   18.80    2.40
  -6 -13   1    9.80    4.20
  -6 -13   1   11.30    4.40
  -6  13  -1   22.90    2.90
   6 -13  -1   15.70    2.70
   6  13   1   19.30    2.30
   0 -14  -1    6.80    2.50
   0 -14   1    9.90    2.10
   0 -14  -1   13.30    2.20
   0 -14  -1   12.80    2.30
   0 -14   1   10.90    3.20
   0 -14  -1    7.40    2.80
   0 -14   1   10.10    3.00
   0 -14   1    9.90    2.80
   0 -14   1    6.70    2.40
   1 -14   1   29.90    3.10
  -1 -14  -1   24.20    3.00
  -1  14   1   26.90    1.90
  -1 -14  -1   31.50    4.00
  -1 -14  -1   28.40    3.10
  -1 -14  -1   23.90    2.80
   1 -14   1   35.20    4.50
   1 -14   1   26.20    3.90
   1 -14   1   28.20    3.10
  -1 -14  -1   27.20    4.30
  -1 -14   1   28.80    3.00
   1 -14  -1   27.40    3.00
  -1 -14   1   26.00    3.70
  -1  14  -1   27.30    1.80
   1 -14  -1   28.80    2.90
  -1 -14   1   26.80    2.80
   1 -14  -1   27.20    3.90
  -1 -14   1   27.90    3.00
   1 -14  -1   29.60    4.70
  -1 -14   1   28.90    4.40
  -2 -14  -1  135.39    7.60
  -2  14   1  140.29    5.70
  -2 -14  -1  143.29    7.20
   2 -14   1  138.59    8.70
  -2  14   1  145.49    6.10
  -2 -14  -1  152.78    7.30
  -2 -14  -1  141.59    9.20
   2 -14   1  131.89    6.70
   2 -14   1  156.88    7.50
  -2 -14   1  145.29    7.10
  -2 -14   1  139.29    9.00
  -2 -14   1  146.89    7.20
   2 -14  -1  143.99    8.80
  -2 -14   1  135.79    7.90
  -2  14  -1  139.79    5.70
  -2  14  -1  141.19    6.10
   2 -14  -1  140.39    6.90
   2 -14  -1  141.99    7.30
   3  14  -1   11.40    1.20
   3 -14   1   14.00    3.50
   3  14  -1   11.30    1.60
  -3 -14  -1    7.20    3.40
  -3 -14  -1    7.70    1.80
  -3  14   1   11.20    1.70
  -3 -14  -1    6.70    1.80
   3 -14   1   12.20    2.50
  -3  14   1   12.90    1.50
   3 -14  -1   13.40    2.60
  -3  14  -1   11.40    1.40
   3  14   1    9.80    1.30
   3  14   1   10.80    1.20
   3 -14  -1    9.00    2.10
  -3  14  -1    7.90    1.40
   3 -14  -1   10.20    3.20
  -3 -14   1    6.40    1.70
  -3 -14   1   11.10    3.70
  -4  14   1    1.90    0.90
  -4  14   1    1.00    1.20
   4  14  -1    3.10    0.90
   4 -14   1    1.60    1.70
  -4 -14  -1    2.20    2.90
  -4 -14  -1    2.00    1.70
   4  14  -1    3.40    1.30
   4 -14   1    2.00    2.50
  -4 -14  -1   -3.40    2.80
   4 -14  -1    0.70    2.10
  -4 -14   1   -1.50    3.50
  -4 -14   1    1.70    1.60
   4 -14  -1    2.80    1.80
  -4 -14   1    0.50    3.00
   4  14   1    1.40    0.80
   4  14   1    3.10    1.30
  -4  14  -1    3.70    1.00
  -5 -14  -1    3.10    3.80
   5  14  -1    1.30    1.90
   5 -14   1    2.10    3.30
   5 -14   1    5.00    3.10
  -5 -14  -1    3.50    2.50
  -5 -14  -1    1.70    3.30
  -5  14   1    5.70    3.40
  -5 -14   1    5.00    3.40
   5 -14  -1    4.20    2.70
   5  14   1    5.80    1.90
   5  14   1    3.10    0.90
  -5  14  -1    4.50    3.20
   0 -15   1   55.99    5.20
   0 -15  -1   49.80    5.10
   0 -15  -1   52.19    4.20
   0 -15   1   50.29    3.70
   0 -15  -1   51.89    3.90
   0 -15  -1   52.89    5.30
   0 -15   1   48.60    5.10
   0 -15   1   49.10    3.80
   0 -15   1   52.49    4.10
   0 -15  -1   49.90    3.80
  -1 -15  -1   76.59    6.00
  -1 -15  -1   87.79    6.80
  -1 -15  -1   92.29    5.40
   1 -15   1   90.59    6.70
  -1  15   1   86.19    3.60
  -1  15   1   82.79    3.80
  -1 -15  -1   84.69    5.10
  -1 -15  -1   87.39    5.20
   1 -15   1   80.99    4.90
   1 -15   1   81.89    5.20
  -1 -15   1   82.59    6.60
  -1 -15   1   77.79    4.80
  -1  15  -1   80.09    3.60
   1 -15  -1   87.89    5.10
  -1 -15   1   86.89    5.20
  -1 -15   1   83.49    5.20
   1 -15  -1   89.49    6.80
  -1 -15   1   78.19    6.10
   1 -15  -1   83.69    5.30
  -2 -15  -1    0.60    1.50
  -2  15   1    1.80    1.00
  -2 -15  -1    1.20    2.50
  -2  15   1    2.40    0.80
  -2 -15  -1   -0.40    1.50
   2 -15   1   -0.30    1.90
   2 -15   1    3.40    1.70
   2 -15   1    2.40    2.60
  -2 -15   1    1.50    1.40
  -2 -15   1   -0.10    2.50
  -2  15  -1    0.60    0.70
   2 -15  -1    1.40    2.40
  -2 -15   1   -0.90    1.40
   2 -15  -1    1.50    1.50
   2 -15  -1    0.40    1.50
  -3 -15  -1   58.69    6.00
   3  15  -1   59.29    2.80
   3 -15   1   64.59    4.80
  -3  15   1   60.89    3.10
  -3 -15  -1   63.69    4.60
   3 -15   1   56.09    5.60
  -3  15   1   57.09    3.60
  -3 -15   1   59.19    5.90
  -3 -15   1   65.39    4.70
   3  15   1   59.19    2.90
   3 -15  -1   58.09    5.90
  -3  15  -1   62.39    3.10
   3 -15  -1   58.89    4.80
  -4  15   1   14.70    2.20
  -4 -15  -1    9.50    2.00
  -4  15   1   13.50    1.60
   4 -15   1   13.70    3.50
  -4 -15  -1   11.60    3.60
   4 -15   1   11.50    2.30
   4  15   1   14.40    2.20
   4 -15  -1   17.10    2.80
   4 -15  -1   17.10    3.90
  -4 -15   1   11.30    2.10
  -4  15  -1   14.50    2.20
  -4  15  -1   11.10    1.40
  -4 -15   1    9.80    3.60
   5 -15   1    7.70    3.70
   5 -15   1   13.20    2.80
  -5 -15  -1   11.90    2.60
  -5 -15  -1   16.20    5.10
  -5  15   1   11.80    1.50
  -5 -15   1    8.20    4.00
  -5  15  -1   11.40    1.50
   5 -15  -1   11.00    2.60
   5  15   1   11.90    1.50
   5 -15  -1    5.90    3.40
   0 -16   1   75.69    6.30
   0 -16   1   81.29    6.70
   0 -16  -1   79.29    6.30
   0 -16  -1   84.39    5.30
   0 -16   1   81.29    5.60
   0 -16  -1   94.19    7.40
   0 -16  -1   82.99    5.40
   0 -16   1   82.69    5.30
  -1 -16  -1  100.89    6.60
  -1  16   1   93.09    3.80
   1 -16   1   83.09    5.40
   1 -16   1   69.49    8.80
  -1 -16  -1   83.79    6.00
  -1 -16  -1   84.19    6.40
  -1  16  -1   87.29    3.90
   1 -16  -1   91.49    6.40
   1 -16  -1   98.09    5.90
  -1 -16   1   90.29    6.70
  -2 -16  -1   33.40    3.30
   2 -16   1   35.10    3.60
  -2 -16  -1   27.20    3.30
  -2  16   1   27.50    2.60
  -2  16   1   32.30    2.10
   2 -16   1   25.00    4.30
  -2 -16  -1   31.10    4.50
   2 -16  -1   29.20    4.70
  -2 -16   1   30.60    4.70
   2 -16  -1   33.90    3.70
  -2  16  -1   29.00    2.10
   2 -16  -1   30.70    3.70
  -2 -16   1   34.90    3.40
  -2  16  -1   31.30    2.70
   3 -16   1   19.50    2.80
   3 -16   1   15.60    3.70
  -3 -16  -1   12.50    2.20
  -3 -16  -1   14.90    3.90
  -3  16   1   17.40    2.30
  -3  16  -1   14.40    1.70
  -3 -16   1   15.10    3.60
   3 -16  -1   16.20    2.80
  -3 -16   1   18.30    2.80
   3 -16  -1   13.40    3.60
  -3  16  -1   19.60    2.30
   4 -16   1    4.60    2.30
  -4 -16  -1    3.50    3.20
  -4  16   1    7.70    1.20
  -4 -16  -1    3.70    1.60
   4 -16   1    7.30    3.20
  -4 -16   1    8.70    3.60
  -4  16  -1    5.40    1.20
   4 -16  -1    7.30    2.10
   4 -16  -1    5.60    2.90
   0 -17  -1   44.70    5.00
   0 -17   1   39.70    4.90
   0 -17   1   47.70    4.30
   0 -17   1   48.60    4.20
   0 -17  -1   50.79    4.30
   0 -17  -1   40.40    4.00
   0 -17  -1   43.50    4.80
   1 -17   1   40.30    4.00
  -1 -17  -1   36.80    4.70
  -1 -17  -1   40.80    3.80
  -1 -17  -1   34.80    4.00
   1 -17   1   39.70    5.00
  -1 -17  -1   34.90    5.40
  -1 -17   1   32.90    4.70
   1 -17  -1   36.90    4.00
   1 -17  -1   37.80    4.90
  -1 -17   1   37.50    4.60
  -1 -17   1   35.80    3.70
  -1 -17   1   34.80    3.80
   1 -17  -1   38.90    4.60
   2 -17   1   32.70    4.00
  -2  17   1   31.10    2.30
  -2 -17  -1   40.40    4.40
  -2 -17  -1   30.20    4.60
   2 -17   1   30.70    4.50
  -2 -17   1   33.10    4.60
  -2 -17   1   33.80    4.70
   2 -17  -1   33.40    3.80
   2 -17  -1   29.30    4.50
  -3 -17  -1  102.39    7.40
  -3  17   1  110.59    4.70
   3 -17   1  116.19    6.60
   3 -17   1  104.39    7.20
  -3 -17  -1  113.49    5.90
   3 -17  -1  100.49    7.30
  -3  17  -1  106.79    4.90
  -3 -17   1   97.19    7.30
   3 -17  -1  125.09    6.50
   0 -18  -1   12.00    3.20
   0 -18   1    2.30    2.80
   0 -18  -1   12.10    2.90
   0 -18   1    7.50    2.90
   0 -18  -1    3.20    3.10
  -1 -18  -1   17.70    2.90
   1 -18   1   17.30    3.50
   1 -18   1   23.50    3.50
  -1 -18  -1   11.90    2.90
   1 -18  -1   21.80    3.20
  -1 -18   1   13.20    3.30
   1 -18  -1   16.00    3.60
  -2 -18  -1   21.10    3.10
  -2 -18  -1   26.70    4.30
   2 -18   1   15.70    4.00
   2 -18   1   18.30    3.90
  -2 -18   1   15.40    3.50
   0   0  -2 6568.24  235.88
   0   0   2 7113.29  235.88
  -1   0   2  167.38    6.10
   1   0   2  180.58    6.30
   1   0  -2  169.08    6.30
   1   0  -2  170.68    6.30
   1   0  -2  178.28    6.10
  -1   0  -2  173.98    6.20
  -1   0  -2  178.68    6.20
  -1   0   2  177.98    6.30
  -1   0  -2  167.58    6.30
   1   0  -2  185.18    6.20
  -1   0  -2  168.78    6.30
   1   0   2  163.18    6.30
   1   0   2  182.88    6.30
  -1   0  -2  168.88    6.40
   1   0   2  168.48    6.20
   1   0   2  173.98    6.20
  -1   0   2  168.98    6.30
  -1   0   2  184.78    6.40
   1   0   2  180.68    6.20
  -1   0  -2  171.28    6.30
   2   0   2   55.09    2.40
  -2   0   2   61.29    2.60
   2   0  -2   62.49    2.70
   2   0   2   62.49    2.40
   2   0  -2   65.19    2.60
   2   0   2   65.29    2.70
  -2   0  -2   62.39    2.90
  -2   0  -2   59.09    2.50
   2   0  -2   61.29    2.40
   2   0  -2   60.49    2.60
  -2   0   2   60.29    2.40
   2   0   2   63.09    2.60
   2   0   2   59.49    2.70
   3   0  -2  193.88    7.10
  -3   0   2  202.78    7.40
   3   0   2  208.08    7.50
  -3   0  -2  197.08    7.90
   3   0  -2  179.18    7.40
   3   0   2  200.48    7.20
  -3   0  -2  205.08    7.50
   3   0   2  174.48    7.10
  -3   0   2  197.48    7.10
  -3   0  -2  186.58    7.20
   3   0   2  180.68    7.40
  -3   0  -2  196.18    7.20
   3   0  -2  203.88    7.40
  -4   0  -2   70.19    3.40
   4   0   2   65.89    3.40
   4   0  -2   71.69    3.30
   4   0   2   66.29    3.00
  -4   0  -2   63.89    2.90
   4   0   2   71.49    3.50
  -4   0  -2   60.79    2.90
  -4   0   2   65.49    3.30
   4   0  -2   65.19    3.40
  -4   0  -2   72.79    4.00
   4   0  -2   70.29    2.90
   4   0  -2   63.79    3.30
  -4   0   2   68.59    4.00
   4   0   2   66.79    3.30
   5   0   2  339.87   13.10
   5   0  -2  313.77   13.00
   5   0   2  330.97   12.20
   5   0  -2  334.07   12.90
  -5   0  -2  308.97   12.20
  -5   0   2  352.26   14.10
   5   0   2  330.17   13.00
  -5   0  -2  354.16   14.00
   5   0  -2  336.77   13.00
   5   0   2  329.77   12.80
   6   0  -2   75.89    4.20
   6   0  -2   68.19    4.00
  -6   0  -2   71.79    5.20
   6   0   2   67.39    4.00
   6   0   2   67.69    4.20
   6   0   2   69.39    3.50
   6   0  -2   64.19    3.90
   7   0  -2    2.00    1.30
  -7   0   2    4.60    2.40
  -7   0  -2    4.50    2.50
   7   0   2    3.50    1.20
   7   0   2    2.50    1.30
   8   0   2    1.50    1.60
  -8   0   2    2.90    3.60
  -8   0  -2   -1.50    4.80
   8   0   2    1.50    2.30
   8   0  -2    3.10    2.30
  -8   0   2    1.60    3.10
   8   0  -2    0.30    1.60
   0   1  -2 2657.13  103.29
   0   1   2 3143.59  103.49
   0  -1   2 3076.79  103.19
   0  -1  -2 2994.00  103.49
   1   1  -2  586.24   21.30
   1   1  -2  628.14   21.20
  -1  -1  -2  621.24   21.30
  -1  -1  -2  613.14   21.40
   1  -1   2  628.34   21.40
   1   1  -2  650.43   21.40
   1  -1   2  590.64   21.30
  -1  -1  -2  589.14   21.30
  -1  -1  -2  652.03   21.30
   1  -1   2  613.44   21.30
  -1  -1  -2  594.64   21.60
   1  -1   2  643.04   21.20
  -1   1   2  609.54   21.20
   1   1  -2  607.94   21.30
   1  -1  -2  591.94   21.30
  -1  -1   2  620.04   21.30
  -1  -1   2  622.34   21.30
  -1  -1   2  584.84   21.10
  -1  -1   2  634.94   21.60
   1  -1  -2  644.64   21.40
  -1   1  -2  600.24   21.30
   1   1   2  601.74   21.30
  -1   1  -2  612.04   21.30
   1   1   2  628.54   21.40
   1  -1  -2  594.84   21.40
   1   1   2  619.64   21.30
  -1   1  -2  583.14   21.40
  -2  -1  -2  628.14   22.30
   2  -1   2  644.34   22.60
  -2  -1  -2  648.84   22.90
  -2  -1  -2  648.84   22.50
   2  -1   2  595.34   22.50
  -2  -1  -2  627.44   22.50
   2   1  -2  637.44   22.50
   2   1  -2  655.03   22.30
   2  -1   2  672.23   22.30
   2  -1   2  662.23   22.60
  -2   1   2  669.43   22.50
  -2   1   2  657.33   22.30
   2   1   2  627.54   22.60
  -2  -1   2  680.33   22.40
   2   1   2  643.74   22.30
  -2   1  -2  682.63   22.50
   2   1   2  597.14   22.50
   2  -1  -2  669.13   22.30
  -2  -1   2  634.04   22.40
  -2   1  -2  617.24   22.70
   2  -1  -2  623.74   22.50
  -2  -1   2  623.24   22.20
   2  -1  -2  639.34   22.50
   2  -1  -2  668.73   22.40
  -2   1  -2  588.64   22.20
   3   1  -2  318.97   12.20
   3  -1   2  348.37   12.00
  -3   1   2  330.87   12.00
  -3  -1  -2  341.27   12.90
   3  -1   2  339.67   12.40
   3  -1   2  336.97   12.40
   3   1  -2  343.87   11.90
  -3  -1  -2  331.67   12.20
   3  -1   2  342.67   12.20
  -3  -1  -2  315.37   12.10
   3  -1   2  329.67   13.50
   3   1  -2  337.47   12.20
  -3  -1  -2  323.77   11.90
   3   1  -2  337.27   12.30
  -3  -1   2  335.87   12.10
  -3  -1   2  326.77   12.80
  -3   1  -2  339.17   11.90
   3   1   2  350.26   12.30
   3  -1  -2  345.47   12.20
  -3   1  -2  350.86   12.30
  -3   1  -2  328.67   12.60
  -3   1  -2  344.07   12.20
  -3  -1   2  338.97   12.20
   3  -1  -2  337.87   12.30
   3  -1  -2  344.87   11.90
   3   1   2  319.97   12.40
   3   1   2  342.87   12.00
   3  -1  -2  318.07   12.20
  -3  -1   2  313.57   11.90
   3   1   2  330.97   12.30
   4  -1   2  117.89    5.00
   4  -1   2  115.99    4.90
  -4   1   2  112.19    4.90
   4  -1   2  105.79    4.80
  -4   1   2  111.09    5.50
  -4  -1  -2  105.29    4.40
   4   1  -2  117.29    4.90
   4   1  -2  110.59    4.90
   4   1  -2  109.49    5.00
   4  -1   2  120.59    5.20
  -4  -1  -2  118.89    5.80
  -4   1   2  109.99    4.50
  -4  -1  -2  109.19    4.60
   4  -1   2  121.59    4.50
   4   1  -2  116.49    4.50
  -4  -1  -2  113.49    4.90
   4  -1  -2  113.89    5.00
  -4   1  -2  118.59    5.00
  -4  -1   2  112.59    4.80
   4   1   2  103.19    4.90
  -4  -1   2  114.99    5.70
  -4   1  -2  114.09    5.50
   4   1   2  113.99    4.90
   4   1   2  109.79    4.50
  -4   1  -2  113.09    4.60
   4   1   2  110.59    5.10
  -4  -1   2  103.29    4.40
  -5   1   2  168.38    7.20
   5   1  -2  169.38    7.10
  -5   1   2  180.98    8.30
   5  -1   2  171.38    6.60
   5   1  -2  168.58    7.30
   5   1  -2  159.98    7.20
   5   1  -2  176.68    6.70
  -5  -1  -2  186.58    8.50
   5  -1   2  170.58    7.30
   5   1  -2  146.89    7.50
   5  -1   2  167.18    7.40
   5  -1   2  160.68    7.10
  -5   1   2  158.48    6.60
   5   1   2  173.38    7.20
   5   1   2  179.08    6.70
  -5   1  -2  177.68    8.20
  -5   1  -2  171.48    7.30
   5  -1  -2  166.48    7.10
   5  -1  -2  179.58    7.30
   5   1   2  168.38    7.40
   5  -1  -2  165.18    7.70
  -5  -1   2  172.88    8.40
  -5   1  -2  166.68    6.70
   5  -1  -2  161.08    7.30
   6   1  -2   66.39    3.90
   6   1  -2   56.89    3.70
   6  -1   2   59.99    3.80
   6  -1   2   59.59    3.90
   6   1  -2   59.79    3.80
   6  -1  -2   64.19    3.70
   6  -1  -2   53.89    3.70
   6   1   2   59.89    3.20
   6   1   2   59.39    3.90
  -6   1  -2   60.49    4.70
   6   1   2   62.39    3.80
  -6  -1   2   65.29    5.70
   6  -1  -2   63.69    3.90
   7   1  -2   29.40    3.10
   7  -1   2   29.30    3.10
   7   1  -2   30.90    2.70
  -7  -1  -2   30.20    4.10
  -7   1   2   32.20    4.00
   7  -1   2   29.90    2.70
   7   1   2   34.10    2.90
  -7  -1   2   24.60    3.90
   7  -1  -2   28.30    2.60
   7  -1  -2   32.00    3.00
  -7   1  -2   23.60    4.10
   7   1   2   31.50    3.30
   8  -1   2    0.90    1.70
   8   1  -2    0.00    1.10
   8   1  -2   -1.30    2.90
  -8  -1  -2   -2.10    4.00
  -8   1   2    3.30    3.70
  -8  -1  -2   -0.60    3.60
   8  -1   2   -0.90    1.90
   8   1   2    1.40    2.60
  -8  -1   2    3.40    3.60
   8   1   2    3.00    1.50
  -8   1  -2   -3.10    3.30
   8  -1  -2    1.30    1.40
   8  -1  -2    3.10    1.90
  -8  -1   2   -1.60    2.80
   0  -2  -2   89.69    3.40
   0   2  -2   96.09    3.40
   0  -2   2   89.39    3.40
   0  -2  -2   97.89    3.30
   0   2   2  103.79    3.40
   0  -2   2   90.39    3.70
   0   2  -2  100.39    3.30
   0  -2  -2   94.89    3.60
   0  -2   2   92.19    3.50
   0  -2  -2   89.69    3.40
   0  -2  -2   94.69    3.80
   0  -2  -2   96.69    3.90
   0  -2   2   87.89    3.40
   0  -2   2   95.09    3.80
   0   2   2  101.49    3.40
   0  -2  -2   97.79    3.30
   0   2   2  100.79    3.40
   0   2  -2   90.39    3.50
   0  -2  -2   93.29    3.50
  -1  -2  -2 1684.23   57.19
  -1   2   2 1699.43   57.29
  -1  -2  -2 1599.64   57.29
   1  -2   2 1706.03   57.09
  -1   2  -2 1620.84   57.29
   1   2   2 1796.92   57.59
   1  -2  -2 1635.44   57.39
  -1   2  -2 1583.04   57.29
  -1   2  -2 1663.53   57.39
   2   2  -2   98.29    3.80
  -2   2   2   94.99    3.60
   2  -2   2   95.89    3.90
  -2  -2  -2   93.59    3.70
   2   2  -2   95.49    3.80
  -2  -2  -2   97.29    3.90
  -2  -2  -2   93.49    4.30
  -2  -2  -2   94.99    3.90
  -2   2   2   97.59    3.80
   2  -2   2   96.59    3.60
   2   2  -2   98.89    3.70
   2   2  -2  100.09    3.60
   2  -2   2   95.49    3.80
  -2  -2  -2   86.79    3.50
   2  -2   2   98.59    3.70
   2   2  -2   85.19    3.90
  -2   2  -2  100.19    3.80
   2  -2  -2   88.79    3.80
   2   2   2   93.39    3.80
   2   2   2   98.89    3.80
  -2  -2   2   94.19    3.80
  -2   2  -2   91.09    3.90
  -2  -2   2  101.49    4.30
   2  -2  -2   93.39    3.70
   2  -2  -2   91.49    3.80
   2   2   2   95.49    3.60
   2   2   2   91.69    3.80
  -3  -2  -2 2548.05   86.29
  -3  -2  -2 2513.45   86.19
  -3  -2  -2 2429.16   85.79
   3  -2   2 2390.76   86.49
  -3  -2   2 2509.75   86.09
  -3  -2   2 2569.64   85.89
  -3   2  -2 2523.05   86.59
   4   2  -2   43.00    2.10
   4   2  -2   39.30    2.30
   4  -2   2   40.10    2.00
   4   2  -2   43.20    2.40
  -4  -2  -2   41.30    2.30
  -4   2   2   38.30    2.90
   4  -2   2   47.00    2.60
  -4  -2  -2   40.00    3.20
   4  -2   2   38.90    2.30
   4  -2   2   41.70    2.50
   4   2  -2   39.80    2.40
   4  -2   2   41.70    2.70
  -4   2   2   41.10    2.10
   4  -2  -2   43.20    2.50
   4   2   2   41.10    2.50
  -4  -2   2   36.50    2.40
  -4   2  -2   39.20    2.10
   4  -2  -2   43.70    3.00
  -4  -2   2   43.80    3.20
   4   2   2   39.80    2.10
  -4   2  -2   40.10    2.50
  -4  -2   2   42.20    2.30
   4   2   2   40.20    2.40
   4   2   2   40.40    2.50
  -4   2  -2   43.00    2.90
   4  -2  -2   41.90    2.40
   4  -2  -2   40.80    2.30
   5  -2   2  252.57   10.10
  -5  -2  -2  261.27   11.50
  -5   2   2  270.27   11.30
   5   2  -2  258.87   10.30
   5  -2   2  262.37   10.40
   5  -2   2  261.17   10.50
  -5  -2  -2  248.28    9.80
   5   2  -2  264.97   10.50
   5   2  -2  251.27    9.60
   5   2  -2  264.17   10.20
  -5   2   2  257.47   10.40
   5   2   2  255.77    9.70
  -5   2  -2  254.47    9.80
   5  -2  -2  257.27   10.20
  -5   2  -2  267.57   11.10
   5   2   2  245.38   10.40
   5  -2  -2  238.28   10.00
  -5   2  -2  253.77   10.40
  -5  -2   2  276.67   11.70
   5   2   2  245.78   10.40
   5  -2  -2  253.37   10.40
   5  -2  -2  258.97   10.90
   5   2   2  252.97   10.30
   6   2  -2  518.35   19.80
  -6  -2  -2  541.55   21.60
   6   2  -2  498.75   20.00
   6   2   2  526.95   19.90
  -6  -2   2  551.74   21.80
   6  -2  -2  518.15   19.80
   6  -2  -2  537.05   20.20
   6   2   2  524.35   19.20
  -6   2  -2  536.15   20.90
   6   2   2  536.15   20.30
   7  -2   2    1.90    1.40
  -7  -2  -2    2.60    2.40
  -7   2   2    3.10    3.40
   7  -2   2    2.20    1.50
   7   2  -2    2.40    1.10
   7   2  -2    3.60    2.20
  -7  -2  -2    0.90    3.00
   7   2  -2    1.50    1.90
   7   2   2    1.00    1.00
  -7  -2   2   -0.50    2.00
   7  -2  -2    3.20    1.60
   7   2   2    2.20    2.10
   7  -2  -2    3.60    1.60
  -7  -2   2    1.10    3.10
  -8  -2  -2   13.00    4.10
  -8  -2  -2   16.80    3.80
  -8  -2   2   15.40    3.30
   8  -2  -2   16.70    2.80
  -8  -2   2   20.00    4.60
   0  -3  -2 2716.53   92.49
   0   3  -2 2673.03   92.49
   0  -3   2 2700.83   92.59
   1  -3   2  643.04   22.70
  -1  -3  -2  646.74   22.60
  -1  -3  -2  640.54   22.80
  -1   3   2  673.73   22.50
   1   3  -2  644.74   22.60
  -1  -3  -2  643.54   23.30
  -1  -3  -2  646.74   22.90
  -1  -3  -2  649.04   22.80
   1  -3   2  638.54   23.10
  -1  -3  -2  667.83   22.90
  -1  -3  -2  658.43   23.10
   1   3  -2  611.94   22.50
   1   3  -2  648.64   22.40
  -1   3   2  652.03   22.60
   1   3  -2  638.04   22.50
   1   3   2  645.14   22.60
  -1  -3   2  692.33   23.10
  -1   3  -2  626.34   22.70
  -1   3  -2  656.23   23.10
  -1  -3   2  651.53   22.80
   1   3   2  642.34   22.60
  -1  -3   2  695.33   23.10
   1  -3  -2  657.83   22.80
   1  -3  -2  662.53   22.60
  -1  -3   2  671.03   22.80
   1   3   2  661.93   22.60
   1  -3  -2  660.03   22.50
   1  -3  -2  652.43   22.40
  -1  -3   2  626.24   22.70
   1  -3  -2  622.34   22.50
   2   3  -2  707.43   24.20
   2   3  -2  659.43   24.40
   2  -3   2  682.93   24.40
   2   3  -2  686.73   24.40
   2  -3   2  742.13   24.30
   2  -3   2  663.13   24.50
  -2  -3  -2  725.93   24.60
  -2   3   2  727.43   24.30
  -2  -3  -2  723.43   25.10
   2  -3   2  688.13   24.90
  -2  -3  -2  706.53   24.60
   2  -3  -2  750.02   24.30
   2  -3  -2  688.03   24.40
  -2  -3   2  704.33   24.60
   2  -3  -2  696.53   24.50
   2   3   2  630.14   24.40
  -2   3  -2  669.73   24.40
  -2  -3   2  682.33   24.90
   2   3   2  672.33   24.50
  -2  -3   2  716.23   25.00
   2   3   2  721.13   24.50
   3  -3   2   31.90    2.00
   3   3  -2   32.40    1.60
  -3  -3  -2   27.90    1.70
  -3   3   2   34.20    1.70
  -3   3   2   37.60    2.00
   3  -3   2   31.40    2.00
   3   3  -2   29.20    1.80
  -3  -3  -2   32.50    2.10
   3   3  -2   35.40    1.80
  -3  -3  -2   34.10    2.60
   3  -3   2   29.90    2.20
   3  -3   2   32.90    1.80
   3   3  -2   31.50    1.90
   3   3   2   34.50    1.60
   3   3   2   38.30    1.90
  -3   3  -2   33.80    2.00
  -3   3  -2   30.00    2.10
  -3  -3   2   33.70    1.90
  -3  -3   2   31.70    2.00
   3  -3  -2   36.50    2.00
   3  -3  -2   30.20    1.80
   3   3   2   32.30    1.90
   3  -3  -2   33.30    1.90
  -3  -3   2   34.50    2.50
   3  -3  -2   35.00    2.50
   3   3   2   32.60    2.00
   4   3  -2  274.97   10.40
   4  -3   2  272.57   10.30
   4  -3   2  268.77   10.60
   4   3  -2  268.17   10.50
   4  -3   2  267.17   10.50
  -4   3   2  281.47   11.10
   4  -3   2  262.67   10.80
   4   3  -2  266.67   10.50
  -4   3   2  277.17   10.10
  -4  -3  -2  266.47   10.40
   4  -3  -2  271.77   10.60
   4   3   2  268.17   10.60
  -4   3  -2  270.87   10.60
   4   3   2  275.67   10.60
  -4  -3   2  268.87   10.40
   4   3   2  269.47   10.10
  -4   3  -2  274.37   10.90
  -4  -3   2  287.47   12.20
   4  -3  -2  286.67   10.30
  -4   3  -2  274.87   10.20
   4  -3  -2  270.57   10.40
   4  -3  -2  284.67   11.30
  -5  -3  -2  244.88    9.40
   5  -3   2  243.68    9.70
  -5   3   2  243.18    9.20
   5   3  -2  243.38    9.10
  -5  -3  -2  245.58   11.10
   5   3  -2  222.98    9.80
   5   3  -2  245.08    9.80
   5   3  -2  250.27   10.10
  -5   3   2  234.58    9.80
  -5   3   2  239.28   10.50
   5  -3   2  239.58    9.90
   5  -3  -2  240.98    9.60
   5   3   2  227.48    9.80
   5  -3  -2  242.28   10.60
  -5   3  -2  227.28    9.80
   5   3   2  238.98    9.20
  -5   3  -2  250.07   10.50
   5  -3  -2  230.48    9.80
  -5   3  -2  234.18    9.20
  -5  -3   2  247.68   11.10
   6  -3   2  171.88    7.80
   6  -3   2  179.58    7.70
  -6   3   2  154.88    6.80
   6   3  -2  166.18    7.70
   6   3  -2  160.38    7.40
  -6  -3  -2  178.08    9.20
  -6  -3   2  168.68    9.20
  -6   3  -2  152.18    6.80
  -6   3  -2  158.78    8.20
   6   3   2  168.28    7.70
   6  -3  -2  175.68    7.40
   6   3   2  173.58    7.90
   6   3   2  164.48    7.60
  -6  -3   2  168.08   10.10
  -7  -3  -2    4.30    2.60
   7   3  -2    6.30    1.50
   7   3  -2    6.00    2.90
   7   3  -2    7.90    2.90
  -7  -3  -2    6.10    3.70
  -7   3   2    6.40    2.90
   7  -3   2    3.60    1.30
   7  -3   2    6.40    2.60
   7   3   2    8.10    1.90
  -7  -3   2    5.80    2.70
   7  -3  -2    9.10    2.20
   7   3   2    6.70    3.50
   7  -3  -2    7.60    1.80
   7   3   2    5.20    2.40
  -7  -3   2    5.40    3.50
   8  -3   2    5.50    1.60
   8   3  -2    7.40    1.60
  -8  -3  -2    7.50    3.20
  -8  -3  -2    5.50    3.40
  -8  -3   2    3.90    4.00
   8   3   2    5.30    1.20
  -8  -3   2    5.50    2.70
   8  -3  -2   12.30    3.90
   0   4  -2 3714.83  127.39
  -1  -4  -2  115.49    4.70
   1  -4   2  116.19    5.00
   1  -4   2  103.89    4.20
  -1  -4  -2  116.49    4.90
   1  -4   2  121.29    4.40
  -1  -4  -2  125.99    5.40
   1  -4   2  115.19    4.30
   1  -4   2  124.69    4.80
  -1  -4  -2  118.19    4.70
  -1  -4  -2  121.79    4.70
   1   4  -2  110.69    4.30
   1   4  -2  104.69    4.30
  -1   4   2  130.39    4.40
   1  -4   2  107.99    4.30
  -1  -4  -2  115.49    4.30
  -1  -4  -2  107.59    4.70
   1   4  -2  116.29    4.10
   1  -4   2  123.49    5.10
  -1  -4   2  114.69    4.90
   1   4   2  125.69    4.30
  -1  -4   2  114.39    4.70
   1  -4  -2  115.79    4.30
  -1  -4   2  116.09    5.20
   1   4   2  116.49    4.30
   1   4   2  117.79    4.30
   1   4   2  112.99    4.10
  -1   4  -2  117.19    4.30
   1  -4  -2  120.39    5.10
  -1   4  -2  127.69    4.30
   1  -4  -2  120.89    5.10
   1  -4  -2  120.09    4.40
  -1  -4   2  123.49    4.60
   1  -4  -2  110.19    4.20
  -1   4  -2  121.69    4.40
  -1  -4   2  114.69    5.00
  -1  -4   2  120.79    4.70
   1  -4  -2  112.69    4.60
  -2  -4  -2 1576.94   49.40
   2  -4   2 1319.37   49.20
   2   4  -2 1366.66   49.30
  -2  -4  -2 1525.35   49.70
   2   4   2 1385.46   49.40
   2   4   2 1442.36   49.40
  -2   4  -2 1268.47   49.40
   2  -4  -2 1432.46   49.30
  -2  -4   2 1511.95   50.49
   3   4  -2  190.28    6.90
  -3  -4  -2  183.18    7.40
   3   4  -2  191.38    7.20
  -3  -4  -2  195.88    7.60
   3   4  -2  174.08    7.20
  -3  -4  -2  186.68    8.10
  -3   4   2  195.28    7.10
   3  -4   2  194.48    7.90
  -3   4   2  193.08    7.40
   3   4  -2  183.08    7.20
   3  -4   2  192.68    7.40
   3  -4   2  187.68    7.20
   3  -4   2  187.38    7.00
   3   4   2  186.08    7.20
   3   4   2  180.08    7.30
  -3  -4   2  191.18    8.10
  -3  -4   2  191.48    8.60
   3  -4  -2  181.18    7.00
  -3  -4   2  189.78    7.40
  -3   4  -2  191.88    7.40
  -3   4  -2  176.98    7.30
   3   4   2  176.98    7.30
   3   4   2  186.08    6.90
   3  -4  -2  193.68    7.30
   3  -4  -2  186.38    8.10
  -4   4   2  172.58    6.80
  -4   4   2  172.88    7.60
   4   4  -2  164.88    7.10
  -4  -4  -2  171.78    8.20
   4  -4   2  165.68    7.60
   4   4  -2  183.38    7.20
   4  -4   2  176.38    7.10
  -4  -4  -2  174.58    7.20
   4   4   2  170.88    7.20
   4  -4  -2  180.28    8.10
  -4  -4   2  185.28    7.20
  -4   4  -2  179.78    7.30
   4  -4  -2  172.18    7.00
  -4   4  -2  173.08    7.40
   4   4   2  174.78    7.10
  -4   4  -2  178.48    6.80
  -4  -4   2  176.18    8.20
   5  -4   2  102.69    5.80
  -5   4   2  114.59    5.00
   5  -4   2  113.69    5.30
  -5   4   2  116.49    5.70
  -5   4   2  116.69    6.20
   5   4  -2  112.09    4.90
   5   4  -2  113.99    5.30
   5  -4   2  121.19    5.70
   5   4  -2  112.99    5.40
  -5  -4  -2  120.19    7.90
   5   4  -2  111.59    5.50
  -5  -4  -2  122.99    6.90
  -5  -4  -2  113.59    5.30
  -5  -4   2  113.99    7.60
   5   4   2  109.09    5.70
  -5  -4   2  118.49    6.80
   5   4   2  117.49    5.50
   5   4   2  117.19    5.60
  -5   4  -2  119.49    5.70
  -5   4  -2  115.09    5.00
   5  -4  -2  122.49    6.50
   5  -4  -2  121.69    5.30
   5   4   2  122.39    5.00
   5  -4  -2  112.49    5.50
   6   4  -2   42.20    3.00
  -6   4   2   36.20    3.40
  -6  -4  -2   36.30    4.20
   6   4  -2   39.30    3.50
   6  -4   2   37.00    3.00
   6  -4   2   33.20    4.20
   6   4  -2   41.20    2.40
  -6   4   2   38.60    2.80
  -6   4   2   38.70    4.10
   6   4  -2   37.10    2.90
  -6  -4  -2   38.90    5.50
  -6  -4   2   35.70    4.20
   6  -4  -2   40.20    3.00
   6   4   2   31.90    3.30
   6   4   2   35.60    2.90
  -6  -4   2   37.10    5.40
   6   4   2   34.10    2.40
   6   4   2   36.70    3.00
  -7  -4  -2   -1.00    4.10
   7   4  -2    1.40    1.20
  -7  -4  -2    3.00    2.70
   7  -4   2   -0.20    1.30
   7   4  -2   -1.30    1.50
   7  -4   2    2.40    1.70
   7   4   2    1.10    1.10
   7   4   2   -0.30    1.50
   7  -4  -2    3.00    1.70
   7   4   2    0.90    1.30
   7  -4  -2    0.30    1.90
  -7  -4   2    0.70    2.30
  -7  -4   2    1.70    3.40
   7  -4  -2    1.10    1.20
   8   4  -2   12.30    2.00
  -8  -4  -2    5.90    3.90
   8  -4   2   12.50    2.20
   8  -4   2   11.80    2.50
   8  -4   2    6.00    5.50
  -8  -4   2   12.10    4.50
   8  -4  -2   14.70    2.30
   8  -4  -2   12.10    3.50
   0  -5   2  446.66   17.20
   0  -5  -2  483.45   17.00
   0   5  -2  473.45   17.00
   0  -5   2  499.35   18.10
   0  -5   2  484.15   17.40
   0  -5  -2  483.75   17.60
   0  -5  -2  480.75   17.30
   0  -5  -2  484.45   17.50
   0  -5   2  499.25   18.00
   0  -5  -2  506.35   17.50
   0  -5   2  512.55   17.70
   0  -5   2  485.75   17.40
   0  -5  -2  507.45   17.50
   0  -5   2  482.25   17.40
   0  -5  -2  512.25   18.00
   0  -5  -2  531.55   18.30
   1   5  -2 1749.43   61.19
   1  -5   2 1788.62   61.29
  -1  -5  -2 1800.72   61.89
  -1   5   2 1840.52   61.29
  -1  -5   2 1873.51   62.39
  -1  -5   2 1723.23   61.09
   1   5   2 1855.01   61.19
   1  -5  -2 1782.72   61.49
   1  -5  -2 1707.33   61.29
  -1  -5   2 1786.32   61.79
  -1   5  -2 1779.82   61.19
   1   5   2 1663.33   61.29
  -2   5   2    2.70    0.50
  -2  -5  -2    5.00    1.70
   2   5  -2    3.30    0.60
   2  -5   2    4.60    0.80
   2   5  -2    3.00    0.40
   2  -5   2    3.00    0.60
   2   5  -2    4.80    0.80
  -2  -5  -2    1.80    0.80
  -2   5   2    2.50    0.60
  -2  -5  -2    2.10    0.80
  -2  -5  -2    2.60    0.80
   2   5  -2    3.00    0.50
  -2  -5  -2    3.00    0.80
  -2  -5  -2    2.60    1.00
   2  -5   2    3.90    1.20
   2   5   2    2.30    0.50
  -2  -5   2    1.80    1.30
   2   5   2    2.90    0.40
  -2   5  -2    3.50    0.60
  -2  -5   2    4.70    1.00
  -2  -5   2    3.80    1.20
   2  -5  -2    1.30    1.10
   2  -5  -2    2.30    0.60
   2  -5  -2    2.30    0.50
  -2  -5   2    4.00    1.10
   2   5   2    3.00    0.80
  -2  -5   2    5.20    1.00
  -3  -5  -2  132.19    5.40
   3   5  -2  123.39    4.60
  -3  -5  -2  114.29    5.30
   3  -5   2  113.79    5.70
   3   5  -2  115.99    5.00
  -3  -5  -2  120.49    6.60
   3  -5   2  123.59    5.10
  -3   5   2  120.89    5.10
   3   5  -2  119.69    4.90
  -3  -5  -2  116.39    5.90
   3   5  -2  119.59    4.80
  -3   5   2  127.09    4.80
   3  -5   2  120.09    4.90
   3   5   2  117.79    5.00
  -3  -5   2  115.59    5.80
  -3   5  -2  133.49    5.80
  -3  -5   2  123.49    5.30
  -3   5  -2  115.59    5.10
   3   5   2  118.89    4.90
   3   5   2  104.09    5.40
  -3  -5   2  120.99    6.50
   3  -5  -2  119.09    6.00
   3   5   2  132.79    4.80
   3  -5  -2  118.99    4.80
   3  -5  -2  118.39    5.00
   4   5  -2   21.20    1.60
  -4  -5  -2   20.10    3.50
   4  -5   2   17.30    2.30
   4  -5   2   19.10    1.70
  -4  -5  -2   19.70    2.60
  -4   5   2   20.00    1.80
   4   5  -2   23.00    1.70
   4   5  -2   18.00    1.90
  -4  -5  -2   20.50    1.90
   4   5  -2   19.10    1.30
  -4   5   2   18.40    2.20
   4  -5   2   19.40    1.70
  -4   5  -2   21.30    1.80
   4   5   2   21.80    1.70
   4   5   2   22.70    1.50
  -4   5  -2   18.70    1.50
  -4  -5   2   20.30    2.60
  -4  -5   2   21.40    3.40
  -4  -5   2   20.30    1.90
   4  -5  -2   19.80    1.70
   4   5   2   20.10    1.70
  -4   5  -2   19.70    3.10
   4  -5  -2   21.70    1.60
   5   5  -2  194.88    7.90
  -5  -5  -2  183.98    9.40
   5  -5   2  175.58    8.50
  -5   5   2  185.58    8.60
  -5   5   2  186.58    7.50
   5   5  -2  179.58    8.30
   5   5  -2  185.68    7.30
  -5  -5  -2  185.88    7.90
   5  -5   2  175.38    8.00
   5  -5   2  182.38    7.70
  -5  -5  -2  195.58   10.70
   5   5  -2  198.08    8.00
  -5  -5   2  195.08    9.60
   5   5   2  183.08    7.90
  -5  -5   2  191.18   10.40
   5   5   2  197.18    8.10
  -5  -5   2  187.28    7.90
  -5   5  -2  185.98    7.50
   5   5   2  176.88    8.00
   5  -5  -2  179.88    9.00
   5   5   2  188.88    7.40
   5  -5  -2  180.88    7.60
  -5   5  -2  196.18    8.30
  -6   5   2   58.89    3.30
  -6  -5  -2   59.29    5.20
  -6   5   2   56.49    4.20
   6  -5   2   59.29    4.10
   6   5  -2   58.69    3.10
  -6  -5  -2   65.49    6.70
   6  -5   2   61.29    3.90
   6   5  -2   58.89    3.70
  -6   5   2   57.59    4.90
   6   5   2   66.39    3.90
   6  -5  -2   63.79    3.80
   6   5   2   59.69    3.20
  -6   5  -2   57.29    3.30
   6  -5  -2   58.59    3.60
   6  -5  -2   52.49    4.80
  -6  -5   2   62.39    5.40
  -6  -5   2   57.89    6.30
   7   5  -2   15.30    2.30
   7   5  -2   16.60    2.20
  -7  -5  -2   13.30    3.20
  -7  -5  -2   15.30    4.40
   7  -5   2   18.40    2.30
   7   5   2   21.50    2.90
  -7  -5   2   14.80    4.50
  -7  -5   2   10.40    2.90
   7   5   2    9.80    2.00
   7   5   2   12.90    1.60
   7  -5  -2   14.90    2.20
   7  -5  -2   16.90    2.40
   8  -5   2    9.40    3.50
   8  -5   2    8.70    1.70
  -8  -5  -2    5.50    5.50
  -8  -5  -2    1.80    3.60
   8  -5   2    2.10    5.40
   8   5  -2    5.70    1.40
   8   5   2   10.60    1.90
  -8  -5   2    7.10    4.90
  -8  -5   2    6.60    2.80
   8  -5  -2   13.80    4.50
   8  -5  -2    7.40    1.80
   0  -6   2 4913.31  168.68
   1  -6   2  670.63   23.50
  -1  -6  -2  652.03   23.40
   1  -6   2  632.04   23.00
  -1  -6  -2  625.74   23.20
  -1  -6  -2  696.53   24.40
  -1  -6  -2  647.24   23.60
   1  -6   2  655.83   23.90
  -1  -6  -2  643.04   23.60
  -1  -6  -2  655.33   23.30
   1  -6   2  700.33   24.10
  -1  -6  -2  654.93   23.40
  -1   6   2  700.33   22.90
   1  -6   2  660.83   22.80
   1  -6   2  645.04   23.00
   1   6  -2  640.64   22.70
  -1   6   2  655.63   22.80
   1   6   2  647.64   22.70
  -1  -6   2  686.63   23.80
   1  -6  -2  676.23   23.30
   1  -6  -2  607.14   22.90
  -1   6  -2  620.74   22.80
  -1  -6   2  639.94   23.40
   1  -6  -2  678.73   24.10
   1  -6  -2  629.44   23.10
  -1  -6   2  633.34   23.20
  -1   6  -2  707.93   22.80
   1  -6  -2  640.74   22.80
   1   6   2  618.34   22.80
  -1  -6   2  620.44   24.60
   1   6   2  685.03   22.70
   1  -6  -2  645.64   23.30
  -1  -6   2  637.74   23.20
   1  -6  -2  676.13   24.10
  -1  -6   2  687.43   24.30
  -1  -6   2  670.33   23.40
  -2  -6  -2   30.10    2.10
   2  -6   2   29.80    2.20
   2  -6   2   30.70    2.60
  -2  -6  -2   29.00    2.00
  -2  -6  -2   31.70    2.10
   2   6  -2   28.30    1.30
  -2  -6  -2   30.90    3.00
   2   6  -2   26.20    1.50
  -2  -6  -2   30.20    2.40
  -2   6   2   30.80    1.70
   2   6  -2   29.50    1.50
   2  -6   2   29.30    1.60
   2  -6   2   25.30    1.60
  -2  -6  -2   30.20    2.00
  -2   6   2   30.80    1.50
  -2  -6   2   27.90    2.90
   2  -6  -2   31.70    2.60
  -2  -6   2   30.60    2.30
   2  -6  -2   29.60    1.70
  -2  -6   2   27.60    1.90
   2   6   2   30.50    1.40
   2  -6  -2   30.60    1.60
   2   6   2   31.00    1.60
   2   6   2   30.60    1.50
   2   6   2   25.70    1.70
  -2  -6   2   28.00    2.00
   2  -6  -2   30.70    2.00
  -2  -6   2   31.00    2.40
  -2   6  -2   29.60    1.70
  -2  -6   2   28.70    2.30
  -3   6   2  811.32   29.10
   3  -6   2  799.72   30.00
   3   6  -2  799.72   28.90
  -3  -6  -2  865.91   31.10
   3   6  -2  809.02   28.80
   3  -6   2  812.72   29.00
  -3   6   2  846.62   28.70
  -3  -6  -2  806.12   29.40
  -3  -6  -2  806.72   30.10
  -3  -6  -2  798.82   29.30
   3  -6   2  769.72   28.60
   3   6  -2  817.52   28.50
  -3  -6   2  809.52   30.10
   3  -6  -2  845.82   30.40
   3  -6  -2  766.02   28.90
  -3  -6   2  855.71   30.90
   3   6   2  822.22   29.00
   3  -6  -2  790.22   28.60
   3   6   2  841.12   28.90
   3  -6  -2  838.02   29.40
  -3  -6   2  842.82   29.40
   3   6   2  817.72   28.50
  -3   6  -2  845.52   29.10
  -4  -6  -2   70.79    4.80
   4  -6   2   68.69    3.40
   4  -6   2   71.19    3.70
   4   6  -2   71.89    3.20
  -4   6   2   72.89    3.80
  -4  -6  -2   77.59    4.00
   4   6  -2   75.09    3.60
  -4  -6  -2   74.79    5.80
   4   6  -2   75.79    3.60
  -4   6   2   69.79    4.00
   4  -6  -2   67.49    3.60
   4  -6  -2   66.79    4.80
  -4   6  -2   67.49    3.70
   4  -6  -2   67.09    3.30
  -4   6  -2   69.09    3.30
  -4  -6   2   76.49    4.90
  -4  -6   2   68.39    5.60
   4   6   2   74.39    3.70
   4   6   2   72.19    3.60
  -4  -6   2   72.49    3.90
   4   6   2   71.49    3.20
   5  -6   2  404.26   15.50
   5   6  -2  405.66   14.80
  -5   6   2  390.46   15.90
  -5  -6  -2  426.96   17.30
   5   6  -2  410.16   15.50
  -5  -6  -2  405.26   15.50
   5  -6   2  369.06   16.20
  -5   6   2  406.76   15.00
   5   6  -2  404.36   15.30
  -5  -6  -2  444.36   18.80
   5   6   2  402.06   14.90
  -5   6  -2  396.26   15.70
   5   6   2  407.46   15.60
   5  -6  -2  379.96   15.40
   5  -6  -2  401.36   16.80
  -5  -6   2  396.76   15.40
  -5  -6   2  402.56   17.20
   5   6   2  416.56   15.50
  -5  -6   2  415.16   18.30
   5  -6  -2  391.26   15.00
  -5   6  -2  392.96   15.00
   6   6  -2   33.40    2.20
   6   6  -2   29.50    2.70
  -6   6   2   27.50    2.30
  -6  -6  -2   31.70    4.10
  -6   6   2   30.20    3.20
   6   6  -2   33.20    2.70
  -6  -6  -2   23.50    4.60
   6  -6   2   35.50    2.90
  -6  -6  -2   32.20    3.10
  -6  -6   2   35.30    5.50
   6   6   2   32.60    2.30
   6  -6  -2   32.80    3.10
   6   6   2   36.10    2.80
  -6  -6   2   29.90    4.30
   6  -6  -2   26.40    3.90
   6  -6  -2   35.60    2.80
   7  -6   2   10.70    2.60
   7  -6   2   17.40    2.20
   7   6  -2   14.80    2.00
   7  -6   2   18.30    2.60
  -7  -6  -2   13.90    4.10
   7   6  -2   16.10    2.50
   7   6   2   15.20    1.90
   7  -6  -2   17.90    2.40
   7   6   2   13.80    2.40
   7  -6  -2   16.80    2.20
   7   6   2   17.50    2.30
  -7  -6   2   15.50    3.60
  -7  -6   2   10.40    3.90
   0  -7  -2  315.97   11.90
   0  -7  -2  293.17   11.60
   0  -7  -2  329.67   12.60
   0  -7  -2  316.27   11.90
   0  -7   2  322.77   11.70
   0  -7  -2  325.67   11.90
   0  -7   2  322.77   11.80
   0  -7   2  284.87   11.40
   0  -7  -2  336.67   12.90
   0  -7   2  336.87   12.70
   0  -7   2  325.37   12.70
   0  -7   2  327.77   12.10
  -1   7   2  813.82   29.10
   1  -7   2  843.82   29.90
  -1   7   2  873.61   29.20
  -1  -7  -2  849.22   29.60
  -1  -7  -2  820.72   29.80
  -1  -7  -2  843.82   30.00
   1  -7   2  830.02   30.40
  -1  -7  -2  813.32   29.70
  -1  -7  -2  827.92   29.80
   1  -7   2  809.12   29.40
   1  -7   2  872.91   30.60
   1  -7   2  829.62   29.60
  -1  -7  -2  883.21   31.00
   1  -7   2  827.52   29.30
  -1  -7  -2  880.01   30.20
   1  -7   2  783.82   29.00
   1  -7   2  816.32   29.00
  -1  -7   2  833.92   30.30
   1  -7  -2  885.21   30.70
   1  -7  -2  809.22   29.70
  -1  -7   2  824.12   29.80
  -1  -7   2  872.11   30.10
   1  -7  -2  813.52   29.00
   1   7   2  829.22   28.90
   1   7   2  806.52   29.00
  -1   7  -2  910.51   29.10
  -1  -7   2  843.12   29.70
   1  -7  -2  799.02   29.50
  -1  -7   2  856.01   30.80
  -1  -7   2  816.42   29.60
   1   7   2  875.31   28.90
   1  -7  -2  787.42   29.60
  -1  -7   2  847.02   29.70
   1  -7  -2  870.71   30.60
   1  -7  -2  837.62   29.50
   2  -7   2   80.59    4.10
   2   7  -2   85.79    3.30
  -2   7   2   85.99    3.40
  -2   7   2   83.09    3.60
  -2  -7  -2   84.79    4.10
   2  -7   2   88.79    4.80
  -2  -7  -2   82.79    4.10
  -2  -7  -2   87.49    4.10
  -2  -7  -2   84.99    5.30
   2   7  -2   80.69    3.40
   2  -7   2   82.19    3.50
  -2  -7  -2   83.99    4.50
  -2  -7  -2   88.69    4.10
   2  -7   2   82.39    4.00
  -2  -7   2   82.19    4.00
   2  -7  -2   76.59    3.60
  -2  -7   2   79.89    4.00
  -2  -7   2   88.79    5.20
   2   7   2   83.79    3.40
   2   7   2   80.09    3.10
   2  -7  -2   81.79    3.90
  -2   7  -2   85.09    3.60
  -2  -7   2   83.39    4.40
   2  -7  -2   77.59    3.90
  -2  -7   2   89.69    4.50
   2  -7  -2   79.39    3.50
   2   7   2   84.99    3.50
   2  -7  -2   86.49    4.90
   2  -7  -2   82.89    3.50
  -2  -7   2   91.79    3.40
  -2  -7   2   78.99    3.90
  -2  -7   2   81.19    4.40
  -3  -7  -2  156.58    8.30
   3  -7   2  156.28    6.80
  -3   7   2  150.88    6.30
   3  -7   2  163.18    6.30
  -3  -7  -2  165.78    7.70
   3   7  -2  144.79    6.00
  -3  -7  -2  150.18    6.70
   3   7  -2  155.28    5.70
  -3   7   2  153.38    6.10
   3   7  -2  146.49    6.00
   3  -7   2  160.58    7.50
   3  -7   2  145.99    6.00
  -3  -7  -2  149.29    6.70
   3  -7  -2  147.29    6.60
   3   7   2  146.29    5.70
   3  -7  -2  149.99    6.30
  -3  -7   2  148.79    6.60
  -3   7  -2  150.88    6.30
   3   7   2  148.79    6.20
  -3  -7   2  158.18    7.40
   3  -7  -2  150.38    6.10
   3   7   2  150.88    6.10
   4  -7   2   32.40    2.30
   4   7  -2   33.50    2.20
  -4   7   2   29.80    2.90
  -4  -7  -2   32.00    3.50
   4  -7   2   33.60    3.40
   4   7  -2   34.60    2.40
  -4   7   2   31.20    2.00
   4   7  -2   33.00    1.90
  -4  -7  -2   35.30    2.70
  -4  -7   2   35.80    4.50
   4  -7  -2   31.60    3.50
  -4  -7   2   32.70    3.40
  -4   7  -2   33.90    3.40
   4  -7  -2   31.50    2.20
   4   7   2   36.20    2.40
   4  -7  -2   35.10    2.70
   4   7   2   31.70    2.30
  -4   7  -2   29.00    2.00
  -4  -7   2   29.90    2.50
   4   7   2   29.90    1.90
   5   7  -2   80.09    3.80
  -5  -7  -2   79.79    9.70
   5  -7   2   79.79    4.40
  -5  -7  -2   79.79    8.50
  -5   7   2   76.09    3.90
  -5  -7  -2   88.79    4.80
   5   7  -2   78.29    4.30
   5  -7   2   78.89    5.40
   5   7  -2   84.19    4.40
   5  -7  -2   87.69    4.40
   5  -7  -2   86.49    4.80
   5   7   2   78.49    3.80
  -5  -7   2   81.09    7.10
  -5  -7   2   81.49    4.50
  -5  -7   2   82.99    6.70
   5   7   2   83.29    4.40
   5  -7  -2   80.29    5.70
  -5   7  -2   80.39    4.00
   5   7   2   80.09    4.40
  -5   7  -2   86.09    4.70
  -6  -7  -2   14.10    3.20
   6   7  -2   16.00    1.60
  -6  -7  -2   20.00    2.70
   6  -7   2   18.80    2.20
   6   7  -2   16.20    2.20
  -6   7   2   17.50    1.90
   6  -7   2   17.90    2.60
  -6   7   2   17.30    2.50
   6  -7   2   16.70    2.80
  -6  -7  -2   12.30    4.00
   6   7  -2   15.80    1.90
   6   7   2   17.10    1.80
   6   7   2   18.80    2.20
  -6  -7   2   15.70    3.40
  -6  -7   2   15.00    4.20
   6   7   2   15.00    2.10
   6  -7  -2   15.60    2.40
  -6   7  -2   18.60    2.00
   6  -7  -2   15.20    3.20
   6  -7  -2   19.40    2.10
  -7  -7  -2    5.00    3.70
   7   7  -2    9.20    1.80
  -7  -7  -2    5.40    2.80
   7   7  -2    5.20    2.70
   7  -7   2    6.20    1.60
   7  -7   2    7.40    1.80
   7  -7   2    7.00    6.00
  -7  -7   2    3.20    2.60
  -7  -7   2    5.50    3.70
   7   7   2    6.70    2.20
   7   7   2    4.80    1.30
   7  -7  -2    5.50    1.90
   7  -7  -2    7.80    1.70
   7   7   2    7.00    1.30
  -7   7  -2    4.40    2.40
   0  -8   2    8.30    1.10
   0  -8  -2    9.00    1.10
   0  -8  -2    9.60    1.40
   0  -8  -2   12.50    1.90
   0  -8   2   13.90    2.40
   0  -8   2   10.50    2.00
   0  -8   2    8.80    1.20
   0  -8   2    7.40    1.10
   0  -8  -2    8.80    1.20
   0  -8  -2    8.70    1.20
   0  -8   2    8.40    1.50
   0  -8   2    8.60    1.10
   0  -8  -2   11.00    2.00
   1  -8   2 1119.49   41.20
   1  -8   2 1156.78   40.90
   1  -8   2 1156.08   41.00
   1  -8   2 1170.68   42.20
   1  -8   2 1210.98   42.40
  -1  -8  -2 1143.29   41.50
  -1  -8  -2 1241.38   42.90
  -1   8   2 1108.79   40.60
  -1  -8  -2 1210.28   41.50
  -1  -8  -2 1169.28   41.20
  -1  -8  -2 1172.68   41.40
  -1  -8  -2 1150.68   41.60
  -1  -8  -2 1227.38   42.00
  -1   8   2 1227.98   40.70
   1  -8   2 1162.98   41.50
  -1  -8   2 1168.78   41.30
  -1  -8   2 1225.48   41.80
   1  -8  -2 1211.88   42.40
   1  -8  -2 1212.48   41.30
  -1  -8   2 1200.48   41.40
  -1  -8   2 1227.78   42.20
  -1  -8   2 1088.29   41.30
  -1  -8   2 1143.99   41.20
   1  -8  -2 1139.49   41.30
   1   8   2 1131.29   40.50
   1  -8  -2 1228.88   42.50
  -1  -8   2 1188.58   42.60
   1  -8  -2 1160.28   41.10
  -1   8  -2 1072.09   40.60
   2  -8   2  118.59    5.00
  -2  -8  -2  116.39    5.60
  -2  -8  -2  120.19    5.60
   2  -8   2  123.99    5.50
   2  -8   2  124.69    4.80
   2  -8   2  123.39    6.30
  -2  -8  -2  132.59    7.00
   2   8  -2  123.09    4.90
  -2  -8  -2  124.49    6.00
  -2   8   2  128.19    5.00
   2  -8   2  127.39    5.70
   2   8  -2  119.79    4.40
   2   8  -2  123.09    4.70
  -2  -8  -2  121.89    5.50
  -2  -8  -2  118.89    5.60
  -2   8   2  128.29    4.80
   2  -8  -2  111.49    5.00
  -2  -8   2  117.09    5.30
   2  -8  -2  128.29    6.50
  -2  -8   2  120.19    5.40
  -2  -8   2  120.09    5.50
   2  -8  -2  113.29    4.90
  -2  -8   2  125.49    5.90
  -2  -8   2  129.99    6.90
   2  -8  -2  121.19    5.20
  -2   8  -2  122.39    5.00
   2   8   2  121.39    4.90
   2  -8  -2  118.19    5.40
  -2  -8   2  124.49    6.00
   2   8   2  123.49    4.80
  -2  -8   2  124.19    5.90
   2  -8  -2  123.09    4.80
  -3  -8  -2   44.40    3.60
  -3  -8  -2   43.70    3.00
   3   8  -2   39.50    2.30
  -3   8   2   42.90    2.20
  -3   8   2   43.80    2.50
   3   8  -2   42.70    2.20
   3  -8   2   45.30    3.20
   3   8  -2   40.70    2.00
   3  -8   2   43.50    3.70
  -3  -8  -2   46.40    4.60
   3  -8   2   40.10    2.90
  -3  -8  -2   45.50    3.00
   3  -8   2   38.40    2.40
   3  -8   2   39.80    2.30
   3  -8  -2   44.40    3.80
   3  -8  -2   42.80    2.70
   3   8   2   43.40    2.30
  -3  -8   2   41.80    3.50
  -3  -8   2   44.90    4.50
   3   8   2   46.30    2.40
   3  -8  -2   42.10    2.90
   3  -8  -2   41.50    2.30
  -3   8  -2   44.30    2.60
  -3  -8   2   42.50    2.90
  -4   8   2  635.94   23.70
  -4  -8  -2  648.84   25.20
   4  -8   2  640.74   23.50
  -4  -8  -2  673.83   26.70
   4  -8   2  616.54   24.10
   4  -8   2  669.13   24.30
  -4  -8  -2  608.64   24.00
   4   8  -2  632.44   22.90
   4   8  -2  663.03   23.40
   4  -8   2  590.74   24.80
  -4   8   2  640.54   23.20
   4   8  -2  652.63   23.40
   4   8   2  673.83   23.60
   4  -8  -2  675.73   25.60
   4   8   2  665.63   23.50
   4  -8  -2  663.63   24.10
   4  -8  -2  635.84   23.40
  -4  -8   2  630.64   25.20
  -4  -8   2  650.83   23.90
  -4  -8   2  666.83   26.40
  -4   8  -2  644.54   23.80
  -4   8  -2  622.24   23.20
   4   8   2  650.63   23.00
   5  -8   2  169.28    8.10
  -5  -8  -2  181.48    9.30
   5  -8   2  160.18    9.40
  -5   8   2  166.08    7.10
   5   8  -2  170.48    6.80
   5   8  -2  171.38    7.30
  -5  -8  -2  158.18    9.00
  -5   8   2  160.98    7.70
  -5  -8  -2  157.98   10.30
   5  -8   2  174.28    7.40
   5  -8  -2  179.98    8.10
   5   8   2  165.18    7.40
   5  -8  -2  160.98    9.00
  -5  -8   2  174.58   10.40
   5  -8  -2  174.68    7.40
  -5   8  -2  160.48    7.10
  -5  -8   2  171.38    9.20
   5   8   2  163.48    6.80
  -5   8  -2  161.28    7.70
   6  -8   2   37.10    3.50
   6   8  -2   37.30    2.30
  -6   8   2   33.50    2.50
  -6  -8  -2   33.10    4.40
   6   8  -2   31.20    2.60
  -6  -8  -2   31.00    3.20
  -6  -8  -2   35.70    5.60
   6   8  -2   29.60    2.70
  -6   8   2   32.10    3.40
   6  -8   2   35.60    4.30
   6  -8   2   38.70    2.80
  -6  -8   2   31.30    5.30
   6  -8  -2   34.00    2.70
   6   8   2   31.30    2.80
   6  -8  -2   30.50    4.40
   6   8   2   37.90    2.90
   6  -8  -2   34.80    3.40
  -6  -8   2   36.60    4.50
   6   8   2   33.80    2.40
  -6   8  -2   32.60    2.50
  -7  -8  -2   31.00    4.20
   7  -8   2   33.70    3.30
  -7   8   2   30.70    3.20
  -7  -8  -2   34.10    5.40
   7  -8   2   41.00    2.90
   7   8  -2   33.20    3.60
   7   8  -2   38.70    2.90
   7  -8  -2   38.90    5.00
  -7  -8   2   31.10    4.20
   7   8   2   39.90    3.00
   7  -8  -2   38.00    2.80
  -7  -8   2   32.50    8.60
   7   8   2   27.40    3.50
  -7   8  -2   35.20    3.40
   7   8   2   33.90    2.40
   0  -9   2  262.57    9.90
   0  -9  -2  261.27   11.30
   0  -9   2  260.67   10.20
   0  -9  -2  249.97    9.90
   0  -9  -2  238.58    9.90
   0  -9  -2  227.58    9.50
   0  -9   2  254.67    9.80
   0  -9   2  248.78    9.80
   0   9   2  252.37    8.90
   0  -9  -2  256.67   10.80
   0  -9   2  257.57   11.10
   0  -9  -2  253.87   10.00
   0  -9   2  268.77   11.00
  -1  -9  -2  184.18    7.50
   1  -9   2  181.58    8.20
   1  -9   2  172.88    6.90
  -1  -9  -2  165.88    7.50
   1  -9   2  174.78    7.00
   1  -9   2  173.98    7.30
  -1  -9  -2  175.78    7.40
  -1  -9  -2  168.08    8.90
  -1   9   2  183.98    6.60
  -1  -9  -2  188.68    8.00
   1  -9   2  167.48    8.40
  -1  -9  -2  168.68    7.30
   1  -9   2  177.38    7.50
  -1  -9   2  181.48    8.20
  -1  -9   2  180.28    7.60
   1  -9  -2  178.28    8.40
   1  -9  -2  175.98    7.30
   1   9   2  175.08    6.40
  -1   9  -2  178.68    6.50
  -1  -9   2  180.78    8.60
  -1  -9   2  161.08    7.20
   1  -9  -2  164.48    7.00
  -1  -9   2  174.18    7.30
   1  -9  -2  153.18    6.70
   1  -9  -2  179.78    8.50
  -1  -9   2  177.28    7.30
  -1  -9   2  174.98    7.20
   1  -9  -2  184.18    7.30
   2  -9   2  135.79    7.00
  -2  -9  -2  132.09    7.60
  -2  -9  -2  130.39    6.10
   2  -9   2  145.89    6.20
   2   9  -2  131.29    5.10
  -2   9   2  133.29    5.10
  -2  -9  -2  134.29    6.50
  -2  -9  -2  129.19    6.10
   2  -9   2  134.09    5.00
   2  -9   2  127.39    5.50
   2  -9   2  133.99    6.20
  -2   9   2  135.69    5.40
  -2  -9  -2  133.19    6.30
   2   9  -2  131.39    4.80
   2   9  -2  133.69    5.00
  -2   9  -2  132.99    5.40
  -2  -9   2  129.49    6.60
   2   9   2  130.09    5.10
   2  -9  -2  143.79    7.30
  -2  -9   2  137.39    6.10
   2  -9  -2  130.79    5.80
  -2  -9   2  142.29    7.70
   2  -9  -2  131.99    5.00
   2  -9  -2  126.39    5.70
   2   9   2  131.69    5.20
   2  -9  -2  133.69    6.00
  -2  -9   2  127.69    6.30
  -2  -9   2  125.69    5.80
   2  -9  -2  126.59    5.40
   2   9   2  127.19    4.80
  -3  -9  -2  170.78    9.30
  -3  -9  -2  166.48    8.10
   3   9  -2  163.48    6.40
   3  -9   2  155.18    7.40
  -3  -9  -2  164.98    7.40
   3  -9   2  151.58    6.50
   3   9  -2  163.68    6.10
  -3  -9  -2  153.38    7.20
   3  -9   2  167.58    7.30
  -3   9   2  157.38    6.30
   3  -9   2  158.78    6.40
   3   9  -2  162.58    6.40
   3  -9   2  164.58    8.30
  -3  -9   2  175.88    9.20
   3  -9  -2  156.28    6.30
   3  -9  -2  162.48    7.20
   3   9   2  160.08    6.10
   3   9   2  149.88    6.70
   3  -9  -2  164.68    6.90
   3   9   2  162.98    6.50
  -3  -9   2  153.58    7.20
  -3  -9   2  163.28    7.90
   3  -9  -2  153.48    8.40
   4  -9   2  215.38    9.60
   4   9  -2  220.28    8.70
   4   9  -2  211.18    8.30
   4  -9   2  223.78    8.80
   4   9  -2  218.28    8.70
  -4  -9  -2  215.88    9.50
   4  -9   2  209.18    8.70
  -4   9   2  211.78    8.60
   4  -9   2  210.18    9.70
  -4  -9  -2  229.58   10.70
   4  -9   2  229.28   10.70
  -4  -9  -2  222.98   12.10
   4   9   2  213.78    8.40
   4  -9  -2  218.98   10.90
   4   9   2  218.18    8.90
  -4  -9   2  219.88   10.60
   4   9   2  227.68    8.90
   4  -9  -2  214.08    9.50
  -4  -9   2  220.78    9.40
  -4  -9   2  226.68   11.90
   4  -9  -2  225.28    8.70
  -4   9  -2  219.28    9.20
   4  -9  -2  212.08    9.00
  -4   9  -2  223.18    8.60
  -5  -9  -2   38.50    4.50
   5   9  -2   32.80    2.50
   5  -9   2   39.20    3.40
  -5   9   2   34.60    2.40
  -5  -9  -2   37.90    3.20
   5   9  -2   35.40    3.60
  -5  -9  -2   32.20    5.30
   5  -9   2   35.40    4.10
   5   9  -2   37.90    2.20
   5  -9   2   34.60    3.80
   5  -9   2   38.70    2.60
   5   9   2   36.60    2.70
  -5  -9   2   35.30    4.30
   5  -9  -2   39.30    3.40
  -5  -9   2   31.50    3.00
  -5   9  -2   36.60    2.50
  -5   9  -2   32.60    3.30
   5  -9  -2   36.10    3.00
   5  -9  -2   38.10    2.60
   5   9   2   35.20    3.10
   5   9   2   32.90    2.20
  -5  -9   2   38.10    5.50
   5  -9  -2   34.20    4.20
   6  -9   2    1.00    2.80
  -6   9   2    4.20    1.50
   6   9  -2    5.80    1.20
   6   9  -2    4.90    2.40
  -6  -9  -2    4.90    4.20
  -6   9   2    2.50    1.90
  -6  -9  -2    4.40    3.10
   6   9  -2    4.50    1.90
   6  -9   2    3.30    1.70
  -6  -9  -2    8.50    2.50
   6  -9   2    5.30    1.50
   6   9   2    4.90    1.80
   6  -9  -2    3.40    2.00
   6  -9  -2    2.70    2.50
   6   9   2    4.90    1.20
  -6  -9   2    7.90    3.80
   6  -9  -2    5.50    2.10
   6  -9  -2    4.80    1.50
  -6  -9   2    3.80    3.60
  -7  -9  -2   33.30    5.60
  -7  -9  -2   31.80    4.50
   7   9  -2   44.30    3.10
   7  -9   2   45.70    3.00
   7   9  -2   31.10    4.00
   7  -9   2   44.40    3.80
  -7   9   2   49.50    4.40
  -7  -9   2   36.70    4.50
   7  -9  -2   42.80    2.80
   7  -9  -2   47.30    3.90
   7   9   2   41.70    2.60
   7   9   2   47.70    3.30
  -7   9  -2   36.50    3.80
   0 -10   2   98.39    5.80
   0 -10   2  106.09    5.90
   0 -10  -2  102.19    6.10
   0 -10  -2   87.99    4.30
   0 -10  -2   96.99    4.80
   0 -10   2   98.99    4.60
   0 -10   2  101.89    5.10
   0 -10   2   96.69    4.70
   0 -10  -2   96.79    4.70
   0 -10   2   98.59    4.60
   0 -10  -2   98.69    5.60
  -1 -10  -2  224.68   10.50
   1 -10   2  212.28    9.80
  -1 -10  -2  214.88    8.90
   1 -10   2  212.78    9.10
   1 -10   2  205.98    8.30
   1 -10   2  210.18    9.00
   1 -10   2  209.38    8.50
  -1  10   2  213.28    8.00
  -1 -10  -2  218.18    9.60
  -1 -10  -2  221.78    9.00
   1 -10   2  215.48   10.00
  -1 -10  -2  205.68    8.90
  -1 -10  -2  202.48    9.00
   1 -10  -2  214.78    8.50
  -1 -10   2  211.98    8.90
  -1 -10   2  217.28    9.10
   1 -10  -2  205.68    8.80
   1  10   2  210.78    7.70
  -1 -10   2  206.28    8.70
  -1  10  -2  209.08    7.80
   1 -10  -2  210.58    9.90
  -1 -10   2  193.48    8.50
   1 -10  -2  240.48    9.80
  -1 -10   2  219.58   10.20
   1 -10  -2  218.58   10.00
  -1 -10   2  224.68    9.80
   2 -10   2  166.88    8.50
  -2  10   2  167.28    6.30
  -2  10   2  161.78    6.60
  -2 -10  -2  154.18    7.20
   2  10  -2  165.48    6.10
   2 -10   2  157.98    7.50
  -2 -10  -2  151.98    7.30
   2  10  -2  164.18    6.10
  -2 -10  -2  160.08    7.60
   2 -10   2  170.88    7.30
   2 -10   2  156.78    6.80
  -2 -10  -2  161.98    7.40
  -2 -10  -2  167.68    9.20
  -2 -10  -2  161.68    7.80
   2  10   2  158.68    6.30
  -2  10  -2  170.48    6.60
  -2 -10   2  177.08    8.10
   2 -10  -2  156.68    6.00
  -2 -10   2  166.78    7.20
   2 -10  -2  154.28    7.20
   2 -10  -2  175.18    8.70
  -2 -10   2  170.78    7.70
   2  10   2  163.88    5.90
   2  10   2  169.68    6.30
  -2 -10   2  164.28    7.30
  -2 -10   2  173.08    9.10
   2 -10  -2  152.58    6.50
  -2 -10   2  156.08    7.20
  -2 -10   2  152.38    7.50
   2 -10  -2  168.08    7.10
   3  10  -2   23.50    1.70
  -3 -10  -2   31.20    4.50
   3 -10   2   26.80    3.60
  -3  10   2   23.40    2.00
   3 -10   2   26.00    2.50
   3 -10   2   23.20    2.10
  -3  10   2   27.60    1.80
  -3 -10  -2   25.60    3.30
   3  10  -2   26.50    1.50
  -3 -10  -2   28.10    2.70
  -3 -10  -2   27.10    2.70
   3 -10   2   26.50    1.70
   3 -10   2   22.20    2.90
   3  10  -2   24.70    1.70
   3  10   2   26.90    1.90
   3 -10  -2   26.80    1.70
  -3 -10   2   25.90    4.20
   3  10   2   25.20    1.50
  -3 -10   2   22.10    2.40
  -3 -10   2   26.30    3.20
   3 -10  -2   28.70    2.60
   3 -10  -2   22.90    3.60
  -3  10  -2   27.10    2.10
   3  10   2   27.20    1.80
   3 -10  -2   25.00    2.30
  -4 -10  -2   41.20    5.40
   4  10  -2   43.10    2.70
   4  10  -2   45.50    2.70
   4 -10   2   38.80    6.30
  -4  10   2   46.50    2.70
   4 -10   2   45.30    2.60
  -4 -10  -2   47.50    3.60
   4 -10   2   36.20    3.80
   4 -10   2   46.80    3.60
   4  10  -2   46.00    2.40
   4 -10  -2   49.60    3.60
  -4  10  -2   44.30    3.10
  -4  10  -2   43.90    2.60
   4  10   2   44.70    2.80
  -4 -10   2   46.80    4.90
   4 -10  -2   40.20    3.20
   4 -10  -2   43.10    6.20
   4  10   2   45.60    2.90
   4  10   2   45.70    2.40
  -4 -10   2   40.50    7.20
  -4 -10   2   45.70    3.50
   4 -10  -2   43.20    2.60
   5  10  -2    5.40    1.30
  -5 -10  -2    3.20    2.50
  -5 -10  -2    2.50    3.30
  -5  10   2    4.10    1.40
   5  10  -2    4.60    1.20
  -5 -10  -2    2.80    1.50
  -5  10   2    3.30    1.00
   5 -10   2    4.90    1.90
   5 -10   2    3.40    1.10
   5  10  -2    4.70    0.90
   5 -10   2    0.70    2.00
   5 -10  -2    5.10    1.70
  -5 -10   2    2.70    3.20
   5 -10  -2    2.70    1.50
  -5 -10   2    2.60    1.30
   5 -10  -2    4.40    1.10
  -5  10  -2    3.20    1.00
   5  10   2    5.40    1.40
   5  10   2    3.00    0.80
  -5  10  -2    2.20    1.20
   5  10   2    5.20    1.40
   5 -10  -2    1.50    2.20
  -5 -10   2    5.20    2.80
   6  10  -2   37.20    2.30
   6  10  -2   32.60    2.70
  -6 -10  -2   33.40    5.50
  -6  10   2   36.30    2.60
   6 -10   2   35.50    3.50
  -6 -10  -2   32.70    3.30
  -6  10   2   30.20    3.80
  -6 -10  -2   30.90    4.30
   6 -10   2   36.30    2.60
   6  10  -2   32.90    2.90
   6  10   2   33.60    2.30
   6  10   2   37.00    2.90
   6 -10  -2   25.70    4.20
  -6 -10   2   33.70    5.50
   6 -10  -2   38.90    3.50
   6  10   2   33.10    3.00
   6 -10  -2   34.80    2.60
  -6  10  -2   35.10    2.60
  -6 -10   2   31.90    4.40
   7 -10   2   40.00    3.00
   7  10  -2   39.70    3.50
   7 -10   2   46.70    3.80
  -7  10   2   35.60    4.50
  -7  10  -2   38.20    4.20
   7 -10  -2   46.80    5.60
  -7 -10   2   31.90    6.50
  -7 -10   2   36.30    4.70
   7  10   2   34.60    2.40
   7 -10  -2   34.80    2.90
   7  10   2   37.80    3.30
   0 -11  -2  346.17   14.40
   0 -11  -2  342.87   14.80
   0 -11   2  321.17   14.10
   0 -11   2  350.16   14.70
   0 -11   2  332.37   14.50
   0 -11  -2  336.67   13.10
   0 -11  -2  341.07   13.40
   0 -11  -2  338.67   13.20
   0 -11   2  331.57   13.00
   0 -11   2  327.37   13.10
   0 -11   2  340.27   13.00
   0  11   2  334.07   12.00
  -1 -11  -2  321.97   13.80
  -1 -11  -2  317.07   13.10
  -1 -11  -2  347.07   14.90
   1 -11   2  328.07   12.90
  -1 -11  -2  330.67   13.10
  -1 -11  -2  320.97   13.00
   1 -11   2  339.87   13.20
   1 -11   2  318.07   14.00
   1 -11   2  335.87   14.40
   1 -11   2  321.47   12.30
   1 -11  -2  329.87   12.90
  -1 -11   2  315.17   13.20
  -1 -11   2  311.57   12.80
  -1 -11   2  327.47   12.90
   1 -11  -2  350.36   14.50
  -1 -11   2  344.47   14.70
  -1  11  -2  331.27   11.90
  -1 -11   2  335.77   14.10
   1  11   2  333.97   11.70
   1 -11  -2  331.67   13.10
   1 -11  -2  327.07   12.60
   1 -11  -2  325.67   14.30
  -1 -11   2  313.67   12.80
  -2  11   2  200.38    7.50
  -2 -11  -2  205.68    9.10
  -2 -11  -2  194.68    9.10
   2 -11   2  199.78    8.90
  -2 -11  -2  204.88    8.80
   2 -11   2  194.28   10.00
  -2 -11  -2  202.38   10.70
  -2 -11  -2  206.48    8.90
   2 -11   2  192.48    8.10
   2  11  -2  204.08    7.30
  -2  11   2  204.28    7.90
  -2 -11   2  193.88    9.00
   2  11   2  194.18    7.20
  -2 -11   2  191.38    8.60
  -2 -11   2  193.28    8.60
  -2 -11   2  185.58    8.80
   2 -11  -2  194.88    8.70
  -2  11  -2  198.38    7.80
  -2 -11   2  203.88    9.50
   2  11   2  187.78    7.40
  -2 -11   2  194.08   10.40
   2  11   2  206.28    7.60
   2 -11  -2  197.48    8.50
   2 -11  -2  205.88   10.20
  -2 -11   2  198.88    8.50
  -3  11   2  109.89    4.80
   3  11  -2  113.79    4.70
  -3 -11  -2  112.79    6.60
   3 -11   2  105.29    5.20
  -3 -11  -2  108.09    8.00
   3  11  -2  111.09    4.60
   3 -11   2  113.59    5.90
   3 -11   2  113.19    7.10
  -3 -11  -2  115.49    6.00
  -3 -11  -2  120.29    6.00
   3  11  -2  110.69    4.40
   3 -11  -2  122.99    7.50
  -3 -11   2  111.59    5.80
   3 -11  -2  106.39    5.80
   3  11   2  109.69    4.80
  -3  11  -2  111.29    5.20
   3  11   2  110.29    4.90
   3 -11  -2  109.89    5.50
  -3 -11   2  112.79    7.80
   3  11   2  110.89    4.50
  -3 -11   2  111.19    6.50
  -4 -11  -2  148.29    8.40
  -4 -11  -2  139.09    9.70
   4  11  -2  155.88    6.00
   4 -11   2  147.39    8.60
  -4  11   2  146.39    6.30
   4  11  -2  155.58    6.50
   4 -11   2  147.09    6.00
   4 -11   2  160.78    7.60
  -4 -11  -2  155.08    7.50
   4 -11  -2  146.19    8.80
  -4  11  -2  151.18    6.40
   4 -11  -2  169.28    7.70
  -4 -11   2  157.28    7.40
   4  11   2  153.78    6.10
   4  11   2  149.59    6.60
   4 -11  -2  149.79    6.10
  -4  11  -2  155.68    7.40
  -4 -11   2  149.29    9.80
  -4 -11   2  145.29    8.30
   4 -11  -2  138.59    6.90
   5 -11   2   12.40    1.60
   5  11  -2   14.40    2.30
   5 -11   2   12.20    3.10
  -5 -11  -2   11.50    2.20
   5  11  -2   11.20    1.60
  -5 -11  -2    6.10    3.60
  -5  11   2   11.90    1.50
  -5 -11  -2    7.10    2.60
   5  11  -2   10.00    1.30
  -5  11   2   10.10    1.70
   5 -11   2   13.70    2.50
  -5  11  -2    9.30    1.70
   5  11   2   11.00    1.70
   5 -11  -2   12.70    2.40
  -5 -11   2   10.50    2.00
  -5  11  -2   13.60    1.70
   5 -11  -2   11.80    1.50
   5  11   2   15.10    2.00
  -5 -11   2   13.60    3.40
   5 -11  -2   16.40    3.60
  -5 -11   2    8.30    3.80
   5  11   2   13.30    1.50
   5 -11  -2   11.30    2.20
   6 -11   2   31.90    3.80
  -6  11   2   32.80    4.20
   6 -11   2   39.10    3.60
  -6 -11  -2   28.80    4.30
   6  11  -2   38.70    3.60
  -6  11   2   35.60    2.50
   6  11  -2   33.40    3.10
  -6 -11  -2   36.90    3.70
   6 -11  -2   27.50    4.50
  -6 -11   2   29.00    4.60
  -6  11  -2   32.10    4.00
  -6  11  -2   35.00    2.60
   6 -11  -2   42.10    3.50
   6 -11  -2   37.70    3.60
   6  11   2   33.10    2.30
  -6 -11   2   35.50    5.50
   6  11   2   31.70    3.10
   0 -12   2  395.06   15.60
   0 -12   2  399.46   15.30
   0 -12  -2  407.76   15.60
   0 -12   2  410.66   17.20
   0 -12  -2  405.86   17.40
   0 -12  -2  400.96   15.70
   0 -12  -2  417.76   17.10
   0 -12  -2  425.96   16.00
   0 -12   2  409.46   17.20
   0 -12   2  366.96   15.30
   0  12   2  404.26   14.30
   0 -12   2  393.56   15.80
  -1 -12  -2   15.20    2.30
   1 -12   2   16.20    2.00
   1 -12   2   17.20    3.00
  -1 -12  -2   16.00    2.20
   1 -12   2   13.60    2.40
   1 -12   2   10.60    2.70
  -1 -12  -2   17.30    3.70
  -1  12   2   15.50    1.10
   1 -12   2   15.00    1.90
  -1 -12  -2   20.90    3.20
   1 -12   2   14.90    2.20
  -1 -12  -2   18.00    2.30
   1 -12  -2   14.90    2.90
  -1 -12   2   13.50    3.00
   1 -12  -2   18.60    3.70
  -1  12  -2   16.20    1.40
  -1 -12   2   15.80    2.20
  -1 -12   2   20.70    3.10
  -1 -12   2   17.80    2.20
   1 -12  -2   14.40    1.90
   1 -12  -2   16.70    2.50
  -1 -12   2   15.90    2.60
  -1 -12   2   12.80    2.10
  -2 -12  -2  130.29    7.40
  -2 -12  -2  144.89    7.20
  -2 -12  -2  139.19    7.50
  -2 -12  -2  158.68    9.30
  -2  12   2  147.29    5.90
   2 -12   2  145.89    6.60
   2  12  -2  157.68    5.70
   2 -12   2  148.69    8.60
  -2 -12  -2  147.19    7.30
  -2 -12  -2  158.48    7.40
   2 -12   2  150.58    7.20
  -2 -12   2  150.68    7.50
  -2 -12   2  151.08    8.00
   2 -12  -2  159.18    7.10
  -2 -12   2  147.89    9.00
   2  12   2  144.79    5.60
  -2 -12   2  155.18    7.20
   2  12   2  151.78    5.90
   2 -12  -2  159.58    7.30
   2 -12  -2  152.58    8.70
  -2 -12   2  146.39    7.00
  -2  12  -2  152.78    6.30
  -2 -12   2  158.38    7.20
   3  12  -2  145.59    5.70
  -3 -12  -2  131.59   10.00
   3 -12   2  161.58    7.60
  -3 -12  -2  148.59    7.30
   3  12  -2  153.28    6.00
  -3 -12  -2  143.99    9.60
   3 -12   2  159.38    8.80
  -3  12   2  133.29    6.90
  -3 -12  -2  145.19    7.40
  -3 -12   2  137.19    7.10
   3  12   2  149.79    6.20
  -3 -12   2  142.89    7.80
  -3  12  -2  147.49    6.50
   3 -12  -2  150.78    7.10
   3  12   2  146.09    5.80
   3 -12  -2  150.88    8.90
  -3 -12   2  140.69    9.20
   3 -12  -2  157.28    7.40
  -4 -12  -2   64.59    4.70
  -4 -12  -2   61.99    6.60
   4 -12   2   65.89    4.50
   4  12  -2   63.09    3.00
  -4  12   2   63.49    3.40
   4 -12   2   59.39    5.40
   4  12  -2   64.99    3.40
  -4 -12  -2   60.19    5.40
  -4  12   2   61.49    3.90
   4  12   2   64.69    3.10
  -4  12  -2   63.89    3.40
  -4 -12   2   63.29    4.30
  -4  12  -2   58.99    3.80
  -4 -12   2   56.69    5.20
  -4 -12   2   54.79    6.20
   4 -12  -2   66.69    4.50
   4  12   2   60.99    3.50
   4 -12  -2   62.79    5.70
   4  12   2   64.59    3.50
   4 -12  -2   62.89    4.20
  -5 -12  -2   18.50    4.70
   5  12  -2   16.50    1.60
   5  12  -2   15.20    1.90
  -5  12   2   15.70    2.20
   5 -12   2   19.70    2.90
   5 -12   2   15.60    3.30
  -5 -12  -2   11.40    3.00
  -5  12   2   18.20    2.10
  -5 -12  -2   13.70    2.30
  -5 -12   2   14.70    3.50
  -5 -12   2   21.40    2.80
   5  12   2   16.90    2.20
   5  12   2   19.80    2.50
  -5  12  -2   18.20    2.10
   5 -12  -2   21.50    3.90
   5  12   2   18.00    1.70
   5 -12  -2   20.40    2.90
  -5 -12   2   15.00    4.30
  -6 -12  -2   50.69    5.20
  -6  12   2   67.19    3.40
  -6 -12  -2   50.19    6.20
  -6 -12  -2   68.39    4.40
  -6  12   2   59.19    5.40
   6  12  -2   57.69    4.30
   6 -12  -2   66.59    4.60
   6  12   2   59.39    4.30
  -6 -12   2   49.00    6.10
   6 -12  -2   47.40    8.30
  -6  12  -2   65.39    3.50
  -6  12  -2   55.79    5.40
   6  12   2   70.79    3.20
   0 -13   2   42.10    3.40
   0 -13   2   45.70    4.70
   0 -13  -2   50.09    4.90
   0 -13   2   44.90    3.20
   0 -13  -2   47.50    3.60
   0 -13   2   47.30    4.60
   0 -13  -2   46.60    3.50
   0 -13   2   47.90    3.50
   0 -13  -2   48.00    4.70
   0 -13   2   46.40    3.70
   0 -13  -2   45.50    3.40
   1 -13   2  260.67   12.30
  -1 -13  -2  243.98   10.70
   1 -13   2  232.98    9.70
   1 -13   2  251.57   10.60
  -1 -13  -2  244.38   10.60
  -1 -13  -2  250.27   11.60
   1 -13   2  257.07   14.70
   1 -13   2  231.48   10.00
  -1  13   2  246.08    9.30
  -1  13   2  246.38    9.00
  -1 -13  -2  244.48   10.60
  -1 -13   2  243.38   10.40
   1 -13  -2  245.78   10.00
  -1 -13   2  247.68   11.80
   1 -13  -2  254.77   10.80
   1 -13  -2  248.78   10.50
  -1 -13   2  236.48   10.60
  -1 -13   2  244.68   12.30
   1 -13  -2  262.77   12.60
  -1 -13   2  240.18   10.50
  -1 -13   2  252.27   10.40
   1 -13  -2  244.38   14.20
  -1  13  -2  239.48    9.20
  -2 -13  -2   27.70    3.50
   2 -13   2   28.10    2.80
  -2  13   2   32.50    2.30
   2 -13   2   36.00    4.50
  -2 -13  -2   30.00    3.10
  -2 -13  -2   28.70    3.10
   2 -13   2   27.20    3.30
  -2 -13  -2   29.10    4.60
  -2 -13  -2   36.10    4.70
  -2  13   2   37.10    2.30
   2 -13  -2   28.80    3.10
  -2 -13   2   33.00    5.40
   2  13   2   30.90    1.90
   2  13   2   32.80    1.70
   2 -13  -2   33.00    4.40
   2 -13  -2   40.10    4.60
  -2 -13   2   29.60    4.10
  -2 -13   2   29.60    3.20
  -2 -13   2   30.20    4.60
  -2  13  -2   29.70    2.10
   3 -13   2   96.69    5.60
  -3 -13  -2   87.49    6.00
   3  13  -2   95.69    3.90
  -3 -13  -2   85.49    7.50
  -3  13   2   93.29    4.30
  -3 -13  -2   96.29    5.60
   3  13  -2   99.29    4.20
  -3  13   2   94.49    4.80
   3 -13   2   92.99    6.90
  -3 -13  -2   94.69    5.60
  -3 -13   2   96.39    5.40
   3 -13  -2   94.89    5.30
  -3  13  -2   93.89    4.70
   3 -13  -2   99.49    5.70
  -3 -13   2   93.29    7.40
   3  13   2   96.49    4.40
   3 -13  -2   95.69    7.10
   3  13   2   89.69    4.00
  -3  13  -2   99.79    4.30
   4 -13   2    1.00    1.40
  -4 -13  -2   -0.10    2.20
   4  13  -2    2.30    1.00
  -4  13   2    2.20    1.20
   4  13  -2    2.50    0.70
  -4 -13  -2    1.20    1.40
  -4  13   2    0.80    0.80
   4 -13   2    3.00    2.50
  -4 -13  -2    2.10    2.80
   4  13   2    1.20    1.00
  -4  13  -2    0.60    0.80
   4 -13  -2    0.50    1.40
   4 -13  -2    1.90    2.40
   4 -13  -2    1.10    1.80
   4  13   2    1.70    0.80
  -4 -13   2    0.90    2.90
  -4 -13   2    2.10    2.90
  -4  13  -2    2.50    1.20
  -4 -13   2    1.00    1.30
   5 -13   2    6.40    1.90
   5 -13   2    1.60    2.80
  -5 -13  -2    2.80    3.00
   5  13  -2    6.10    1.00
  -5  13   2    4.90    2.50
   5  13  -2    6.70    1.90
  -5 -13  -2    8.00    2.10
  -5 -13  -2    3.60    2.80
  -5  13   2    7.90    1.30
  -5  13  -2    5.80    1.30
  -5 -13   2    2.20    3.30
   5 -13  -2    7.10    2.80
   5 -13  -2    3.20    1.80
   5  13   2    6.20    1.10
  -5 -13   2    4.20    3.50
  -6  13   2   15.60    3.40
   6 -13   2   12.80    3.20
  -6 -13  -2    4.50    3.70
  -6 -13  -2    6.30    6.10
  -6 -13   2    1.00    5.20
  -6  13  -2    7.00    1.80
   6 -13  -2    2.40    2.90
  -6 -13   2    9.60    4.40
   0 -14  -2  264.97   12.60
   0 -14  -2  260.87   13.00
   0 -14  -2  271.37   11.70
   0 -14   2  248.98   12.70
   0 -14   2  264.17   12.80
   0 -14   2  264.77   11.40
   0 -14  -2  272.77   11.40
   0 -14  -2  269.27   12.90
   0 -14   2  281.07   13.10
   1 -14   2   45.10    4.20
  -1  14   2   46.30    2.60
  -1  14   2   46.40    2.60
   1 -14   2   46.60    3.80
  -1 -14  -2   45.70    4.60
  -1 -14  -2   52.09    4.00
  -1 -14  -2   48.10    3.70
  -1 -14  -2   55.79    5.50
  -1 -14  -2   49.00    3.90
   1 -14   2   56.79    5.40
  -1 -14   2   54.29    3.80
  -1 -14   2   51.59    5.20
  -1  14  -2   51.49    2.60
  -1 -14   2   47.60    3.70
   1 -14  -2   56.99    5.30
  -1 -14   2   47.70    3.50
   1 -14  -2   47.30    4.80
   1 -14  -2   46.20    3.60
   1 -14  -2   51.39    4.00
  -1 -14   2   44.70    4.70
   2 -14   2   91.29    5.40
   2 -14   2   90.49    6.90
  -2 -14  -2   87.99    7.10
  -2  14   2   86.99    4.20
  -2  14   2   83.29    3.80
  -2 -14  -2   90.49    5.30
  -2 -14  -2   84.29    5.30
  -2 -14   2   85.99    5.20
   2 -14  -2   90.59    5.40
   2 -14  -2   88.69    5.10
   2  14   2   92.59    3.60
  -2 -14   2   83.39    6.70
  -2  14  -2   83.79    4.20
  -2 -14   2   86.59    5.10
   2 -14  -2   98.09    7.00
  -3 -14  -2   31.70    3.30
  -3 -14  -2   34.20    3.50
   3  14  -2   29.90    2.20
  -3 -14  -2   30.00    4.90
   3  14  -2   31.20    1.80
  -3  14   2   27.80    2.10
   3 -14   2   30.70    4.30
  -3  14   2   30.20    2.50
   3 -14   2   36.10    3.50
  -3 -14   2   30.80    3.20
   3 -14  -2   29.90    4.50
   3  14   2   30.40    2.00
  -3  14  -2   32.80    2.20
   3  14   2   30.50    2.30
   3 -14  -2   27.70    3.20
   3 -14  -2   35.30    3.50
  -3  14  -2   29.40    2.50
  -3 -14   2   27.40    4.80
  -4 -14  -2    2.10    1.40
   4 -14   2    3.60    1.80
  -4 -14  -2    0.70    2.70
   4  14  -2    4.40    0.90
  -4  14   2    5.20    1.10
   4  14  -2    4.50    1.40
  -4 -14  -2    6.30    3.20
  -4  14   2    1.70    1.30
   4 -14   2    4.90    2.70
   4  14   2    3.80    1.30
   4 -14  -2    4.10    2.70
  -4  14  -2    3.70    1.00
   4 -14  -2    4.70    2.60
  -4 -14   2    2.00    1.50
  -4 -14   2    0.70    2.80
   4 -14  -2    2.30    1.60
   4  14   2    5.40    1.00
  -5 -14  -2    4.10    3.90
   5 -14   2    7.60    2.60
  -5  14   2    8.40    2.90
   5 -14   2    7.30    3.20
  -5 -14  -2    9.00    2.20
  -5 -14  -2    2.50    3.50
   5  14  -2    4.10    1.90
  -5  14   2    8.50    1.80
   5 -14  -2   10.30    2.70
  -5  14  -2    8.30    1.80
   5  14   2    6.70    1.10
  -5 -14   2    3.30    3.40
   5  14   2    3.50    1.90
  -5  14  -2    7.00    4.10
   5 -14  -2    7.10    3.00
   0 -15  -2   55.89    4.30
   0 -15  -2   52.49    5.20
   0 -15  -2   53.49    5.20
   0 -15   2   48.60    5.00
   0 -15   2   51.19    5.20
   0 -15  -2   54.19    4.00
   0 -15  -2   50.09    3.80
   0 -15   2   52.89    3.70
   0 -15   2   51.79    4.10
   0 -15   2   48.20    3.90
  -1  15   2    7.50    1.00
  -1 -15  -2    7.70    1.90
   1 -15   2    5.10    1.70
  -1 -15  -2   12.00    3.40
   1 -15   2    8.40    2.90
  -1  15   2    7.40    1.20
   1 -15   2    5.10    2.00
  -1 -15  -2    7.30    2.00
  -1 -15  -2    7.90    2.80
  -1 -15  -2    9.20    2.20
   1 -15  -2    8.60    2.20
  -1 -15   2    6.70    2.60
  -1 -15   2    8.90    2.00
  -1  15  -2    7.40    1.00
  -1 -15   2    9.40    3.10
  -1 -15   2    6.20    1.90
   1 -15  -2    6.10    1.80
  -1 -15   2    4.20    1.80
   1 -15  -2   10.80    3.30
  -2 -15  -2   29.20    4.50
  -2  15   2   27.20    1.90
  -2  15   2   29.00    2.30
   2 -15   2   26.30    3.30
  -2 -15  -2   28.30    3.20
   2 -15   2   33.10    4.60
  -2 -15  -2   27.90    3.30
  -2 -15   2   30.90    3.10
   2 -15  -2   30.20    4.30
   2 -15  -2   24.60    3.10
  -2 -15   2   30.10    4.60
  -2  15  -2   30.40    2.00
   2 -15  -2   32.90    3.50
  -3 -15  -2   -0.60    2.40
   3 -15   2   -0.30    2.20
  -3 -15  -2   -0.10    1.40
   3 -15   2   -1.00    1.50
  -3  15   2    0.50    1.20
  -3  15   2    0.30    0.80
  -3 -15   2   -1.00    2.50
   3 -15  -2    0.20    1.50
  -3 -15   2    1.60    1.50
   3  15   2    0.40    1.30
   3  15   2    1.30    0.90
  -3  15  -2    1.60    0.80
   3 -15  -2   -1.10    2.00
   3 -15  -2   -0.60    1.90
   4 -15   2    2.70    1.90
  -4  15   2    6.40    1.20
  -4 -15  -2    3.10    3.10
  -4 -15  -2    4.40    1.90
   4 -15   2    2.80    2.70
  -4  15   2    3.80    1.70
  -4  15  -2    5.10    1.10
   4 -15  -2    3.10    2.70
  -4  15  -2    5.90    1.80
  -4 -15   2    2.70    1.50
   4 -15  -2    2.70    1.80
   4  15   2    5.60    1.40
  -4 -15   2    5.20    3.10
   5 -15   2   19.60    4.60
  -5  15   2   26.30    2.90
  -5 -15  -2   37.70    8.90
   5 -15   2   16.40    3.40
   5 -15  -2   26.10    3.80
  -5  15  -2   33.90    3.40
   5  15   2   31.60    2.60
  -5 -15   2   21.70    4.70
   0 -16   2   51.99    4.80
   0 -16   2   39.40    4.70
   0 -16  -2   41.70    4.00
   0 -16  -2   41.70    3.90
   0 -16   2   40.20    5.00
   0 -16  -2   44.30    5.10
   0 -16   2   46.40    6.80
  -1 -16  -2   14.60    3.30
  -1  16   2   17.80    1.60
   1 -16   2   19.10    5.50
  -1 -16  -2   17.10    3.20
  -1 -16  -2   13.60    5.10
  -1 -16  -2   15.00    3.30
  -1  16   2   11.50    1.50
  -1 -16   2   12.30    2.50
   1 -16  -2   13.90    2.60
  -1 -16   2   11.50    2.60
  -1 -16   2   15.90    2.90
   1 -16  -2   14.90    5.40
  -1 -16   2   17.00    4.70
  -1 -16   2    7.90    2.90
   2 -16   2    2.50    2.70
  -2 -16  -2    2.10    1.70
  -2 -16  -2    0.90    1.60
  -2 -16  -2    1.50    2.70
  -2  16   2    2.60    0.90
  -2  16   2    3.90    1.40
   2 -16   2    3.00    1.80
   2 -16  -2    4.00    2.10
  -2  16  -2    4.00    1.50
   2 -16  -2   -0.30    2.30
  -2 -16   2    2.70    1.70
   2 -16  -2    3.30    2.10
  -2  16  -2    2.40    0.90
  -2 -16   2    2.40    2.60
   3 -16   2   22.00    4.10
  -3  16   2   20.50    1.70
  -3 -16  -2   25.00    3.20
   3 -16   2   14.30    2.50
  -3  16   2   19.20    2.30
  -3 -16  -2   20.80    4.20
   3 -16  -2   19.20    2.80
  -3 -16   2   19.40    2.70
  -3  16  -2   17.90    2.30
  -3  16  -2   20.30    1.80
  -3 -16   2   19.80    4.10
   3 -16  -2   18.20    4.10
  -4 -16  -2   12.00    2.30
  -4 -16  -2    7.60    3.50
   4 -16   2    6.10    3.20
  -4  16   2   10.00    1.30
   4 -16   2   11.80    2.50
   4 -16  -2    7.70    3.20
  -4 -16   2    9.30    3.70
  -4  16  -2   10.20    1.50
   4 -16  -2   12.60    2.60
   0 -17   2   22.10    3.20
   0 -17  -2   26.10    3.60
   0 -17  -2   22.80    4.00
   0 -17  -2   27.10    3.60
   0 -17   2   19.50    3.90
   0 -17  -2   15.00    3.40
  -1 -17  -2    8.80    3.10
  -1 -17  -2   10.40    2.30
   1 -17   2    8.30    2.40
   1 -17   2    6.80    2.90
  -1 -17  -2    8.70    2.20
  -1 -17  -2    5.80    6.20
  -1 -17   2    4.90    2.70
   1 -17  -2    4.60    2.10
   1 -17  -2    6.40    2.10
   1 -17  -2    5.90    3.00
   2 -17   2    6.60    2.70
   2 -17   2    9.00    3.20
  -2 -17  -2    3.10    2.40
  -2 -17  -2   13.30    2.80
  -2  17   2    7.50    1.20
  -2 -17  -2    7.30    3.10
   2 -17  -2    8.60    2.30
  -2  17  -2    3.90    1.30
   2 -17  -2    4.00    2.70
  -2 -17   2    4.40    3.10
   2 -17  -2    7.60    3.70
  -3  17   2    8.30    1.30
   3 -17   2    5.90    3.00
  -3 -17  -2    5.10    2.20
  -3 -17  -2    4.00    3.10
   3 -17   2    6.00    2.60
   3 -17  -2    4.50    2.20
  -3 -17   2    5.40    3.30
   3 -17  -2    6.90    3.00
   0 -18  -2    1.90    2.30
   0 -18   2   -0.50    2.80
   0 -18   2    3.90    4.40
   0 -18  -2    0.10    3.00
   0 -18  -2    4.40    2.60
  -1 -18  -2   47.80    4.40
   1 -18   2   46.30    5.60
   1 -18   2   39.60    5.00
  -1 -18  -2   39.90    4.70
   1 -18  -2   40.30    5.10
   1 -18  -2   53.09    6.60
   1 -18  -2   42.40    4.50
   2 -18   2   41.70    4.70
  -2 -18  -2   35.20    4.30
   2 -18   2   38.10    5.00
  -2 -18  -2   33.00    4.60
  -2 -18   2   25.70    5.20
   2 -18  -2   39.20    4.50
   2 -18  -2   32.40    5.00
   0   0   3    0.20    0.10
   0   0  -3    0.30    0.20
   0   0  -3   -0.10    0.20
   0   0   3    0.20    0.20
   0   0  -3    0.00    0.20
   0   0  -3    0.10    0.20
  -1   0  -3 3614.24  124.79
   1   0  -3 3601.24  124.79
   1   0   3 3683.83  124.69
  -2   0  -3   61.49    3.00
   2   0   3   71.69    2.90
  -2   0  -3   62.99    2.60
   2   0  -3   63.49    2.70
  -2   0  -3   67.99    3.10
   2   0   3   63.69    2.50
   2   0   3   65.19    2.90
  -2   0  -3   63.19    2.70
   2   0  -3   59.39    2.70
  -2   0   3   62.49    2.50
   2   0   3   64.89    2.70
   2   0  -3   65.29    2.50
   2   0   3   62.29    2.40
   2   0  -3   62.39    2.60
   3   0   3   80.69    3.30
  -3   0   3   76.19    3.20
  -3   0  -3   78.79    3.30
   3   0   3   80.99    3.60
   3   0  -3   86.89    3.50
   3   0  -3   75.29    3.50
  -3   0  -3   79.29    3.50
   3   0  -3   80.79    3.20
   3   0   3   83.89    3.60
  -3   0   3   82.39    3.50
  -3   0  -3   80.29    4.00
   3   0   3   77.39    3.60
  -3   0  -3   79.09    3.40
   4   0   3   71.49    3.50
   4   0  -3   71.69    3.50
  -4   0   3   71.29    3.50
  -4   0  -3   65.89    3.10
   4   0   3   72.19    3.70
  -4   0   3   70.99    4.20
   4   0   3   68.79    3.60
  -4   0  -3   74.99    3.20
   4   0  -3   74.09    3.60
  -4   0  -3   71.69    3.50
   4   0  -3   76.29    3.40
   4   0   3   74.09    3.20
  -4   0  -3   74.59    4.20
   5   0  -3  109.69    5.20
  -5   0  -3  116.79    6.10
   5   0  -3   99.09    4.90
  -5   0  -3  104.39    4.60
   5   0   3  101.59    5.30
   5   0  -3  112.69    5.10
  -5   0   3  100.39    6.00
   5   0   3  108.59    5.10
   5   0   3  110.49    5.30
  -5   0  -3  117.79    5.50
   5   0   3  108.39    4.60
  -6   0   3   44.10    4.20
   6   0  -3   36.70    3.10
   6   0   3   38.40    3.20
   6   0   3   40.50    2.60
   6   0  -3   46.30    3.20
   6   0   3   39.20    3.20
   6   0   3   50.89    3.60
   6   0  -3   40.70    3.10
  -6   0  -3   46.10    5.70
   7   0  -3   30.10    2.70
   7   0   3   34.40    2.90
   7   0  -3   34.70    3.10
   7   0   3   36.70    3.30
  -7   0  -3   27.00    4.30
  -7   0   3   30.10    4.10
  -8   0   3    5.90    4.00
  -8   0   3    1.40    2.90
  -8   0  -3    1.90    3.20
   8   0   3    2.30    2.30
   8   0  -3    2.00    2.50
   8   0  -3    6.30    2.00
   8   0   3    2.80    1.70
   0  -1   3 2583.44   85.59
   0  -1  -3 2434.26   86.09
   0   1  -3 2207.58   86.99
   0   1   3 2470.55   85.79
   1  -1   3 1109.19   36.70
  -1   1   3 1159.38   36.90
   1  -1   3 1095.29   37.00
   1  -1   3 1080.49   36.90
   1  -1   3 1047.30   37.10
  -1   1   3 1030.90   36.90
  -1  -1  -3 1082.79   36.90
  -1  -1  -3 1090.89   37.20
  -1  -1  -3 1101.59   36.80
   1   1  -3 1016.00   36.90
  -1  -1   3 1025.50   36.70
   1   1   3 1053.59   36.80
   1  -1  -3 1019.00   36.90
  -1   1  -3 1053.39   37.00
  -1   1  -3 1062.39   37.00
  -1  -1   3 1019.40   36.80
  -1   1  -3 1017.70   36.90
  -1  -1   3 1129.59   37.20
  -2  -1  -3 1090.59   38.30
  -2  -1  -3 1137.69   38.30
   2  -1   3 1029.90   38.20
   2  -1   3 1054.99   38.40
  -2  -1  -3 1122.89   38.70
  -2  -1  -3 1109.49   38.70
   2  -1   3 1141.79   38.10
   2   1  -3 1077.09   38.30
  -2  -1  -3 1139.49   38.30
  -2  -1   3 1136.19   38.30
  -2  -1   3 1145.59   38.70
   2  -1  -3 1114.39   38.30
  -2  -1   3 1074.39   38.00
  -2   1  -3 1081.09   38.50
  -2   1  -3 1036.90   38.00
   2   1   3 1146.99   38.40
   3   1  -3  154.68    6.20
  -3   1   3  163.88    6.30
  -3  -1  -3  162.28    6.20
   3  -1   3  164.28    5.90
  -3   1   3  160.78    5.90
  -3  -1  -3  157.78    6.10
   3  -1   3  141.69    6.00
   3   1  -3  161.28    6.30
  -3  -1  -3  156.58    5.90
   3   1  -3  161.18    5.90
   3   1  -3  164.68    6.10
  -3  -1  -3  154.88    6.80
   3  -1   3  164.38    6.40
   3  -1   3  155.88    6.30
   3  -1   3  167.78    6.20
   3   1   3  154.08    5.90
  -3  -1   3  154.48    5.80
  -3   1  -3  160.28    6.60
  -3   1  -3  164.78    6.30
   3  -1  -3  158.38    6.30
   3   1   3  164.18    6.20
   3   1   3  145.99    6.30
  -3   1  -3  140.39    5.70
   3  -1  -3  163.88    6.10
   3  -1  -3  137.49    6.10
   3   1   3  149.29    6.20
  -3  -1   3  166.58    6.20
   4   1  -3    1.60    0.40
  -4   1   3    3.50    1.30
   4   1  -3    2.10    0.70
   4  -1   3    2.20    0.70
  -4  -1  -3    2.90    0.70
  -4  -1  -3    3.00    1.30
  -4   1   3    4.10    0.70
   4   1  -3    1.40    0.40
  -4  -1  -3    3.50    0.80
   4  -1   3    3.30    0.70
  -4  -1  -3    2.40    0.80
   4   1  -3    2.20    0.60
  -4   1   3    2.20    0.70
  -4  -1   3    2.60    0.60
   4  -1  -3    2.00    0.80
   4   1   3    1.40    0.70
  -4   1  -3    3.50    1.30
  -4  -1   3    2.70    0.70
   4   1   3    2.40    0.70
   4  -1  -3    2.00    0.60
  -4   1  -3    3.10    0.70
   4   1   3    2.80    0.60
   4  -1  -3    2.50    0.70
  -4  -1   3    5.00    1.60
   4   1   3    4.10    0.90
   5  -1   3  256.67   10.30
   5  -1   3  258.87    9.60
  -5  -1  -3  271.17   11.40
   5   1  -3  255.57   10.20
  -5   1   3  272.07   11.30
   5   1  -3  246.58   10.20
   5   1  -3  255.27   10.10
   5  -1   3  252.87   10.40
  -5   1   3  241.88    9.50
  -5   1   3  244.88   10.10
  -5   1  -3  247.28   10.20
   5   1   3  255.97    9.60
   5  -1  -3  247.88   10.10
   5   1   3  248.18   10.40
   5  -1  -3  248.28   10.00
   5   1   3  261.17   10.40
   5  -1  -3  259.47   10.30
   5   1   3  255.97   10.20
   5  -1  -3  250.87   10.80
  -5   1  -3  261.87   11.00
  -5   1  -3  239.68    9.60
  -5  -1   3  255.07   11.40
   6   1  -3  126.89    6.40
  -6   1   3  139.69    8.30
   6  -1   3  141.09    6.70
   6   1  -3  135.29    6.30
  -6  -1  -3  133.79    8.60
   6  -1   3  143.39    6.60
   6   1   3  131.09    6.60
   6   1   3  130.29    5.70
  -6  -1   3  136.89    7.80
  -6   1  -3  137.39    7.50
   6  -1  -3  137.29    6.50
   6   1   3  124.39    6.30
  -7  -1  -3   44.50    4.80
   7  -1   3   41.50    3.20
   7   1  -3   45.20    3.10
  -7   1   3   42.10    4.70
   7   1  -3   40.40    3.50
   7  -1   3   42.10    3.50
   7   1   3   36.80    3.10
   7  -1  -3   38.10    3.00
   7  -1  -3   49.90    3.50
  -7  -1   3   34.60    4.40
   7   1   3   44.10    3.70
  -8   1   3   53.69    6.30
   8  -1   3   51.29    4.10
   8   1  -3   57.89    3.70
   8  -1   3   63.59    4.40
  -8  -1  -3   47.20    5.90
  -8   1   3   56.29    9.20
   8   1   3   62.19    3.80
   8   1   3   62.19    5.70
  -8  -1   3   44.00    5.10
   8  -1  -3   66.39    4.40
   8  -1  -3   62.09    4.00
  -8  -1   3   44.20    6.30
   0   2   3  670.13   22.60
   0   2  -3  608.44   22.60
   0  -2   3  679.83   22.50
   0   2   3  670.93   22.60
   0  -2  -3  678.03   23.10
   0   2  -3  657.43   22.60
   0  -2   3  611.34   22.60
   0  -2   3  713.43   23.10
   0  -2   3  661.13   23.00
   0  -2  -3  647.34   22.80
   0  -2  -3  622.04   22.60
   0  -2  -3  632.24   22.60
  -1   2  -3 4182.78  146.79
   1   2   3 4372.26  146.79
   2   2  -3 2383.56   84.69
  -2   2  -3 2543.45   84.89
  -2   2  -3 2417.26   84.49
   3  -2   3  152.28    5.70
  -3  -2  -3  145.59    5.60
  -3  -2  -3  141.99    5.80
   3   2  -3  141.89    5.40
   3  -2   3  142.09    5.80
   3   2  -3  139.69    5.80
   3  -2   3  149.88    5.40
   3  -2   3  145.89    5.90
   3  -2   3  145.89    5.80
  -3   2   3  153.68    5.50
  -3  -2  -3  146.69    6.50
  -3  -2  -3  136.69    5.30
   3   2  -3  135.49    5.70
   3  -2  -3  138.49    5.80
   3   2   3  142.29    5.80
  -3  -2   3  142.99    5.40
   3  -2  -3  153.88    5.70
  -3   2  -3  155.18    5.90
   3   2   3  139.29    5.80
   3   2   3  140.89    5.40
   3  -2  -3  140.89    5.70
  -3   2  -3  141.89    6.00
  -3  -2   3  145.89    5.60
   3   2   3  140.09    5.90
  -3  -2   3  146.49    6.40
   4   2  -3  194.08    8.10
   4   2  -3  199.38    8.00
  -4  -2  -3  213.88    9.10
   4  -2   3  201.48    8.20
   4  -2   3  211.18    8.40
   4   2  -3  204.08    7.70
   4   2  -3  203.48    8.20
  -4   2   3  216.18    7.80
  -4   2   3  218.18    8.30
   4  -2   3  197.58    8.00
   4  -2   3  206.78    7.70
  -4  -2  -3  198.88    8.00
   4  -2  -3  209.88    8.00
  -4   2  -3  198.68    8.20
   4   2   3  203.68    8.20
  -4   2  -3  205.18    7.80
  -4  -2   3  188.48   10.10
   4   2   3  206.08    7.80
   4   2   3  201.48    8.30
   4  -2  -3  221.88    8.30
   4   2   3  207.68    8.40
  -4   2  -3  207.58    8.60
   4  -2  -3  203.68    8.10
   5  -2   3  251.07    9.40
   5   2  -3  250.77   10.10
  -5   2   3  249.68   10.20
  -5  -2  -3  249.38    9.60
   5  -2   3  257.57   10.40
   5  -2   3  234.28    9.90
  -5   2   3  257.17   11.10
   5   2  -3  261.57   10.00
   5   2  -3  250.37   10.20
   5   2  -3  255.97    9.50
  -5  -2  -3  261.77   11.30
   5  -2   3  255.67   10.20
   5   2   3  261.27   10.40
  -5   2  -3  254.07    9.60
   5  -2  -3  236.08   10.10
   5   2   3  254.17    9.60
   5  -2  -3  243.28   10.80
  -5   2  -3  268.47   10.90
   5  -2  -3  247.28   10.00
   5   2   3  254.37   10.30
   5  -2  -3  228.08    9.80
  -5  -2   3  248.38   11.30
  -5   2  -3  247.68   10.20
  -6  -2  -3  106.79    6.70
   6   2  -3   97.79    5.30
   6  -2   3  113.79    5.70
  -6   2   3   97.49    6.50
   6   2  -3   93.49    5.10
  -6   2  -3  101.09    6.20
  -6  -2   3  100.79    6.70
   6   2   3  100.99    5.40
   6   2   3  110.09    5.60
   6  -2  -3  108.89    5.40
   6   2   3   99.89    5.50
   6   2   3  102.99    4.70
   7   2  -3    8.70    3.20
   7  -2   3    4.00    1.60
   7   2  -3    7.50    3.50
  -7  -2  -3    4.70    2.70
   7  -2   3    4.70    1.60
  -7  -2  -3    4.20    3.20
   7   2  -3    2.50    1.10
   7  -2  -3    4.60    1.40
   7  -2  -3    6.00    1.70
  -7  -2   3    0.90    2.10
  -7  -2   3    3.80    3.40
   7   2   3    4.70    1.50
   7   2   3    3.20    2.20
   8  -2   3    6.10    1.90
  -8  -2  -3    1.30    3.50
  -8  -2  -3    2.80    3.60
   8   2  -3    4.30    1.40
  -8  -2   3    4.90    2.80
   8   2   3    6.30    1.80
   8  -2  -3    5.30    2.00
  -8  -2   3    1.00    4.00
   0   3  -3 2326.67   77.99
   0   3  -3 2211.28   77.79
   1  -3   3  461.15   15.60
   1  -3   3  404.66   15.40
   1   3  -3  429.36   15.50
   1   3  -3  427.16   15.50
   1   3  -3  463.05   15.40
  -1  -3  -3  454.75   16.10
  -1  -3  -3  422.76   15.70
  -1   3   3  458.45   15.50
   1  -3   3  403.16   15.40
   1   3  -3  442.46   15.60
   1  -3   3  431.86   15.50
  -1  -3  -3  451.35   16.30
  -1  -3  -3  444.56   15.80
   1  -3   3  450.15   15.50
  -1  -3  -3  437.26   15.70
  -1   3   3  447.36   15.60
   1   3  -3  472.65   15.50
  -1  -3  -3  453.45   15.60
   1  -3   3  463.25   16.10
   1   3   3  437.46   15.50
   1  -3  -3  439.86   15.50
   1   3   3  440.36   15.40
  -1  -3   3  450.85   16.00
  -1  -3   3  429.36   15.50
  -1   3  -3  429.76   15.70
  -1   3  -3  456.35   15.60
  -1  -3   3  438.96   16.10
  -1  -3   3  466.65   16.20
   1  -3  -3  455.75   16.10
  -1   3  -3  427.96   15.60
  -1  -3   3  453.65   15.70
   1  -3  -3  443.96   15.70
   1   3   3  441.86   15.50
  -1  -3   3  444.46   15.70
   1  -3  -3  448.36   15.60
  -2  -3  -3  361.96   12.80
  -2  -3  -3  353.46   12.80
   2   3  -3  353.76   12.60
   2  -3   3  359.76   12.50
   2  -3   3  346.07   12.70
   2  -3   3  350.96   12.70
   2   3  -3  343.37   12.60
  -2   3   3  355.36   12.50
   2  -3   3  363.96   12.40
   2   3  -3  372.06   12.60
  -2  -3  -3  353.86   13.00
  -2   3   3  369.16   12.70
   2  -3   3  324.97   13.00
  -2  -3  -3  359.46   13.30
   2   3  -3  360.36   12.40
  -2  -3  -3  334.17   12.40
  -2  -3   3  350.06   12.80
  -2   3  -3  367.26   12.70
  -2   3  -3  327.67   12.60
   2   3   3  345.97   12.70
  -2  -3   3  360.16   13.40
   2   3   3  360.56   12.60
   2  -3  -3  370.06   12.50
   2  -3  -3  336.97   12.60
   2   3   3  341.37   12.40
   2  -3  -3  335.27   12.70
   2   3   3  353.16   12.70
   3  -3   3  422.16   15.90
  -3  -3  -3  468.75   16.00
   3   3  -3  446.86   15.70
  -3   3   3  440.76   15.50
   3   3  -3  433.76   15.80
   3  -3   3  428.46   15.80
   3  -3   3  446.86   15.60
   3  -3   3  415.26   16.00
  -3  -3  -3  448.96   15.90
  -3  -3  -3  436.06   16.60
   3   3  -3  432.06   15.40
   3   3  -3  416.36   15.70
   3  -3  -3  457.35   15.60
  -3  -3   3  436.06   16.50
  -3  -3   3  442.46   15.80
   3   3   3  420.66   15.90
   3   3   3  463.95   15.80
   3   3   3  405.66   15.80
  -3   3  -3  418.86   15.90
   3  -3  -3  434.76   15.70
   3   3   3  439.96   15.40
   3  -3  -3  419.56   15.80
   4   3  -3  368.96   13.70
   4  -3   3  365.36   14.00
  -4   3   3  374.96   14.00
  -4  -3  -3  364.36   13.80
   4  -3   3  356.86   13.20
   4  -3   3  362.36   13.60
  -4   3   3  370.56   13.50
   4   3  -3  376.66   13.40
   4  -3   3  377.36   13.90
   4   3  -3  352.16   13.80
  -4  -3  -3  414.76   15.40
   4   3  -3  351.46   13.80
   4  -3  -3  369.56   13.70
   4  -3  -3  365.26   14.70
  -4   3  -3  367.46   14.20
   4   3   3  369.96   13.40
   4   3   3  380.66   13.90
  -4  -3   3  381.86   13.80
  -4  -3   3  373.36   14.90
   4   3   3  356.06   14.00
   4   3   3  386.26   14.00
  -4   3  -3  368.26   13.50
   4  -3  -3  363.26   13.90
   4  -3  -3  359.46   13.60
  -4   3  -3  377.46   14.00
   5   3  -3   91.89    4.10
  -5   3   3   86.19    4.70
  -5   3   3   92.29    4.10
  -5   3   3   95.79    5.50
   5   3  -3   89.59    4.50
   5  -3   3   89.19    4.80
  -5  -3  -3   96.99    4.50
  -5  -3  -3  107.69    6.00
   5  -3   3   92.39    4.60
  -5   3  -3   88.09    4.80
   5  -3  -3   92.09    4.70
  -5  -3   3  100.79    6.00
   5   3   3   92.99    4.80
   5   3   3   95.09    4.80
   5  -3  -3   92.49    5.50
  -5   3  -3   88.49    4.20
  -5   3  -3   96.39    5.40
   5  -3  -3   95.79    4.50
   5   3   3   89.89    4.10
   6   3  -3    0.20    1.30
  -6  -3  -3    1.50    2.90
   6   3  -3    0.40    1.00
  -6   3   3    2.70    1.90
  -6   3   3    0.50    1.00
  -6  -3  -3    1.10    1.90
  -6   3   3   -1.10    1.70
   6   3  -3    1.10    0.70
   6  -3   3    1.20    1.20
  -6  -3   3    0.80    2.80
  -6   3  -3    2.70    2.30
   6  -3  -3    1.60    1.70
   6   3   3    0.40    1.00
   6   3   3    2.20    1.00
   6  -3  -3    0.30    2.50
   6   3   3    0.80    1.10
   6   3   3    1.30    1.40
   6  -3  -3    0.90    0.90
  -6  -3   3    2.70    2.20
  -6   3  -3    0.70    1.10
   7   3  -3   15.60    2.90
   7   3  -3   20.50    2.30
   7  -3   3   18.60    2.50
  -7  -3  -3   15.80    4.10
  -7   3   3   15.40    3.30
   7  -3   3   21.80    2.90
  -7  -3  -3   26.30    6.70
   7  -3  -3   15.20    2.20
   7   3   3   19.20    2.90
   7   3   3   21.10    2.40
  -7  -3   3   15.60    5.80
   7  -3  -3   19.90    2.50
   7  -3  -3   14.50    3.10
  -7  -3   3   15.30    5.10
   7   3   3   11.20    2.30
  -8  -3  -3    1.30    3.60
  -8  -3  -3    0.00    5.80
   8   3  -3    1.20    1.40
   8  -3   3    2.50    1.50
  -8  -3   3   -1.70    4.30
   8  -3  -3    2.70    1.70
  -8  -3   3    5.00    3.00
   8   3   3    2.30    1.20
   0   4   3  920.71   30.10
   0  -4  -3  854.71   30.70
   0  -4  -3  942.91   31.10
   0  -4   3  843.32   30.30
   0   4  -3  805.32   30.20
   0   4   3  923.71   30.00
   0  -4   3  884.91   30.40
   0  -4   3  896.71   30.90
   0   4  -3  847.82   30.10
   0  -4  -3  870.21   30.80
   0  -4   3  878.81   30.70
   0  -4   3  860.71   30.80
   0  -4   3  835.82   30.20
   0  -4  -3  855.21   30.50
   0  -4   3  876.51   30.20
   0   4  -3  864.21   30.00
   1   4  -3  449.95   16.40
  -1  -4  -3  476.55   16.60
   1  -4   3  489.45   17.30
   1  -4   3  488.65   16.70
   1   4  -3  449.26   16.60
   1   4  -3  504.35   16.50
  -1  -4  -3  483.25   16.90
  -1  -4  -3  471.45   17.60
   1  -4   3  468.25   17.00
  -1   4   3  512.05   16.50
   1  -4   3  427.06   16.50
  -1  -4  -3  485.45   17.00
  -1  -4  -3  488.55   17.00
  -1   4   3  519.45   16.70
  -1  -4  -3  483.95   17.20
  -1  -4  -3  466.15   16.90
  -1   4   3  465.95   16.60
   1  -4   3  451.15   17.10
   1  -4   3  431.86   16.50
   1   4   3  475.05   16.60
   1   4   3  512.55   16.60
  -1   4  -3  443.16   16.90
   1  -4  -3  505.25   17.50
   1  -4  -3  499.25   17.40
  -1  -4   3  471.35   17.20
   1  -4  -3  477.65   16.80
  -1  -4   3  498.65   17.30
   1  -4  -3  450.95   16.40
  -1  -4   3  448.86   16.60
   1   4   3  470.35   16.40
  -1  -4   3  474.25   17.40
   1  -4  -3  485.25   16.60
  -1   4  -3  468.65   16.60
  -1  -4   3  472.75   16.90
   1   4   3  462.45   16.60
  -1  -4   3  461.05   16.80
   1   4   3  457.45   16.60
   1  -4  -3  452.65   16.50
  -1  -4   3  470.35   17.00
   2  -4   3  804.92   30.80
   2   4  -3  912.11   30.70
  -2  -4  -3  932.31   32.30
  -2  -4  -3  944.31   31.40
   2  -4   3  904.01   31.10
   2   4  -3  846.42   30.90
  -2  -4  -3  902.71   31.80
  -2  -4  -3  920.31   31.60
   2   4  -3  850.41   30.90
   2  -4   3  847.42   31.00
   2  -4   3  870.31   31.60
  -2  -4  -3  874.21   31.00
   2   4   3  807.52   31.00
  -2  -4   3  901.91   31.30
   2  -4  -3  892.11   30.90
   2   4   3  896.51   31.10
  -2  -4   3  912.21   31.70
  -2   4  -3  843.82   30.70
  -2  -4   3  916.91   32.00
   2  -4  -3  891.91   31.20
   2  -4  -3  930.31   31.10
   2   4   3  910.21   31.10
  -2  -4   3  921.71   32.10
   3  -4   3  107.49    4.50
   3   4  -3  114.49    4.60
   3  -4   3  100.99    5.10
   3   4  -3  108.19    4.60
  -3   4   3  114.79    4.80
  -3  -4  -3  115.39    5.00
   3  -4   3  115.69    4.90
  -3  -4  -3  116.69    5.60
  -3  -4  -3  116.39    6.20
  -3  -4  -3  118.09    5.00
  -3   4   3  116.59    4.50
   3   4  -3  107.09    4.70
   3  -4   3  111.99    4.80
   3   4  -3  113.59    4.30
  -3  -4   3  110.59    5.90
   3  -4  -3  115.39    5.60
   3   4   3  111.39    4.80
  -3  -4   3  114.19    4.80
   3   4   3  118.79    4.70
   3   4   3  111.69    4.80
  -3   4  -3  110.19    4.70
   3  -4  -3  108.49    4.70
   3  -4  -3  107.99    4.60
  -3   4  -3  109.89    4.80
  -3  -4   3  113.29    5.50
   3  -4  -3  109.79    4.50
   3   4   3  119.19    4.40
   4  -4   3  410.46   15.40
   4   4  -3  420.26   15.40
   4   4  -3  409.46   15.00
  -4   4   3  426.96   15.20
   4   4  -3  407.26   15.50
  -4  -4  -3  411.26   15.50
  -4  -4  -3  426.96   16.70
   4  -4   3  419.96   15.70
   4  -4   3  401.86   15.90
   4  -4  -3  413.96   15.30
   4   4   3  395.76   15.50
  -4  -4   3  413.06   15.50
   4   4   3  396.66   15.60
  -4  -4   3  461.95   18.30
   4   4   3  428.26   15.70
   4   4   3  422.46   15.10
  -4   4  -3  413.86   15.60
   4  -4  -3  432.06   16.60
  -4  -4   3  427.16   16.70
  -4   4  -3  405.16   15.60
  -5  -4  -3  146.79    6.40
  -5   4   3  146.69    7.30
   5   4  -3  142.69    5.90
   5   4  -3  143.99    6.50
  -5   4   3  159.38    6.90
  -5   4   3  144.59    6.00
   5  -4   3  144.09    6.70
  -5  -4  -3  152.88    7.90
  -5  -4  -3  152.68    9.00
   5   4  -3  148.09    6.40
   5  -4   3  148.39    6.50
   5   4  -3  132.69    6.40
   5   4   3  145.99    7.40
   5   4   3  140.99    6.50
  -5   4  -3  138.59    7.00
   5  -4  -3  143.09    6.30
   5   4   3  139.09    6.60
   5   4   3  143.59    6.00
  -5  -4   3  150.58    8.00
  -5  -4   3  150.68    8.70
  -5   4  -3  144.29    6.10
   5  -4  -3  146.79    7.60
   6  -4   3  128.29    6.20
  -6   4   3  106.69    6.30
   6   4  -3  127.69    6.00
   6   4  -3  133.19    6.40
  -6  -4  -3  121.59    8.80
  -6   4   3  115.39    6.90
  -6  -4  -3  125.19    7.60
   6  -4   3  130.79    6.40
   6   4  -3  119.79    5.90
   6  -4  -3  129.29    6.10
   6   4   3  126.79    6.20
  -6   4  -3  121.19    6.50
   6  -4  -3  119.39    5.70
   6   4   3  121.49    5.40
  -6   4  -3  115.79    6.80
   6   4   3  119.99    6.00
  -6  -4   3  125.69    7.60
  -6  -4   3  128.59    8.60
   6   4   3  120.79    6.40
  -7  -4  -3   19.90    4.70
   7   4  -3   15.40    2.30
  -7  -4   3   10.50    4.00
   7  -4  -3   16.00    2.40
   7   4   3   16.90    2.70
  -7  -4   3   21.10    4.00
   7  -4  -3   19.40    2.70
   7   4   3   17.40    2.00
  -8  -4  -3    6.10    6.20
   8  -4   3    5.80    2.10
   8  -4   3    7.10    3.30
  -8  -4  -3    8.20    4.20
  -8  -4   3    5.30    2.80
   8  -4  -3   12.60    2.20
  -8  -4   3    1.00    7.40
   8   4   3    9.00    1.60
   0  -5   3 1233.68   41.60
   0  -5  -3 1265.87   41.50
   0  -5   3 1215.88   40.90
   0  -5   3 1059.69   40.70
   0  -5  -3 1223.28   41.80
   0  -5   3 1064.59   40.50
   0   5   3 1215.38   40.50
   0  -5   3 1209.08   41.30
   0  -5   3 1128.59   40.80
   0  -5   3 1218.58   40.50
   0  -5   3 1137.29   40.80
   0   5  -3 1134.99   40.50
   0  -5   3 1204.68   41.60
   0  -5  -3 1216.28   41.10
   0  -5  -3 1132.89   41.20
  -1  -5  -3  630.54   22.90
  -1   5   3  598.04   22.10
  -1  -5  -3  652.33   22.70
  -1   5   3  671.23   22.00
  -1  -5  -3  661.83   22.60
   1   5  -3  651.53   22.00
   1  -5   3  640.14   22.20
  -1  -5  -3  626.14   22.60
   1  -5   3  601.54   22.10
  -1  -5  -3  632.64   23.40
   1  -5   3  627.14   23.00
  -1  -5  -3  650.53   22.50
   1  -5   3  643.04   23.00
  -1  -5  -3  658.93   22.10
   1  -5   3  614.24   22.60
  -1   5   3  686.73   22.20
   1   5  -3  680.83   21.90
  -1  -5   3  653.43   22.50
  -1  -5   3  637.64   23.10
   1  -5  -3  561.54   21.90
  -1  -5   3  634.94   22.60
  -1   5  -3  637.34   22.20
   1   5   3  622.14   22.10
  -1   5  -3  590.54   22.10
   1  -5  -3  656.33   23.10
   1   5   3  647.04   22.10
   1   5   3  619.74   21.90
  -1  -5   3  600.04   22.40
  -1  -5   3  613.14   22.30
   1  -5  -3  619.94   22.10
   1  -5  -3  644.64   22.50
  -1  -5   3  695.93   23.10
  -1  -5   3  639.24   22.80
   1  -5  -3  572.24   24.10
   2   5  -3 1937.61   67.79
   2  -5   3 1935.21   67.59
  -2  -5  -3 2030.30   67.79
   2   5  -3 1937.71   67.59
   2  -5  -3 2079.19   67.59
  -2  -5   3 2028.70   68.99
   2   5   3 1967.70   67.79
   2   5   3 1757.12   67.69
   3   5  -3 1163.58   42.50
  -3  -5  -3 1233.88   43.00
  -3  -5  -3 1321.87   44.70
  -3   5   3 1195.18   42.40
   3  -5   3 1213.78   43.40
  -3   5   3 1256.67   42.80
   3  -5   3 1185.68   42.50
  -3  -5  -3 1244.48   43.80
   3   5  -3 1205.28   42.60
   3  -5   3 1237.88   42.80
  -3  -5  -3 1173.78   42.90
  -3  -5   3 1230.68   42.90
   3   5   3 1174.48   42.70
   3  -5  -3 1214.28   42.50
  -3  -5   3 1280.87   44.30
   3   5   3 1168.88   42.70
  -3  -5   3 1298.07   43.60
  -3  -5   3 1181.78   43.60
   3  -5  -3 1103.89   42.60
   3  -5  -3 1283.77   44.00
  -4  -5  -3  106.99    5.10
  -4  -5  -3  115.19    6.20
   4   5  -3  111.29    4.80
   4   5  -3  104.69    4.40
   4  -5   3   95.29    5.40
   4   5  -3  103.89    4.80
   4  -5   3  108.19    5.00
   4   5  -3   96.09    4.80
  -4  -5  -3  112.69    7.00
  -4   5   3  114.89    4.60
   4  -5   3  106.79    4.80
   4  -5  -3  109.39    4.70
  -4   5  -3  113.49    5.10
   4   5   3  113.89    4.50
   4  -5  -3  114.89    6.10
   4   5   3  102.99    5.00
  -4  -5   3  111.69    6.10
   4   5   3  111.69    5.00
   4  -5  -3  106.89    4.90
   4   5   3  111.09    4.90
  -4  -5   3  113.09    6.70
  -5  -5  -3   26.90    4.90
  -5  -5  -3   20.00    3.20
  -5   5   3   18.70    2.20
  -5   5   3   18.60    1.70
  -5  -5  -3   19.20    2.00
   5   5  -3   21.70    2.00
   5   5  -3   19.30    1.90
   5   5  -3   17.80    1.50
   5  -5   3   17.70    2.80
   5  -5   3   18.40    2.00
   5  -5   3   19.40    2.00
  -5   5   3   20.30    2.90
  -5  -5   3   20.50    3.10
   5  -5  -3   18.40    1.80
   5  -5  -3   17.60    1.90
  -5   5  -3   18.10    2.20
   5   5   3   18.40    2.00
   5   5   3   18.70    3.10
   5  -5  -3   22.20    3.40
   5   5   3   20.90    2.10
  -6  -5  -3   19.70    4.70
  -6   5   3   20.70    3.40
   6   5  -3   21.80    2.60
  -6   5   3   21.90    2.90
   6  -5   3   17.10    2.50
  -6   5   3   16.70    1.90
   6  -5   3   20.60    2.30
  -6  -5  -3   17.90    3.30
   6   5  -3   20.50    2.10
   6  -5  -3   15.00    2.10
  -6   5  -3   19.30    2.80
  -6   5  -3   17.10    1.90
   6   5   3   22.10    2.90
  -6  -5   3   16.80    4.10
   6   5   3   20.20    1.80
   6  -5  -3   16.80    3.30
  -6  -5   3   26.50    4.40
   6  -5  -3   17.00    2.40
   6  -5  -3   18.50    2.10
   6   5   3   20.00    2.30
   7   5  -3    5.40    1.30
   7   5  -3    3.70    1.70
  -7  -5  -3    6.30    2.80
  -7  -5  -3    4.90    3.30
   7  -5   3    6.70    1.60
   7   5   3    7.30    2.10
  -7  -5   3    8.50    2.80
   7  -5  -3    7.40    2.00
   7   5   3    6.40    1.30
   7  -5  -3    5.30    1.40
  -7  -5   3    8.00    3.80
   7   5   3    6.00    1.40
   8  -5   3   64.39    4.00
  -8  -5  -3   49.50    5.50
   8   5  -3   65.59    3.80
  -8  -5  -3   51.79    7.50
   8  -5  -3   63.99    4.20
  -8  -5   3   52.49    6.80
   8   5   3   58.89    3.80
   0   6  -3  208.48    7.30
   0  -6   3  211.68    7.80
   0  -6  -3  195.68    7.30
   0  -6  -3  208.18    8.40
   0  -6   3  183.28    7.40
   0  -6   3  200.48    7.60
   0  -6  -3  205.08    7.90
   0   6   3  207.58    7.20
   0  -6  -3  215.38    8.70
   0  -6  -3  207.18    7.80
   0  -6  -3  212.58    7.90
   0  -6  -3  184.58    7.40
   0  -6   3  223.18    8.60
   0  -6   3  214.48    8.60
   0  -6   3  204.88    7.70
   1   6  -3  839.42   28.80
  -1  -6  -3  818.12   29.40
   1  -6   3  797.32   29.50
  -1  -6  -3  842.32   30.40
   1  -6   3  836.72   30.10
  -1  -6  -3  831.42   29.60
   1  -6   3  824.12   29.90
   1  -6   3  829.82   28.90
  -1  -6  -3  839.22   29.80
  -1   6   3  869.21   28.80
  -1  -6  -3  863.51   29.50
  -1  -6  -3  835.62   28.80
  -1   6   3  902.21   29.00
   1  -6   3  814.92   29.00
  -1  -6  -3  824.62   29.50
   1  -6   3  792.32   29.00
  -1   6   3  879.21   29.40
   1   6   3  789.42   28.90
  -1  -6   3  800.02   29.20
  -1  -6   3  827.42   30.00
  -1   6  -3  763.52   28.90
   1   6   3  821.42   28.60
  -1  -6   3  848.52   29.80
   1  -6  -3  830.72   30.10
   1  -6  -3  837.92   29.20
   1  -6  -3  837.92   29.20
  -1  -6   3  817.92   29.40
  -1  -6   3  848.92   30.50
   1   6   3  818.82   28.80
  -1  -6   3  828.12   29.40
   1  -6  -3  821.42   28.80
   1  -6  -3  857.61   29.40
  -1   6  -3  836.92   28.90
  -1  -6   3  840.02   29.30
  -2  -6  -3 2616.24   90.89
   2   6  -3 2386.86   90.49
   2  -6  -3 2667.83   90.59
   2  -6  -3 2542.75   90.29
  -2  -6   3 2923.51   92.39
  -3   6   3  170.28    6.50
   3   6  -3  171.58    6.60
  -3  -6  -3  180.78    8.80
  -3  -6  -3  158.88    7.00
  -3  -6  -3  166.88    7.10
   3  -6   3  162.78    7.60
   3   6  -3  169.28    6.30
   3  -6   3  169.08    6.80
   3  -6   3  162.38    6.40
  -3   6   3  169.78    6.80
   3   6  -3  160.58    6.60
  -3  -6  -3  171.78    7.90
  -3  -6   3  169.98    7.00
   3  -6  -3  165.08    6.70
   3   6   3  170.98    6.30
  -3   6  -3  152.98    6.70
   3  -6  -3  165.98    7.00
  -3  -6   3  169.58    8.40
   3   6   3  172.28    6.70
   3  -6  -3  172.88    8.00
   3   6   3  169.28    6.70
  -3  -6   3  166.68    7.70
   3  -6  -3  162.58    6.40
  -3  -6   3  173.38    7.70
  -4  -6  -3  156.48    6.90
   4  -6   3  150.38    6.30
  -4  -6  -3  155.68    7.90
   4   6  -3  146.39    6.40
  -4  -6  -3  155.48    8.90
   4   6  -3  154.38    6.40
   4  -6   3  154.58    6.60
  -4   6   3  155.48    6.20
   4   6  -3  156.98    6.00
   4   6   3  155.18    6.10
  -4  -6   3  153.08    7.80
  -4  -6   3  165.18    6.80
   4  -6  -3  138.99    6.20
  -4  -6   3  155.58    8.60
   4  -6  -3  154.88    6.80
   4  -6  -3  149.69    6.50
   4   6   3  161.58    6.70
   4  -6  -3  155.48    7.90
  -4   6  -3  154.98    6.70
   4   6   3  155.48    6.50
   5   6  -3   35.40    2.60
   5  -6   3   42.60    2.90
   5  -6   3   39.60    3.80
   5   6  -3   40.60    2.70
   5   6  -3   36.90    2.20
  -5  -6  -3   41.00    5.50
  -5   6   3   38.20    3.70
  -5   6   3   44.50    2.50
  -5   6   3   39.80    3.00
  -5  -6  -3   44.20    4.30
  -5  -6  -3   34.20    2.80
  -5  -6   3   38.80    3.00
  -5  -6   3   36.20    4.00
   5  -6  -3   36.50    2.50
  -5   6  -3   39.50    3.00
   5   6   3   37.90    2.80
   5   6   3   39.40    2.80
   5   6   3   40.60    2.40
   5  -6  -3   39.80    4.00
  -5  -6   3   38.50    5.10
   5  -6  -3   39.00    2.80
   5  -6  -3   37.10    3.00
  -6  -6  -3   31.10    5.30
   6  -6   3   35.90    2.90
  -6  -6  -3   31.80    4.30
   6   6  -3   32.60    2.80
  -6  -6  -3   33.10    3.20
  -6   6   3   34.90    3.40
   6   6  -3   32.30    2.60
   6   6  -3   33.50    2.20
   6  -6  -3   34.90    3.10
  -6   6  -3   33.50    2.50
   6   6   3   33.90    2.80
   6   6   3   31.30    2.30
  -6   6  -3   31.00    3.40
   6  -6  -3   34.90    2.70
   6   6   3   34.20    2.90
   6  -6  -3   29.90    4.00
  -6  -6   3   31.60    5.20
  -6  -6   3   31.10    4.10
   7  -6   3    1.50    1.40
   7  -6   3    0.10    0.90
  -7  -6  -3    0.80    2.10
   7   6  -3    0.10    1.60
   7   6  -3    0.40    1.20
  -7  -6  -3    4.90    3.70
   7  -6   3    2.00    2.10
   7  -6  -3    0.50    1.20
   7   6   3   -1.90    1.70
  -7  -6   3   -1.70    3.30
   7   6   3    1.20    1.00
   7   6   3   -0.50    1.00
   7  -6  -3   -0.80    1.70
  -7  -6   3    0.00    2.20
   0  -7  -3  688.03   25.30
   0  -7   3  725.73   25.20
   0   7  -3  703.73   24.50
   0  -7  -3  722.63   25.30
   0   7   3  708.93   24.60
   0  -7  -3  634.34   24.70
   0  -7  -3  709.63   25.30
   0  -7   3  727.43   26.10
   0  -7   3  701.63   25.00
   0  -7  -3  732.43   26.30
   0  -7   3  730.73   26.10
   0  -7  -3  736.73   26.00
   0  -7  -3  688.83   24.50
   0  -7   3  724.43   25.60
   1  -7   3   61.29    3.60
  -1  -7  -3   49.30    3.20
   1  -7   3   53.19    2.50
   1  -7   3   51.29    3.30
  -1   7   3   57.39    2.20
   1   7  -3   53.19    2.10
   1  -7   3   49.80    2.50
  -1  -7  -3   55.19    3.20
  -1  -7  -3   50.89    2.90
  -1   7   3   52.69    2.40
   1  -7   3   52.59    2.70
   1  -7   3   56.19    2.20
  -1   7   3   56.79    2.70
  -1  -7  -3   52.49    2.80
  -1  -7  -3   55.69    3.90
   1  -7  -3   49.60    2.70
  -1   7  -3   59.59    2.20
   1   7   3   49.10    2.20
  -1  -7   3   57.89    2.90
  -1  -7   3   51.39    3.30
   1  -7  -3   56.19    3.60
  -1  -7   3   52.79    3.20
  -1   7  -3   48.40    2.30
  -1  -7   3   48.50    2.70
   1   7   3   50.39    2.20
   1  -7  -3   55.59    2.70
  -1  -7   3   53.99    3.70
   1   7   3   58.99    2.20
  -1  -7   3   51.69    2.70
   1  -7  -3   52.09    2.20
   1   7   3   51.29    2.00
  -1   7  -3   54.39    2.40
   1  -7  -3   48.30    2.70
   1  -7  -3   56.19    3.50
  -1  -7   3   49.90    2.80
  -2  -7  -3  157.28    6.90
   2   7  -3  165.98    6.30
   2   7  -3  158.28    5.90
   2  -7   3  165.88    6.30
   2   7  -3  159.08    6.00
  -2  -7  -3  168.78    8.20
   2  -7   3  150.08    6.20
  -2   7   3  165.28    6.10
  -2   7   3  170.38    6.40
   2  -7   3  157.98    6.70
  -2  -7  -3  161.98    6.80
  -2  -7  -3  157.78    6.70
  -2  -7  -3  166.18    6.90
   2  -7   3  170.18    7.00
  -2  -7  -3  165.58    7.40
   2  -7   3  168.48    7.60
  -2  -7   3  156.88    6.70
   2   7   3  165.78    6.20
  -2  -7   3  164.58    6.80
   2  -7  -3  161.28    6.70
  -2  -7   3  158.48    6.60
   2  -7  -3  176.58    7.80
  -2   7  -3  165.18    6.30
  -2  -7   3  160.18    7.10
   2   7   3  159.68    6.30
   2  -7  -3  157.78    6.20
  -2  -7   3  155.38    7.20
   2   7   3  157.28    5.90
  -2  -7   3  171.68    8.00
   2  -7  -3  158.38    6.30
  -2  -7   3  166.48    7.30
   3  -7   3  104.09    5.50
   3  -7   3   98.19    4.30
   3   7  -3   95.69    4.10
  -3  -7  -3   97.29    5.50
   3   7  -3   99.49    3.90
   3   7  -3   96.89    4.20
  -3   7   3   94.39    4.40
   3  -7   3   88.69    4.00
  -3  -7  -3   96.19    6.30
   3  -7   3  101.39    5.00
  -3  -7   3   97.29    5.30
   3   7   3   97.59    4.20
   3  -7  -3   91.69    4.20
   3  -7  -3   88.99    4.40
  -3   7  -3  104.49    4.50
   3  -7  -3   93.59    5.60
   3   7   3   90.69    3.80
   3   7   3   94.69    4.30
  -3  -7   3  110.39    8.20
  -4  -7  -3  265.77   10.80
   4   7  -3  255.37    9.80
   4   7  -3  269.47   10.30
  -4  -7  -3  263.07   11.90
   4  -7   3  241.18    9.90
  -4  -7  -3  280.87   13.20
   4  -7   3  252.77   11.40
   4   7  -3  276.37   10.30
  -4   7   3  259.97   10.70
   4  -7   3  258.87   11.00
  -4   7   3  255.37   10.00
   4  -7   3  262.27   10.40
  -4   7  -3  254.17   10.60
   4  -7  -3  272.97   10.80
   4   7   3  258.97    9.90
  -4  -7   3  272.97   11.90
   4   7   3  264.37   10.40
  -4  -7   3  279.07   12.90
   4  -7  -3  272.17   12.10
   4  -7  -3  250.87   10.20
  -4  -7   3  272.47   10.70
   4   7   3  267.37   10.50
  -5   7   3  285.27   11.20
   5   7  -3  307.97   11.60
  -5  -7  -3  293.77   12.00
   5   7  -3  289.07   11.00
  -5  -7  -3  323.87   15.20
   5  -7   3  288.07   11.70
   5  -7   3  263.07   12.40
  -5  -7  -3  326.57   16.20
   5   7  -3  292.77   11.60
  -5   7   3  293.97   12.00
  -5   7  -3  298.67   12.10
   5   7   3  286.77   11.80
   5  -7  -3  308.67   12.20
  -5  -7   3  297.87   14.70
   5  -7  -3  293.47   11.60
   5  -7  -3  290.67   13.30
  -5   7  -3  281.47   11.30
  -5  -7   3  280.07   11.80
   5   7   3  289.67   11.70
   5   7   3  283.97   11.10
  -6   7   3    6.60    1.30
   6   7  -3    6.30    1.10
  -6  -7  -3    9.90    4.10
   6  -7   3    7.10    1.60
  -6  -7  -3    8.10    2.90
   6  -7   3    5.60    2.10
   6   7  -3    5.90    1.20
  -6   7   3    9.00    2.10
   6   7  -3    6.60    1.50
  -6  -7  -3    5.40    1.90
   6   7   3    8.10    1.30
   6  -7  -3    8.10    1.80
  -6  -7   3    3.20    3.40
   6  -7  -3    2.60    2.50
   6  -7  -3    8.20    1.70
  -6  -7   3    5.90    2.50
   6   7   3    5.40    1.40
   6   7   3    7.10    1.50
  -6   7  -3    5.40    1.20
  -6   7  -3    9.30    2.00
   7  -7   3    8.30    4.60
   7   7  -3    6.10    1.30
   7  -7   3    6.60    1.70
  -7  -7  -3    3.00    2.40
   7   7  -3    4.90    2.00
   7  -7   3    4.50    1.60
  -7  -7  -3    0.00    3.00
   7   7   3    2.70    2.00
   7  -7  -3    3.50    2.00
  -7  -7   3    5.20    2.70
   7   7   3    3.20    1.10
  -7  -7   3    7.70    4.00
   7   7   3    6.80    1.80
   7  -7  -3    6.20    1.60
   0   8   3  140.29    5.20
   0  -8   3  131.99    5.70
   0   8  -3  140.49    5.20
   0  -8  -3  151.28    7.10
   0  -8   3  136.19    6.80
   0  -8   3  138.19    5.80
   0  -8   3  137.69    6.30
   0  -8  -3  150.78    6.10
   0  -8  -3  154.08    6.10
   0  -8   3  141.89    5.90
   0   8   3  147.99    5.30
   0  -8  -3  144.29    6.00
   0  -8  -3  147.89    6.80
   0  -8   3  141.69    6.80
   1  -8   3   38.00    2.10
  -1  -8  -3   35.20    2.70
   1  -8   3   38.50    3.20
   1  -8   3   38.50    2.10
   1  -8   3   44.50    3.10
  -1  -8  -3   41.00    3.60
  -1  -8  -3   36.60    2.40
   1  -8   3   37.10    2.70
  -1   8   3   39.10    1.70
  -1  -8  -3   41.10    2.90
  -1   8   3   38.90    1.90
  -1  -8  -3   37.70    2.50
   1  -8   3   38.30    2.30
  -1  -8  -3   38.40    2.50
  -1  -8   3   41.80    2.90
   1  -8  -3   36.80    2.30
  -1  -8   3   40.50    2.40
  -1  -8   3   43.70    3.20
  -1  -8   3   33.70    2.20
   1  -8  -3   38.10    2.30
  -1  -8   3   38.00    2.30
  -1  -8   3   34.80    2.40
  -1  -8   3   37.60    3.30
   1   8   3   36.80    1.80
   1  -8  -3   39.30    2.40
   1   8   3   39.90    1.90
  -1   8  -3   37.30    2.30
  -1   8  -3   39.10    1.70
   1   8   3   34.80    1.70
   1  -8  -3   36.20    1.70
   1  -8  -3   35.00    3.10
   1  -8  -3   37.10    3.10
   2   8  -3  117.89    4.30
   2   8  -3  113.99    4.60
   2  -8   3  117.09    6.20
   2  -8   3  122.19    5.30
  -2  -8  -3  120.39    5.40
  -2   8   3  116.79    4.60
   2   8  -3  123.79    4.50
  -2  -8  -3  126.39    5.60
  -2  -8  -3  120.69    5.50
   2  -8   3  121.49    5.70
   2  -8   3  108.99    4.80
  -2  -8  -3  119.39    5.50
   2  -8   3  121.89    4.70
  -2  -8  -3  104.49    8.60
  -2  -8  -3  119.29    5.90
  -2  -8   3  118.29    5.70
  -2  -8   3  114.59    5.30
  -2  -8   3  112.99    5.30
   2  -8  -3  109.09    4.80
   2  -8  -3  119.79    5.30
   2  -8  -3  113.19    5.20
   2   8   3  112.59    4.40
   2  -8  -3   96.89    7.80
   2  -8  -3  120.09    5.20
  -2   8  -3  121.39    4.80
  -2  -8   3  126.19    6.70
  -2  -8   3  125.59    6.00
  -2  -8   3  108.89    5.10
   2  -8  -3  120.89    4.60
  -2  -8   3  116.19    5.80
   2   8   3  115.99    4.70
   2   8   3  116.59    4.70
   3  -8   3  380.46   16.30
   3  -8   3  369.56   14.70
  -3  -8  -3  421.36   17.70
   3  -8   3  404.56   15.80
   3   8  -3  397.36   14.80
  -3   8   3  403.56   15.10
  -3  -8  -3  402.16   15.60
   3  -8   3  410.56   15.60
   3  -8   3  404.56   14.90
   3   8  -3  402.26   14.70
  -3  -8  -3  396.86   16.40
  -3   8   3  400.66   14.70
  -3  -8  -3  399.46   15.60
   3   8   3  419.06   14.90
   3  -8  -3  411.36   16.90
   3  -8  -3  403.46   14.80
   3   8   3  402.06   14.50
  -3  -8   3  403.96   15.50
   3   8   3  412.06   15.00
  -3  -8   3  426.06   16.40
  -3  -8   3  429.56   16.30
   3  -8  -3  415.46   15.50
  -3   8  -3  404.26   15.10
  -3  -8   3  413.06   17.30
   4   8  -3  268.57   10.20
   4  -8   3  262.67   11.00
   4   8  -3  254.67    9.70
  -4   8   3  264.07   10.00
  -4  -8  -3  252.07   10.90
   4   8  -3  250.87   10.10
   4  -8   3  258.27   10.30
  -4  -8  -3  274.97   13.50
  -4  -8  -3  258.67   12.00
   4  -8  -3  256.77   10.20
   4   8   3  259.27   10.40
  -4  -8   3  272.87   13.10
   4   8   3  261.97    9.80
  -4  -8   3  260.67   12.00
  -4   8  -3  261.57   10.60
   4  -8  -3  268.97   12.30
  -4  -8   3  251.77   10.70
   4   8   3  267.77   10.40
   4  -8  -3  263.37   10.90
   5  -8   3  127.99    5.90
   5   8  -3  131.09    6.10
  -5  -8  -3  112.99    7.40
   5  -8   3  133.49    6.60
   5   8  -3  118.69    5.20
   5  -8   3  124.39    6.70
  -5  -8  -3  127.39    7.70
  -5   8   3  120.19    5.50
   5   8  -3  125.49    5.80
  -5   8   3  124.29    6.20
  -5  -8  -3  119.29    8.80
   5   8   3  120.19    5.90
  -5   8  -3  121.59    6.20
  -5  -8   3  123.89    6.60
   5   8   3  120.09    5.30
   5  -8  -3  121.89    7.60
   5  -8  -3  133.69    6.50
   5  -8  -3  126.89    5.80
   5   8   3  125.49    6.00
  -5  -8   3  129.29    8.70
  -5  -8   3  122.29    7.70
  -5   8  -3  122.69    5.60
   6  -8   3    4.90    2.40
   6  -8   3    4.30    1.10
  -6  -8  -3    3.10    3.50
  -6  -8  -3    5.70    2.60
  -6   8   3    5.80    1.90
  -6  -8  -3    4.60    1.90
   6   8  -3    6.30    1.60
   6  -8   3    5.90    1.60
   6   8  -3    5.20    1.40
  -6   8   3    5.80    1.20
   6   8  -3    5.30    1.00
   6  -8  -3    4.00    1.60
   6   8   3    3.60    1.30
  -6   8  -3    2.50    1.00
  -6  -8   3    5.90    3.60
  -6  -8   3    5.40    2.70
   6  -8  -3    3.60    1.20
   6   8   3    6.10    1.20
   6   8   3    5.80    1.40
   6  -8  -3    5.20    2.80
  -6   8  -3    7.60    2.00
   7  -8   3   27.50    3.10
   7   8  -3   22.20    2.80
   7   8  -3   23.50    2.70
   7  -8   3   19.50    4.20
   7  -8   3   25.10    2.40
  -7   8  -3   27.50    2.80
  -7  -8   3   20.90    3.70
   7   8   3   28.60    2.40
   7   8   3   27.10    3.50
   7  -8  -3   29.20    3.80
   7  -8  -3   25.40    2.40
   0  -9  -3 1264.47   45.00
   0  -9   3 1255.27   44.70
   0   9   3 1282.17   42.70
   0  -9   3 1221.98   43.30
   0  -9   3 1286.47   44.70
   0   9   3 1185.88   42.60
   0  -9   3 1191.78   43.20
   0  -9   3 1221.68   43.90
   0  -9  -3 1201.08   43.50
   0  -9  -3 1240.68   43.60
   0  -9  -3 1272.67   44.60
   0  -9   3 1209.28   43.40
   0  -9  -3 1182.58   43.60
   1  -9   3  134.59    5.80
  -1  -9  -3  138.59    6.30
  -1  -9  -3  146.69    6.80
  -1  -9  -3  135.89    6.30
  -1  -9  -3  136.49    6.50
  -1   9   3  137.89    5.30
   1  -9   3  145.39    6.10
  -1  -9  -3  142.89    6.30
  -1  -9  -3  166.98   10.10
   1  -9   3  140.19    7.00
   1  -9   3  137.49    5.70
   1   9   3  142.49    5.30
  -1  -9   3  155.28    6.80
   1  -9  -3  141.69    6.20
  -1  -9   3  142.99    6.10
  -1  -9   3  140.49    7.00
  -1  -9   3  147.29    7.40
   1  -9  -3  139.59    6.10
  -1   9  -3  150.68    5.40
  -1  -9   3  137.69    6.00
  -1  -9   3  136.49    6.10
   1  -9  -3  137.69    6.00
   1  -9  -3  149.49    8.10
  -2  -9  -3  245.48   10.00
   2  -9   3  241.38    9.70
   2  -9   3  223.98    9.10
  -2   9   3  241.18    9.20
   2  -9   3  253.47   10.10
   2   9  -3  234.58    8.80
  -2  -9  -3  256.57   11.00
   2   9  -3  240.78    8.80
  -2  -9  -3  230.78    9.90
  -2  -9  -3  261.37   11.70
   2   9  -3  235.48    8.50
   2  -9   3  244.08    8.80
   2  -9   3  251.87   10.90
  -2  -9  -3  228.58    9.90
  -2  -9  -3  234.98    9.80
   2  -9  -3  222.48    9.10
  -2  -9   3  224.18   11.50
   2  -9  -3  235.58    9.70
   2  -9  -3  239.28    8.80
   2   9   3  235.08    9.00
  -2  -9   3  233.28   10.00
  -2   9  -3  250.27    9.20
   2   9   3  237.38    8.60
  -2  -9   3  254.37   11.40
  -2  -9   3  235.48   10.20
   2  -9  -3  252.57   10.00
  -2  -9   3  233.78    9.70
  -2  -9   3  235.48    9.50
   2   9   3  250.27    9.00
   2  -9  -3  253.77   11.10
   3   9  -3   27.70    1.70
   3  -9   3   22.40    2.90
   3   9  -3   26.40    1.80
   3  -9   3   25.50    2.00
  -3  -9  -3   23.90    3.10
   3  -9   3   26.90    2.40
  -3  -9  -3   29.50    2.60
   3  -9   3   25.00    3.20
  -3  -9  -3   20.90    3.90
  -3   9   3   27.20    1.70
  -3  -9  -3   30.00    2.60
   3   9  -3   28.50    1.50
   3  -9   3   26.10    1.80
   3  -9  -3   28.30    1.80
   3   9   3   28.30    1.90
   3  -9  -3   28.10    2.30
  -3  -9   3   27.90    3.10
  -3  -9   3   23.30    4.00
   3   9   3   26.30    1.60
   3   9   3   30.00    2.10
   3  -9  -3   27.10    3.50
  -3  -9   3   26.30    2.40
  -3  -9   3   29.70    3.20
   3  -9  -3   29.70    2.50
  -3   9  -3   29.10    2.20
   4  -9   3  209.28    8.30
  -4   9   3  206.68    8.10
   4   9  -3  198.38    7.80
  -4  -9  -3  206.88   11.50
   4  -9   3  191.58    9.90
   4  -9   3  193.88    9.30
   4   9  -3  201.08    8.20
   4   9  -3  215.68    8.30
  -4  -9  -3  204.78   10.20
   4  -9   3  205.18    9.10
  -4  -9  -3  202.08    9.10
   4  -9  -3  203.68   10.50
   4  -9  -3  216.38    9.10
   4   9   3  197.48    7.90
   4   9   3  208.08    8.40
  -4  -9   3  209.38   11.20
   4  -9  -3  213.28    8.70
  -4  -9   3  201.08    8.90
  -4  -9   3  203.08   10.10
  -4   9  -3  195.58    8.60
   4   9   3  204.48    8.40
   4  -9  -3  201.68    8.20
   5  -9   3   17.70    2.60
   5   9  -3   16.80    1.50
  -5   9   3   18.90    1.80
   5   9  -3   16.10    1.80
   5  -9   3   21.60    3.30
  -5  -9  -3   15.40    4.40
  -5   9   3   17.10    2.30
  -5  -9  -3   22.30    2.70
   5   9  -3   16.60    1.90
   5  -9   3   16.10    3.10
   5  -9   3   18.40    1.90
  -5  -9  -3   13.20    3.10
  -5   9  -3   17.60    1.80
   5  -9  -3   18.60    2.50
   5   9   3   16.20    2.00
   5   9   3   16.70    1.60
  -5  -9   3   21.30    3.90
   5  -9  -3   12.20    1.90
  -5  -9   3   17.00    2.40
   5  -9  -3   17.00    1.90
  -5   9  -3   17.60    2.30
   5   9   3   19.00    2.10
   5  -9  -3   19.90    3.80
  -5  -9   3   20.20    4.60
   6  -9   3    0.70    2.60
  -6   9   3   -0.80    1.70
   6   9  -3    1.60    1.10
  -6  -9  -3    1.60    2.30
  -6  -9  -3    0.60    1.60
   6  -9   3    4.20    2.00
  -6  -9  -3    1.10    3.50
   6  -9   3    2.20    2.20
  -6   9   3    0.10    1.00
   6   9  -3   -0.30    1.10
   6  -9  -3    1.80    1.80
  -6  -9   3   -0.90    3.20
  -6   9  -3    1.70    1.80
   6   9   3    1.40    1.10
   6  -9  -3    2.10    2.40
   6  -9  -3    1.60    2.40
   6  -9  -3    1.10    1.70
   6   9   3    0.40    1.10
  -6  -9   3    2.60    2.50
   7  -9   3    4.30    1.40
   7  -9   3    5.90    2.10
   7   9  -3    4.50    1.50
  -7  -9  -3    3.30    2.40
  -7  -9  -3    1.90    3.60
   7   9  -3    2.30    2.10
   7   9   3    1.90    2.50
   7   9   3    1.60    1.00
  -7   9  -3    4.40    2.50
   7   9   3    3.50    1.50
   7  -9  -3    3.30    1.40
  -7  -9   3    3.20    2.40
   7  -9  -3    5.60    2.30
  -7  -9   3    5.20    4.50
   0 -10  -3  265.77   11.00
   0 -10   3  292.47   11.50
   0 -10  -3  276.37   11.20
   0 -10  -3  286.07   12.10
   0 -10   3  301.77   12.40
   0 -10   3  280.87   10.80
   0 -10   3  289.97   12.30
   0 -10  -3  288.27   12.60
   0 -10   3  273.27   10.90
   0 -10   3  256.57   10.70
   0  10   3  268.47    9.80
   0  10   3  281.97   10.10
   0 -10  -3  269.47   11.00
  -1 -10  -3   84.69    4.90
   1 -10   3   82.79    4.20
  -1 -10  -3   74.49    4.20
  -1 -10  -3   76.79    4.50
  -1 -10  -3   77.89    4.30
   1 -10   3   80.39    4.60
   1 -10   3   89.09    5.40
   1 -10   3   79.39    3.70
   1 -10   3   76.79    3.80
  -1 -10  -3   81.19    5.70
   1 -10   3   81.39    5.00
  -1  10   3   82.39    3.20
  -1 -10  -3   80.59    4.30
   1 -10  -3   84.99    5.30
  -1 -10   3   77.59    4.10
   1 -10  -3   81.59    4.30
   1 -10  -3   81.49    4.00
  -1 -10   3   84.19    5.50
   1  10   3   78.79    3.30
  -1 -10   3   74.09    4.00
   1  10   3   76.99    3.00
  -1 -10   3   81.19    4.60
   1 -10  -3   85.29    5.40
  -1  10  -3   83.49    3.30
   1 -10  -3   82.29    4.20
  -1 -10   3   76.69    5.00
  -1 -10   3   78.59    4.10
  -2 -10  -3   87.49    4.70
   2  10  -3   86.19    3.50
  -2 -10  -3   87.39    4.90
  -2 -10  -3   85.89    6.30
  -2 -10  -3   88.79    4.70
   2 -10   3   85.49    5.60
   2  10  -3   87.29    3.50
   2  10  -3   83.39    3.30
  -2  10   3   88.79    3.60
  -2 -10  -3   82.59    4.60
   2 -10   3   83.39    4.40
   2 -10   3   78.29    3.90
  -2 -10  -3   82.09    5.00
   2 -10   3   86.69    5.00
  -2 -10   3   75.69    4.70
   2 -10  -3   85.29    3.40
  -2 -10   3   83.99    5.00
   2 -10  -3   80.89    4.00
   2  10   3   83.39    3.70
  -2 -10   3   82.59    4.40
   2 -10  -3   87.59    5.80
   2 -10  -3   83.79    4.40
   2 -10  -3   85.69    4.50
  -2 -10   3   81.79    4.40
   2  10   3   85.99    3.70
  -2 -10   3   88.79    5.30
  -2  10  -3   85.69    3.90
  -2 -10   3   87.29    6.00
   3 -10   3   87.49    4.40
   3 -10   3   93.59    4.00
   3 -10   3   89.49    5.00
  -3  10   3   90.99    4.10
  -3 -10  -3   95.89    5.20
   3 -10   3   88.49    6.00
  -3 -10  -3   93.99    5.80
   3 -10   3   87.09    5.30
   3  10  -3   97.69    4.10
   3  10  -3   94.19    3.80
   3  10  -3   93.39    4.00
  -3 -10  -3   96.49    5.20
  -3 -10  -3   96.69    7.10
   3 -10  -3   79.59    4.60
   3  10   3   98.39    4.30
   3 -10  -3   96.89    4.00
   3 -10  -3  100.89    6.50
  -3 -10   3   89.99    5.00
  -3  10  -3   92.89    4.50
   3  10   3   93.79    3.90
  -3 -10   3   93.29    5.70
   3  10   3   90.79    4.20
  -3 -10   3  103.79    7.00
   3 -10  -3   93.49    5.10
   4 -10   3  166.18    6.70
   4 -10   3  153.68    8.00
  -4  10   3  166.98    7.30
   4  10  -3  159.78    6.70
  -4 -10  -3  155.38   10.10
  -4 -10  -3  181.58   10.00
   4 -10   3  165.18    8.70
   4  10  -3  161.58    6.30
  -4 -10  -3  151.48    8.70
   4  10  -3  162.28    6.70
   4 -10  -3  169.88    9.60
   4 -10  -3  159.68    6.60
   4  10   3  160.68    6.50
   4  10   3  162.28    7.00
  -4 -10   3  141.99    9.10
   4 -10  -3  158.78    7.30
  -4  10  -3  159.58    7.30
   4  10   3  156.68    6.90
   4 -10  -3  164.88    9.20
  -4 -10   3  161.58   11.00
   5 -10   3   51.09    3.90
  -5 -10  -3   43.20    3.60
   5  10  -3   45.80    2.50
   5 -10   3   47.80    2.90
   5 -10   3   43.50    4.60
   5 -10   3   41.70    4.40
   5  10  -3   49.99    3.00
   5  10  -3   44.90    3.00
  -5 -10  -3   43.40    4.80
  -5  10   3   46.00    2.80
  -5  10   3   45.20    3.40
  -5 -10  -3   41.30    6.00
  -5  10  -3   46.00    3.40
   5 -10  -3   42.20    3.50
  -5 -10   3   50.09    6.10
  -5 -10   3   44.20    4.70
   5 -10  -3   45.60    2.80
   5  10   3   49.10    2.70
   5  10   3   45.10    3.10
   5 -10  -3   42.60    3.60
  -5  10  -3   42.80    2.80
   5 -10  -3   40.50    4.60
  -5 -10   3   44.60    3.50
   5  10   3   44.70    3.10
   6 -10   3    3.50    1.70
   6  10  -3    3.50    1.40
  -6 -10  -3    1.30    3.40
  -6  10   3    4.50    1.20
   6 -10   3    3.70    1.30
   6  10  -3    3.70    1.30
  -6 -10  -3    3.00    2.30
  -6  10   3    3.20    2.00
  -6 -10  -3    5.10    2.00
  -6 -10   3    1.90    2.40
   6  10   3    6.60    1.60
   6 -10  -3    2.10    2.40
   6  10   3    2.80    1.00
  -6 -10   3    2.40    3.50
   6  10   3    4.70    1.50
   6 -10  -3    4.40    1.20
   6 -10  -3    5.10    2.70
   6 -10  -3    2.60    1.70
  -6  10  -3    4.80    1.30
  -7 -10  -3   35.70    6.20
   7 -10   3   49.00    4.00
   7  10  -3   43.90    3.70
   7 -10   3   52.49    4.20
  -7 -10  -3   34.40    5.00
   7 -10  -3   47.10    3.20
   7 -10  -3   55.39    4.60
   7  10   3   47.40    3.20
   7  10   3   45.30    3.60
  -7  10  -3   40.80    5.00
   0 -11  -3  102.59    5.30
   0 -11   3  103.09    6.30
   0  11   3  101.49    4.00
   0 -11   3  104.59    5.00
   0 -11  -3  108.89    5.40
   0 -11   3  107.39    5.70
   0 -11  -3  108.19    6.70
   0 -11  -3  104.39    5.20
   0 -11   3  110.69    5.10
   0 -11  -3  104.19    6.30
   0 -11   3  103.49    5.10
   0 -11   3  112.99    6.60
   0  11   3  102.69    4.20
   1 -11   3  163.98    7.90
  -1 -11  -3  173.68    8.40
   1 -11   3  169.08    7.40
  -1 -11  -3  164.58    7.60
   1 -11   3  162.98    7.10
  -1 -11  -3  163.18    7.70
  -1 -11  -3  175.28    7.70
  -1  11   3  164.68    6.30
   1 -11   3  167.78    6.90
  -1  11   3  178.48    6.70
   1 -11   3  165.58    8.50
   1 -11  -3  167.48    7.60
  -1 -11   3  173.68    7.40
   1 -11  -3  174.98    7.50
  -1 -11   3  164.08    7.40
  -1 -11   3  173.28    9.00
  -1 -11   3  181.78    8.10
   1  11   3  172.28    6.40
  -1 -11   3  182.68    8.70
   1 -11  -3  167.98    8.80
  -1 -11   3  164.98    7.40
  -1  11  -3  169.18    6.50
  -2  11   3  246.18    9.00
   2 -11   3  240.38   11.50
  -2 -11  -3  245.78   10.50
  -2 -11  -3  244.48   10.30
  -2 -11  -3  236.68   10.30
   2  11  -3  257.27    8.90
   2 -11   3  211.18   10.00
   2 -11   3  241.28   10.50
  -2 -11  -3  238.38   10.70
  -2 -11  -3  244.88   10.40
  -2 -11  -3  252.17   12.40
  -2 -11   3  245.78   10.10
  -2  11  -3  251.27    9.40
   2  11   3  237.78    9.10
  -2 -11   3  229.58   10.30
   2  11   3  241.08    9.50
   2 -11  -3  246.88   11.80
  -2 -11   3  233.08   10.90
  -2 -11   3  237.78   10.00
  -2 -11   3  243.38   11.90
  -2 -11   3  252.37   10.70
  -2 -11   3  238.68    9.90
   2  11   3  241.78    8.70
   2 -11  -3  232.58   10.00
   2 -11  -3  250.17   10.30
  -3 -11  -3   53.99    5.80
   3  11  -3   57.19    2.80
  -3 -11  -3   55.39    4.70
   3 -11   3   60.29    5.00
   3 -11   3   53.49    4.30
  -3 -11  -3   55.99    4.00
  -3 -11  -3   59.79    4.00
   3 -11   3   63.49    4.00
   3  11  -3   56.49    2.80
  -3  11   3   57.89    2.90
   3  11  -3   55.49    2.60
   3  11   3   58.89    3.10
   3  11   3   60.49    3.10
   3 -11  -3   51.99    2.60
  -3 -11   3   56.99    3.80
   3  11   3   54.59    2.60
  -3 -11   3   48.80    4.30
   3 -11  -3   56.49    3.70
  -3  11  -3   54.89    3.30
   3 -11  -3   55.89    5.20
  -3 -11   3   51.39    5.50
   3 -11  -3   56.29    3.90
   4 -11   3   40.90    4.20
  -4 -11  -3   39.70    4.40
  -4 -11  -3   42.00    3.50
  -4 -11  -3   38.00    5.50
  -4  11   3   41.10    2.60
   4 -11   3   43.30    2.40
   4  11  -3   42.50    2.30
   4  11  -3   39.90    2.70
   4 -11   3   38.40    3.40
   4 -11   3   43.90    4.50
  -4  11  -3   42.90    2.60
  -4 -11   3   35.40    5.30
   4  11   3   41.40    2.40
   4 -11  -3   42.90    3.40
   4 -11  -3   44.00    3.60
  -4 -11   3   43.80    4.40
  -4 -11   3   43.10    3.40
   4 -11  -3   37.90    4.70
   4 -11  -3   44.50    2.40
   4  11   3   42.00    2.80
   5 -11   3   26.60    4.40
   5  11  -3   30.90    2.50
   5 -11   3   31.00    2.20
   5  11  -3   27.00    2.50
  -5 -11  -3   28.80    5.80
  -5  11   3   27.20    2.90
   5 -11   3   34.30    3.40
  -5  11   3   31.50    2.30
  -5 -11  -3   28.80    4.20
   5  11  -3   31.60    2.00
  -5 -11  -3   29.20    3.10
   5  11   3   28.70    2.60
  -5  11  -3   25.50    2.70
  -5 -11   3   28.70    5.10
   5 -11  -3   30.40    4.20
   5  11   3   30.00    2.60
   5  11   3   28.30    2.10
   5 -11  -3   23.40    3.30
  -5  11  -3   30.20    2.30
   5 -11  -3   33.10    3.30
   5 -11  -3   30.40    2.20
  -5 -11   3   29.60    3.00
  -5 -11   3   26.60    4.10
  -6  11   3   29.10    4.20
  -6 -11  -3   23.10    3.40
   6 -11   3   30.00    2.60
  -6 -11  -3   30.90    4.30
  -6 -11  -3   20.60    4.70
   6  11  -3   35.60    3.10
  -6  11   3   29.30    2.40
   6 -11   3   35.00    3.40
   6  11  -3   30.10    3.10
   6 -11  -3   25.70    4.20
   6 -11  -3   32.90    3.50
   6 -11  -3   32.50    3.50
  -6  11  -3   37.10    2.60
  -6 -11   3   24.30    5.60
   6  11   3   32.10    3.50
   6  11   3   30.60    2.20
   6  11   3   26.00    3.10
   0 -12   3  492.75   20.00
   0 -12  -3  484.55   18.40
   0 -12  -3  493.15   18.60
   0 -12   3  478.25   18.30
   0 -12   3  494.15   18.20
   0  12   3  472.15   16.90
   0 -12  -3  445.46   18.60
   0 -12  -3  499.95   19.90
   0 -12  -3  483.45   20.20
   0 -12   3  472.55   18.00
   0 -12   3  493.35   18.90
   0 -12   3  488.85   19.90
  -1 -12  -3  238.08   11.80
  -1 -12  -3  222.88    9.90
   1 -12   3  227.98    9.80
  -1 -12  -3  221.98    9.90
  -1 -12  -3  221.48   10.70
   1 -12   3  219.68    9.30
   1 -12   3  232.38   10.20
  -1  12   3  235.98    8.90
  -1 -12  -3  227.38   10.10
   1 -12   3  236.28   11.10
   1 -12   3  258.17   11.70
   1 -12   3  226.68    9.10
  -1  12   3  229.58    8.50
  -1 -12   3  242.98   11.60
   1 -12  -3  249.28   11.50
   1  12   3  234.38    8.70
  -1 -12   3  237.98    9.80
   1 -12  -3  236.08    9.50
   1  12   3  226.38    8.30
  -1 -12   3  227.18    9.70
   1 -12  -3  233.68   10.10
  -1 -12   3  227.08   10.30
   1 -12  -3  235.78   11.30
  -1 -12   3  236.18   11.10
  -1  12  -3  239.58    8.80
  -2 -12  -3   17.40    2.60
   2  12  -3   21.10    1.30
  -2 -12  -3   18.00    2.90
  -2 -12  -3   20.80    3.20
  -2  12   3   21.70    1.80
   2 -12   3   25.10    4.30
  -2 -12  -3   25.70    4.60
   2 -12   3   19.00    3.00
  -2  12   3   21.70    1.50
   2 -12   3   20.70    2.20
   2 -12   3   22.70    2.50
  -2 -12  -3   21.00    2.60
  -2 -12  -3   19.50    2.60
   2 -12  -3   21.50    2.60
   2 -12  -3   24.40    3.70
   2  12   3   21.00    1.60
  -2 -12   3   23.00    4.00
  -2 -12   3   20.90    3.30
  -2 -12   3   20.10    2.40
  -2 -12   3   20.60    2.90
   2 -12  -3   18.90    2.40
  -2  12  -3   21.60    1.80
   2  12   3   19.50    1.30
  -2 -12   3   21.30    2.50
  -3 -12  -3  148.09    7.10
  -3  12   3  132.79    6.10
   3  12  -3  137.19    5.50
  -3 -12  -3  131.49    9.00
  -3 -12  -3  125.39    7.50
   3  12  -3  133.19    5.30
   3 -12   3  124.89    8.00
  -3 -12  -3  141.89    7.00
   3 -12   3  129.59    6.70
  -3  12   3  137.19    5.60
   3 -12  -3  144.49    7.00
  -3 -12   3  123.99    7.40
   3 -12  -3  137.49    8.50
   3  12   3  140.69    5.70
  -3 -12   3  133.89    6.70
   3  12   3  140.09    5.80
  -3 -12   3  120.19    8.50
   3 -12  -3  113.89    7.80
  -3  12  -3  126.49    6.00
  -4  12   3    7.70    1.30
   4 -12   3    8.60    3.00
   4  12  -3    9.00    1.10
   4  12  -3    7.20    1.20
  -4  12   3    7.10    1.60
   4 -12   3    1.30    2.70
  -4 -12  -3    7.10    3.60
  -4 -12  -3    7.80    1.90
   4 -12   3    6.00    1.70
  -4 -12  -3    4.60    2.40
   4 -12  -3    4.60    1.70
  -4  12  -3    6.90    1.40
   4  12   3    5.60    1.40
   4  12   3    6.60    1.10
  -4 -12   3    6.80    3.20
   4 -12  -3    8.60    2.90
   4 -12  -3    6.70    1.80
  -4  12  -3    8.20    1.30
   4  12   3    6.60    1.30
  -4 -12   3    6.00    1.70
  -4 -12   3    4.20    2.70
   5 -12   3    2.90    1.60
  -5  12   3    3.70    1.60
  -5  12   3    2.10    0.90
   5 -12   3    4.80    2.70
   5  12  -3    1.70    0.80
  -5 -12  -3    3.10    1.60
  -5 -12  -3    2.30    3.20
  -5 -12  -3    5.20    2.70
   5  12  -3    3.10    1.20
   5  12   3    3.10    1.50
   5  12   3    2.30    1.30
  -5  12  -3    4.10    1.20
   5  12   3    3.20    1.00
   5 -12  -3    3.50    2.50
   5 -12  -3    3.70    2.10
  -5 -12   3    2.40    2.70
   5 -12  -3    1.70    1.60
  -5  12  -3    4.70    1.50
  -5 -12   3    4.20    3.20
  -6  12   3   53.49    3.10
   6  12  -3   50.29    3.90
  -6 -12  -3   42.20    4.80
   6 -12   3   56.59    4.10
  -6  12   3   41.80    6.00
  -6 -12  -3   39.20    5.80
  -6 -12  -3   47.60    4.10
   6  12   3   49.10    2.70
  -6  12  -3   39.10    5.30
  -6  12  -3   53.39    3.10
   6 -12  -3   54.09    4.20
  -6 -12   3   35.70    5.90
   6  12   3   35.60    4.30
  -6 -12   3   45.10    5.30
   0 -13   3   91.49    5.10
   0 -13   3   92.59    4.80
   0 -13   3   91.99    5.50
   0 -13  -3   91.79    5.10
   0  13   3   93.29    3.70
   0 -13  -3   98.29    7.50
   0 -13  -3   89.69    6.40
   0 -13  -3   86.29    5.30
   0 -13   3  101.69    6.70
   0  13   3   90.69    3.90
   0 -13   3   93.49    4.90
   0 -13  -3   94.39    5.30
   0 -13   3   99.39    6.50
   1 -13   3  397.86   17.00
  -1 -13  -3  426.16   17.10
   1 -13   3  420.36   16.40
   1 -13   3  469.45   20.70
  -1 -13  -3  421.36   17.90
  -1  13   3  423.36   15.40
  -1 -13  -3  477.45   21.10
  -1  13   3  428.16   15.80
  -1 -13  -3  435.26   17.20
  -1 -13  -3  436.76   17.10
   1 -13   3  452.35   17.00
  -1 -13   3  409.46   17.20
  -1 -13   3  432.96   16.70
  -1 -13   3  466.35   18.90
   1 -13  -3  434.06   17.00
  -1  13  -3  419.86   15.60
   1  13   3  425.46   15.50
   1 -13  -3  449.56   19.60
   1 -13  -3  427.46   16.50
   1  13   3  421.76   15.20
   1 -13  -3  452.05   17.30
  -1 -13   3  412.76   16.70
  -1 -13   3  426.06   16.70
   2 -13   3   98.19    5.50
  -2 -13  -3   94.09    7.30
   2 -13   3  101.39    6.90
  -2  13   3   88.09    4.30
  -2 -13  -3   99.29    5.50
  -2 -13  -3   94.49    5.40
  -2 -13  -3   88.29    5.50
  -2 -13   3   97.79    5.30
  -2 -13   3   86.29    6.70
  -2 -13   3   87.49    5.70
   2 -13  -3   98.69    5.60
  -2 -13   3   83.49    6.00
   2  13   3   89.59    3.70
   2 -13  -3   95.09    6.80
  -2  13  -3   90.29    4.30
   2  13   3   94.59    4.10
   2 -13  -3   93.79    5.60
   3  13  -3   44.10    2.20
  -3  13   3   45.00    2.50
  -3 -13  -3   45.70    3.70
   3  13  -3   43.20    2.50
   3 -13   3   44.70    3.70
  -3 -13  -3   34.30    5.30
  -3 -13  -3   46.60    3.80
  -3 -13  -3   39.80    4.40
  -3  13   3   44.40    2.90
   3 -13   3   48.60    5.00
   3 -13  -3   47.90    5.10
  -3  13  -3   41.20    2.90
  -3 -13   3   45.40    5.40
   3  13   3   43.80    2.70
   3 -13  -3   44.30    3.80
  -3 -13   3   45.10    3.60
   3  13   3   42.10    2.30
   3 -13  -3   47.40    3.60
  -4 -13  -3   56.59    6.30
   4 -13   3   56.29    5.50
   4  13  -3   58.89    3.30
   4  13  -3   60.89    2.90
  -4 -13  -3   65.79    4.50
  -4  13   3   59.09    3.80
  -4 -13  -3   59.79    5.80
   4 -13   3   61.89    4.40
  -4  13   3   66.89    3.30
   4  13   3   59.69    3.50
  -4 -13   3   58.39    4.20
  -4  13  -3   58.39    3.80
  -4 -13   3   55.99    6.20
  -4 -13   3   45.70    6.50
   4 -13  -3   54.29    5.50
   4 -13  -3   62.59    5.00
   4 -13  -3   59.99    4.40
   4  13   3   61.49    3.00
  -4  13  -3   62.09    3.30
   5  13  -3   50.39    3.50
  -5  13   3   51.69    2.90
  -5 -13  -3   39.40    4.80
   5 -13   3   54.79    4.10
   5 -13   3   46.20    5.60
  -5 -13  -3   40.80    5.70
  -5  13   3   49.60    5.30
  -5 -13  -3   50.49    3.80
   5 -13  -3   43.90    4.80
   5  13   3   49.20    2.70
   5 -13  -3   46.00    4.00
   5  13   3   48.40    3.90
  -5  13  -3   45.80    2.90
  -5 -13   3   38.00    5.50
   6 -13   3   19.20    3.30
  -6  13   3   25.10    2.60
  -6  13  -3   25.20    2.80
   6 -13  -3   16.70    5.70
   6 -13  -3   21.10    3.10
   0 -14  -3   94.19    6.90
   0  14   3   95.29    4.10
   0 -14  -3   99.89    5.60
   0 -14  -3   94.39    6.80
   0 -14  -3  101.29    5.80
   0 -14  -3   93.89    5.30
   0 -14   3   95.69    6.70
   0 -14   3   98.39    5.50
   0 -14   3   96.99    6.90
  -1 -14  -3    9.40    2.00
   1 -14   3    7.60    1.80
   1 -14   3    7.20    2.30
  -1 -14  -3    8.40    2.60
   1 -14   3   10.50    3.30
  -1 -14  -3   14.40    3.70
  -1  14   3    9.80    1.20
  -1  14   3    8.90    1.30
  -1 -14  -3    6.50    1.70
  -1 -14  -3    6.60    1.70
   1 -14  -3   13.10    3.20
   1 -14  -3    5.70    1.60
  -1 -14   3    7.40    2.80
  -1  14  -3    8.20    1.10
  -1 -14   3    6.30    1.70
  -1 -14   3   10.70    2.50
  -1 -14   3    9.10    2.00
   1 -14  -3   12.40    3.20
   1 -14  -3   10.20    2.20
  -1 -14   3    7.30    1.70
  -1 -14   3   10.40    3.20
  -2  14   3   56.69    3.20
  -2 -14  -3   63.39    4.40
   2 -14   3   58.39    4.20
   2 -14   3   54.69    5.60
  -2 -14  -3   60.59    6.00
  -2 -14  -3   56.39    4.20
  -2  14   3   60.19    2.90
  -2 -14   3   53.99    5.50
   2 -14  -3   59.49    5.70
  -2 -14   3   59.19    4.00
   2 -14  -3   62.19    4.40
   2 -14  -3   55.09    4.10
   2  14   3   56.79    3.00
   2  14   3   57.69    2.70
  -2  14  -3   57.29    3.20
   3  14  -3    1.20    0.90
  -3 -14  -3   -1.30    2.50
   3 -14   3    0.20    1.40
  -3 -14  -3   -0.20    1.50
  -3  14   3    1.30    0.80
  -3  14   3    1.90    1.10
   3 -14   3    1.40    2.40
  -3 -14  -3   -0.10    1.40
   3 -14  -3    0.50    1.50
  -3  14  -3   -0.80    0.90
   3  14   3    1.70    0.80
  -3 -14   3    1.40    1.40
   3 -14  -3    0.00    1.40
  -3 -14   3    1.60    2.50
   3 -14  -3    2.20    2.50
  -3  14  -3    1.10    0.80
   3  14   3    1.10    1.00
  -4 -14  -3   18.50    3.90
  -4 -14  -3   28.80    5.10
  -4 -14  -3   28.20    3.20
  -4  14   3   25.40    2.80
   4 -14   3   30.90    3.50
   4 -14   3   27.30    4.30
   4  14  -3   28.60    2.60
  -4  14   3   29.00    2.10
   4 -14  -3   22.30    3.00
   4  14   3   27.50    2.00
   4 -14  -3   33.90    3.50
  -4  14  -3   27.60    2.70
   4  14   3   23.70    2.70
  -4 -14   3   29.70    3.20
  -4 -14   3   20.90    4.20
  -4  14  -3   29.40    2.20
   4 -14  -3   28.20    4.40
  -5  14   3   11.70    2.60
   5 -14   3    9.00    3.50
  -5 -14  -3   16.90    2.60
  -5 -14  -3    9.20    3.90
   5 -14   3   19.10    2.80
  -5  14   3   16.20    1.70
  -5 -14  -3    6.10    3.60
   5  14  -3   11.90    3.60
   5 -14  -3   12.10    3.20
   5 -14  -3   14.20    2.50
   5  14   3   12.90    1.50
   5  14   3   13.80    2.20
  -5  14  -3   12.50    2.60
  -5  14  -3   13.30    1.60
  -5 -14   3    5.40    3.80
   0 -15  -3    5.50    1.90
   0 -15  -3    8.20    3.10
   0 -15   3    5.50    1.80
   0  15   3    4.40    0.80
   0 -15  -3    5.10    2.90
   0 -15   3    3.20    2.40
   0 -15   3    1.10    2.00
   0 -15  -3    1.90    1.60
   0  15   3    4.20    1.00
   0 -15   3    5.30    1.80
   0 -15  -3    2.70    1.80
  -1  15   3   35.30    2.00
  -1 -15  -3   37.60    3.60
   1 -15   3   47.10    5.10
  -1 -15  -3   31.40    4.20
   1 -15   3   36.70    3.50
  -1  15   3   34.10    2.40
  -1 -15  -3   35.80    3.40
  -1 -15  -3   36.30    4.80
  -1 -15  -3   38.50    3.70
  -1 -15   3   33.00    4.30
  -1 -15   3   31.10    4.30
   1 -15  -3   39.60    3.70
  -1  15  -3   36.30    2.30
  -1 -15   3   30.20    3.50
  -1 -15   3   37.70    3.40
   1 -15  -3   36.10    3.40
   1 -15  -3   42.00    4.80
  -1 -15   3   34.90    3.10
  -2  15   3   13.10    1.40
  -2 -15  -3   11.40    2.30
   2 -15   3   14.80    3.80
  -2  15   3   12.20    2.00
  -2 -15  -3   12.40    2.30
  -2 -15  -3   16.70    4.10
   2 -15   3   10.30    2.10
   2 -15  -3   10.10    2.20
  -2  15  -3   11.00    1.50
  -2  15  -3   10.80    1.30
  -2 -15   3    9.10    1.80
   2 -15  -3   11.30    2.20
   2  15   3   12.60    1.50
   2 -15  -3   12.70    3.60
  -2 -15   3   13.80    3.30
   3 -15   3   11.50    3.40
  -3  15   3    8.00    1.20
  -3  15   3    6.10    1.40
  -3 -15  -3    8.30    2.10
  -3 -15  -3    8.20    3.30
  -3 -15  -3    8.50    2.30
   3 -15   3   10.00    2.30
  -3 -15   3    5.80    3.10
  -3  15  -3    7.30    1.50
  -3  15  -3    7.90    1.20
   3  15   3    8.80    1.20
  -3 -15   3    7.10    1.80
   3 -15  -3    5.50    2.10
   3 -15  -3    6.90    2.90
   3 -15  -3    7.80    2.30
   3  15   3    9.90    1.60
   4 -15   3  102.79    5.90
   4 -15   3  107.99    8.40
  -4 -15  -3   99.29    5.50
  -4  15   3   96.89    4.30
  -4 -15  -3   78.79    7.10
  -4  15   3   89.99    5.20
   4  15   3   97.79    4.30
   4 -15  -3   90.49    6.70
  -4  15  -3   93.69    4.40
   4 -15  -3  101.99    5.80
  -4 -15   3   83.49    9.80
   0 -16  -3   35.50    5.00
   0 -16  -3   29.30    3.80
   0 -16  -3   30.30    3.80
   0 -16   3   33.90    7.50
   0 -16   3   35.10    4.50
   0 -16   3   30.00    3.60
   0 -16  -3   27.40    7.40
   0 -16  -3   33.10    3.70
  -1 -16  -3    7.40    2.60
  -1 -16  -3    8.20    3.10
  -1 -16  -3    6.80    3.30
   1 -16   3   10.30    3.30
  -1  16   3    8.00    1.50
  -1 -16  -3    8.10    2.90
   1 -16   3    9.90    2.30
  -1 -16  -3    7.70    2.00
  -1  16   3    9.90    1.20
  -1 -16   3   12.10    3.30
  -1 -16   3   10.20    3.00
  -1  16  -3    8.80    1.40
  -1 -16   3   10.00    2.50
   1 -16  -3   12.30    3.50
   1 -16  -3    6.60    2.10
  -2  16   3   14.30    1.60
  -2  16   3   16.60    2.00
   2 -16   3   13.90    3.60
   2 -16   3   16.70    2.70
  -2 -16  -3   12.30    2.20
  -2 -16  -3   16.00    2.60
  -2 -16  -3   17.90    4.10
  -2  16  -3   15.70    1.60
  -2 -16   3    9.10    3.10
   2 -16  -3   11.90    2.40
   2 -16  -3   16.10    3.70
   2 -16  -3   12.00    2.40
   3 -16   3   19.40    3.80
   3 -16   3   13.60    2.50
  -3 -16  -3   16.30    4.20
  -3  16   3   16.30    1.70
  -3  16   3   18.10    2.20
  -3 -16  -3   14.80    2.30
   3 -16  -3   12.90    3.00
  -3 -16   3   11.90    3.50
   3 -16  -3   14.70    3.60
   3 -16  -3   21.10    3.00
  -3  16  -3   15.60    1.80
   4 -16   3   27.60    4.30
   4 -16   3   23.60    3.10
  -4 -16  -3   27.90    3.10
  -4  16   3   27.70    2.10
  -4 -16  -3   18.60    4.10
   4 -16  -3   20.50    3.70
  -4  16  -3   26.30    2.20
  -4 -16   3   17.30    5.60
   4 -16  -3   32.40    3.90
   0 -17  -3   10.00    3.00
   0 -17  -3    9.80    3.40
   0 -17  -3    5.80    2.10
   0 -17  -3    9.40    2.40
   0 -17   3   10.90    3.40
   0 -17   3    7.40    2.80
  -1 -17  -3   71.79    6.00
   1 -17   3   68.99    6.00
  -1 -17  -3   69.19    4.90
   1 -17   3   64.99    5.40
  -1 -17  -3   72.99    4.80
  -1 -17   3   62.39    5.50
   1 -17  -3   69.59    6.00
   1 -17  -3   68.69    4.90
   1 -17  -3   74.49    5.10
   2 -17   3    3.70    2.70
   2 -17   3    1.30    2.40
  -2 -17  -3    2.40    2.00
  -2  17   3    1.10    1.00
  -2 -17  -3    2.20    2.70
  -2 -17  -3    1.30    2.70
   2 -17  -3    3.70    3.00
   2 -17  -3    1.20    1.90
  -2  17  -3   -0.20    1.20
   2 -17  -3    1.50    2.50
  -2 -17   3    1.10    2.90
  -3  17   3   33.40    3.10
  -3 -17  -3   28.40    4.80
   3 -17   3   30.70    4.40
  -3 -17  -3   34.10    3.50
   3 -17   3   26.50    4.30
   3 -17  -3   23.00    4.00
  -3 -17   3   38.50    8.50
  -3  17  -3   33.70    4.00
   3 -17  -3   36.10    4.00
   0 -18  -3    0.50    2.20
   0 -18  -3    2.10    4.00
   0 -18  -3   -3.30    2.30
   0 -18   3    1.10    2.70
   1 -18   3   -2.10    3.80
   1 -18   3   -0.30    2.70
  -1 -18  -3    3.00    2.30
  -1 -18  -3    4.30    2.40
   1 -18  -3    0.80    2.20
   1 -18  -3   -0.30    3.00
   1 -18  -3    5.90    4.40
  -2 -18  -3   31.60    4.60
   2 -18   3   30.90    4.70
  -2 -18  -3   34.40    3.90
   2 -18   3   33.80    5.10
   2 -18  -3   35.30    4.40
   2 -18  -3   33.80    5.60
   0   0   4  292.27   10.80
   0   0  -4  298.37   10.80
   0   0  -4  337.47   10.80
   0   0   4  310.37   10.70
   0   0   4  297.37   10.90
   0   0   4  332.27   10.90
   0   0  -4  282.17   10.90
  -1   0   4  283.77    9.80
  -1   0  -4  265.37   10.10
  -1   0  -4  276.07   10.10
   1   0  -4  257.67    9.60
  -1   0   4  289.27   10.00
   1   0  -4  263.57    9.80
  -1   0  -4  283.57    9.80
  -1   0  -4  272.17    9.60
   1   0   4  284.57    9.90
   1   0   4  269.17    9.90
   1   0  -4  273.57    9.80
  -1   0   4  276.17    9.70
  -1   0  -4  280.47    9.90
   2   0   4  756.42   25.90
   2   0  -4  732.93   26.10
  -2   0  -4  716.93   26.20
  -2   0   4  764.62   26.40
  -2   0  -4  729.63   26.50
  -2   0  -4  801.62   26.10
   2   0  -4  727.83   26.10
   2   0   4  753.72   26.10
  -2   0   4  728.53   25.80
   2   0   4  709.83   26.20
  -2   0   4  772.02   26.10
  -3   0  -4 2086.29   73.59
  -3   0   4 2142.49   73.49
  -3   0  -4 2172.38   74.39
  -4   0  -4   12.90    1.20
  -4   0  -4   13.20    2.00
   4   0   4   12.80    1.10
   4   0  -4   13.80    1.40
  -4   0  -4   12.10    1.30
  -4   0   4   12.50    1.30
   4   0  -4   13.60    1.30
   4   0   4   11.10    1.30
   4   0  -4   12.00    1.30
  -4   0  -4   14.80    1.50
   4   0   4   12.40    1.50
   4   0   4   14.40    1.50
  -5   0  -4    9.20    1.70
  -5   0  -4   11.20    2.40
  -5   0   4   14.60    2.80
   5   0  -4   10.60    1.50
   5   0   4   12.40    1.70
  -5   0  -4    8.60    1.20
   5   0   4   12.30    1.40
   5   0   4   13.00    2.00
   6   0   4   10.60    1.90
   6   0  -4   14.20    2.30
  -6   0  -4   17.10    4.70
   6   0   4   15.60    1.70
  -6   0   4   13.80    2.80
   6   0  -4   11.90    1.90
   6   0   4    9.10    1.90
   6   0  -4   17.10    2.20
   7   0  -4   61.39    4.10
   7   0  -4   60.99    3.80
   7   0   4   60.99    4.00
  -7   0   4   68.29    6.20
   7   0   4   61.59    4.30
  -7   0  -4   63.79    5.90
   8   0  -4   74.49    4.20
  -8   0   4   57.29    6.00
   8   0   4   66.89    4.20
  -8   0   4   58.69    6.80
   8   0   4   77.49    5.10
   0  -1  -4  148.49    5.90
   0   1   4  161.48    5.70
   0  -1   4  148.69    5.80
   0  -1  -4  165.38    5.90
   0  -1  -4  164.48    5.80
   0  -1  -4  169.08    5.90
   0  -1   4  156.98    6.00
   0  -1  -4  166.68    5.80
   0  -1   4  166.28    5.80
   0   1  -4  155.38    5.80
   0  -1   4  163.98    5.70
   0   1  -4  153.58    5.90
   0   1  -4  158.28    5.80
   0  -1  -4  161.98    5.80
   0   1   4  173.78    5.90
   0   1  -4  165.58    5.80
   0   1   4  155.08    5.80
  -1  -1  -4  942.11   33.50
   1  -1   4 1034.80   33.60
  -1  -1  -4  979.50   33.80
   1  -1   4  980.10   33.30
   1   1  -4  894.51   33.40
  -1  -1  -4  942.01   33.30
  -1  -1  -4 1009.40   33.40
   1   1  -4  891.91   33.40
  -1   1   4 1018.60   33.50
   1   1   4  961.60   33.50
   1  -1  -4  938.51   33.30
  -1   1  -4  950.60   33.60
  -1  -1   4  962.10   33.20
  -1  -1   4  987.10   33.70
  -1   1  -4  966.60   33.50
   2  -1   4 1114.99   38.70
   2   1  -4 1087.49   38.60
  -2  -1  -4 1116.79   39.10
  -2  -1  -4 1132.59   38.60
   2  -1   4 1071.59   38.50
  -2  -1  -4 1147.69   38.50
  -2  -1  -4 1065.29   38.70
   2  -1   4 1159.28   38.80
   2  -1   4 1138.69   38.40
  -2   1  -4 1066.09   38.80
  -2   1  -4 1106.09   38.80
  -2  -1   4 1059.19   38.20
  -2  -1   4 1162.18   39.00
   2  -1  -4 1118.89   38.60
   2   1   4 1082.49   38.60
   2   1   4 1080.79   38.70
  -2  -1   4 1148.59   38.50
   3  -1   4  543.75   20.70
   3   1  -4  580.14   21.00
  -3  -1  -4  572.44   20.90
  -3   1   4  598.74   21.00
  -3   1   4  597.54   20.90
   3   1  -4  580.34   20.60
  -3  -1  -4  574.54   20.70
   3   1  -4  588.14   21.00
  -3  -1  -4  593.84   21.00
   3  -1   4  614.34   21.00
  -3  -1  -4  597.24   21.60
   3  -1   4  585.04   21.10
   3   1  -4  592.44   20.90
   3  -1   4  590.74   20.70
   3  -1   4  593.44   21.20
   3  -1  -4  640.44   21.00
  -3   1  -4  542.05   20.60
  -3  -1   4  556.84   20.50
   3   1   4  614.44   21.10
  -3   1  -4  622.44   21.10
  -3  -1   4  655.23   21.60
   3  -1  -4  583.34   21.00
   3   1   4  606.74   20.70
   3  -1  -4  537.35   21.00
   3   1   4  563.34   21.10
   4  -1   4   81.49    3.50
   4   1  -4   81.29    3.80
   4  -1   4   79.29    4.00
   4  -1   4   78.19    4.10
  -4  -1  -4   83.39    4.70
  -4  -1  -4   83.09    3.70
   4   1  -4   84.79    4.00
  -4  -1  -4   80.19    3.50
  -4   1   4   82.19    3.50
   4   1  -4   83.19    3.90
  -4   1   4   89.89    4.00
  -4  -1  -4   83.69    3.90
   4  -1   4   89.69    4.30
  -4   1  -4   81.89    4.50
  -4   1  -4   83.19    4.00
   4  -1  -4   82.09    3.90
   4   1   4   82.59    4.10
   4   1   4   86.49    4.00
   4  -1  -4   79.99    3.90
  -4  -1   4   82.79    3.80
  -4   1  -4   82.99    3.60
   4  -1  -4   82.19    3.80
  -4  -1   4   77.39    3.40
   4   1   4   86.89    3.60
   5   1  -4    9.40    1.40
   5   1  -4   11.30    1.50
  -5  -1  -4   10.40    2.40
  -5   1   4    7.40    1.00
   5   1  -4   10.40    1.40
   5  -1   4    6.00    1.20
   5  -1   4    9.10    1.40
  -5   1   4    8.70    1.50
  -5   1   4    9.70    2.20
   5   1   4   10.40    1.30
   5   1   4   12.80    2.10
  -5  -1   4   14.40    2.70
  -5   1  -4    7.80    1.10
   5   1   4   11.40    1.60
   5  -1  -4    8.00    1.30
  -5   1  -4    6.80    1.40
   5  -1  -4   13.20    1.90
   6   1  -4  172.58    7.70
   6   1  -4  181.98    8.00
  -6   1   4  181.98    9.30
   6   1  -4  183.78    7.80
  -6  -1  -4  172.68    9.00
   6   1   4  164.18    7.10
   6   1   4  174.98    8.10
   6   1   4  168.08    7.80
  -6  -1   4  183.48    9.40
   6   1   4  176.98    8.10
   7  -1   4   27.40    3.00
  -7   1   4   32.40    7.10
   7   1  -4   32.20    3.30
   7   1  -4   29.40    2.70
  -7  -1  -4   30.30    5.70
   7  -1   4   30.10    2.80
   7  -1  -4   28.80    2.90
  -7   1  -4   24.40    4.10
  -7  -1   4   42.40    7.60
   7   1   4   26.00    2.70
   7  -1  -4   29.20    2.60
   7   1   4   32.30    3.30
  -7  -1   4   30.00    4.80
   8   1  -4    9.90    4.60
   8  -1   4   11.00    2.50
   8   1  -4    5.90    1.40
   8  -1   4    6.30    3.50
  -8   1   4    8.60    4.30
  -8  -1  -4    5.50    3.50
  -8   1   4    8.80    4.00
  -8  -1   4    5.90    4.50
   8  -1  -4   11.00    2.30
  -8  -1   4    2.00    2.70
   8  -1  -4   12.00    2.80
   8   1   4   12.80    3.90
  -8   1  -4    3.80    3.40
   8   1   4    8.30    1.80
   0   2  -4   44.40    1.70
   0   2  -4   39.70    1.70
   0  -2   4   39.80    1.80
   0  -2   4   38.30    2.00
   0  -2   4   38.50    1.70
   0  -2   4   41.80    2.20
   0   2   4   40.70    1.60
   0   2  -4   36.80    1.70
   0  -2  -4   38.80    1.70
   0   2   4   38.40    1.80
   0  -2  -4   39.00    1.70
   0  -2  -4   43.80    1.70
   0  -2   4   37.40    1.60
   0   2  -4   41.40    1.70
   0  -2  -4   41.60    1.80
   0   2   4   44.70    1.80
   0  -2  -4   41.80    2.10
   0   2   4   37.90    1.60
   1   2  -4 2311.17   82.69
  -1  -2   4 2444.66   82.89
   1   2   4 2474.65   82.69
  -1   2  -4 2379.86   82.79
   2  -2   4  496.25   17.50
  -2  -2  -4  502.75   17.70
   2  -2   4  517.35   17.30
  -2  -2  -4  503.55   17.60
   2  -2   4  453.85   17.70
   2   2  -4  478.45   17.50
  -2   2   4  510.05   17.30
   2   2  -4  482.45   17.20
  -2   2   4  518.35   17.60
  -2  -2  -4  514.25   17.50
  -2  -2  -4  499.15   18.10
  -2  -2  -4  491.75   17.60
   2  -2   4  505.35   17.70
   2  -2   4  476.05   17.60
   2   2  -4  485.95   17.50
   2   2  -4  510.05   17.40
   2   2   4  501.15   17.70
  -2  -2   4  510.95   17.60
   2   2   4  492.95   17.60
  -2  -2   4  451.05   17.10
  -2   2  -4  507.75   17.60
   2   2   4  486.65   17.30
   2   2   4  515.25   17.60
  -2  -2   4  512.25   18.00
   2  -2  -4  489.15   17.60
  -2   2  -4  490.15   18.10
  -2   2  -4  445.76   18.20
   2  -2  -4  486.45   17.50
   3  -2   4  521.35   18.50
   3  -2   4  521.15   18.00
  -3  -2  -4  511.05   18.30
  -3  -2  -4  521.75   18.50
   3   2  -4  471.35   18.40
   3  -2   4  511.45   18.30
   3   2  -4  523.75   18.00
   3   2  -4  527.45   18.40
   3   2  -4  524.85   18.30
   3  -2   4  513.35   18.60
  -3   2   4  531.75   18.50
  -3   2   4  524.35   18.10
  -3  -2  -4  513.45   19.10
  -3  -2  -4  478.85   17.90
   3  -2   4  456.35   18.30
   3   2   4  514.65   18.50
   3  -2  -4  493.25   18.30
   3   2   4  522.95   18.60
   3   2   4  517.95   18.10
  -3   2  -4  521.55   18.50
  -3  -2   4  491.35   18.10
   3   2   4  519.55   18.50
  -3   2  -4  524.85   18.70
   3  -2  -4  539.45   18.30
   4  -2   4  180.58    7.50
   4   2  -4  172.28    7.30
   4  -2   4  180.58    6.80
  -4   2   4  183.98    7.40
  -4  -2  -4  169.68    7.10
  -4  -2  -4  187.48    8.30
   4   2  -4  158.48    7.20
  -4  -2  -4  175.78    7.20
  -4   2   4  180.38    6.90
   4   2  -4  179.78    6.80
   4  -2   4  180.98    7.40
   4  -2   4  185.58    7.30
   4  -2  -4  166.18    7.30
  -4   2  -4  187.78    7.00
   4   2   4  175.78    6.90
  -4   2  -4  183.68    7.80
   4   2   4  181.18    7.40
  -4  -2   4  183.98    8.30
   4  -2  -4  181.78    7.10
   4  -2  -4  185.08    7.30
   4   2   4  182.48    7.40
   4   2   4  182.58    7.50
  -4   2  -4  184.88    7.40
   5  -2   4  240.48    9.70
   5   2  -4  229.08    9.50
  -5   2   4  239.18    9.00
  -5   2   4  251.77   10.70
   5  -2   4  227.58    9.40
   5  -2   4  232.98    8.80
  -5   2   4  230.08    9.60
   5  -2   4  221.08    9.70
  -5  -2  -4  237.78    9.10
   5   2   4  238.18    9.60
  -5   2  -4  235.68    9.70
   5   2   4  224.68    9.80
   5  -2  -4  237.58   10.40
   5  -2  -4  223.58    9.30
  -5   2  -4  242.28   10.30
  -5   2  -4  229.28    9.00
   5  -2  -4  234.68    9.40
  -5  -2   4  234.18   10.80
   5  -2  -4  243.28    9.70
   5   2   4  233.28    9.00
  -6   2   4  233.98   11.20
   6  -2   4  237.08   10.30
   6   2  -4  222.38    9.80
   6   2  -4  234.48   10.00
  -6  -2  -4  245.68   11.50
   6   2  -4  238.18    9.90
   6   2   4  220.38    9.90
  -6   2  -4  258.17   11.50
   6  -2  -4  250.87   10.20
   6   2   4  240.68   10.20
   6  -2  -4  243.08   10.00
  -6  -2   4  238.78   11.60
   6   2   4  233.98   10.30
   7   2  -4    3.80    1.40
   7  -2   4    3.30    1.50
   7  -2   4    2.80    2.60
   7   2  -4    3.20    2.40
  -7  -2  -4    4.90    2.70
   7   2  -4    7.50    2.90
  -7  -2  -4    9.50    5.20
  -7   2   4    2.70    2.30
  -7  -2   4    3.10    4.50
   7  -2  -4    3.20    2.40
  -7  -2   4    0.70    2.60
   7  -2  -4    3.30    1.40
   7   2   4    3.60    1.50
   7   2   4    3.30    2.70
   7  -2  -4    3.60    2.70
   8  -2   4   12.50    2.00
  -8  -2  -4    6.60    3.80
   8   2  -4   16.10    2.30
  -8   2   4    6.80    4.40
  -8  -2  -4   14.50    4.40
   8  -2  -4   18.90    5.30
  -8  -2   4   13.50    3.30
  -8  -2   4    8.70    5.20
   8   2   4   12.00    1.90
  -8   2  -4   12.50    4.00
   8  -2  -4   18.80    2.50
   0   3   4  117.39    4.00
   0  -3  -4  107.79    4.10
   0  -3  -4  110.79    4.30
   0   3   4  107.99    4.10
   0  -3  -4  113.99    4.30
   0  -3  -4  113.09    4.00
   0  -3   4  102.99    4.10
   0   3  -4   99.59    4.10
   0   3   4  119.09    4.20
   0   3  -4  114.69    4.00
   0   3  -4  105.69    4.20
   0  -3  -4  111.39    4.10
   0  -3   4  104.79    4.40
   0  -3   4  124.99    4.70
   0  -3   4  114.49    4.80
   0  -3   4  107.09    4.10
   1  -3   4  275.07   10.10
  -1  -3  -4  289.37   10.30
   1   3  -4  281.17    9.90
  -1  -3  -4  267.97   10.20
  -1   3   4  296.47   10.00
  -1  -3  -4  284.97    9.90
  -1   3   4  304.17   10.20
   1  -3   4  270.27    9.90
   1  -3   4  283.57   10.60
   1  -3   4  292.87   10.20
  -1  -3  -4  291.87   10.20
  -1  -3  -4  294.27   10.40
   1   3  -4  278.57   10.10
  -1  -3  -4  277.27   10.80
   1   3  -4  301.27   10.00
   1  -3   4  271.57   10.40
  -1   3   4  255.57   10.20
  -1  -3  -4  283.47   10.70
   1   3   4  284.37   10.20
   1  -3  -4  285.77   10.20
   1  -3  -4  293.87   10.00
   1   3   4  281.97    9.90
   1  -3  -4  296.47   10.60
  -1  -3   4  297.37   10.30
   1   3   4  293.57   10.10
   1   3   4  277.57   10.10
   1  -3  -4  257.87   10.00
  -1  -3   4  293.97   10.60
  -1   3  -4  248.88   10.40
  -1   3  -4  276.57   10.30
  -1  -3   4  280.07   10.60
   1   3   4  286.37   10.10
   1  -3  -4  288.07   10.10
  -1   3  -4  289.57   10.10
  -1   3  -4  279.57   10.10
   2  -3   4  306.77   12.50
   2   3  -4  339.77   12.00
   2   3  -4  313.77   12.00
   2  -3   4  310.77   12.40
   2   3  -4  320.67   12.00
   2  -3   4  333.87   12.00
  -2  -3  -4  340.27   12.80
   2  -3   4  323.37   12.10
   2   3  -4  343.37   11.80
  -2   3   4  358.16   12.20
  -2  -3  -4  350.36   12.30
  -2  -3  -4  345.47   12.20
  -2  -3   4  316.07   12.70
   2   3   4  363.76   12.10
   2  -3  -4  320.77   12.00
  -2   3  -4  316.97   12.80
  -2   3  -4  348.27   12.10
  -2   3  -4  319.17   12.00
  -2  -3   4  348.07   12.70
  -2  -3   4  337.07   12.20
   2   3   4  337.57   12.20
   2   3   4  351.36   12.20
   2  -3  -4  349.07   11.90
   3  -3   4  144.39    6.50
  -3   3   4  159.68    6.40
  -3  -3  -4  162.78    6.50
   3  -3   4  159.88    6.40
   3   3  -4  159.98    6.20
   3  -3   4  158.88    6.20
  -3  -3  -4  168.38    6.50
   3   3  -4  160.18    6.30
   3  -3   4  153.08    6.40
  -3   3   4  159.78    6.00
   3   3  -4  160.88    5.90
  -3  -3  -4  167.18    7.70
   3   3  -4  154.78    6.20
   3   3   4  160.28    6.00
  -3   3  -4  155.38    6.30
  -3  -3   4  165.88    6.40
   3   3   4  165.88    6.40
  -3   3  -4  155.78    6.40
   3  -3  -4  152.98    6.10
  -3  -3   4  158.88    7.00
   3  -3  -4  151.58    6.30
   3  -3  -4  149.29    6.10
   3   3   4  160.08    6.50
   3   3   4  147.79    6.20
   4   3  -4   60.79    3.10
  -4  -3  -4   60.79    3.20
   4   3  -4   51.59    3.40
   4   3  -4   70.89    3.20
   4  -3   4   59.89    3.10
   4  -3   4   57.49    3.30
  -4   3   4   61.09    3.30
   4   3  -4   57.69    3.10
   4  -3   4   64.39    3.30
   4  -3   4   60.99    2.80
  -4   3   4   57.69    2.80
  -4  -3  -4   61.19    4.10
  -4   3  -4   60.29    3.30
   4  -3  -4   60.79    3.10
   4   3   4   58.69    3.40
  -4  -3   4   62.49    4.10
   4   3   4   67.29    3.60
   4  -3  -4   53.79    4.10
  -4   3  -4   67.29    3.70
   4  -3  -4   54.69    2.90
   4   3   4   62.19    3.20
  -5  -3  -4  164.08    8.10
   5   3  -4  147.59    6.00
  -5   3   4  146.49    6.70
   5  -3   4  150.28    6.80
  -5   3   4  146.79    6.00
  -5  -3  -4  141.19    6.30
   5  -3   4  152.88    6.60
   5   3  -4  137.59    6.40
  -5   3   4  157.48    7.60
   5   3  -4  141.49    6.50
   5   3  -4  132.89    6.40
  -5   3  -4  150.28    7.20
  -5   3  -4  152.88    6.80
   5  -3  -4  141.59    6.60
   5  -3  -4  147.19    6.40
  -5  -3   4  145.29    7.80
   5   3   4  154.88    6.80
   5  -3  -4  154.48    7.60
  -5   3  -4  144.89    6.10
   5   3   4  149.59    6.80
   5   3   4  152.98    6.60
  -6  -3  -4   60.59    5.10
   6   3  -4   63.19    4.00
   6   3  -4   59.09    3.70
  -6   3   4   54.89    4.70
  -6  -3  -4   65.19    6.50
   6   3  -4   61.89    3.70
   6  -3   4   64.69    4.00
   6  -3   4   64.89    3.80
  -6   3  -4   53.19    3.30
  -6   3  -4   56.39    4.50
  -6  -3   4   62.39    6.10
   6  -3  -4   59.19    3.60
  -6  -3   4   58.39    5.20
  -6   3  -4   44.90    6.40
   6  -3  -4   60.09    3.80
   6   3   4   68.19    4.60
   6   3   4   56.59    3.20
   6   3   4   59.59    3.90
   6   3   4   60.59    3.90
   7  -3   4   84.69    4.80
  -7  -3  -4   95.79    9.80
  -7  -3  -4   77.09    6.00
  -7   3   4   73.29    5.70
   7  -3   4   93.99    6.20
   7  -3  -4   87.49    5.00
   7   3   4   72.49    4.00
  -7  -3   4   75.39    6.90
   7   3   4   85.19    5.60
  -7  -3   4   92.69    7.00
   7  -3  -4   86.19    4.60
   7   3   4   85.99    5.20
   7   3   4   67.99    5.20
   8  -3   4   57.19    3.90
   8   3  -4   56.09    3.50
   8  -3  -4   51.69    3.70
  -8  -3   4   42.60    4.90
   8   3   4   60.29    3.80
   0  -4   4 1916.71   69.19
   0   4  -4 2007.70   69.09
   0  -4   4 2064.39   69.79
   0   4   4 2092.19   69.19
   0   4  -4 1961.10   69.19
   0  -4  -4 2023.40   69.09
  -1  -4  -4 1265.27   43.10
  -1  -4  -4 1274.77   42.80
   1   4  -4 1154.58   42.00
   1  -4   4 1221.18   42.00
  -1  -4  -4 1187.48   42.40
  -1   4   4 1188.38   42.10
   1   4  -4 1166.58   42.00
   1   4  -4 1262.77   41.80
   1  -4  -4 1261.77   42.30
  -1  -4   4 1185.78   42.00
   1   4   4 1208.48   42.10
   1  -4  -4 1220.88   41.90
  -1  -4   4 1267.57   42.90
  -1   4  -4 1185.48   42.20
  -1   4  -4 1117.69   42.10
   1  -4  -4 1207.18   41.90
  -1  -4   4 1273.17   42.30
  -1  -4   4 1262.57   42.80
   1   4   4 1182.28   42.00
   2   4  -4  157.28    5.70
  -2  -4  -4  159.88    7.10
  -2  -4  -4  159.88    6.20
  -2  -4  -4  163.58    6.70
   2  -4   4  142.99    5.60
   2   4  -4  139.19    5.80
   2   4  -4  149.59    5.70
   2  -4   4  150.58    5.90
   2  -4   4  157.08    6.00
   2   4  -4  152.98    5.80
   2  -4   4  157.18    6.50
  -2   4   4  156.48    5.70
  -2  -4  -4  151.98    6.20
   2  -4  -4  135.99    6.00
  -2  -4   4  143.89    6.50
   2   4   4  146.59    6.00
  -2   4  -4  151.58    5.90
   2  -4  -4  151.98    5.90
   2  -4  -4  155.88    5.80
  -2  -4   4  152.38    6.10
  -2  -4   4  153.18    6.80
   2   4   4  153.08    5.60
   2   4   4  164.48    5.90
   3  -4   4  104.79    5.10
   3   4  -4  101.79    4.50
   3  -4   4  109.69    4.50
   3   4  -4  111.39    4.30
  -3  -4  -4  104.39    4.80
  -3  -4  -4  110.89    6.10
   3  -4   4  106.59    4.60
  -3   4   4  113.29    4.40
  -3  -4  -4  109.39    5.50
   3   4  -4  102.59    4.50
   3   4  -4  109.09    4.50
  -3  -4  -4  108.59    4.80
   3  -4   4  108.79    4.80
   3  -4  -4  111.09    4.70
   3   4   4  101.59    4.70
  -3   4  -4  115.49    4.80
  -3  -4   4  114.79    5.40
   3   4   4  108.19    4.60
  -3  -4   4  120.79    5.90
   3   4   4  105.69    4.30
   3  -4  -4  111.09    4.50
  -3  -4   4  112.49    4.80
  -3   4  -4  103.39    4.60
   3  -4  -4  116.69    4.40
  -3  -4   4  112.89    5.50
  -4   4   4   75.89    3.90
  -4  -4  -4   81.89    5.00
   4  -4   4   70.29    4.10
   4   4  -4   76.59    3.80
   4   4  -4   81.69    3.40
   4   4  -4   74.89    3.70
   4  -4   4   77.39    3.80
  -4  -4  -4   75.69    5.60
  -4  -4  -4   83.59    4.00
   4   4  -4   77.09    3.70
   4  -4   4   76.59    4.00
   4  -4  -4   73.89    3.60
  -4   4  -4   80.29    4.00
   4  -4  -4   70.09    3.60
   4   4   4   78.49    4.00
  -4  -4   4   87.79    6.80
   4   4   4   77.29    3.90
   4   4   4   75.49    3.40
  -4   4  -4   82.09    4.10
   4   4   4   78.09    3.90
  -4  -4   4   85.09    4.90
  -4  -4   4   77.19    3.90
   4  -4  -4   80.39    5.20
   4  -4  -4   72.99    3.80
  -5  -4  -4   93.59    4.60
  -5  -4  -4  100.09    7.20
   5   4  -4   97.79    4.10
   5  -4   4   88.59    4.80
   5   4  -4   94.09    4.60
   5  -4   4   96.59    4.70
  -5   4   4   91.19    4.20
  -5   4   4   82.29    5.30
   5   4  -4   93.09    4.60
  -5  -4  -4  101.09    6.10
  -5   4  -4   81.99    6.60
  -5  -4   4   94.49    6.00
   5   4   4  100.59    5.00
   5   4   4   97.19    4.80
   5   4   4   96.69    4.20
   5  -4  -4   79.59    5.50
   5   4   4   90.19    4.90
  -5   4  -4   80.79    4.20
   5  -4  -4   90.19    4.70
  -5   4  -4   99.89    5.00
   5  -4  -4   99.89    4.60
  -5  -4   4  103.59    6.90
   6   4  -4   67.39    4.50
  -6   4   4   60.29    4.40
  -6   4   4   67.49    5.10
   6   4  -4   69.99    4.70
  -6   4   4   63.59    3.60
   6   4  -4   71.89    4.00
   6  -4   4   76.29    4.40
  -6  -4  -4   68.09    6.80
  -6  -4  -4   72.99    5.60
   6  -4   4   68.89    4.10
   6   4   4   71.89    4.30
   6  -4  -4   67.99    3.90
  -6  -4   4   68.69    5.50
  -6  -4   4   71.29    6.50
   6   4   4   67.99    4.40
  -6   4  -4   64.09    3.60
   6   4   4   71.69    3.60
   6  -4  -4   74.39    4.20
   6  -4  -4   69.49    4.20
  -6   4  -4   67.69    4.70
  -7  -4  -4   16.90    3.50
  -7  -4  -4   16.00    4.70
   7   4  -4   15.80    2.50
   7   4  -4   16.20    2.10
   7  -4   4   12.00    1.90
  -7   4   4   10.20    3.80
   7  -4  -4   14.00    2.50
  -7  -4   4   12.00    4.30
   7   4   4   17.40    2.40
   7   4   4   15.10    1.80
   7   4   4   14.40    2.60
  -7  -4   4   15.20    3.50
   7  -4  -4   16.90    2.30
   8  -4   4   43.00    3.70
   8   4  -4   51.79    3.50
  -8  -4  -4   37.60    5.20
   8  -4   4   45.80    3.50
   8  -4  -4   46.60    3.50
  -8  -4   4   36.20    4.80
   8   4   4   42.70    3.30
  -8  -4   4   29.20    6.20
   0  -5   4  163.88    5.70
   0  -5   4  140.59    5.50
   0  -5   4  146.59    5.50
   0   5   4  149.99    5.30
   0  -5  -4  149.19    5.80
   0  -5   4  149.88    6.10
   0   5  -4  140.29    5.30
   0   5  -4  145.69    5.30
   0  -5  -4  152.28    6.50
   0  -5   4  146.49    5.30
   0  -5  -4  144.39    5.40
   0  -5  -4  152.58    5.80
   0   5   4  150.18    5.50
   0   5   4  144.39    5.40
   0  -5   4  140.39    5.50
   0   5  -4  128.89    5.50
   0  -5   4  143.69    6.20
   0  -5  -4  153.78    6.20
   1   5  -4 1086.29   37.90
   1  -5   4 1154.58   39.10
   1  -5   4 1116.99   38.70
  -1  -5  -4 1120.09   38.90
   1  -5   4 1198.98   38.80
   1  -5   4  998.90   37.80
  -1  -5  -4 1101.79   38.00
   1  -5   4 1124.49   38.10
   1   5  -4 1015.50   37.80
   1   5  -4  989.50   37.90
  -1  -5  -4 1082.89   38.50
  -1  -5  -4 1150.88   38.60
   1   5  -4 1104.59   37.70
   1  -5  -4 1144.59   39.10
  -1   5  -4 1003.00   38.40
   1   5   4 1048.70   38.00
  -1   5  -4 1145.99   38.00
   1  -5  -4 1025.90   37.80
  -1  -5   4 1128.79   39.00
  -1  -5   4 1050.39   38.00
  -1  -5   4 1070.39   38.20
  -1  -5   4 1094.09   38.40
  -1  -5   4 1154.98   39.00
   1   5   4 1188.98   38.40
   1  -5  -4 1123.99   38.30
   1  -5  -4 1094.59   38.00
  -1  -5   4 1121.49   38.80
   1  -5  -4 1135.89   38.90
  -1   5  -4 1012.00   38.00
  -2   5   4  134.59    5.10
   2   5  -4  124.39    5.30
  -2  -5  -4  137.59    6.70
   2   5  -4  135.99    5.10
   2   5  -4  129.79    4.90
   2  -5   4  146.09    5.80
   2  -5   4  120.79    5.10
  -2  -5  -4  139.99    6.20
   2  -5   4  135.49    5.30
  -2  -5  -4  127.69    5.50
   2  -5   4  138.29    6.10
  -2  -5  -4  124.29    5.60
   2   5   4  134.09    4.90
  -2  -5   4  128.59    6.00
  -2  -5   4  135.79    5.90
   2   5   4  125.79    5.30
   2  -5  -4  133.29    5.20
  -2  -5   4  142.89    6.40
  -2  -5   4  132.89    5.50
   2  -5  -4  124.39    5.40
  -2   5  -4  145.59    5.30
   2  -5  -4  134.99    5.10
   2   5   4  128.49    5.20
   3   5  -4   25.20    1.40
   3   5  -4   24.80    1.60
   3   5  -4   24.50    1.90
   3  -5   4   28.90    2.40
  -3  -5  -4   29.90    3.40
  -3  -5  -4   24.40    2.00
  -3   5   4   26.10    1.60
  -3  -5  -4   25.90    2.00
   3  -5   4   26.90    1.70
  -3  -5  -4   29.80    2.70
   3  -5   4   27.70    1.90
   3   5  -4   26.30    1.60
   3  -5  -4   26.20    1.70
   3   5   4   24.90    1.70
   3  -5  -4   25.20    1.60
   3   5   4   23.60    2.00
   3   5   4   25.40    1.40
  -3   5  -4   27.80    1.90
   3  -5  -4   28.50    2.70
  -3  -5   4   26.00    2.00
  -3  -5   4   23.50    2.50
  -3  -5   4   26.90    2.50
   3   5   4   24.90    1.80
   3  -5  -4   23.30    1.80
  -3  -5   4   25.50    3.10
  -4  -5  -4   57.79    5.10
  -4  -5  -4   55.79    4.20
   4  -5   4   55.79    3.70
   4   5  -4   56.19    2.60
   4   5  -4   49.90    2.90
  -4   5   4   61.19    2.80
   4  -5   4   52.29    3.20
   4  -5   4   55.59    3.00
   4   5  -4   54.69    3.00
  -4   5   4   55.49    3.20
  -4  -5   4   57.89    4.80
  -4   5  -4   58.39    3.30
   4   5   4   54.99    3.10
  -4  -5   4   59.79    4.20
   4  -5  -4   57.39    2.90
   4  -5  -4   57.19    4.20
   4   5   4   55.99    3.30
   4  -5  -4   53.99    3.00
   4   5   4   54.09    3.10
  -4  -5   4   56.59    3.20
   4  -5  -4   52.29    3.20
   4   5   4   57.39    2.70
   5   5  -4   46.70    3.00
  -5  -5  -4   46.10    3.10
  -5  -5  -4   47.10    5.40
   5   5  -4   47.30    3.00
  -5   5   4   44.10    3.80
  -5  -5  -4   55.79    4.50
  -5   5   4   49.60    2.70
  -5   5   4   47.70    3.30
   5  -5   4   47.80    3.20
   5  -5   4   45.90    2.90
   5   5  -4   46.10    2.50
   5  -5  -4   44.60    2.80
  -5  -5   4   50.79    5.20
   5  -5  -4   48.80    4.20
   5  -5  -4   47.70    3.00
  -5  -5   4   48.80    4.40
   5   5   4   50.89    2.70
  -5   5  -4   51.89    3.40
   5  -5  -4   47.20    3.20
  -5   5  -4   42.90    2.70
   5   5   4   50.09    3.20
   5   5   4   47.00    3.50
   5   5   4   46.90    3.10
  -6  -5  -4    1.70    3.30
  -6   5   4    1.80    1.00
   6   5  -4    1.60    1.10
   6  -5   4   -0.70    1.50
   6   5  -4    2.00    1.10
  -6  -5  -4    3.40    2.20
  -6   5   4    0.80    2.00
   6  -5   4    1.00    1.00
  -6   5  -4    0.60    1.00
   6  -5  -4    0.10    1.10
   6   5   4    1.70    1.20
   6  -5  -4    1.00    2.10
  -6  -5   4   -1.40    2.80
   6  -5  -4    2.20    1.10
  -6  -5   4    2.10    2.10
  -6   5  -4    1.80    2.20
   6  -5  -4    2.90    1.20
   6   5   4    1.20    0.80
   6   5   4    1.90    1.20
   7   5  -4    7.10    1.50
  -7  -5  -4    5.00    3.80
   7   5  -4    5.40    1.80
   7  -5   4    5.60    1.50
  -7  -5  -4    6.00    2.70
  -7  -5   4   10.20    2.90
  -7  -5   4    7.20    3.90
   7   5   4    8.00    2.20
   7   5   4    7.50    1.60
   7  -5  -4    7.60    2.20
   7  -5  -4    5.00    1.50
   7   5   4    7.60    1.30
   0  -6   4   99.99    4.30
   0   6   4  113.09    3.90
   0  -6  -4  103.49    4.60
   0   6   4  105.09    4.10
   0  -6   4  103.49    4.40
   0  -6  -4  111.99    5.40
   0  -6  -4  108.69    4.60
   0  -6   4  106.89    4.90
   0  -6  -4  104.09    4.10
   0  -6   4  111.69    4.00
   0  -6   4  112.09    5.20
   0   6  -4  100.39    4.00
   0   6  -4  114.79    3.90
   0  -6   4   99.39    4.30
   0  -6  -4  121.39    5.40
   0  -6  -4  105.29    4.50
   0   6   4  114.59    4.10
   0   6  -4  102.59    4.00
   0  -6   4  105.99    5.10
  -1  -6  -4  557.04   20.10
  -1  -6  -4  560.14   20.30
  -1  -6  -4  557.14   19.40
  -1   6   4  517.15   19.50
   1  -6   4  555.44   20.10
   1   6  -4  543.75   19.20
   1  -6   4  512.65   19.30
  -1  -6  -4  567.14   19.90
  -1   6   4  564.04   19.20
   1  -6   4  564.24   19.40
  -1  -6  -4  566.44   20.00
   1  -6   4  570.24   20.60
   1  -6   4  558.34   20.30
   1   6  -4  499.95   19.20
  -1  -6  -4  558.34   20.00
  -1  -6  -4  560.44   20.90
   1   6  -4  596.54   19.20
   1  -6  -4  554.34   19.70
   1   6   4  549.85   19.10
   1   6   4  528.35   19.40
   1   6   4  566.24   19.30
   1  -6  -4  571.24   20.60
  -1  -6   4  535.55   19.60
   1   6   4  531.95   19.30
  -1   6  -4  503.95   19.40
  -1   6  -4  575.44   19.40
  -1  -6   4  545.65   19.90
  -1  -6   4  531.75   19.50
  -1  -6   4  540.65   20.40
   1  -6  -4  548.85   19.30
  -1  -6   4  564.64   19.80
  -1   6  -4  590.44   19.30
  -1  -6   4  555.74   20.30
   1  -6  -4  571.54   20.60
  -1  -6   4  510.35   19.20
   1  -6  -4  559.74   19.80
   2  -6   4  457.95   16.00
  -2  -6  -4  455.65   16.60
   2  -6   4  427.16   17.00
  -2  -6  -4  465.15   16.60
  -2  -6  -4  445.46   17.00
  -2  -6  -4  460.35   16.40
  -2  -6  -4  428.26   16.10
  -2  -6  -4  470.65   17.80
   2  -6   4  442.56   16.60
   2  -6   4  408.66   15.70
   2   6  -4  446.96   15.80
   2   6  -4  446.06   15.80
  -2   6   4  446.26   15.80
   2   6  -4  445.26   15.60
   2  -6  -4  457.05   17.30
   2  -6  -4  444.96   15.90
  -2  -6   4  461.05   17.40
  -2   6  -4  440.36   16.00
  -2  -6   4  448.66   16.90
   2  -6  -4  455.55   16.30
  -2  -6   4  443.96   16.80
   2   6   4  446.16   15.90
   2   6   4  439.56   16.00
  -2  -6   4  445.46   16.30
   2   6   4  431.66   15.60
   2  -6  -4  417.46   15.70
   3   6  -4  225.28    8.30
   3  -6   4  227.78    9.40
   3  -6   4  188.38    7.90
  -3   6   4  215.18    8.10
   3   6  -4  220.48    7.90
   3  -6   4  189.88    8.10
  -3  -6  -4  218.28    8.80
   3  -6   4  218.78    8.50
  -3  -6  -4  217.18    8.90
   3   6  -4  210.38    8.30
   3  -6  -4  213.28    8.30
   3  -6  -4  220.48    8.70
   3   6   4  230.18    8.40
  -3  -6   4  224.78    9.50
  -3  -6   4  221.78   11.00
  -3   6  -4  217.08    8.50
   3   6   4  207.08    8.00
   3  -6  -4  217.58    8.10
  -3  -6   4  222.78   10.10
   3   6   4  215.68    8.50
   3  -6  -4  232.68   10.20
  -3  -6   4  208.58    8.70
   4  -6   4   34.20    2.30
  -4  -6  -4   33.80    3.50
  -4  -6  -4   35.20    4.50
   4  -6   4   34.50    2.40
   4   6  -4   38.20    2.50
   4   6  -4   34.70    1.90
   4   6  -4   38.90    2.30
  -4  -6  -4   32.00    2.60
  -4   6   4   35.40    2.50
  -4   6   4   34.60    2.10
   4  -6  -4   33.40    2.50
   4  -6  -4   31.20    2.10
  -4   6  -4   36.70    2.60
   4   6   4   32.60    2.50
   4   6   4   32.80    2.00
   4  -6  -4   35.70    3.60
  -4  -6   4   35.20    3.50
   4   6   4   32.50    2.40
  -4  -6   4   34.50    2.50
  -4  -6   4   37.20    4.30
   4  -6  -4   31.00    2.20
   5  -6   4  195.28    8.40
  -5   6   4  196.58    8.50
   5   6  -4  196.58    8.10
  -5   6   4  201.58    7.80
   5  -6   4  193.18    9.10
  -5  -6  -4  191.48   11.20
  -5   6   4  191.78    8.90
   5   6  -4  191.28    7.60
  -5  -6  -4  183.58    8.30
  -5  -6  -4  203.68   10.00
   5   6  -4  191.78    8.20
   5   6   4  198.68    8.40
  -5  -6   4  216.48   10.20
   5  -6  -4  177.78    7.80
   5  -6  -4  194.48    8.50
   5  -6  -4  192.98    9.80
   5  -6  -4  202.58    8.30
  -5   6  -4  194.08    8.60
  -5   6  -4  184.18    7.80
   5   6   4  185.68    7.70
  -5  -6   4  203.88   10.90
   5   6   4  189.38    8.40
  -6   6   4   33.90    2.40
   6  -6   4   36.60    2.90
  -6  -6  -4   33.20    5.60
  -6  -6  -4   32.60    3.20
  -6  -6  -4   39.20    4.40
  -6   6   4   27.00    3.30
   6   6  -4   32.90    2.70
   6   6  -4   32.10    2.80
  -6   6  -4   33.40    2.50
   6  -6  -4   29.90    4.10
   6  -6  -4   33.90    3.10
  -6  -6   4   35.20    4.30
  -6   6  -4   35.00    3.50
   6   6   4   33.00    2.80
   6   6   4   33.10    2.30
  -6  -6   4   35.60    5.40
   6   6   4   35.10    3.00
   6  -6  -4   33.60    2.70
   7  -6   4    1.90    1.00
   7   6  -4    1.50    1.00
  -7  -6  -4    1.40    2.20
  -7  -6  -4    0.00    3.10
   7   6  -4    1.90    2.00
   7  -6   4    0.60    2.00
   7  -6  -4    0.90    2.00
   7  -6  -4    0.90    1.20
   7   6   4   -0.60    1.00
  -7  -6   4    4.00    3.90
   7   6   4    0.80    2.00
  -7  -6   4    0.90    2.20
   7   6   4    0.30    1.10
   0   7  -4  922.71   34.50
   0   7  -4  966.90   34.50
   0  -7  -4  988.30   35.20
   0   7  -4 1066.39   34.40
   0  -7   4  995.40   35.60
   0   7   4 1010.70   34.50
   0  -7   4 1036.70   36.10
   0   7   4  963.30   34.60
   0  -7  -4  993.10   36.20
   0  -7   4  949.90   35.00
   0  -7   4 1012.30   36.00
   0  -7  -4 1039.00   36.00
   0  -7  -4 1000.60   34.60
   0  -7   4  973.20   34.90
   0  -7  -4  990.80   35.30
   0  -7   4 1008.50   35.00
   0  -7  -4  990.90   35.30
   0   7   4 1068.89   34.70
   0  -7   4  991.90   35.20
  -1  -7  -4  475.85   17.90
  -1  -7  -4  488.95   17.10
  -1  -7  -4  497.45   17.60
   1  -7   4  483.45   17.40
   1  -7   4  447.06   17.00
   1   7  -4  498.35   16.70
   1  -7   4  493.35   18.40
  -1  -7  -4  485.85   17.70
  -1  -7  -4  486.75   18.00
  -1  -7  -4  477.85   17.70
   1   7  -4  441.46   16.80
   1  -7   4  491.05   17.90
  -1  -7  -4  489.95   18.80
   1  -7   4  500.05   18.20
  -1   7   4  503.35   16.80
   1   7  -4  473.45   16.80
   1  -7   4  480.35   16.90
   1  -7  -4  489.65   17.40
   1   7   4  473.35   16.80
   1   7   4  483.75   17.00
  -1  -7   4  489.45   18.40
   1  -7  -4  473.05   16.90
  -1   7  -4  485.05   17.00
  -1  -7   4  468.85   18.00
   1  -7  -4  493.55   18.50
  -1  -7   4  477.55   17.30
  -1  -7   4  484.45   17.40
   1  -7  -4  473.15   17.50
   1  -7  -4  469.35   17.40
   1   7   4  438.86   16.90
  -1  -7   4  480.75   18.20
  -1  -7   4  461.95   17.50
   1  -7  -4  489.45   18.40
  -1  -7   4  480.45   17.50
  -2  -7  -4   78.19    4.10
  -2  -7  -4   88.39    5.40
  -2  -7  -4   85.69    4.30
  -2  -7  -4   88.29    4.30
   2  -7   4   78.59    3.50
   2   7  -4   85.59    3.30
   2   7  -4   83.49    3.50
   2  -7   4   88.99    3.70
   2  -7   4   90.29    4.90
  -2  -7  -4   84.89    4.70
   2  -7   4   83.09    4.10
   2   7  -4   87.39    3.50
  -2   7   4   89.69    3.50
  -2  -7  -4   74.79    4.00
   2  -7   4   92.49    4.60
   2  -7  -4   85.09    4.10
  -2   7  -4   91.19    3.80
   2   7   4   83.39    3.30
  -2  -7   4   88.99    4.70
   2  -7  -4   84.99    3.80
   2   7   4   89.59    3.70
   2   7   4   86.59    3.70
  -2  -7   4   91.19    5.30
   2  -7  -4   88.89    5.10
  -2  -7   4   87.49    4.10
  -2  -7   4   92.19    4.60
   2  -7  -4   88.09    3.60
   3   7  -4   36.30    2.00
   3   7  -4   35.70    1.70
  -3  -7  -4   40.70    4.10
  -3  -7  -4   33.10    2.60
  -3   7   4   33.20    1.90
  -3  -7  -4   33.20    3.20
   3  -7   4   29.70    2.90
   3  -7   4   31.20    3.10
   3   7  -4   36.20    2.00
   3  -7   4   31.40    2.00
  -3  -7  -4   33.60    2.50
  -3  -7   4   37.40    2.60
   3   7   4   37.10    2.20
  -3   7  -4   35.10    2.20
   3  -7  -4   34.10    2.00
  -3  -7   4   27.30    4.00
  -3  -7   4   33.20    3.10
   3   7   4   33.60    2.10
  -3  -7   4   36.60    3.30
   3  -7  -4   34.30    3.40
   4   7  -4  211.28    8.00
   4   7  -4  210.98    8.40
  -4   7   4  218.38    8.90
   4   7  -4  215.88    8.40
  -4  -7  -4  217.28   10.20
  -4  -7  -4  205.98    9.00
  -4   7   4  193.98    8.20
   4  -7   4  204.28    9.60
   4  -7   4  217.88    9.40
  -4  -7  -4  225.68   11.40
   4  -7   4  213.18    8.70
   4   7   4  212.18    8.60
  -4   7  -4  216.88    8.90
   4  -7  -4  210.38    8.90
  -4  -7   4  221.38   10.90
  -4  -7   4  225.18   10.20
   4  -7  -4  199.98   10.20
   4   7   4  210.98    8.70
   4  -7  -4  191.78    8.40
  -4  -7   4  209.58    8.90
   4   7   4  203.68    8.10
  -5   7   4   57.29    4.50
  -5   7   4   65.49    4.00
   5  -7   4   63.19    4.40
  -5  -7  -4   67.49    6.70
  -5  -7  -4   64.69    5.30
   5  -7   4   61.59    4.70
   5   7  -4   71.39    3.90
   5   7  -4   59.39    3.50
  -5   7   4   63.29    3.40
   5   7  -4   63.99    3.60
  -5  -7  -4   62.19    3.90
  -5  -7   4   58.19    5.10
  -5   7  -4   64.79    4.10
   5   7   4   62.09    3.80
  -5   7  -4   60.59    3.40
   5   7   4   60.29    3.80
   5  -7  -4   66.49    4.10
   5  -7  -4   61.39    7.30
   5  -7  -4   68.19    4.00
   6  -7   4   22.50    3.40
   6   7  -4   25.00    2.40
   6   7  -4   27.40    2.40
  -6   7   4   26.90    2.20
  -6  -7  -4   25.90    4.30
  -6  -7  -4   20.50    4.80
   6  -7   4   23.70    2.50
  -6   7   4   24.20    3.20
  -6  -7  -4   23.00    3.10
  -6   7  -4   22.50    3.20
   6   7   4   23.30    2.60
  -6   7  -4   24.80    2.20
  -6  -7   4   21.10    4.60
   6   7   4   23.40    2.50
   6   7   4   22.00    2.00
   6  -7  -4   20.50    3.60
   6  -7  -4   28.40    2.90
  -6  -7   4   20.80    3.80
   6  -7  -4   25.70    2.40
   7  -7   4    4.50    2.70
   7   7  -4    7.40    1.40
  -7  -7  -4    9.00    3.00
   7   7  -4   10.70    2.20
   7  -7   4   14.60    2.20
   7  -7   4    9.30    2.10
   7  -7  -4    9.70    1.70
   7  -7  -4   15.20    4.40
  -7  -7   4    7.80    2.90
   7   7   4   11.80    1.50
   7   7   4    7.70    2.30
  -7  -7   4    9.90    4.80
   7   7   4    8.40    1.60
   0  -8  -4   30.70    3.00
   0  -8  -4   30.10    2.10
   0  -8  -4   33.80    2.80
   0  -8   4   28.90    1.90
   0  -8   4   30.40    2.70
   0  -8   4   28.40    1.90
   0   8  -4   30.30    1.40
   0  -8   4   33.20    2.60
   0   8  -4   31.80    1.30
   0  -8   4   26.90    1.90
   0   8   4   29.80    1.40
   0  -8  -4   30.40    2.10
   0   8   4   32.90    1.60
   0  -8   4   32.70    2.90
   0   8  -4   27.10    1.40
   0  -8  -4   31.10    2.20
   1  -8   4  174.08    7.00
   1  -8   4  181.78    8.10
   1  -8   4  173.48    6.20
  -1  -8  -4  166.98    7.50
   1  -8   4  176.78    6.70
   1   8  -4  152.78    6.30
  -1  -8  -4  174.88    7.20
  -1  -8  -4  186.58    8.60
  -1  -8  -4  178.78    7.30
  -1  -8  -4  168.88    7.30
   1  -8   4  164.08    6.60
  -1   8   4  183.28    6.70
   1   8  -4  170.88    6.30
   1  -8   4  177.78    7.80
  -1   8   4  173.48    6.30
  -1  -8  -4  172.18    7.60
   1  -8   4  184.88    7.60
   1   8   4  170.98    6.40
   1  -8  -4  179.58    8.20
   1   8   4  164.98    6.20
  -1  -8   4  178.28    7.70
   1  -8  -4  169.38    8.00
  -1  -8   4  170.88    6.90
   1  -8  -4  172.98    7.00
  -1  -8   4  174.38    8.10
  -1   8  -4  179.68    6.40
   1  -8  -4  176.08    7.20
  -1  -8   4  160.78    7.00
   1   8   4  174.48    6.50
  -1  -8   4  172.38    7.00
  -1  -8   4  164.98    7.80
  -1  -8   4  167.18    7.00
   1  -8  -4  167.28    6.30
  -1   8  -4  173.58    6.60
   1  -8  -4  174.18    7.10
   2  -8   4   95.59    4.30
  -2  -8  -4  101.29    5.10
  -2  -8  -4  112.49    5.20
  -2  -8  -4  105.59    5.60
   2  -8   4  106.79    4.90
   2   8  -4  114.49    4.30
   2  -8   4  103.19    5.40
  -2  -8  -4  104.49    5.00
   2  -8   4  108.59    4.30
  -2   8   4  105.09    4.20
  -2  -8  -4  102.19    5.00
  -2  -8  -4  106.69    6.50
   2   8  -4  107.69    4.00
   2   8  -4  109.09    4.20
   2  -8   4   92.79    6.70
  -2  -8   4  106.19    5.30
  -2   8  -4  107.69    4.50
   2   8   4  111.19    4.50
  -2  -8   4  107.29    4.90
   2  -8  -4   97.09    4.90
   2  -8  -4  104.99    4.80
  -2  -8   4  108.39    4.90
   2  -8  -4  109.09    6.10
   2  -8  -4  108.79    4.70
   2  -8  -4  100.89    4.20
   2   8   4  103.59    4.00
  -2  -8   4  106.39    6.20
   2   8   4  107.39    4.40
  -2  -8   4  110.99    5.70
   3  -8   4  321.67   12.90
   3   8  -4  336.37   12.20
  -3  -8  -4  325.07   13.10
  -3  -8  -4  341.97   15.10
   3   8  -4  324.37   11.80
   3  -8   4  326.17   13.80
   3  -8   4  292.07   12.60
   3   8  -4  314.97   12.10
   3  -8   4  326.47   12.40
  -3   8   4  335.17   12.10
   3  -8   4  348.07   13.40
  -3  -8  -4  323.37   13.00
  -3  -8  -4  334.57   13.90
  -3  -8   4  342.27   14.70
   3  -8  -4  338.77   14.40
  -3  -8   4  328.77   13.60
  -3  -8   4  319.47   12.80
  -3  -8   4  341.47   13.80
  -3   8  -4  341.07   12.60
   3  -8  -4  329.47   12.90
   3   8   4  327.57   11.90
   3  -8  -4  329.27   12.20
   3   8   4  333.67   12.40
  -4  -8  -4   86.19    7.10
  -4  -8  -4   87.49    5.00
   4   8  -4   94.99    4.30
   4   8  -4   88.59    3.90
  -4   8   4   91.69    4.20
   4  -8   4   94.39    5.70
   4  -8   4   97.39    5.50
  -4   8   4   91.49    4.70
  -4  -8  -4   96.69    6.10
   4  -8   4   94.79    4.50
   4  -8  -4   85.09    4.30
   4   8   4   94.69    4.60
  -4   8  -4   93.19    4.80
  -4  -8   4   92.29    5.90
  -4  -8   4   92.89    4.90
   4  -8  -4   86.09    4.80
   4   8   4   87.29    4.50
  -4  -8   4   93.59    6.80
   4   8   4   89.59    4.00
   4  -8  -4   90.19    6.20
  -5   8   4  187.58    7.70
   5  -8   4  199.38    9.20
  -5  -8  -4  183.78   11.30
   5   8  -4  180.88    7.90
  -5  -8  -4  174.68    8.40
   5   8  -4  186.68    8.00
  -5   8   4  186.68    8.40
   5  -8   4  197.28    8.90
   5   8  -4  189.88    7.40
  -5  -8  -4  196.28   10.10
   5  -8   4  204.38    8.30
   5   8   4  189.98    8.20
  -5   8  -4  191.88    8.50
   5  -8  -4  191.68    8.60
  -5  -8   4  186.58   10.00
  -5  -8   4  188.88   10.90
   5  -8  -4  182.48    9.90
   5   8   4  181.38    8.20
   5   8   4  176.48    7.50
   5  -8  -4  193.18    8.00
  -5   8  -4  187.78    7.80
   6  -8   4    8.40    2.10
  -6  -8  -4    3.80    2.50
   6   8  -4    5.60    1.40
  -6  -8  -4    3.80    3.60
   6  -8   4    5.80    2.90
  -6   8   4    7.60    1.40
  -6  -8  -4    5.20    2.40
  -6   8   4    6.20    2.20
   6   8  -4    5.90    1.40
   6  -8   4   11.10    2.00
   6  -8  -4    7.20    1.90
   6   8   4    5.60    1.50
  -6  -8   4    3.80    4.00
  -6   8  -4    5.10    1.30
  -6  -8   4   10.40    3.20
  -6   8  -4    5.60    2.00
   6   8   4    6.00    1.20
   6   8   4    6.30    1.50
   6  -8  -4    7.70    1.60
   7   8  -4    7.10    1.80
  -7  -8  -4    1.50    2.70
   7  -8   4    6.90    2.80
   7  -8   4    3.50    3.30
   7   8  -4    1.90    3.50
  -7   8  -4    5.60    3.40
   7  -8  -4    4.80    2.50
  -7  -8   4    2.20    2.60
   7  -8  -4    4.40    1.60
   7   8   4    5.70    1.50
   7   8   4    4.60    2.60
   7   8   4    5.60    1.90
   0  -9   4    4.20    1.00
   0  -9  -4    5.40    1.20
   0   9  -4    4.60    0.60
   0   9   4    4.30    0.60
   0  -9   4    4.90    1.10
   0  -9   4    2.40    1.30
   0   9   4    3.60    0.50
   0  -9  -4    4.00    1.00
   0  -9  -4    4.40    1.20
   0  -9  -4    6.30    2.10
   0  -9  -4    5.50    1.80
   0  -9   4    4.10    1.00
   0   9  -4    3.40    0.50
   0  -9   4    4.10    1.40
   0   9  -4    4.50    0.50
   1  -9   4  573.64   21.90
   1  -9   4  617.94   22.90
  -1  -9  -4  641.84   24.40
  -1  -9  -4  625.54   22.70
   1  -9   4  606.34   22.30
  -1  -9  -4  619.64   24.10
   1   9  -4  643.44   21.40
  -1  -9  -4  610.04   22.90
  -1  -9  -4  623.64   23.00
   1   9  -4  606.64   21.40
   1  -9   4  615.84   23.60
   1  -9   4  618.44   23.30
  -1   9   4  629.84   21.50
   1  -9  -4  592.54   21.40
  -1  -9   4  604.74   22.20
   1   9   4  595.14   21.30
   1  -9  -4  620.34   22.40
  -1  -9   4  625.24   23.70
   1   9   4  587.74   21.60
   1  -9  -4  673.83   24.10
  -1  -9   4  601.14   22.30
   1  -9  -4  624.24   22.30
   1  -9  -4  561.44   22.70
  -1  -9   4  595.14   22.20
  -1  -9   4  619.84   23.00
   1   9   4  605.34   21.60
   1  -9  -4  644.84   23.70
  -1   9  -4  621.34   21.60
  -2  -9  -4   18.00    2.10
   2  -9   4   16.70    1.80
   2  -9   4   15.60    1.10
   2   9  -4   17.20    1.00
   2  -9   4   15.80    2.60
  -2  -9  -4   14.80    2.20
   2   9  -4   17.20    1.10
  -2   9   4   16.30    1.20
  -2  -9  -4   17.70    2.00
   2  -9   4   15.80    1.60
  -2  -9  -4   17.00    1.90
   2  -9   4   15.90    2.30
  -2  -9  -4   14.70    2.30
   2   9  -4   15.50    1.20
  -2  -9  -4   18.30    3.20
   2   9   4   17.60    1.30
  -2  -9   4   17.60    1.80
  -2  -9   4   17.20    2.30
  -2  -9   4   22.00    2.60
  -2  -9   4   19.60    3.40
  -2  -9   4   17.90    2.40
   2   9   4   17.60    1.00
   2  -9  -4   17.30    1.80
   2  -9  -4   17.90    1.80
   2  -9  -4   14.80    1.50
  -2   9  -4   15.90    1.40
   2  -9  -4   16.30    1.20
   2   9   4   17.30    1.40
  -2  -9   4   17.60    1.90
   2  -9  -4   14.40    1.60
   2  -9  -4   16.80    3.00
  -3  -9  -4  357.46   14.60
  -3  -9  -4  412.16   17.00
   3  -9   4  358.46   13.60
   3   9  -4  363.16   13.50
  -3  -9  -4  350.96   14.50
   3   9  -4  365.66   13.30
   3  -9   4  360.86   15.50
   3  -9   4  359.56   14.90
   3  -9   4  352.26   14.40
  -3   9   4  379.56   14.10
  -3  -9  -4  350.66   15.30
  -3   9   4  383.46   13.60
   3  -9  -4  370.96   14.50
  -3  -9   4  391.16   16.40
   3  -9  -4  369.86   14.20
   3  -9  -4  371.76   13.60
  -3   9  -4  381.06   14.10
   3   9   4  362.76   13.80
  -3  -9   4  364.56   15.30
   3   9   4  383.76   13.90
  -3  -9   4  352.06   14.40
   3   9   4  374.66   13.40
   3  -9  -4  398.56   16.20
  -4   9   4   41.40    3.00
  -4  -9  -4   38.90    3.40
   4  -9   4   43.10    3.40
   4   9  -4   41.80    2.60
  -4  -9  -4   38.20    4.10
  -4  -9  -4   43.80    3.40
   4   9  -4   44.50    2.60
   4   9  -4   42.60    2.20
   4  -9   4   43.40    2.70
  -4  -9  -4   41.80    5.40
   4  -9   4   37.20    3.80
  -4   9   4   42.30    2.50
   4  -9   4   36.20    3.90
   4   9   4   43.80    2.80
  -4  -9   4   48.60    5.30
   4  -9  -4   38.80    4.30
  -4  -9   4   45.30    3.30
   4  -9  -4   46.00    3.30
  -4  -9   4   39.90    4.20
   4  -9  -4   43.60    3.10
   4   9   4   35.80    2.70
   4  -9  -4   42.60    2.60
   4   9   4   43.40    2.40
  -4   9  -4   43.10    3.00
  -5  -9  -4    3.30    1.50
   5  -9   4    8.70    1.70
   5  -9   4    9.30    2.60
  -5   9   4    8.50    1.40
   5  -9   4    9.20    2.80
   5   9  -4    9.00    1.60
  -5  -9  -4    6.20    2.40
  -5   9   4    7.10    1.70
   5  -9   4    7.10    1.90
   5   9  -4    7.00    1.10
  -5  -9  -4   12.20    4.30
   5   9  -4    7.50    1.50
   5   9   4    5.90    1.50
   5  -9  -4    6.20    1.20
   5  -9  -4    7.00    1.70
   5  -9  -4    5.30    1.50
  -5  -9   4    7.00    3.40
  -5  -9   4    7.70    2.80
  -5   9  -4    6.80    1.50
  -5   9  -4    5.90    1.30
   5   9   4    6.70    1.20
   5   9   4    8.40    1.60
   5  -9  -4    7.90    2.80
   6   9  -4    8.20    1.50
  -6   9   4    9.40    2.30
   6  -9   4    8.00    2.40
  -6   9   4    7.40    1.30
   6   9  -4    9.40    1.80
  -6  -9  -4    6.70    3.40
  -6  -9  -4    7.10    2.10
   6  -9   4    6.40    1.40
   6  -9   4    4.50    2.70
  -6  -9  -4    5.30    2.80
   6  -9  -4    7.10    1.80
  -6  -9   4   10.80    3.10
  -6  -9   4    3.20    3.70
   6   9   4    5.80    1.50
  -6   9  -4    6.70    2.00
   6  -9  -4    9.80    1.60
   6  -9  -4    9.90    3.00
   6   9   4    6.40    1.20
  -6   9  -4    8.80    1.50
   6  -9  -4    5.60    1.80
   6   9   4    4.90    1.50
   7  -9   4    3.90    1.50
  -7  -9  -4   -0.10    2.30
   7  -9   4    5.40    1.80
  -7  -9  -4    3.60    3.80
   7   9  -4    1.30    3.60
   7   9  -4    4.60    1.60
   7  -9  -4    2.00    4.20
  -7   9  -4    4.50    2.50
  -7  -9   4    2.70    6.50
   7  -9  -4    6.60    1.40
   7   9   4    4.30    1.20
  -7  -9   4    2.80    2.70
   7   9   4    1.70    3.70
   7   9   4    3.30    1.60
   0 -10  -4  794.02   29.00
   0  10  -4  800.12   27.60
   0 -10   4  785.62   28.50
   0 -10  -4  821.32   30.50
   0 -10  -4  793.32   29.90
   0  10   4  795.52   27.70
   0 -10   4  769.72   28.50
   0  10   4  806.42   28.00
   0 -10  -4  803.52   29.10
   0 -10   4  788.32   30.00
   0 -10   4  784.12   28.60
   0 -10   4  811.52   30.20
   0 -10   4  814.82   29.40
   1 -10   4   39.40    2.40
  -1 -10  -4   44.80    3.60
  -1  10   4   45.10    2.30
   1 -10   4   45.20    2.90
   1 -10   4   46.20    4.00
  -1 -10  -4   43.60    3.00
  -1 -10  -4   40.90    3.00
   1 -10   4   39.40    3.30
   1 -10   4   47.30    3.70
  -1 -10  -4   46.80    4.40
  -1  10   4   42.90    2.00
  -1 -10  -4   41.50    3.00
  -1 -10   4   41.90    2.80
   1 -10  -4   41.90    2.70
   1 -10  -4   45.70    2.90
   1  10   4   40.20    2.10
   1 -10  -4   41.10    3.80
   1  10   4   41.80    2.10
  -1  10  -4   41.90    2.10
  -1 -10   4   41.00    2.70
   1  10   4   40.30    1.80
  -1 -10   4   45.20    3.90
  -1 -10   4   48.00    3.50
   1 -10  -4   38.60    2.90
  -1 -10   4   44.00    2.80
   1 -10  -4   47.00    3.80
   2 -10   4  149.19    7.20
   2 -10   4  128.39    5.90
  -2 -10  -4  149.39    6.90
  -2 -10  -4  132.69    6.80
   2 -10   4  141.79    6.50
  -2 -10  -4  153.98    6.90
  -2 -10  -4  151.18    7.40
   2  10  -4  136.89    5.40
  -2 -10  -4  144.59    8.50
  -2 -10  -4  146.99    6.90
  -2  10   4  147.89    6.80
   2 -10   4  152.28    7.90
  -2  10   4  145.39    5.70
   2  10  -4  146.49    5.60
   2  10  -4  143.49    5.60
   2  10   4  148.79    5.90
   2 -10  -4  137.39    6.10
  -2 -10   4  142.89    8.10
   2  10   4  148.39    5.50
  -2 -10   4  149.69    6.60
   2  10   4  143.09    5.90
   2 -10  -4  153.48    6.60
  -2 -10   4  143.39    7.50
   2 -10  -4  145.09    5.50
  -2  10  -4  150.88    6.00
   2 -10  -4  162.38    8.30
  -2 -10   4  144.49    6.60
   2 -10  -4  139.79    6.60
  -2 -10   4  146.49    7.00
  -2 -10   4  145.49    7.30
   3  10  -4   82.09    3.60
  -3  10   4   78.99    3.70
   3  10  -4   81.49    3.60
  -3 -10  -4   74.79    6.50
  -3 -10  -4   76.99    5.40
   3 -10   4   79.59    4.60
  -3 -10  -4   82.49    4.80
   3 -10   4   79.29    5.60
   3 -10   4   79.69    5.10
  -3  10   4   85.09    4.20
  -3 -10  -4   83.39    4.80
   3  10  -4   70.49    3.30
   3 -10   4   85.09    3.60
   3 -10  -4   77.69    4.40
   3  10   4   78.99    3.90
   3 -10  -4   85.69    4.70
   3  10   4   80.59    3.50
   3 -10  -4   84.09    6.00
  -3  10  -4   82.59    4.20
  -3 -10   4   81.09    5.30
   3  10   4   80.09    3.90
  -3 -10   4   79.09    4.50
  -3 -10   4   75.19    6.10
  -4 -10  -4  227.88   12.50
  -4 -10  -4  221.08   10.50
   4  10  -4  213.48    8.60
  -4 -10  -4  191.88   10.20
   4  10  -4  227.38    8.80
  -4  10   4  218.48    9.30
  -4  10   4  209.98    8.70
   4 -10   4  207.68   10.30
   4 -10   4  240.88    8.90
  -4 -10  -4  237.18   11.10
   4 -10   4  213.18   10.90
   4  10   4  223.58    9.10
  -4 -10   4  212.98    9.70
  -4  10  -4  227.68    9.40
  -4 -10   4  216.08   11.80
  -4 -10   4  229.38   11.10
   4 -10  -4  223.28   11.50
   4  10   4  212.18    9.00
  -5 -10  -4  120.99    7.80
   5 -10   4  135.29    6.80
  -5  10   4  125.89    6.40
   5  10  -4  126.29    5.30
   5  10  -4  129.29    5.90
   5 -10   4  116.19    7.10
  -5 -10  -4  124.29    6.60
   5 -10   4  126.99    5.70
   5  10  -4  129.09    5.80
  -5  10   4  129.29    5.70
  -5 -10  -4  123.49    9.20
   5 -10   4  119.29    7.40
  -5 -10   4  123.39    8.80
   5  10   4  129.89    5.50
   5  10   4  127.69    6.10
  -5  10  -4  128.09    6.40
   5 -10  -4  132.29    5.70
   5 -10  -4  137.89    6.70
  -5 -10   4  125.19    7.80
   5  10   4  126.29    6.00
   5 -10  -4  124.49    6.30
   5 -10  -4  135.89    8.20
  -5  10  -4  126.19    5.70
  -6 -10  -4    3.80    2.00
  -6  10   4    1.40    3.20
   6 -10   4   -0.70    3.80
  -6 -10  -4    2.50    3.40
   6  10  -4    4.30    1.50
  -6  10   4    3.00    1.10
   6 -10   4    3.10    1.70
   6 -10   4    1.00    1.10
  -6 -10  -4    0.60    2.10
   6  10  -4    1.30    1.40
  -6  10  -4    1.60    2.20
  -6  10  -4    3.20    1.20
   6 -10  -4    3.10    2.50
   6 -10  -4    5.10    1.30
   6  10   4    4.00    1.00
  -6 -10   4   -0.80    3.60
  -6 -10   4    6.10    2.90
   6  10   4    2.60    1.30
   6 -10  -4    2.80    2.20
   6  10   4    3.30    1.50
   6 -10  -4    3.80    1.90
   0 -11   4  866.61   33.20
   0  11  -4  916.31   30.60
   0 -11   4  887.01   31.60
   0  11   4  871.41   30.90
   0 -11  -4  835.52   31.90
   0 -11   4  923.51   33.60
   0 -11   4  907.71   32.60
   0 -11  -4  922.11   33.80
   0 -11   4  867.31   31.80
   0 -11  -4  895.01   33.20
   0 -11  -4  812.52   31.90
   1 -11   4  244.68   11.20
  -1 -11  -4  253.37   11.00
  -1 -11  -4  251.07   10.50
   1 -11   4  225.88    9.60
  -1  11   4  274.17   10.10
  -1  11   4  243.88    9.00
  -1 -11  -4  254.07   12.10
   1 -11   4  242.18   11.60
  -1 -11  -4  247.18   10.30
   1 -11   4  249.28   10.80
  -1 -11  -4  240.58   10.30
   1 -11   4  247.48   10.10
  -1  11  -4  254.07    9.20
  -1 -11   4  237.98    9.90
  -1 -11   4  236.98   11.30
   1  11   4  249.08    9.20
  -1 -11   4  236.78   10.00
   1 -11  -4  256.17   11.60
  -1 -11   4  248.78   11.60
   1 -11  -4  241.08    9.90
   1 -11  -4  255.37   10.40
   1  11   4  237.98    9.10
  -1 -11   4  247.78   10.00
   1  11   4  251.47    8.90
   1 -11  -4  236.78   10.20
  -1 -11   4  245.68   10.70
   2 -11   4  161.38    9.00
  -2 -11  -4  188.78   10.00
  -2 -11  -4  174.78    8.10
  -2 -11  -4  160.58    8.30
   2  11  -4  177.48    6.60
  -2 -11  -4  180.18    8.00
  -2  11   4  169.58    6.70
  -2 -11  -4  175.88    8.10
  -2  11   4  174.28    7.10
   2 -11   4  164.98    7.70
   2 -11   4  160.88    8.20
   2  11  -4  165.78    6.30
   2  11   4  175.88    6.80
   2 -11  -4  185.78    8.00
   2 -11  -4  175.48    7.70
  -2  11  -4  169.88    7.00
   2  11   4  171.78    6.90
  -2 -11   4  165.08    9.20
  -2 -11   4  172.08    8.40
   2 -11  -4  175.08    9.30
  -2 -11   4  183.88    8.80
   2  11   4  165.18    6.40
  -2 -11   4  165.18    7.60
   3  11  -4   58.99    3.00
  -3 -11  -4   65.39    4.30
   3  11  -4   61.29    2.80
  -3  11   4   61.79    3.10
   3 -11   4   64.69    5.30
  -3 -11  -4   70.89    7.70
   3 -11   4   60.99    4.00
   3 -11   4   57.19    4.60
   3  11  -4   61.39    3.00
  -3 -11  -4   60.49    4.80
  -3  11   4   62.39    3.60
  -3 -11  -4   66.49    4.30
   3 -11  -4   57.89    2.80
  -3 -11   4   65.19    4.10
  -3 -11   4   62.59    5.80
   3  11   4   63.89    3.30
  -3  11  -4   67.29    3.60
   3  11   4   64.09    2.90
  -3 -11   4   57.69    4.60
   3 -11  -4   62.99    4.00
   3 -11  -4   62.19    4.10
   3  11   4   59.49    3.30
   3 -11  -4   74.49    7.80
   4  11  -4   44.40    2.70
   4  11  -4   38.80    2.10
  -4  11   4   35.80    2.40
  -4  11   4   41.80    3.00
  -4 -11  -4   40.70    4.50
  -4 -11  -4   37.50    3.50
  -4 -11  -4   40.20    5.50
   4 -11   4   41.80    3.50
   4 -11   4   38.40    4.40
   4  11  -4   38.20    2.70
   4 -11   4   34.60    4.00
   4 -11   4   37.70    2.20
   4 -11  -4   38.50    2.30
  -4  11  -4   38.10    3.10
  -4  11  -4   41.10    2.60
   4  11   4   38.80    2.80
   4  11   4   38.20    2.80
  -4 -11   4   36.70    5.10
   4 -11  -4   38.40    4.70
  -4 -11   4   39.00    4.30
   4 -11  -4   39.70    3.40
  -4 -11   4   33.70    3.20
   4  11   4   40.00    2.30
   4 -11  -4   37.20    3.20
   5 -11   4   18.20    2.00
   5  11  -4   20.20    2.20
   5 -11   4   22.70    2.90
   5 -11   4   15.40    4.00
  -5  11   4   19.50    1.90
  -5 -11  -4   11.40    3.80
  -5  11   4   18.90    2.50
  -5 -11  -4   14.60    3.40
  -5 -11  -4   21.60    2.90
   5 -11  -4   19.20    4.00
   5 -11  -4   19.80    2.80
  -5  11  -4   23.10    2.00
   5 -11  -4   18.70    1.90
   5  11   4   18.60    1.70
  -5 -11   4   21.70    7.30
  -5  11  -4   18.20    2.50
   5  11   4   19.50    2.30
   5 -11  -4   14.90    2.50
  -5 -11   4   18.70    5.00
   5  11   4   16.70    2.20
  -6 -11  -4    8.70    2.40
   6 -11   4    9.10    1.60
   6 -11   4    5.00    1.90
  -6  11   4    5.90    2.60
   6  11  -4   10.00    1.90
   6  11  -4   11.80    2.10
  -6  11   4    8.60    1.70
  -6 -11  -4    8.60    3.00
  -6 -11  -4    8.50    3.70
  -6 -11   4    5.30    4.40
   6  11   4    8.00    1.20
   6 -11  -4    4.90    3.00
   6 -11  -4   10.60    2.40
  -6  11  -4   11.50    1.70
   6  11   4    7.50    1.90
   6  11   4   10.90    2.00
   6 -11  -4   11.80    1.70
  -6 -11   4    5.20    4.00
   0 -12   4    4.30    2.30
   0 -12   4    0.50    0.90
   0 -12   4    0.40    1.50
   0 -12   4    0.50    0.90
   0 -12   4    1.40    1.70
   0 -12  -4    3.40    2.20
   0 -12  -4    1.40    2.00
   0 -12  -4    1.60    1.30
   0  12   4    1.30    0.60
   0  12   4    1.20    0.50
   0 -12   4    1.10    1.10
   0 -12  -4    0.70    1.10
   0 -12  -4    1.90    1.30
  -1 -12  -4  149.88    7.10
  -1 -12  -4  140.79    7.10
   1 -12   4  144.99    6.40
   1 -12   4  132.19    7.20
  -1 -12  -4  148.99    8.80
  -1 -12  -4  150.68    7.80
  -1 -12  -4  149.59    7.10
   1 -12   4  146.39    7.90
   1 -12   4  149.69    8.40
   1 -12   4  149.39    6.90
  -1  12   4  145.89    6.00
  -1  12   4  132.59    5.60
  -1  12  -4  148.79    5.80
   1  12   4  141.29    5.40
  -1 -12   4  141.59    8.20
  -1 -12   4  155.28    7.60
   1 -12  -4  150.58    7.10
   1 -12  -4  154.88    7.10
   1 -12  -4  152.18    8.30
   1 -12  -4  147.89    8.30
  -1 -12   4  145.29    6.70
  -1 -12   4  144.29    6.70
   1 -12  -4  137.79    6.60
   1  12   4  142.19    5.80
  -1 -12   4  163.08    8.30
   2 -12   4    2.80    2.00
  -2  12   4    4.70    1.00
   2 -12   4    2.10    2.30
  -2 -12  -4    1.60    1.20
  -2  12   4    4.40    0.90
   2 -12   4    5.20    1.50
   2  12  -4    3.90    0.70
  -2 -12  -4    6.30    1.90
  -2 -12  -4    5.80    1.80
   2  12  -4    4.50    0.60
  -2 -12  -4    6.00    3.00
  -2 -12  -4    4.40    2.10
   2 -12  -4    3.80    1.50
  -2 -12   4    2.80    1.20
   2  12   4    5.10    0.90
   2  12   4    4.70    1.30
   2  12   4    5.00    0.70
   2 -12  -4    6.00    2.60
  -2  12  -4    3.10    0.90
  -2 -12   4    6.10    2.60
   2 -12  -4    3.00    1.40
  -2 -12   4    1.00    1.60
   3 -12   4   51.69    3.80
  -3 -12  -4   53.69    4.60
  -3  12   4   49.00    3.10
  -3 -12  -4   50.99    5.80
  -3 -12  -4   48.50    3.90
  -3 -12  -4   48.50    3.90
   3 -12   4   47.50    4.40
   3 -12   4   55.29    5.20
   3  12  -4   49.40    2.60
  -3  12   4   52.79    2.80
   3  12   4   47.60    3.00
  -3 -12   4   52.49    3.70
   3 -12  -4   57.19    5.40
  -3 -12   4   43.60    5.30
   3 -12  -4   50.29    3.70
   3  12   4   50.49    2.50
  -3  12  -4   49.80    3.20
   3 -12  -4   47.50    3.80
   3  12   4   55.39    3.00
   4 -12   4   45.80    4.90
   4  12  -4   49.00    2.60
  -4 -12  -4   46.00    4.80
  -4 -12  -4   55.39    4.10
  -4  12   4   50.89    3.40
  -4 -12  -4   49.10    6.20
   4  12  -4   53.49    3.00
  -4  12   4   52.89    3.00
   4 -12   4   51.59    3.90
   4 -12  -4   55.69    4.10
   4 -12  -4   51.39    3.80
   4  12   4   48.70    2.70
  -4  12  -4   55.39    3.00
   4  12   4   52.19    3.20
   4 -12  -4   50.89    2.50
  -4 -12   4   44.20    4.90
  -4  12  -4   47.50    3.40
   4  12   4   50.99    3.20
  -4 -12   4   40.70    5.40
  -4 -12   4   55.99    3.90
   4 -12  -4   46.20    5.10
   5 -12   4   41.60    3.70
  -5 -12  -4   36.70    5.70
  -5 -12  -4   35.20    4.40
  -5 -12  -4   43.80    3.60
  -5  12   4   33.40    3.30
  -5  12   4   38.90    2.60
   5  12  -4   41.10    3.00
   5 -12  -4   37.30    4.60
   5  12   4   38.30    3.10
  -5 -12   4   30.50    4.60
  -5  12  -4   36.10    2.60
  -5  12  -4   32.10    3.20
   5  12   4   42.50    2.50
   5  12   4   42.90    3.10
   5 -12  -4   45.40    3.80
  -5 -12   4   31.40    5.20
   5 -12  -4   38.30    3.70
  -6  12   4   69.19    3.60
  -6 -12  -4   73.89    5.60
   6  12  -4   61.19    4.60
  -6  12   4   68.49    7.20
  -6 -12  -4   50.19    6.30
  -6 -12   4   56.09    9.40
   6  12   4   68.89    3.30
  -6  12  -4   50.39    6.40
  -6  12  -4   72.49    3.70
  -6 -12   4   54.09    7.60
   6 -12  -4   68.89    4.80
   6  12   4   60.49    4.60
   0 -13  -4   17.40    2.50
   0 -13   4   18.90    2.30
   0 -13  -4   17.90    3.50
   0  13   4   16.10    1.40
   0 -13   4   15.80    2.20
   0 -13  -4   21.10    2.50
   0 -13   4   15.80    2.20
   0 -13   4   16.30    2.70
   0 -13   4   15.60    2.90
   0 -13  -4   17.00    2.40
   0  13   4   17.40    1.20
   0 -13  -4   19.10    4.90
  -1 -13  -4  198.28    9.60
  -1 -13  -4  198.88    8.90
   1 -13   4  186.78    9.10
   1 -13   4  189.58    8.60
  -1  13   4  196.48    7.30
   1 -13   4  197.98   10.40
  -1 -13  -4  206.68   10.00
  -1 -13  -4  201.68    9.80
  -1  13   4  187.68    7.60
  -1 -13  -4  197.28   10.80
   1 -13  -4  200.98   11.10
  -1 -13   4  186.98    8.40
  -1 -13   4  187.78   12.40
  -1 -13   4  180.38    8.40
  -1 -13   4  197.28    9.30
  -1 -13   4  181.68    8.40
   1  13   4  199.48    7.50
   1  13   4  188.28    7.10
   1 -13  -4  205.28   10.30
  -1  13  -4  187.58    7.50
   1 -13  -4  188.68    8.40
   1 -13  -4  204.78    9.00
  -2 -13  -4    2.70    1.40
   2 -13   4    7.90    1.80
  -2  13   4    5.90    0.90
  -2  13   4    6.90    1.20
  -2 -13  -4    5.90    1.80
   2 -13   4    4.20    2.40
  -2 -13  -4    6.30    3.00
  -2 -13  -4    3.60    1.50
   2 -13   4    7.90    2.80
  -2 -13   4    7.40    1.90
   2 -13  -4    6.20    1.80
  -2 -13   4    8.00    2.90
   2 -13  -4    4.50    2.40
   2  13   4    7.40    1.10
  -2 -13   4    6.60    2.30
  -2  13  -4    6.00    1.10
   2 -13  -4    8.40    2.00
   3 -13   4   -0.30    1.10
  -3  13   4   -0.40    0.80
   3 -13   4   -1.40    2.40
   3 -13   4    0.30    2.20
  -3 -13  -4   -2.00    2.10
   3  13  -4    0.50    0.70
  -3 -13  -4    2.20    2.80
  -3  13   4   -0.40    0.60
  -3 -13  -4   -0.20    1.40
  -3 -13  -4    0.30    1.30
   3 -13  -4   -0.70    1.30
   3 -13  -4    0.70    2.40
  -3  13  -4    0.60    0.90
   3 -13  -4    0.60    1.30
   3  13   4   -0.30    0.80
  -3 -13   4   -0.90    2.50
   3  13   4    0.70    0.60
  -3 -13   4    0.70    1.40
  -4  13   4   14.70    1.70
  -4  13   4   15.20    2.50
  -4 -13  -4   13.20    2.30
   4 -13   4   17.70    2.80
  -4 -13  -4   17.50    5.80
   4 -13   4   12.60    4.20
  -4 -13  -4   17.90    6.10
  -4  13  -4   16.50    1.90
   4 -13  -4   10.50    2.70
  -4 -13   4   13.70    5.90
  -4  13  -4   17.20    2.40
   4 -13  -4   24.60    5.00
   4  13   4   13.60    1.60
  -5  13   4   23.90    3.10
  -5 -13  -4   22.00    2.90
  -5 -13  -4   18.40    4.80
  -5  13   4   20.60    2.00
   5  13  -4   21.30    2.60
   5 -13   4   26.40    3.40
   5 -13   4   21.80    4.20
  -5 -13   4   15.30    4.10
   5  13   4   24.80    2.00
   5  13   4   20.50    2.80
   5 -13  -4   17.90    3.20
   5 -13  -4   26.90    3.30
  -5  13  -4   23.40    2.90
   5 -13  -4   22.50    3.90
  -5  13  -4   22.70    2.10
  -5 -13   4   17.20    6.60
   0  14   4  408.86   15.30
   0 -14   4  409.46   17.00
   0 -14   4  444.66   18.60
   0 -14   4  419.46   18.10
   0 -14  -4  446.16   17.20
   0 -14  -4  422.06   16.90
   0  14   4  414.36   15.00
   0 -14  -4  421.06   16.60
   0 -14   4  404.96   16.50
   0 -14  -4  434.36   18.60
   0 -14   4  416.46   16.90
   0 -14  -4  429.86   18.30
  -1 -14  -4    0.00    2.30
   1 -14   4    1.20    1.20
   1 -14   4    2.60    2.00
  -1 -14  -4   -0.60    1.20
  -1  14   4    1.10    0.60
   1 -14   4    0.40    2.10
  -1 -14  -4    0.40    1.30
  -1 -14  -4   -0.10    1.20
  -1 -14  -4   -0.10    2.00
   1  14   4    1.00    0.60
  -1 -14   4    1.10    1.80
   1  14   4    0.10    1.30
   1 -14  -4    0.00    1.20
   1 -14  -4   -0.50    1.70
  -1 -14   4    1.40    2.10
  -1 -14   4    1.70    1.50
   1 -14  -4   -1.00    1.10
   1 -14  -4    1.00    2.10
  -1 -14   4    1.50    2.20
  -1 -14   4    2.30    1.60
  -1 -14   4    1.10    1.20
   1 -14  -4    0.70    1.70
  -2  14   4   12.30    1.60
   2 -14   4   12.70    3.40
  -2 -14  -4   11.00    2.20
  -2 -14  -4   14.20    3.80
   2 -14   4    8.90    1.90
  -2  14   4   11.20    1.30
  -2 -14  -4   12.40    2.50
  -2 -14   4   13.60    2.30
   2  14   4   10.30    1.20
   2 -14  -4   11.50    2.40
   2 -14  -4   13.90    3.60
   2 -14  -4    6.80    1.70
  -2 -14   4   11.60    3.20
   2  14   4   10.50    1.40
  -2  14  -4   10.70    1.50
  -3  14   4   20.00    2.10
   3 -14   4   20.40    3.80
  -3 -14  -4   23.10    3.10
  -3  14   4   20.30    1.70
  -3 -14  -4   20.20    2.80
   3 -14   4   21.80    3.00
  -3 -14  -4   19.00    4.50
   3  14  -4   17.80    1.90
   3  14   4   20.20    2.20
   3 -14  -4   20.70    4.10
  -3  14  -4   18.40    2.20
  -3 -14   4   17.70    4.00
  -3 -14   4   19.90    2.70
   3  14   4   22.20    1.70
   3 -14  -4   23.30    3.10
  -3  14  -4   18.90    1.80
  -4  14   4   12.30    1.90
  -4 -14  -4   15.50    2.80
  -4  14   4   13.10    1.50
   4 -14   4   15.00    2.60
   4 -14   4    8.20    3.00
  -4 -14  -4    8.90    3.70
  -4  14  -4   12.10    1.60
  -4  14  -4   10.30    1.80
   4  14   4   10.30    1.30
   4 -14  -4    8.70    2.20
   4  14   4   10.10    1.80
   4 -14  -4   13.50    3.50
   4 -14  -4   11.40    2.50
  -4 -14   4    9.20    3.60
  -5  14   4   15.60    1.80
   5 -14   4   11.50    5.40
  -5  14   4   11.10    2.50
  -5 -14  -4   10.30    2.10
   5 -14  -4   17.40    2.80
   5 -14  -4   13.60    3.40
  -5  14  -4   15.80    1.90
   5  14   4   14.00    1.50
   5  14   4   11.60    3.50
  -5 -14   4    8.70    4.80
   0 -15   4  243.28   12.10
   0 -15  -4  244.18   12.30
   0 -15   4  222.38   10.30
   0 -15   4  252.77   10.80
   0  15   4  253.77    9.50
   0 -15   4  248.88   12.50
   0 -15  -4  256.67   11.10
   0  15   4  253.97    9.20
   0 -15  -4  258.47   10.80
   0 -15  -4  247.18   12.60
   0 -15  -4  270.87   11.50
  -1 -15  -4    0.60    2.40
  -1 -15  -4    1.70    1.60
  -1  15   4    0.90    0.70
   1 -15   4    0.30    2.20
  -1 -15  -4   -0.30    1.30
   1 -15   4    0.90    1.50
  -1 -15  -4    1.30    1.50
  -1 -15  -4   -0.20    2.30
  -1  15   4   -0.20    0.90
  -1  15  -4   -0.30    0.90
  -1 -15   4    0.00    1.80
   1 -15  -4   -0.10    2.10
   1 -15  -4   -0.80    1.40
   1  15   4    0.70    1.00
   1 -15  -4    0.90    1.60
  -1 -15   4    1.00    2.10
  -1 -15   4   -1.60    2.00
  -1 -15   4    1.40    2.30
  -2  15   4   38.50    2.70
  -2  15   4   39.90    2.30
  -2 -15  -4   45.20    5.40
   2 -15   4   40.80    3.80
   2 -15   4   33.40    4.80
  -2 -15  -4   47.50    4.00
  -2 -15  -4   45.40    3.80
   2 -15  -4   43.20    3.80
  -2  15  -4   37.60    3.30
   2 -15  -4   43.30    4.00
   2 -15  -4   42.60    5.10
  -2 -15   4   43.00    5.40
  -3 -15  -4   -0.20    1.60
   3 -15   4    0.70    2.30
  -3  15   4   -0.10    1.10
  -3 -15  -4    1.80    2.70
   3 -15   4   -0.40    1.70
  -3  15   4   -0.30    0.70
  -3 -15  -4    2.40    1.70
   3 -15  -4    0.80    1.70
  -3 -15   4    0.30    2.50
  -3  15  -4    0.30    0.90
   3  15   4    0.20    1.40
   3 -15  -4    1.30    2.50
  -3  15  -4   -1.00    1.20
   3 -15  -4   -0.40    1.70
   3  15   4   -0.10    0.90
   4 -15   4    1.30    3.10
  -4  15   4   -0.40    1.60
  -4 -15  -4   -0.60    3.40
   4 -15   4    1.50    2.30
  -4 -15  -4    3.10    1.90
  -4  15   4    0.70    0.90
   4 -15  -4    1.50    3.00
   4  15   4    2.30    2.10
   4 -15  -4    2.50    1.90
   4  15   4    1.20    1.00
  -4  15  -4    1.40    1.00
   4 -15  -4   -0.80    2.40
  -4 -15   4   -1.70    3.00
   0 -16   4    2.90    2.00
   0 -16  -4    3.30    2.30
   0 -16  -4    7.10    3.80
   0 -16  -4    2.40    2.30
   0  16   4    2.50    0.90
   0 -16  -4   -1.20    2.30
   0 -16  -4    1.90    2.20
   0 -16   4    2.10    2.50
   1 -16   4   39.10    3.90
  -1 -16  -4   46.30    4.20
  -1  16   4   43.00    2.90
   1 -16   4   39.90    4.80
  -1 -16  -4   45.60    4.10
  -1 -16  -4   31.80    4.70
  -1 -16  -4   39.10    3.70
  -1  16   4   40.70    2.30
  -1 -16  -4   40.30    4.90
   1 -16  -4   37.10    3.70
   1 -16  -4   47.90    4.40
   1 -16  -4   42.90    5.10
  -1 -16   4   38.10    4.50
   2 -16   4    5.00    2.80
   2 -16   4    3.80    2.00
  -2 -16  -4    1.20    2.50
  -2  16   4    2.80    1.50
  -2  16   4    3.60    0.90
  -2 -16  -4    5.50    2.00
  -2 -16  -4    5.40    2.20
   2 -16  -4    5.00    2.00
   2 -16  -4    3.90    2.10
  -2  16  -4    5.30    1.20
  -2 -16   4    3.90    2.70
   2 -16  -4    5.50    3.00
  -3 -16  -4    9.20    3.50
   3 -16   4    8.90    3.20
  -3  16   4    7.20    2.00
  -3 -16  -4    7.10    2.00
  -3  16   4   11.90    1.70
   3 -16   4   12.70    4.10
   3  16   4   10.00    1.40
   3 -16  -4    7.00    2.60
   3 -16  -4   10.80    3.10
  -3 -16   4    5.00    3.60
   3 -16  -4    5.10    1.90
  -4 -16  -4    1.30    3.30
  -4  16   4    3.90    1.10
  -4 -16  -4    1.60    1.60
   4 -16   4    4.80    5.50
   4 -16   4    4.00    3.00
  -4 -16   4   -1.10    4.00
   4 -16  -4    2.50    3.10
   4 -16  -4    5.70    2.20
   4  16   4    5.00    2.10
  -4  16  -4    3.00    1.30
   0 -17   4   15.30    3.50
   0 -17  -4   19.50    3.00
   0 -17  -4   17.00    2.90
   0 -17  -4   22.10    4.40
  -1 -17  -4    8.50    4.30
   1 -17   4   18.60    4.20
   1 -17   4   18.80    3.70
  -1  17   4   14.30    1.70
  -1 -17  -4   11.80    3.20
  -1 -17  -4   11.50    2.20
   1 -17  -4    9.70    2.30
   1 -17  -4   15.50    3.60
   1 -17  -4   12.70    2.40
  -2 -17  -4   47.90    6.40
  -2 -17  -4   40.30    6.00
   2 -17   4   52.09    5.10
   2 -17   4   51.69    7.40
  -2  17   4   57.29    2.80
  -2 -17  -4   55.69    4.30
   2 -17  -4   52.59    4.60
  -2 -17   4   42.70    4.90
   2 -17  -4   54.49    6.50
  -2  17  -4   50.89    2.90
   3 -17   4   16.60    3.60
   3 -17   4   22.40    3.70
  -3 -17  -4   21.70    4.30
  -3 -17  -4   22.90    3.00
   3 -17  -4   26.20    4.50
  -3  17  -4   22.70    2.30
   3 -17  -4   25.10    3.60
   0 -18  -4   18.30    3.00
   0 -18  -4   18.10    2.90
  -1 -18  -4    2.30    2.20
  -1 -18  -4   -0.60    2.50
   1 -18   4    5.60    2.90
   1 -18  -4    0.20    2.10
   1 -18  -4    6.80    4.40
   1 -18  -4    0.30    3.00
   2 -18   4    2.30    4.00
  -2 -18  -4    1.10    3.00
  -2 -18  -4    5.30    3.50
   2 -18  -4    7.80    3.70
   2 -18  -4    2.80    3.30
   0   0   5    0.30    0.40
   0   0   5    0.20    0.30
   0   0  -5    0.10    0.30
   1   0  -5 1951.60   68.09
  -1   0   5 2018.00   68.89
   2   0  -5  413.76   14.00
  -2   0  -5  380.36   14.10
   2   0   5  405.46   14.10
  -2   0   5  400.86   14.00
   2   0   5  378.56   14.10
  -2   0   5  368.76   13.70
   2   0   5  401.76   14.20
  -2   0  -5  385.66   14.00
   2   0  -5  390.56   14.00
  -2   0  -5  382.66   14.40
   2   0   5  391.46   13.80
  -2   0   5  396.86   14.30
  -2   0  -5  381.06   14.20
  -3   0  -5  553.44   20.50
  -3   0  -5  583.44   20.00
   3   0   5  594.04   20.00
   3   0   5  565.04   19.60
   3   0  -5  562.34   19.80
  -3   0   5  570.14   19.90
   3   0   5  556.64   20.10
  -3   0   5  527.65   19.50
  -3   0  -5  529.65   19.70
   3   0  -5  526.85   19.80
   3   0  -5  547.85   19.90
   4   0  -5   68.39    3.40
  -4   0  -5   72.39    3.60
  -4   0  -5   69.59    3.20
  -4   0   5   65.19    3.40
  -4   0  -5   76.19    4.30
   4   0   5   70.49    3.60
   4   0  -5   71.19    3.50
   4   0   5   71.99    3.60
   4   0   5   76.09    3.20
  -4   0  -5   64.19    3.40
   4   0  -5   69.89    3.50
  -4   0   5   68.79    3.40
   4   0   5   71.59    3.70
  -5   0   5   12.50    2.60
   5   0  -5   12.70    1.70
   5   0  -5   10.60    1.50
   5   0   5   16.50    1.80
   5   0   5   12.70    1.40
  -5   0  -5   15.20    2.70
   5   0  -5   14.20    1.70
   5   0   5   13.30    1.70
   6   0   5   65.29    4.00
   6   0  -5   51.19    3.70
   6   0   5   59.19    4.10
   6   0  -5   61.99    4.60
  -6   0   5   62.19    5.10
  -6   0  -5   67.49    5.00
   6   0  -5   57.59    3.60
   6   0   5   62.49    4.10
   6   0   5   58.19    3.30
  -7   0   5   64.19    6.00
   7   0  -5   64.09    4.00
   7   0   5   66.89    6.00
   7   0   5   58.59    4.10
  -8   0   5    2.60    6.00
   8   0   5    4.60    2.60
   8   0  -5    7.30    2.70
  -8   0  -5    1.10    3.50
   8   0   5    3.80    3.30
  -8   0   5    2.70    4.60
   8   0  -5    4.20    1.50
   0  -1  -5  285.07   10.50
   0  -1  -5  290.67   10.50
   0  -1   5  320.97   10.50
   0   1  -5  326.77   10.50
   0   1   5  279.87   10.50
   0   1  -5  264.17   10.60
   0  -1  -5  288.77   10.50
   0   1  -5  288.77   10.50
   0  -1   5  295.87   10.80
   0   1   5  311.77   10.60
   0  -1  -5  274.17   10.40
   0   1   5  299.87   10.40
   0  -1  -5  305.67   10.40
   0  -1   5  300.87   10.30
   0  -1   5  310.47   10.70
   0   1  -5  280.37   10.50
   1   1  -5  639.44   22.30
   1  -1   5  660.93   22.20
   1  -1   5  634.74   22.00
   1  -1   5  614.74   22.20
  -1   1   5  668.23   22.20
  -1  -1  -5  629.24   22.20
  -1  -1  -5  620.44   22.00
  -1  -1  -5  648.94   22.60
   1   1  -5  619.04   22.10
  -1  -1  -5  633.44   22.20
  -1   1   5  653.63   22.00
   1  -1   5  601.44   22.20
  -1  -1  -5  672.53   22.10
   1   1   5  604.24   22.20
  -1   1  -5  602.94   22.20
  -1  -1   5  622.44   21.90
   1   1   5  625.44   22.20
   1   1   5  672.53   22.20
   1  -1  -5  606.44   22.00
   1  -1  -5  617.74   22.10
  -1  -1   5  673.13   22.10
   1   1   5  630.14   21.90
   1  -1  -5  599.64   22.10
  -1  -1   5  633.84   22.40
   2   1  -5  998.00   35.30
   2  -1   5 1003.00   35.00
  -2  -1  -5 1061.19   35.30
   2  -1   5  990.40   35.40
  -2  -1  -5 1021.10   35.50
  -2   1   5 1025.10   35.00
  -2  -1  -5  996.10   35.20
  -2  -1  -5 1000.60   35.80
   2  -1   5 1054.69   35.30
   2   1  -5  985.30   35.20
   2  -1   5  984.20   35.20
  -2  -1   5  963.70   34.90
  -2   1  -5  992.80   35.60
   2   1   5 1046.00   35.50
   2   1   5  992.20   35.00
  -2  -1   5 1014.00   35.20
  -2  -1   5 1035.20   35.70
   2   1   5 1033.70   35.40
   2  -1  -5 1012.00   35.30
  -2   1  -5 1010.20   35.50
   2   1   5 1024.90   35.30
  -3   1   5 1124.59   39.60
   3  -1   5 1198.28   40.00
  -3  -1  -5 1151.48   39.80
  -3  -1  -5 1152.58   40.60
  -3   1   5 1168.48   40.00
   3  -1   5 1170.08   40.20
  -3  -1  -5 1130.59   40.70
   3   1  -5 1117.79   39.90
   3  -1   5 1085.69   39.80
   3  -1   5 1080.99   40.00
  -3  -1  -5 1195.38   40.00
   3  -1  -5 1191.38   40.00
  -3   1  -5 1157.18   40.40
   3   1   5 1151.98   39.60
   3   1   5 1120.39   40.10
  -3  -1   5 1099.09   39.40
  -3   1  -5 1204.18   40.10
   3   1   5 1153.08   40.20
   3  -1  -5 1103.99   39.80
   3  -1  -5 1164.78   39.80
  -3   1  -5 1011.80   40.10
  -4  -1  -5   85.69    4.20
  -4   1   5   76.09    4.60
  -4  -1  -5   88.49    3.80
  -4  -1  -5   93.79    4.20
   4   1  -5   83.39    4.10
   4  -1   5   92.79    4.40
   4  -1   5   91.59    4.30
   4   1  -5   89.89    4.10
  -4  -1  -5   94.29    5.10
  -4   1   5   83.79    3.70
   4  -1   5   92.79    3.80
   4  -1   5   86.49    4.10
   4   1   5   89.29    3.80
   4   1   5   88.89    4.20
  -4   1  -5   92.89    3.90
   4  -1  -5   93.89    4.30
   4  -1  -5   90.49    4.10
   4   1   5   85.59    4.40
  -4  -1   5   87.09    4.10
  -4   1  -5   92.19    4.30
   4  -1  -5   92.29    4.10
  -4   1  -5   91.19    4.80
  -5  -1  -5   10.30    2.30
   5  -1   5   10.20    1.30
   5   1  -5    7.10    1.20
   5   1  -5    5.90    1.10
   5   1  -5    5.70    1.00
   5  -1   5    5.40    1.10
  -5   1   5    8.10    2.00
   5  -1   5    6.70    1.20
   5  -1   5    5.00    1.10
  -5   1   5    6.80    1.00
   5   1   5    8.10    1.30
   5  -1  -5    5.00    0.90
   5   1   5    9.60    1.50
   5  -1  -5    7.20    1.30
  -5  -1   5   10.70    2.40
  -5   1  -5    7.50    1.50
  -5   1  -5    8.10    1.30
  -5   1  -5   11.50    2.40
   5   1   5    8.00    1.10
  -6   1   5   77.49    5.60
   6   1  -5   71.59    4.30
   6  -1   5   81.29    4.60
  -6  -1  -5   90.99    6.00
   6   1  -5   78.59    4.30
   6  -1   5   76.19    4.70
  -6  -1   5   83.59    5.90
   6   1   5   67.19    4.50
   6   1   5   82.79    4.10
   6  -1  -5   90.49    4.70
   6  -1  -5   83.49    4.40
  -6   1  -5   72.69    5.70
   6  -1  -5   70.09    5.30
   6   1   5   76.59    4.60
   6   1   5   96.09    6.40
  -7  -1  -5   20.00    7.80
  -7   1   5   31.20    4.20
   7   1  -5   33.50    3.80
   7  -1   5   31.20    4.30
   7   1  -5   38.60    3.10
   7   1   5   35.80    3.90
  -7  -1   5   35.00    4.70
  -7  -1   5   35.40    5.80
   7   1   5   40.30    4.10
   8  -1   5    4.80    2.30
  -8   1   5    3.20    6.60
  -8  -1  -5    4.30    3.50
  -8   1   5    5.30    3.50
   8   1  -5    5.30    1.70
   8  -1   5    7.70    2.70
  -8  -1   5    4.30    2.70
   8   1   5    2.70    1.80
  -8   1  -5    5.40    3.80
   8   1   5    4.00    3.10
   8  -1  -5    3.20    2.80
   8  -1  -5    3.90    2.10
  -8  -1   5   -4.60    5.80
   0   2  -5   30.40    1.60
   0  -2  -5   33.90    1.60
   0  -2   5   32.50    1.50
   0   2  -5   34.30    1.60
   0  -2   5   30.60    1.30
   0  -2  -5   31.50    1.50
   0  -2  -5   32.50    1.40
   0   2  -5   35.50    1.50
   0   2   5   29.90    1.40
   0  -2  -5   28.60    1.50
   0   2  -5   33.10    1.50
   0   2   5   35.00    1.60
   0  -2   5   32.90    1.90
   0  -2  -5   33.60    1.80
  -1  -2  -5  845.12   29.20
  -1  -2  -5  838.92   29.10
   1  -2   5  825.82   29.10
  -1  -2  -5  858.51   29.60
   1  -2   5  828.22   29.40
  -1  -2  -5  891.71   29.00
   1  -2   5  841.62   28.90
   1  -2   5  868.51   29.10
  -1   2   5  817.82   29.00
   1  -2   5  839.52   29.10
  -1  -2  -5  835.82   29.10
  -1  -2  -5  786.02   29.50
   1   2  -5  813.12   29.00
  -1   2  -5  854.81   29.50
  -1  -2   5  773.12   29.20
   1  -2  -5  828.02   29.10
   1  -2  -5  824.92   29.00
   1  -2  -5  825.22   29.00
  -1  -2   5  862.41   29.50
  -1   2  -5  845.72   29.10
   2  -2   5  120.89    5.00
   2  -2   5  115.09    4.90
  -2  -2  -5  121.99    5.10
   2  -2   5  129.59    4.90
   2  -2   5  119.79    4.70
  -2  -2  -5  117.69    4.80
   2  -2   5  135.29    5.40
  -2  -2  -5  126.89    4.80
  -2   2   5  126.69    4.90
  -2  -2  -5  123.29    5.50
   2   2  -5  120.59    4.80
   2   2  -5  127.39    4.80
  -2   2   5  119.59    4.60
  -2   2  -5  130.79    4.90
  -2   2  -5  121.09    5.00
  -2  -2   5  122.49    4.70
   2  -2  -5  124.89    4.80
   2  -2  -5  113.59    4.70
  -2  -2   5  108.49    4.40
   2   2   5  130.89    4.90
  -2   2  -5  127.59    5.00
   2   2   5  125.89    5.00
   2   2   5  119.59    4.70
   2   2   5  116.39    5.00
  -2   2  -5  128.59    5.10
   2  -2  -5  120.19    4.80
   3   2  -5  688.73   24.10
   3  -2   5  645.64   24.00
   3  -2   5  657.03   24.20
   3   2  -5  666.03   24.10
  -3  -2  -5  642.94   23.70
  -3  -2  -5  668.83   24.00
   3  -2   5  690.43   24.10
  -3   2   5  693.83   23.80
  -3  -2  -5  698.53   24.90
   3  -2   5  657.53   24.30
   3   2  -5  680.23   24.00
  -3   2   5  707.63   24.20
   3   2  -5  681.43   23.70
  -3  -2  -5  711.03   24.20
   3  -2   5  683.53   23.70
   3  -2  -5  666.23   24.10
   3   2   5  689.03   24.20
  -3   2  -5  694.33   24.40
   3   2   5  670.63   24.30
  -3  -2   5  671.53   23.90
   3  -2  -5  674.23   23.90
  -3   2  -5  617.74   23.50
   3  -2  -5  689.63   24.10
   3   2   5  716.23   23.80
  -4  -2  -5  163.48    7.30
   4   2  -5  175.08    7.30
   4  -2   5  182.68    7.30
   4   2  -5  181.68    7.20
  -4  -2  -5  179.88    7.20
  -4  -2  -5  192.68    8.40
   4  -2   5  185.58    6.80
  -4   2   5  174.48    6.90
   4  -2   5  160.68    7.80
  -4   2   5  181.18    7.40
   4  -2   5  189.68    7.50
   4   2  -5  173.18    7.30
   4  -2  -5  174.58    7.30
   4   2   5  174.08    7.40
  -4  -2   5  181.48    8.30
   4   2   5  187.18    7.60
   4  -2  -5  184.88    7.30
   4   2   5  184.88    7.00
   4   2   5  177.18    7.50
  -4   2  -5  175.28    7.40
  -4   2  -5  184.28    7.80
  -5  -2  -5   60.79    4.50
  -5  -2  -5   59.39    3.40
   5   2  -5   57.79    3.30
  -5   2   5   58.39    3.50
   5  -2   5   50.79    2.80
   5   2  -5   54.29    3.20
  -5   2   5   53.79    2.80
   5  -2   5   49.90    3.40
  -5   2   5   58.79    4.30
   5  -2   5   58.39    3.40
   5   2  -5   60.59    3.30
   5  -2  -5   57.99    3.20
   5  -2  -5   46.70    3.10
   5  -2  -5   50.29    3.20
  -5   2  -5   52.19    3.50
  -5  -2   5   60.79    4.50
   5   2   5   53.89    3.50
  -5   2  -5   57.89    4.20
   5   2   5   57.59    3.80
  -5   2  -5   54.79    2.90
   5  -2  -5   55.19    4.20
   5   2   5   52.59    3.40
   5   2   5   54.89    2.90
  -6  -2  -5   23.40    3.80
   6  -2   5   18.70    2.20
   6   2  -5   19.70    2.10
  -6   2   5   18.90    3.40
   6   2  -5   17.00    2.20
   6   2   5   22.00    2.40
   6   2   5   20.90    2.50
   6   2   5   23.60    3.70
   6   2   5   17.10    1.90
   6  -2  -5   16.60    2.20
  -6  -2   5   25.90    4.10
   7  -2   5    6.30    1.90
  -7  -2  -5   10.80    4.10
   7   2  -5    5.70    2.20
   7  -2   5   11.90    2.20
  -7   2   5    5.80    2.60
  -7  -2  -5    8.40    2.90
   7   2  -5    6.10    2.20
  -7  -2   5    4.10    3.50
   7   2   5   10.90    2.50
   7   2   5    8.10    1.90
   7   2   5    6.70    2.10
   7  -2  -5    9.90    2.80
  -7  -2   5   11.30    3.10
   7  -2  -5    9.00    3.00
  -8   2   5   10.20    5.10
   8  -2   5   23.20    3.20
   8   2  -5   21.00    2.60
  -8   2  -5   16.80    4.20
  -8  -2   5   16.80    3.50
   8   2   5   23.40    2.70
   0   3  -5 3192.98  112.99
   0  -3   5 3312.27  113.19
   0   3   5 3360.56  112.99
   1   3  -5  377.66   13.40
  -1  -3  -5  365.16   14.10
   1  -3   5  374.06   13.50
   1   3  -5  394.96   13.30
  -1  -3  -5  386.76   14.00
  -1  -3  -5  371.36   13.50
  -1  -3  -5  369.46   13.50
   1  -3   5  356.16   13.40
  -1   3   5  406.26   13.50
  -1   3   5  387.56   13.30
   1  -3   5  382.76   14.00
  -1  -3  -5  391.06   13.70
   1   3  -5  355.06   13.30
   1  -3   5  381.46   13.80
  -1   3  -5  401.06   13.40
   1   3   5  375.86   13.20
   1  -3  -5  368.46   13.30
   1  -3  -5  371.26   13.50
   1  -3  -5  380.46   13.80
   1  -3  -5  355.66   13.40
   1  -3  -5  401.96   13.30
  -1  -3   5  354.06   13.70
  -1   3  -5  365.86   13.60
  -1  -3   5  380.06   14.00
   1   3   5  384.26   13.50
   1   3   5  380.26   13.40
  -1   3  -5  388.46   13.40
   1   3   5  356.86   13.50
   2  -3   5  492.75   18.20
  -2  -3  -5  521.55   18.30
   2  -3   5  499.05   18.00
   2  -3   5  491.45   18.30
   2   3  -5  510.05   17.80
  -2  -3  -5  517.25   18.30
  -2  -3  -5  540.45   19.60
  -2  -3  -5  512.25   18.90
   2   3  -5  528.65   18.40
   2   3  -5  510.65   18.00
   2   3  -5  490.65   18.10
  -2   3   5  512.25   18.20
  -2   3   5  514.65   18.00
   2  -3   5  493.45   18.50
  -2   3  -5  491.75   18.40
  -2   3  -5  525.65   18.20
   2   3   5  496.25   18.20
   2  -3  -5  542.25   18.00
   2   3   5  493.75   17.90
  -2  -3   5  526.85   18.80
  -2   3  -5  485.85   18.10
   2  -3  -5  512.35   18.10
   2  -3  -5  509.65   18.20
  -2  -3   5  511.35   17.80
  -2   3  -5  502.25   18.30
   2   3   5  538.75   18.20
   2   3   5  516.05   18.30
  -2  -3   5  492.55   18.80
   2  -3  -5  532.15   18.20
  -2   3  -5  512.85   18.80
   3  -3   5  763.92   25.00
   3  -3   5  691.83   24.80
   3  -3   5  713.43   25.00
  -3  -3  -5  722.03   24.80
   3   3  -5  676.73   24.30
   3   3  -5  649.64   24.50
  -3   3   5  688.13   24.40
  -3  -3  -5  709.23   25.60
  -3   3   5  701.93   24.80
   3  -3   5  655.23   24.90
  -3  -3  -5  695.63   24.90
   3   3  -5  695.23   24.70
   3   3  -5  679.53   24.70
  -3   3  -5  684.13   24.80
  -3   3  -5  685.43   24.80
  -3  -3   5  724.23   25.50
   3   3   5  707.93   24.90
   3  -3  -5  711.23   24.80
   3  -3  -5  680.83   24.60
   3   3   5  699.63   24.80
   3  -3  -5  704.03   24.50
   3   3   5  683.93   24.90
   3   3   5  656.33   24.40
   4  -3   5  103.69    4.40
  -4  -3  -5  103.19    5.60
   4   3  -5   92.69    4.30
  -4   3   5   97.79    4.50
   4  -3   5  100.89    4.60
  -4   3   5   94.29    4.00
   4  -3   5   90.49    4.60
   4   3  -5   90.39    4.30
   4  -3   5   89.49    4.30
  -4  -3  -5   94.19    4.50
   4   3  -5   97.19    3.90
   4   3  -5   93.09    4.40
   4  -3  -5   96.09    4.20
   4   3   5   97.59    4.70
  -4  -3   5   99.29    5.50
   4   3   5   91.29    4.00
   4  -3  -5   92.29    4.40
  -4   3  -5   82.69    4.40
  -4   3  -5   92.29    4.80
   4   3   5   95.99    4.50
   4  -3  -5   94.19    4.30
   5  -3   5  411.36   15.40
   5   3  -5  389.76   15.00
  -5  -3  -5  426.06   16.60
  -5   3   5  397.06   16.10
   5   3  -5  381.36   14.90
   5  -3   5  410.96   15.20
  -5   3   5  382.96   15.10
   5   3  -5  360.86   14.90
   5   3   5  397.86   15.10
   5  -3  -5  387.06   16.10
  -5   3  -5  381.96   15.30
   5   3   5  395.26   15.30
   5   3   5  398.56   14.50
  -5   3  -5  405.06   15.50
   5   3   5  372.66   15.30
   5  -3  -5  383.46   14.80
   5  -3  -5  377.96   15.00
  -5   3  -5  400.06   14.60
   6   3  -5   33.00    2.60
  -6  -3  -5   33.50    5.00
   6  -3   5   33.00    2.90
   6   3  -5   41.60    5.40
  -6   3   5   29.40    3.70
  -6  -3  -5   31.00    4.00
   6  -3   5   34.00    2.80
   6   3  -5   30.60    2.70
   6   3   5   28.10    3.10
  -6  -3   5   35.20    5.10
  -6  -3   5   34.20    4.00
   6   3   5   33.10    2.30
   6  -3  -5   31.50    2.60
   6   3   5   34.80    3.00
  -6   3  -5   27.00    3.80
   6   3   5   34.10    2.90
   6  -3  -5   34.00    2.90
   6  -3  -5   32.70    2.70
   6  -3  -5   23.40    3.70
  -7  -3  -5   27.40    5.40
  -7  -3  -5   25.40    4.20
   7  -3   5   27.00    3.20
   7   3  -5   27.80    3.30
   7  -3   5   29.90    3.00
   7   3  -5   29.00    2.70
   7  -3  -5   28.20    2.70
   7  -3  -5   26.90    3.30
  -7  -3   5   26.20    3.90
   7   3   5   26.70    2.60
   7   3   5   28.20    2.80
   7   3   5   32.10    4.10
  -7  -3   5   21.20    4.70
   7  -3  -5   35.50    3.00
   8  -3   5   -0.90    2.10
   8   3  -5    3.60    1.40
  -8  -3  -5    2.90    4.00
  -8  -3  -5    5.50    3.80
  -8   3   5    5.80    4.90
   8  -3   5    4.20    2.10
  -8  -3   5    3.80    2.70
   8  -3  -5    4.70    2.00
   8   3   5    4.80    1.70
   0   4   5 1152.38   40.90
   0   4  -5 1086.09   40.90
   0  -4   5 1107.39   41.40
   0  -4   5 1125.09   40.60
   0  -4  -5 1196.18   41.00
   0   4  -5 1189.98   40.80
   0  -4   5 1305.27   41.70
   0  -4   5 1260.27   41.40
   0  -4   5 1135.69   40.70
   0  -4  -5 1224.78   41.60
   0  -4  -5 1168.78   40.70
  -1   4   5  185.98    6.30
  -1  -4  -5  170.58    6.60
  -1  -4  -5  169.48    6.40
   1  -4   5  166.58    6.20
   1   4  -5  173.18    6.10
   1  -4   5  168.18    6.90
   1  -4   5  157.48    6.10
   1   4  -5  166.28    6.10
   1  -4   5  160.48    7.00
  -1  -4  -5  161.48    6.50
  -1  -4  -5  172.38    6.30
  -1   4   5  165.48    6.00
  -1  -4  -5  166.58    7.10
  -1   4  -5  170.58    6.20
  -1  -4   5  166.88    6.40
  -1  -4   5  161.78    6.70
  -1   4  -5  162.38    6.40
   1  -4  -5  171.88    6.40
   1   4   5  150.88    6.20
  -1   4  -5  145.89    6.30
  -1  -4   5  181.98    7.00
   1  -4  -5  163.78    6.20
   1   4   5  164.68    6.00
  -1   4  -5  171.88    6.10
   1   4   5  167.48    6.20
   1  -4  -5  154.88    5.90
  -1  -4   5  155.88    6.00
   1  -4  -5  163.28    6.10
   1   4   5  161.58    6.30
  -1  -4   5  159.18    5.90
   1  -4  -5  171.28    6.80
   1   4   5  170.78    6.20
   2  -4   5  348.07   13.80
  -2  -4  -5  375.76   13.60
  -2  -4  -5  371.66   13.30
  -2  -4  -5  376.56   14.10
   2   4  -5  364.16   13.10
   2   4  -5  370.56   12.90
  -2   4   5  375.06   13.00
  -2   4   5  383.06   13.40
   2  -4   5  343.27   12.90
   2   4  -5  374.26   13.10
  -2  -4  -5  367.86   13.40
  -2  -4  -5  377.26   14.50
   2  -4   5  361.66   13.20
   2   4  -5  353.56   13.10
   2  -4   5  370.16   13.40
   2   4   5  360.66   13.30
  -2  -4   5  381.26   13.40
   2   4   5  361.86   12.90
   2  -4  -5  365.16   12.90
   2  -4  -5  371.06   13.20
  -2   4  -5  366.36   13.30
   2  -4  -5  351.36   13.10
  -2  -4   5  366.56   14.00
  -2  -4   5  380.86   14.00
  -2   4  -5  331.27   13.40
  -2   4  -5  347.77   13.90
   2   4   5  367.06   13.40
   3   4  -5  108.69    4.70
  -3  -4  -5  112.39    4.90
  -3  -4  -5  113.09    6.20
  -3  -4  -5  114.49    5.70
  -3   4   5  118.89    4.90
   3   4  -5  111.19    4.30
  -3   4   5  116.39    4.50
   3  -4   5  105.99    4.90
   3   4  -5  111.59    4.70
  -3  -4  -5  110.69    5.00
   3   4  -5  112.69    4.60
   3  -4   5  104.39    4.70
   3  -4   5  104.29    5.10
   3   4   5  110.29    4.90
   3   4   5  114.69    4.80
   3   4   5  113.99    4.90
   3  -4  -5  106.79    4.60
   3  -4  -5  115.19    4.80
  -3   4  -5  111.29    4.90
  -3  -4   5  112.89    5.60
   3  -4  -5  110.69    4.50
   3  -4  -5  111.39    4.80
  -3  -4   5  118.19    5.60
  -3  -4   5  111.49    5.90
  -3  -4   5  113.09    4.90
  -3   4  -5  111.19    4.70
   3   4   5  116.99    4.50
  -4  -4  -5  438.86   17.70
   4  -4   5  452.85   16.60
   4   4  -5  433.46   16.00
   4  -4   5  450.75   16.80
  -4  -4  -5  460.65   18.80
   4   4  -5  425.26   16.40
   4   4  -5  430.96   16.50
  -4   4   5  469.85   16.20
   4   4  -5  435.36   16.40
   4  -4   5  416.96   16.70
  -4  -4  -5  443.96   16.70
   4   4   5  458.95   16.80
  -4  -4   5  474.05   17.90
  -4  -4   5  486.15   19.90
  -4   4  -5  463.95   16.80
   4  -4  -5  464.35   17.90
   4   4   5  425.16   16.10
   4  -4  -5  437.36   16.40
   4  -4  -5  432.06   16.60
   4   4   5  466.05   16.70
   4   4   5  434.76   16.80
   4  -4  -5  425.46   16.50
  -5   4   5  198.38    8.80
   5   4  -5  197.38    8.60
  -5  -4  -5  194.88    8.50
  -5  -4  -5  216.38   10.20
  -5  -4  -5  228.18   11.50
  -5   4   5  206.58    9.60
   5   4  -5  221.58    8.70
   5   4  -5  210.78    8.60
   5  -4   5  203.58    8.60
   5  -4   5  201.78    8.90
   5  -4  -5  204.78    9.90
   5  -4  -5  190.98    8.30
   5  -4  -5  204.38    8.60
  -5  -4   5  201.98   10.10
   5   4   5  211.18    8.20
   5   4   5  203.08    8.70
   5   4   5  194.38    8.90
   5   4   5  216.58    9.00
  -5   4  -5  202.08    8.20
  -5  -4   5  221.38   10.90
  -5   4  -5  209.28    9.00
   6   4  -5   69.99    4.00
  -6  -4  -5   65.09    6.70
  -6   4   5   72.89    5.10
  -6   4   5   62.89    4.80
   6  -4   5   73.89    4.40
  -6   4   5   61.49    3.50
  -6  -4  -5   65.79    5.50
   6  -4   5   64.79    4.10
   6   4  -5   68.19    4.40
  -6   4  -5   68.19    5.00
   6  -4  -5   67.89    3.80
   6  -4  -5   58.59    5.10
  -6  -4   5   78.59    5.80
   6  -4  -5   65.09    4.00
   6   4   5   70.79    4.30
   6   4   5   66.79    4.70
   6  -4  -5   72.19    4.20
   6   4   5   74.79    4.90
  -6   4  -5   60.89    3.60
  -6  -4   5   72.89    6.60
   6   4   5   65.29    3.50
  -7   4   5    4.00    3.20
  -7  -4  -5    2.20    2.30
  -7  -4  -5    3.90    3.50
   7   4  -5    3.80    1.00
   7  -4   5    3.80    1.50
   7   4  -5    5.30    2.10
   7  -4  -5    6.30    1.70
  -7  -4   5    7.80    2.80
   7   4   5    4.70    1.30
   7  -4  -5    7.80    2.20
   7  -4  -5    8.20    2.40
   7   4   5    3.70    2.20
   7   4   5    8.10    2.00
  -7  -4   5    1.70    3.90
   8  -4   5   21.80    3.50
   8   4  -5   24.60    3.50
   8  -4  -5   27.40    3.50
   8   4   5   29.10    4.70
  -8  -4   5   22.80    6.50
   0  -5  -5    1.80    0.70
   0  -5   5    3.80    1.20
   0   5   5    2.10    0.50
   0  -5  -5    3.10    1.00
   0  -5   5    2.00    1.10
   0  -5  -5    1.90    0.70
   0   5  -5    1.80    0.40
   0  -5   5    1.90    0.60
   0   5  -5    3.00    0.40
   0   5   5    2.50    0.50
   0   5  -5    1.90    0.80
   0  -5   5    2.30    0.40
   0  -5   5    1.50    0.80
   0  -5   5    1.40    0.40
   0   5   5    2.10    0.40
   0  -5  -5    2.50    0.50
   0   5  -5    2.50    0.50
   1   5  -5   20.40    1.10
   1  -5   5   24.70    2.10
  -1   5   5   22.90    1.30
  -1   5   5   21.90    1.10
  -1  -5  -5   19.60    1.60
   1   5  -5   19.00    1.10
  -1  -5  -5   18.90    1.70
  -1  -5  -5   24.60    2.00
   1   5  -5   19.30    1.40
   1  -5   5   24.20    2.00
  -1  -5  -5   19.80    1.60
  -1  -5  -5   19.80    1.40
   1   5  -5   19.30    1.00
  -1  -5  -5   21.70    1.60
  -1  -5  -5   21.40    2.30
   1   5  -5   19.80    1.30
  -1   5  -5   20.80    1.60
  -1  -5   5   22.40    1.60
  -1  -5   5   20.80    1.30
  -1  -5   5   22.10    2.00
  -1   5  -5   24.20    1.30
   1   5   5   21.60    1.30
   1  -5  -5   21.90    1.20
  -1  -5   5   20.80    2.10
   1  -5  -5   24.00    2.20
   1  -5  -5   23.10    1.30
  -1   5  -5   19.20    1.50
  -1  -5   5   24.40    2.00
   1   5   5   20.50    1.40
   2  -5   5 1691.73   58.49
  -2  -5  -5 1686.23   57.99
  -2  -5  -5 1700.03   58.59
  -2  -5  -5 1531.35   57.39
   2   5  -5 1539.85   57.49
  -2  -5  -5 1694.43   57.69
  -2  -5  -5 1725.53   59.19
  -2  -5  -5 1670.93   58.09
  -2  -5   5 1698.63   58.39
   2   5   5 1638.54   57.79
   2  -5  -5 1638.94   57.39
  -2  -5   5 1723.23   58.49
  -2  -5   5 1669.73   57.89
   2  -5  -5 1646.84   57.79
  -2  -5   5 1669.53   58.69
   3  -5   5  153.28    6.40
  -3  -5  -5  149.59    7.20
   3   5  -5  153.28    6.00
   3   5  -5  142.09    6.10
  -3   5   5  154.38    5.90
   3  -5   5  144.39    6.80
   3   5  -5  151.38    5.70
   3  -5   5  163.68    6.40
  -3  -5  -5  153.58    6.50
  -3  -5  -5  164.18    8.10
  -3  -5  -5  148.89    6.60
  -3   5   5  156.78    6.40
   3   5  -5  139.79    6.00
   3   5   5  150.78    6.30
   3   5   5  154.78    6.20
  -3  -5   5  150.48    6.40
   3  -5  -5  149.79    6.20
  -3  -5   5  161.48    7.20
  -3  -5   5  157.38    7.20
   3   5   5  144.69    6.30
   3  -5  -5  158.78    7.50
  -3   5  -5  159.88    6.40
   3  -5  -5  152.68    6.30
   3   5   5  155.68    5.90
  -3  -5   5  157.58    7.60
   3  -5  -5  141.19    6.00
  -4  -5  -5  110.79    5.40
  -4   5   5  118.99    4.80
  -4   5   5  111.79    5.30
  -4  -5  -5  119.69    6.50
   4   5  -5  107.09    5.10
   4   5  -5  113.69    5.00
   4   5  -5  109.49    4.60
   4   5  -5  108.49    4.90
   4  -5   5  110.09    5.70
  -4  -5  -5  122.49    7.40
   4  -5   5  107.59    5.00
   4  -5   5  118.59    5.40
   4  -5  -5  114.59    6.40
   4   5   5  109.29    5.20
  -4  -5   5  117.49    7.00
  -4   5  -5  120.99    5.40
   4   5   5  108.49    4.70
   4  -5  -5  113.89    4.90
   4  -5  -5  111.89    5.10
   4   5   5  110.09    5.20
   4   5   5  105.29    5.30
   4  -5  -5  115.99    5.30
  -4  -5   5  118.59    6.40
  -5   5   5   17.60    2.20
   5   5  -5   17.70    1.90
  -5  -5  -5   21.50    3.60
  -5  -5  -5   16.40    2.30
   5   5  -5   18.90    1.90
  -5   5   5   16.10    1.60
  -5   5   5   17.10    2.80
   5  -5   5   16.20    2.00
   5  -5   5   17.90    2.00
  -5  -5  -5   25.50    4.60
   5  -5  -5   18.00    3.20
  -5  -5   5   22.10    3.70
   5   5   5   19.10    2.70
  -5   5  -5   14.90    1.70
   5  -5  -5   17.30    2.10
   5   5   5   16.60    1.60
  -5  -5   5   19.40    3.90
   5   5   5   18.60    2.10
   5   5   5   15.00    2.00
   5  -5  -5   18.90    1.80
  -5   5  -5   15.40    2.20
   5  -5  -5   18.70    2.00
  -6   5   5   36.00    3.90
   6   5  -5   41.10    2.90
  -6   5   5   32.80    3.60
   6  -5   5   43.70    3.20
  -6  -5  -5   34.80    5.60
  -6   5   5   36.70    2.60
  -6  -5  -5   32.40    4.30
   6   5  -5   39.30    3.00
   6  -5  -5   34.50    2.80
   6  -5  -5   33.70    4.10
   6   5   5   38.10    3.10
   6   5   5   39.30    2.50
   6  -5  -5   42.50    3.20
  -6  -5   5   41.50    4.60
  -6  -5   5   36.20    5.40
  -6   5  -5   38.80    2.70
   6   5   5   36.90    3.20
   6  -5  -5   38.30    3.20
  -6   5  -5   38.40    3.70
  -7  -5  -5    2.70    3.30
   7  -5   5    4.00    1.50
   7   5  -5    2.00    1.90
   7  -5   5    2.40    2.00
  -7  -5  -5    4.30    2.60
   7   5  -5    5.60    1.60
   7   5   5    2.40    1.20
  -7  -5   5    1.30    2.10
   7  -5  -5    5.30    1.60
   7   5   5    3.00    1.40
   7   5   5    2.00    2.50
  -7  -5   5    4.40    3.90
   7  -5  -5    3.20    2.40
   0  -6  -5   42.10    2.00
   0   6   5   43.50    1.90
   0   6   5   46.40    2.00
   0  -6   5   40.90    2.10
   0  -6   5   45.80    3.00
   0   6  -5   44.00    1.90
   0  -6  -5   47.40    3.10
   0   6  -5   48.50    1.90
   0  -6  -5   45.60    2.90
   0  -6   5   40.90    2.10
   0   6   5   40.30    2.10
   0  -6  -5   40.00    2.40
   0  -6   5   44.70    2.30
   0  -6  -5   44.90    2.40
   0  -6   5   46.20    1.90
   0  -6   5   46.00    2.80
   0  -6   5   46.50    2.90
   0   6  -5   43.10    2.00
   0  -6   5   37.80    2.00
   1  -6   5 1380.96   46.40
  -1  -6  -5 1277.47   46.90
  -1  -6  -5 1356.76   46.40
  -1  -6  -5 1433.66   48.00
  -1  -6  -5 1378.26   47.00
   1   6  -5 1204.18   46.20
  -1  -6  -5 1346.07   47.30
   1  -6   5 1374.26   47.20
  -1  -6  -5 1342.47   46.80
   1   6  -5 1317.47   46.20
  -1  -6  -5 1315.67   47.00
   1  -6   5 1445.46   47.70
   1  -6   5 1209.88   46.10
   1   6  -5 1352.66   46.00
   1  -6  -5 1418.46   47.50
  -1  -6   5 1296.27   47.20
  -1  -6   5 1338.67   46.80
  -1  -6   5 1321.67   46.70
  -1  -6   5 1281.07   46.40
   1  -6  -5 1309.87   46.30
   1  -6  -5 1241.58   46.70
  -1  -6   5 1387.86   47.60
   1   6   5 1290.37   46.50
  -1  -6   5 1409.56   46.80
   1  -6  -5 1393.86   47.70
  -2  -6  -5   41.90    2.60
  -2  -6  -5   40.40    2.60
   2  -6   5   43.90    2.30
  -2  -6  -5   43.00    3.10
   2   6  -5   40.60    2.00
  -2   6   5   42.10    2.00
  -2  -6  -5   38.20    2.60
   2  -6   5   46.20    3.20
   2   6  -5   43.90    2.00
   2  -6   5   39.50    1.90
  -2  -6  -5   44.90    3.70
   2   6  -5   43.90    1.80
  -2   6   5   43.20    2.30
  -2  -6  -5   39.00    2.40
   2  -6  -5   39.40    2.40
   2  -6  -5   46.30    3.30
  -2  -6   5   46.10    3.10
   2  -6  -5   41.50    2.00
  -2  -6   5   47.60    3.50
   2   6   5   39.50    1.90
   2   6   5   41.70    2.20
   2  -6  -5   41.30    2.10
   2   6   5   37.00    2.40
  -2  -6   5   43.50    2.50
  -2   6  -5   43.60    2.20
  -2  -6   5   47.20    2.90
   2   6   5   40.60    2.20
   3  -6   5  186.78    7.50
   3   6  -5  183.68    6.80
   3   6  -5  186.78    7.20
  -3  -6  -5  186.88    8.50
  -3   6   5  183.88    7.50
  -3  -6  -5  195.98    7.90
   3  -6   5  181.98    9.40
   3   6  -5  177.18    7.10
  -3  -6  -5  190.08    9.30
   3  -6   5  169.98    7.20
   3  -6   5  170.68    8.10
  -3  -6  -5  172.08    7.60
  -3  -6   5  174.78    7.60
   3  -6  -5  180.88    7.50
   3   6   5  184.28    7.30
  -3  -6   5  188.78    8.40
  -3   6  -5  178.18    7.40
   3   6   5  172.88    7.50
   3   6   5  193.48    7.50
  -3  -6   5  192.78    8.90
  -3  -6   5  194.38    8.40
   3   6   5  182.08    6.90
   3  -6  -5  192.08    8.80
  -4  -6  -5  107.79    7.20
  -4   6   5  109.79    5.20
   4   6  -5  100.29    4.60
   4  -6   5   97.79    4.90
  -4  -6  -5  103.89    5.20
  -4   6   5   96.19    4.40
   4   6  -5  102.59    4.60
   4  -6   5   99.59    7.50
   4   6  -5  101.49    4.20
   4  -6   5   89.29    4.50
   4  -6  -5   95.89    4.40
   4  -6  -5   99.69    4.70
   4   6   5  113.09    5.00
   4   6   5  102.19    4.90
  -4  -6   5  103.89    6.10
   4   6   5  101.49    4.40
  -4  -6   5  109.29    6.80
   4  -6  -5  102.89    6.30
  -4  -6   5  102.89    5.00
   4  -6  -5  106.29    5.00
  -5  -6  -5   64.69    4.10
   5  -6   5   66.99    4.00
  -5  -6  -5   72.59    8.30
   5   6  -5   73.39    3.90
  -5  -6  -5   82.79   10.70
  -5   6   5   64.09    3.40
  -5   6   5   63.89    4.60
  -5   6   5   68.89    4.20
   5   6  -5   67.99    3.80
  -5  -6   5   67.89    6.10
  -5   6  -5   64.49    4.10
   5  -6  -5   69.89    3.90
   5   6   5   68.69    3.50
   5   6   5   66.19    4.00
   5  -6  -5   66.99    4.10
   5   6   5   68.39    4.00
   5  -6  -5   64.79    5.20
  -5   6  -5   72.19    3.60
   6   6  -5   15.20    2.20
  -6  -6  -5    8.30    2.50
  -6   6   5    8.80    2.00
   6  -6   5   16.60    2.10
  -6   6   5   11.60    3.10
  -6  -6  -5   15.50    2.70
   6   6  -5   13.00    1.90
  -6  -6  -5   17.10    4.90
  -6   6   5   16.30    1.90
   6  -6   5   11.20    2.60
  -6   6  -5   13.80    2.40
  -6  -6   5    8.30    3.70
   6   6   5   16.10    1.70
   6   6   5   15.40    2.30
   6  -6  -5   12.50    3.00
  -6   6  -5   12.40    1.80
  -6  -6   5   15.80    3.60
   6  -6  -5   14.20    2.00
   6  -6  -5   12.50    2.00
   6   6   5   19.10    2.70
   7  -6   5   44.90    4.30
  -7  -6  -5   46.10    4.70
   7  -6   5   54.89    3.60
  -7  -6  -5   41.90    5.90
   7   6  -5   52.59    3.30
   7   6   5   47.10    2.90
   7  -6  -5   52.09    6.40
  -7  -6   5   45.20    4.80
   7   6   5   49.40    3.50
   7  -6  -5   51.19    3.30
  -7  -6   5   41.50    6.40
   7   6   5   41.60    4.30
   0   7   5  224.48    7.90
   0  -7  -5  210.58    8.40
   0  -7   5  221.08    8.90
   0  -7  -5  211.88    7.80
   0   7  -5  207.18    7.70
   0   7  -5  212.48    7.70
   0  -7   5  206.48    7.60
   0  -7   5  222.18    8.20
   0  -7   5  227.38    9.30
   0  -7   5  205.18    8.10
   0  -7  -5  220.58    9.40
   0  -7   5  204.48    8.00
   0  -7  -5  209.48    8.40
   0  -7  -5  209.68    8.50
   0  -7   5  208.48    8.90
   0  -7  -5  221.88    9.10
   0   7   5  217.08    7.70
  -1  -7  -5   75.69    3.10
  -1  -7  -5   80.59    3.80
  -1   7   5   74.79    3.00
   1  -7   5   66.69    3.10
  -1  -7  -5   72.59    4.60
  -1  -7  -5   78.59    4.00
   1  -7   5   67.09    4.20
   1  -7   5   73.29    3.10
   1  -7   5   75.29    3.40
   1  -7   5   76.89    4.10
  -1  -7  -5   75.89    3.70
  -1   7   5   80.89    3.30
   1   7  -5   79.39    3.00
  -1  -7  -5   68.99    4.00
  -1  -7  -5   70.19    3.70
   1  -7   5   69.49    4.00
  -1  -7   5   74.39    2.80
   1   7   5   70.59    3.10
   1  -7  -5   71.09    4.30
  -1  -7   5   82.09    4.20
   1  -7  -5   77.49    3.60
   1   7   5   68.79    3.10
   1  -7  -5   74.99    3.50
   1  -7  -5   78.09    3.60
  -1   7  -5   70.19    3.20
  -1  -7   5   80.29    3.60
  -1  -7   5   70.99    3.40
   1   7   5   71.59    2.90
   1  -7  -5   76.79    4.30
  -1   7  -5   72.59    3.00
  -1  -7   5   74.29    4.30
  -1  -7   5   71.99    3.60
  -1  -7   5   72.19    3.30
   1  -7  -5   73.59    3.10
  -2  -7  -5  203.58    9.30
  -2  -7  -5  213.78    8.70
  -2   7   5  223.68    8.40
   2   7  -5  224.28    8.00
   2  -7   5  217.48    9.10
   2  -7   5  223.98    8.60
   2   7  -5  215.48    7.80
   2   7  -5  210.28    8.00
  -2  -7  -5  216.18    8.90
  -2   7   5  218.98    8.00
   2  -7   5  218.58    8.20
  -2  -7  -5  205.08    8.50
   2  -7   5  207.78    9.40
  -2  -7  -5  203.88    8.80
  -2  -7  -5  220.38   10.10
   2  -7  -5  207.08    8.30
  -2  -7   5  205.48    8.60
  -2  -7   5  220.08    9.30
  -2  -7   5  216.88    9.10
   2   7   5  222.88    8.20
  -2   7  -5  223.28    8.30
   2  -7  -5  226.08    9.80
  -2  -7   5  230.18    9.80
   2  -7  -5  214.98    8.60
   2  -7  -5  212.28    8.10
   2   7   5  213.68    7.80
   2   7   5  207.38    8.20
  -3   7   5  990.60   34.80
   3   7  -5  959.70   34.90
   3   7  -5  985.60   34.90
   3  -7   5  978.50   35.20
  -3  -7  -5  990.20   36.50
  -3  -7  -5  995.10   35.80
  -3  -7  -5 1048.20   37.70
   3  -7   5  997.20   36.00
  -3   7   5  989.50   35.30
   3   7  -5  978.80   34.60
  -3  -7   5  995.80   35.50
   3  -7  -5 1048.10   37.10
   3  -7  -5  980.80   35.00
  -3  -7   5 1007.50   39.80
   3  -7  -5  975.10   35.40
  -3  -7   5 1007.80   36.40
   3   7   5  974.80   34.70
  -3   7  -5  977.60   35.30
   3   7   5 1007.60   35.20
  -3  -7   5 1024.40   36.40
   3   7   5  941.31   35.40
   4   7  -5  321.87   12.00
  -4   7   5  315.67   12.50
  -4  -7  -5  332.37   15.10
  -4   7   5  303.47   11.80
  -4  -7  -5  315.17   12.70
   4  -7   5  313.77   13.10
  -4  -7  -5  322.17   13.90
   4   7  -5  311.97   11.60
   4  -7   5  305.47   13.30
   4   7  -5  309.07   12.00
   4  -7   5  315.87   12.30
   4  -7  -5  326.07   14.20
  -4  -7   5  315.87   13.80
   4  -7  -5  304.77   12.10
   4  -7  -5  317.87   12.60
  -4  -7   5  331.47   14.60
   4   7   5  314.67   12.40
   4   7   5  323.17   12.40
   4   7   5  316.47   11.80
  -4   7  -5  315.47   12.50
   5  -7   5  373.56   15.10
  -5  -7  -5  370.56   16.00
   5   7  -5  367.06   13.90
  -5   7   5  358.36   14.40
   5  -7   5  315.37   16.80
   5  -7   5  352.46   14.40
  -5   7   5  357.96   14.70
  -5  -7  -5  366.96   14.40
  -5  -7  -5  367.76   17.40
   5   7   5  349.67   13.50
  -5  -7   5  380.96   16.10
  -5   7  -5  383.76   14.60
  -5  -7   5  330.17   17.40
   5   7   5  358.46   14.20
  -5   7  -5  349.17   14.80
   5  -7  -5  376.36   14.10
   5  -7  -5  368.16   16.10
   5  -7  -5  368.76   15.00
  -6  -7  -5   71.29    5.80
   6  -7   5   78.19    4.40
  -6   7   5   65.79    4.60
  -6  -7  -5   70.69    4.50
   6  -7   5   69.39    5.10
   6   7  -5   68.09    4.10
   6   7  -5   72.29    4.00
  -6  -7  -5   66.59    6.90
   6  -7  -5   58.69    5.30
   6  -7  -5   72.59    4.00
  -6   7  -5   66.69    4.80
  -6  -7   5   65.79    5.80
  -6  -7   5   63.89    6.80
   6   7   5   70.19    3.60
   6   7   5   60.89    4.20
  -6   7  -5   69.39    3.80
   6  -7  -5   72.69    4.50
   6   7   5   73.59    4.30
  -7  -7  -5   10.70    4.10
   7   7  -5   11.10    2.30
   7  -7   5   20.40    2.90
   7  -7   5   17.70    2.20
   7  -7   5   12.60    3.20
  -7  -7   5    8.60    4.60
   7  -7  -5   14.40    2.90
   7  -7  -5   16.30    2.10
   7   7   5   14.40    2.80
  -7  -7   5   10.70    3.00
   7   7   5   12.90    1.70
   0  -8  -5  260.77    9.50
   0  -8   5  252.67    9.80
   0  -8  -5  266.57   10.30
   0  -8  -5  258.37   10.20
   0  -8  -5  262.77   10.30
   0   8  -5  260.47    9.40
   0  -8  -5  270.97   11.40
   0   8   5  279.57    9.70
   0  -8   5  242.48    9.90
   0   8  -5  258.07    9.60
   0  -8   5  273.97   11.20
   0  -8   5  267.47   10.80
   0  -8   5  253.37   10.90
   0   8   5  261.67    9.40
   0  -8  -5  274.17   11.10
   0  -8   5  261.77   10.00
   1   8  -5  337.47   11.60
   1  -8   5  331.87   13.50
   1  -8   5  292.77   11.80
  -1  -8  -5  316.97   12.60
   1  -8   5  337.67   13.10
  -1  -8  -5  332.97   13.90
  -1  -8  -5  331.27   13.00
  -1   8   5  337.27   12.00
  -1  -8  -5  326.57   12.50
   1  -8   5  333.47   11.60
   1   8  -5  312.37   12.20
  -1  -8  -5  309.57   12.60
   1  -8   5  334.37   13.00
  -1  -8  -5  323.17   12.90
   1  -8   5  327.67   12.30
  -1   8   5  334.47   11.70
   1   8  -5  321.57   11.40
  -1  -8   5  332.07   13.10
   1  -8  -5  346.77   13.70
  -1  -8   5  318.07   12.10
  -1  -8   5  311.97   12.40
   1   8   5  319.07   11.50
  -1   8  -5  333.27   11.70
   1   8   5  329.77   11.90
  -1  -8   5  326.27   12.40
   1  -8  -5  327.27   13.40
  -1  -8   5  340.37   13.40
   1  -8  -5  324.67   11.70
  -1  -8   5  324.87   13.30
   1  -8  -5  342.27   12.50
   1  -8  -5  325.17   12.50
  -1   8  -5  316.77   11.90
   1   8   5  324.37   11.90
  -1  -8   5  312.37   12.20
   1  -8  -5  330.87   12.40
   2  -8   5   71.29    3.80
   2  -8   5   75.39    3.30
  -2  -8  -5   75.39    4.20
   2   8  -5   69.39    3.10
  -2  -8  -5   76.49    5.30
   2   8  -5   70.39    2.90
  -2   8   5   70.29    3.30
   2  -8   5   76.79    4.80
  -2  -8  -5   75.49    4.60
  -2  -8  -5   69.49    4.00
  -2   8   5   76.99    3.60
   2   8  -5   71.39    3.20
   2  -8  -5   71.59    3.90
   2   8   5   73.29    3.00
   2   8   5   70.69    3.40
   2  -8  -5   75.49    3.20
  -2   8  -5   77.29    3.40
   2  -8  -5   80.99    5.00
  -2  -8   5   75.69    5.00
   2  -8  -5   69.19    3.50
  -2  -8   5   72.19    4.50
   2   8   5   76.89    3.40
  -2  -8   5   78.19    4.30
  -2  -8   5   80.89    4.50
   3  -8   5  188.28    8.20
   3  -8   5  176.88    8.50
  -3  -8  -5  169.48    7.60
  -3   8   5  175.18    7.30
   3   8  -5  167.58    6.80
   3   8  -5  166.98    6.50
  -3  -8  -5  180.78    8.60
  -3   8   5  170.18    6.80
  -3  -8  -5  160.48    7.70
   3   8  -5  185.48    7.90
   3  -8   5  173.08    7.60
  -3  -8  -5  171.18    9.50
   3  -8   5  173.38    7.00
  -3  -8   5  176.18    8.30
   3  -8  -5  170.48    7.50
   3   8   5  167.88    7.00
  -3  -8   5  164.38    7.40
  -3  -8   5  167.58    8.20
  -3  -8   5  188.48    9.30
   3  -8  -5  159.58    6.80
  -3   8  -5  173.08    7.20
   3   8   5  167.18    7.10
   3   8   5  170.78    6.60
   3  -8  -5  177.68    9.00
  -4  -8  -5  321.67   15.30
   4  -8   5  300.37   12.10
   4  -8   5  295.27   13.30
   4   8  -5  325.47   11.90
  -4   8   5  315.07   11.80
   4   8  -5  303.87   11.50
  -4  -8  -5  296.27   12.70
   4   8  -5  304.27   11.90
  -4   8   5  321.87   12.50
  -4  -8  -5  308.27   12.70
  -4  -8  -5  321.87   13.90
   4  -8   5  319.57   13.20
   4   8   5  311.07   12.30
  -4  -8   5  294.27   12.40
  -4   8  -5  307.47   12.40
   4  -8  -5  310.87   12.00
   4  -8  -5  333.47   14.40
   4   8   5  316.57   12.20
   4  -8  -5  316.57   12.60
  -4  -8   5  303.77   13.70
   4   8   5  314.07   11.60
  -4  -8   5  320.77   14.70
  -5  -8  -5   31.30    5.70
   5  -8   5   29.50    4.00
   5  -8   5   31.80    3.80
   5  -8   5   34.10    2.60
  -5  -8  -5   31.70    4.10
   5   8  -5   34.10    2.50
  -5   8   5   33.50    2.30
  -5   8   5   29.10    3.10
  -5  -8  -5   29.80    2.90
  -5  -8   5   32.90    5.20
  -5   8  -5   32.30    3.20
   5   8   5   36.70    3.90
   5  -8  -5   36.80    3.10
   5  -8  -5   33.70    4.20
  -5   8  -5   30.80    2.40
   5  -8  -5   32.50    2.50
   5   8   5   30.90    2.20
   5   8   5   33.70    2.80
  -5  -8   5   32.90    4.10
   6   8  -5    6.30    2.00
   6  -8   5    5.10    2.60
  -6  -8  -5    5.60    2.40
  -6   8   5    6.30    2.10
  -6   8   5    7.60    2.30
   6  -8   5    6.20    1.70
  -6  -8  -5    6.30    2.90
   6  -8   5    5.30    1.80
   6   8  -5    4.30    1.20
  -6  -8  -5    5.50    7.30
  -6  -8   5    3.10    4.00
   6  -8  -5    5.30    2.50
   6  -8  -5    6.30    1.40
  -6  -8   5    1.20    2.80
   6   8   5    7.00    1.30
  -6   8  -5    5.60    1.50
   6   8   5    5.70    2.10
  -6   8  -5    4.90    2.00
   6  -8  -5    4.10    2.60
   6   8   5    5.40    1.60
   7  -8   5   16.60    2.20
   7   8  -5   19.70    2.30
   7  -8   5   12.60    3.40
  -7  -8  -5   13.10    3.20
   7  -8   5   15.80    2.60
   7   8  -5   16.80    2.70
   7  -8  -5   12.30    3.50
   7   8   5   16.50    3.00
   7   8   5   16.00    2.00
  -7  -8   5   15.20    3.30
   7   8   5   15.00    2.10
  -7  -8   5    5.60    7.30
   7  -8  -5   14.80    2.10
   7  -8  -5   14.70    3.20
   0   9  -5   77.59    3.00
   0  -9  -5   73.59    3.00
   0  -9  -5   78.19    4.80
   0  -9   5   73.39    3.60
   0  -9   5   78.29    3.70
   0  -9   5   82.69    4.70
   0  -9  -5   77.09    4.00
   0  -9   5   85.99    5.10
   0  -9   5   77.79    4.70
   0   9   5   74.39    3.00
   0  -9   5   74.79    3.70
   0  -9  -5   89.59    6.30
   0   9   5   67.49    3.20
   0   9  -5   75.69    3.20
  -1  -9  -5  164.08    8.00
   1  -9   5  182.58    8.40
  -1  -9  -5  182.08    8.20
  -1   9   5  187.88    7.10
  -1  -9  -5  181.28    9.10
   1   9  -5  183.38    6.70
   1   9  -5  169.88    6.70
   1  -9   5  194.68    8.90
   1  -9   5  169.48    7.00
  -1  -9  -5  177.38    7.80
  -1  -9  -5  181.18    7.80
  -1   9   5  185.68    6.80
  -1  -9  -5  178.08    8.50
   1  -9   5  178.58    7.40
  -1  -9   5  182.68    8.30
  -1  -9   5  179.38    7.40
  -1  -9   5  178.78    8.60
  -1   9  -5  187.38    7.00
  -1  -9   5  190.78    8.80
   1   9   5  191.68    7.00
   1  -9  -5  192.38    8.90
   1  -9  -5  185.38    7.70
   1  -9  -5  191.68    7.90
  -1  -9   5  171.88    7.80
   1  -9  -5  187.08    7.60
   1   9   5  176.88    6.60
   1  -9  -5  177.58    6.70
  -1  -9   5  176.58    7.30
  -1   9  -5  186.58    6.90
   1  -9  -5  188.38    8.70
   1   9   5  178.08    6.90
   2  -9   5  133.29    6.90
  -2  -9  -5  119.69    5.80
   2   9  -5  118.59    4.60
   2  -9   5  124.49    5.60
  -2  -9  -5  117.49    5.90
   2   9  -5  121.69    4.90
   2  -9   5  138.69    6.40
  -2  -9  -5  106.89    5.70
  -2  -9  -5  121.69    6.00
  -2   9   5  127.09    4.90
   2   9  -5  126.09    4.80
  -2  -9  -5  123.19    7.40
  -2   9   5  124.39    5.30
  -2  -9  -5  122.89    6.50
   2  -9   5  124.89    4.90
  -2  -9   5  117.69    5.60
   2  -9  -5  133.79    7.20
  -2   9  -5  126.79    5.20
   2  -9  -5  120.49    4.90
   2   9   5  121.49    5.10
  -2  -9   5  125.49    6.40
   2  -9  -5  108.09    5.60
   2  -9  -5  119.29    5.40
  -2  -9   5  115.49    6.00
  -2  -9   5  130.09    7.10
   2   9   5  124.39    5.10
   2  -9  -5  119.59    5.60
  -3  -9  -5    8.70    3.20
   3   9  -5    7.80    1.10
   3  -9   5    6.60    1.10
  -3  -9  -5    4.90    1.40
  -3  -9  -5    7.90    1.90
   3   9  -5    7.60    1.10
   3  -9   5    8.00    1.60
  -3   9   5    8.30    1.10
   3   9  -5    7.40    0.90
  -3   9   5    8.40    1.40
   3  -9   5    9.30    2.30
  -3  -9  -5    8.30    2.20
   3  -9   5    9.80    2.50
   3   9   5    9.60    1.30
  -3   9  -5    9.60    1.40
   3   9   5    6.60    1.10
   3  -9  -5    8.40    1.60
  -3  -9   5    9.10    2.90
  -3  -9   5    6.70    2.00
   3  -9  -5    9.10    1.50
  -3  -9   5   10.00    1.90
   3  -9  -5    9.60    2.70
   3   9   5    9.30    1.00
   3  -9  -5    7.50    1.10
  -3  -9   5    9.00    2.20
  -4  -9  -5   61.29    8.60
   4  -9   5   61.19    4.70
   4  -9   5   56.19    4.00
  -4  -9  -5   59.99    4.10
  -4  -9  -5   59.49    4.10
  -4  -9  -5   76.69    7.10
   4  -9   5   58.29    3.30
   4   9  -5   58.89    3.20
   4   9  -5   56.49    3.10
   4  -9   5   55.19    4.70
  -4   9   5   61.29    3.70
  -4   9   5   55.39    3.10
   4   9  -5   60.69    2.90
   4   9   5   57.59    3.50
  -4   9  -5   61.79    3.80
   4  -9  -5   63.79    3.90
   4  -9  -5   61.49    3.90
   4   9   5   58.49    3.00
  -4  -9   5   60.39    4.90
   4  -9  -5   62.19    3.30
  -4  -9   5   53.99    3.80
   4  -9  -5   71.09    6.30
   4   9   5   62.39    3.60
  -4  -9   5   62.59    5.90
  -5  -9  -5   93.39    5.30
   5   9  -5   97.29    4.60
  -5  -9  -5   94.79    6.60
   5  -9   5   98.19    5.50
  -5   9   5   85.89    5.10
   5  -9   5   91.29    6.00
  -5   9   5   90.69    4.40
   5  -9   5   95.19    4.80
   5  -9   5   80.39    5.90
  -5  -9  -5   97.49    7.90
   5   9  -5   96.09    4.70
   5  -9  -5   90.49    4.50
   5   9   5   94.09    4.90
   5   9   5   92.19    4.30
  -5  -9   5   86.69    7.40
   5  -9  -5   92.29    6.70
  -5   9  -5   83.49    5.10
   5   9   5   93.09    5.00
  -5   9  -5   86.69    4.50
   5  -9  -5   94.69    5.30
  -5  -9   5   92.19    6.50
   5  -9  -5   89.49    5.10
   6   9  -5   10.30    1.70
   6  -9   5    5.50    1.30
   6  -9   5   12.50    2.40
  -6   9   5    5.00    2.10
  -6  -9  -5    8.20    3.10
  -6   9   5    8.20    1.50
  -6  -9  -5    6.70    3.90
  -6  -9  -5    7.50    2.20
   6   9  -5    9.60    1.80
   6  -9   5    7.10    2.70
   6   9   5    6.90    1.30
   6  -9  -5   10.80    2.10
   6  -9  -5    5.60    3.50
  -6  -9   5    2.90    3.90
   6   9   5    9.00    1.90
  -6  -9   5    6.50    2.90
   6  -9  -5    8.70    1.40
   6   9   5   11.20    2.00
  -6   9  -5    6.90    2.20
   6  -9  -5    9.00    2.10
  -6   9  -5    9.20    1.60
   7  -9   5    0.70    1.50
   7  -9   5    2.10    1.90
  -7  -9  -5    5.20    3.90
  -7  -9  -5    1.60    2.50
   7   9  -5    0.20    1.60
   7   9   5    3.50    1.60
   7   9   5    3.10    1.20
  -7  -9   5   -0.80    2.50
   7  -9  -5    0.50    3.30
   7  -9  -5    2.30    1.40
   0 -10  -5  440.06   18.00
   0 -10  -5  472.85   18.10
   0 -10   5  467.85   19.20
   0 -10  -5  477.65   18.10
   0 -10   5  478.05   18.90
   0  10   5  490.55   17.20
   0 -10  -5  483.55   19.10
   0 -10   5  471.55   17.70
   0 -10   5  470.05   17.70
   0 -10  -5  496.65   19.60
   0  10  -5  486.95   16.80
   0 -10   5  490.75   18.60
   0  10  -5  472.45   16.90
   0 -10   5  482.85   18.00
   0  10   5  481.55   16.80
  -1 -10  -5   79.99    4.50
  -1 -10  -5   80.79    4.50
   1 -10   5   82.59    4.30
   1  10  -5   85.99    3.30
  -1  10   5   81.09    3.40
   1 -10   5   83.79    3.90
  -1  10   5   84.49    3.80
   1 -10   5   89.29    5.10
   1 -10   5   86.89    5.20
   1 -10   5   91.69    5.70
  -1 -10  -5   81.09    5.80
   1  10  -5   78.49    3.30
  -1 -10  -5   83.49    4.50
  -1 -10   5   86.39    5.10
   1  10   5   83.19    3.60
  -1 -10   5   79.29    5.30
  -1 -10   5   78.69    4.10
   1  10   5   80.09    3.60
   1 -10  -5   85.19    4.30
   1 -10  -5   79.99    4.40
   1 -10  -5   81.89    5.30
   1 -10  -5   81.69    4.40
   1 -10  -5   84.39    5.60
  -1 -10   5   87.29    5.50
  -1  10  -5   89.39    3.60
  -1 -10   5   76.89    4.20
  -1 -10   5   84.89    4.30
  -2 -10  -5   81.49    6.30
  -2 -10  -5   86.19    4.80
   2  10  -5   86.49    3.60
  -2 -10  -5   81.09    5.20
   2 -10   5   75.89    5.50
  -2  10   5   83.59    3.60
   2  10  -5   84.19    3.30
   2  10  -5   92.69    3.60
  -2 -10  -5   88.39    4.70
   2 -10   5   85.99    4.40
  -2 -10  -5   77.89    4.70
  -2  10   5   87.99    4.10
   2 -10   5   83.79    5.20
   2 -10  -5   84.19    5.80
   2 -10  -5   80.39    4.50
  -2 -10   5   87.09    5.90
   2  10   5   85.89    3.40
  -2 -10   5   83.69    5.20
  -2  10  -5   85.39    4.00
  -2 -10   5   80.79    4.50
   2 -10  -5   80.49    4.10
   2 -10  -5   87.49    4.50
   2 -10  -5   82.09    3.50
  -2 -10   5   79.09    4.70
  -3  10   5  257.37   10.30
   3 -10   5  243.38   11.30
  -3 -10  -5  251.17   11.70
   3  10  -5  257.37    9.70
  -3 -10  -5  259.57   10.90
   3  10  -5  248.28    9.40
   3 -10   5  256.47   12.00
  -3  10   5  258.37    9.80
   3 -10   5  254.97   10.70
  -3 -10  -5  254.47   11.00
   3  10  -5  260.17    9.80
  -3 -10  -5  261.27   13.20
   3  10   5  252.77   10.10
   3 -10  -5  259.47   10.80
  -3 -10   5  254.87   10.70
   3 -10  -5  254.57    9.70
   3  10   5  272.97   10.20
  -3 -10   5  252.77   12.50
   3 -10  -5  257.07   10.70
  -3 -10   5  240.28   11.30
  -3  10  -5  268.97   10.40
   3  10   5  257.77    9.60
  -3 -10   5  264.57   11.70
   3 -10  -5  271.77   12.60
   4  10  -5   89.19    4.30
  -4 -10  -5   87.49    5.30
  -4 -10  -5   95.79    7.60
  -4  10   5   88.69    4.20
   4  10  -5   93.49    4.50
   4 -10   5   87.49    6.10
   4  10  -5   89.89    3.90
   4 -10   5   81.49    4.60
   4 -10   5   85.69    5.70
   4 -10   5   91.69    5.20
  -4  10   5   82.89    4.70
  -4 -10  -5   90.49    5.30
  -4 -10  -5   88.69    6.30
   4 -10  -5   91.39    5.00
   4 -10  -5   93.09    6.70
   4  10   5   89.69    4.10
  -4 -10   5   97.49    5.20
   4 -10  -5   93.79    5.20
   4  10   5   90.39    4.60
  -4 -10   5   85.79    6.00
   4 -10  -5   92.99    4.20
  -4 -10   5   83.29    7.00
  -4  10  -5   84.79    4.80
  -5  10   5   48.00    2.90
   5 -10   5   44.60    4.60
  -5 -10  -5   48.50    5.00
  -5  10   5   45.50    3.50
   5 -10   5   53.59    3.10
  -5 -10  -5   46.90    3.80
   5  10  -5   44.40    3.10
   5  10  -5   45.60    3.00
   5 -10   5   40.80    4.70
  -5 -10  -5   38.90    5.90
   5 -10   5   44.60    3.80
  -5 -10   5   42.50    5.90
   5 -10  -5   49.80    3.80
  -5 -10   5   47.40    4.90
   5  10   5   47.60    3.30
   5  10   5   50.69    3.30
   5  10   5   47.10    2.80
   5 -10  -5   51.59    3.80
  -5  10  -5   44.80    3.60
   5 -10  -5   53.39    5.30
   5 -10  -5   49.10    3.00
  -5  10  -5   49.50    3.00
  -6 -10  -5    1.00    2.30
   6 -10   5    2.20    1.70
  -6 -10  -5   -0.70    3.20
  -6  10   5    0.60    2.20
  -6  10   5    0.90    1.10
   6 -10   5    1.60    4.10
   6  10  -5    2.40    1.30
   6 -10   5    1.00    1.20
   6  10  -5    0.40    1.90
  -6 -10  -5    0.40    2.00
   6 -10  -5    1.60    1.20
  -6 -10   5   -1.30    2.40
   6 -10  -5    2.50    2.00
   6 -10  -5    0.50    1.80
  -6  10  -5    2.10    2.10
  -6 -10   5    0.10    4.30
   6  10   5    0.80    0.90
   6  10   5    5.00    1.70
   6  10   5    1.10    1.20
   6 -10  -5    0.60    2.40
  -6  10  -5    1.30    1.10
   0 -11   5  207.28    9.40
   0 -11   5  200.78    8.40
   0 -11  -5  199.48    8.80
   0 -11   5  210.88   10.10
   0 -11  -5  201.38    9.80
   0 -11   5  182.58    9.00
   0  11  -5  211.38    7.50
   0  11   5  199.58    7.40
   0 -11  -5  209.48   10.20
   0 -11   5  205.88    8.30
   0 -11  -5  197.98    8.70
   0 -11  -5  191.28    8.80
   0  11   5  210.68    7.90
   0 -11   5  205.38    9.70
  -1 -11  -5  179.18    8.20
   1  11  -5  198.18    6.80
  -1  11   5  186.68    7.30
   1 -11   5  181.38    9.40
  -1 -11  -5  187.98    8.80
  -1  11   5  188.08    6.90
  -1 -11  -5  180.68    9.80
  -1 -11  -5  173.48    8.10
  -1 -11  -5  178.38    8.20
   1 -11   5  190.78    8.80
   1 -11   5  170.98    7.40
   1 -11   5  182.98    7.90
   1 -11  -5  178.18    9.40
  -1 -11   5  173.48    7.70
  -1 -11   5  181.08    7.80
  -1 -11   5  187.78    9.40
   1 -11  -5  186.18    8.20
   1 -11  -5  175.18    7.80
   1  11   5  174.48    6.70
  -1 -11   5  178.38    7.70
   1 -11  -5  194.08    9.40
   1  11   5  184.68    7.10
  -2 -11  -5  208.78    9.20
   2 -11   5  211.08    9.60
   2  11  -5  193.08    7.40
  -2 -11  -5  200.98    9.60
   2  11  -5  209.58    7.70
  -2 -11  -5  211.18    9.30
  -2 -11  -5  212.48   11.10
   2 -11   5  210.28   10.40
  -2  11   5  202.38    7.80
  -2 -11  -5  209.88    9.10
   2  11  -5  195.08    7.90
   2 -11   5  200.18    8.80
  -2  11   5  202.08    8.20
   2 -11  -5  184.28    8.20
  -2 -11   5  206.98    8.80
  -2  11  -5  205.08    8.20
   2  11   5  199.68    8.00
   2 -11  -5  205.98   10.60
  -2 -11   5  198.58   10.40
   2 -11  -5  196.18    8.80
   2  11   5  209.18    8.00
   2 -11  -5  218.98    9.10
  -2 -11   5  202.48    9.60
   3  11  -5   28.70    1.70
  -3  11   5   28.60    2.40
   3 -11   5   30.90    2.80
  -3 -11  -5   30.10    3.10
  -3 -11  -5   29.00    5.10
  -3 -11  -5   34.70    5.30
  -3  11   5   29.00    2.00
  -3 -11  -5   31.10    3.10
   3 -11   5   22.90    3.60
   3  11  -5   32.70    2.10
   3  11  -5   28.10    1.90
  -3 -11   5   22.80    5.10
   3 -11  -5   32.90    3.00
  -3 -11   5   27.30    4.30
   3 -11  -5   29.10    1.80
  -3 -11   5   32.40    2.90
  -3 -11   5   30.40    3.50
   3  11   5   28.00    1.80
   3 -11  -5   30.70    2.90
   3  11   5   27.90    2.20
   3 -11  -5   27.00    4.10
  -3  11  -5   31.60    2.50
   3  11   5   28.20    2.20
  -4 -11  -5   42.00    3.60
   4 -11   5   35.60    4.10
   4 -11   5   38.00    3.40
  -4 -11  -5   38.40    3.50
  -4  11   5   37.80    3.00
   4 -11   5   38.00    4.40
   4  11  -5   41.10    2.60
   4 -11   5   38.60    2.30
  -4 -11  -5   41.50    4.40
  -4  11   5   35.10    2.40
  -4 -11  -5   39.70    5.40
   4  11  -5   41.40    2.70
  -4  11  -5   37.40    3.00
   4 -11  -5   38.60    4.80
   4  11   5   38.80    2.30
   4 -11  -5   38.40    2.40
  -4 -11   5   36.60    4.20
   4 -11  -5   42.60    3.40
  -4 -11   5   32.00    5.00
   4  11   5   38.30    2.80
   4  11   5   37.90    2.80
   4 -11  -5   40.60    3.40
   5 -11   5   51.99    4.90
  -5 -11  -5   36.10    6.70
  -5  11   5   48.60    3.00
  -5 -11  -5   60.89    5.50
   5  11  -5   51.99    3.30
   5 -11   5   50.69    5.00
  -5  11   5   55.99    5.20
   5 -11   5   55.69    4.20
   5 -11   5   49.00    3.00
   5 -11  -5   62.99    5.50
  -5  11  -5   43.70    5.50
  -5 -11   5   41.70    5.60
  -5  11  -5   48.90    3.10
   5  11   5   47.40    3.80
  -5 -11   5   45.00    5.80
   5  11   5   47.90    2.80
   5 -11  -5   59.49    6.70
  -6 -11  -5    6.90    3.80
  -6  11   5   13.50    3.70
   6  11  -5   14.40    2.20
  -6 -11  -5    5.70    3.40
  -6 -11  -5   15.20    2.70
   6  11  -5    7.90    2.00
   6 -11   5   10.70    2.80
  -6  11   5   15.40    2.00
   6 -11   5   12.20    2.30
   6  11   5   12.40    1.90
   6  11   5    9.20    2.00
  -6  11  -5    9.40    2.90
  -6 -11   5    3.90    4.30
  -6 -11   5    7.00    3.30
   6 -11  -5   10.50    2.30
   6 -11  -5    8.00    3.20
   6  11   5    9.10    1.30
   6 -11  -5   11.70    1.70
   6 -11  -5   11.50    3.00
   0 -12   5  131.49    7.50
   0 -12  -5  145.99    6.90
   0 -12  -5  140.79    7.80
   0 -12   5  132.09    6.10
   0 -12   5  141.79    8.00
   0 -12  -5  147.99    7.00
   0 -12  -5  142.19    6.70
   0 -12   5  141.99    7.40
   0  12   5  138.89    5.70
   0 -12  -5  147.79    8.30
   0  12   5  135.39    5.60
   0  12  -5  135.99    5.30
   0 -12   5  128.99    6.30
   1 -12   5   12.50    1.90
   1 -12   5   14.10    2.90
  -1  12   5   17.50    1.30
  -1 -12  -5   16.10    2.40
   1 -12   5   19.30    3.10
  -1 -12  -5   14.60    3.40
  -1 -12  -5   19.80    3.20
  -1  12   5   15.00    1.50
  -1 -12   5   12.40    2.80
  -1 -12   5   14.90    2.10
  -1 -12   5   14.50    2.10
  -1 -12   5   15.60    2.10
  -1 -12   5   16.10    3.30
   1 -12  -5   13.90    3.10
   1 -12  -5   12.10    2.00
   1 -12  -5   17.50    3.10
  -1  12  -5   15.90    1.40
   1  12   5   16.30    1.40
   1  12   5   15.70    1.10
   1  12   5   15.20    1.50
   1 -12  -5   18.00    2.40
   1 -12  -5   16.90    2.40
  -1 -12   5   17.10    3.10
  -2 -12  -5   37.30    3.40
  -2 -12  -5   39.00    3.40
  -2  12   5   38.20    2.50
   2  12  -5   40.30    2.00
   2 -12   5   37.50    3.10
  -2 -12  -5   39.30    3.40
  -2 -12  -5   41.70    7.50
  -2  12   5   37.70    2.20
   2 -12   5   36.10    3.80
   2 -12   5   35.20    5.10
  -2 -12   5   36.50    3.70
   2  12   5   36.70    1.90
  -2  12  -5   36.10    2.40
   2 -12  -5   32.30    3.10
   2 -12  -5   40.40    5.30
   2  12   5   35.70    2.30
  -2 -12   5   36.90    3.00
   2 -12  -5   36.80    3.20
  -2 -12   5   36.80    4.30
  -3 -12  -5    8.80    3.50
  -3  12   5    7.10    1.10
   3 -12   5    8.60    2.60
  -3 -12  -5    7.60    2.00
   3 -12   5    5.10    1.50
  -3 -12  -5   10.00    2.30
   3  12  -5    7.90    1.10
  -3  12   5    8.80    2.00
  -3 -12  -5    4.10    2.30
   3 -12   5    7.00    2.60
   3  12   5    6.50    1.00
   3 -12  -5    6.20    1.70
  -3 -12   5    5.10    2.90
  -3 -12   5    5.60    1.50
   3  12   5    7.90    1.30
  -3  12  -5    9.40    2.10
   3 -12  -5    4.70    2.70
  -3 -12   5    1.70    2.50
   3 -12  -5    7.50    1.90
  -4  12   5   25.70    2.00
   4 -12   5   23.90    2.80
  -4  12   5   27.10    2.50
  -4 -12  -5   27.70    5.50
   4 -12   5   20.00    3.40
   4  12  -5   24.40    2.10
  -4 -12  -5   23.30    4.00
  -4 -12  -5   25.50    3.10
   4 -12   5   25.50    4.30
   4 -12  -5   25.60    3.00
   4 -12  -5   17.80    3.60
   4 -12  -5   24.40    3.00
  -4  12  -5   24.00    2.10
  -4  12  -5   23.20    2.50
  -4 -12   5   17.60    3.60
  -4 -12   5   22.40    4.30
   4  12   5   25.10    2.40
   4  12   5   22.70    2.40
   4 -12  -5   23.00    1.80
   4  12   5   22.80    1.80
   5  12  -5   16.60    2.20
   5 -12   5    9.40    1.90
  -5 -12  -5   10.70    3.00
  -5  12   5   12.30    2.00
   5 -12   5   10.60    3.30
  -5 -12  -5   11.40    2.30
  -5  12   5   11.80    1.50
  -5 -12  -5   10.00    3.90
  -5 -12   5    7.70    3.40
   5  12   5   14.00    2.10
   5 -12  -5   16.70    2.60
   5 -12  -5   16.00    3.50
  -5  12  -5   13.30    2.10
  -5 -12   5   11.10    3.90
   5  12   5   14.80    1.70
   5  12   5   14.60    2.00
   5 -12  -5   11.00    2.30
  -5  12  -5   16.40    1.80
  -6 -12  -5    2.60    3.50
  -6  12   5    3.30    1.30
   6 -12   5    7.40    2.30
  -6 -12  -5    2.80    2.90
  -6 -12  -5    7.90    3.20
   6 -12  -5    1.80    3.50
  -6 -12   5    5.80    4.00
   6 -12  -5    7.00    3.10
   6  12   5    3.20    3.00
  -6  12  -5    5.80    1.50
   6  12   5    3.20    1.10
   0 -13   5   58.49    5.30
   0  13   5   60.79    2.60
   0 -13   5   53.79    4.40
   0 -13   5   50.59    3.60
   0 -13  -5   73.59    6.10
   0  13  -5   53.59    2.60
   0 -13   5   48.60    5.60
   0 -13  -5   64.29    5.30
   0  13   5   60.09    3.00
   0 -13  -5   62.19    7.10
   0 -13   5   54.09    3.70
   0 -13  -5   57.29    3.90
   1 -13   5   77.79    6.00
  -1  13   5   70.49    3.60
  -1 -13  -5   77.59    4.90
  -1 -13  -5   70.69    4.90
   1 -13   5   73.39    4.50
  -1 -13  -5   79.99    6.40
  -1 -13  -5   70.79    5.40
  -1  13   5   76.99    3.30
   1 -13  -5   73.49    5.90
   1 -13  -5   88.29    6.60
   1 -13  -5   78.49    4.40
   1  13   5   72.19    3.10
   1  13   5   72.29    3.60
   1 -13  -5   77.19    5.20
   1 -13  -5   71.29    5.70
  -1 -13   5   85.89    5.30
  -1  13  -5   75.69    3.50
  -1 -13   5   72.39    5.80
  -1 -13   5   78.59    6.10
  -1 -13   5   69.89    6.70
  -1 -13   5   74.89    4.40
  -2  13   5   49.70    3.30
   2 -13   5   49.60    3.80
  -2  13   5   52.89    2.70
  -2 -13  -5   47.10    3.90
   2 -13   5   50.09    5.20
   2  13  -5   53.19    2.50
  -2 -13  -5   54.09    4.00
  -2 -13  -5   48.30    5.50
   2 -13   5   42.00    4.30
   2  13   5   51.29    2.90
   2 -13  -5   59.09    4.10
   2 -13  -5   53.69    4.00
   2  13   5   49.40    2.40
   2 -13  -5   48.70    5.20
  -2 -13   5   53.69    3.70
  -2  13  -5   49.10    3.00
  -2 -13   5   45.60    4.30
  -2 -13   5   48.20    5.00
  -3  13   5   54.39    2.90
  -3  13   5   52.89    3.30
  -3 -13  -5   58.09    4.30
  -3 -13  -5   58.09    4.30
   3  13  -5   54.09    2.80
   3 -13   5   52.79    5.20
   3 -13   5   57.19    4.00
  -3 -13  -5   53.79    5.90
   3 -13   5   42.20    4.50
   3  13   5   53.59    2.70
   3 -13  -5   53.49    5.40
   3 -13  -5   52.79    4.00
  -3 -13   5   50.59    3.80
   3 -13  -5   54.09    4.10
  -3 -13   5   49.40    5.50
  -3  13  -5   51.99    3.40
   3  13   5   53.69    3.20
   4 -13   5    4.30    3.40
   4 -13   5    0.40    2.80
   4 -13   5    6.60    2.90
  -4 -13  -5    5.00    3.30
  -4 -13  -5    4.80    2.70
   4  13  -5    6.20    1.30
  -4  13   5    6.10    2.10
  -4 -13  -5    6.30    2.90
  -4  13   5    5.80    1.30
  -4  13  -5    8.40    1.70
   4 -13  -5    3.50    2.00
  -4  13  -5    7.00    1.80
  -4 -13   5   11.20    3.60
   4  13   5    7.60    1.70
   4 -13  -5    8.10    2.90
   4 -13  -5    6.30    3.20
  -5  13   5    9.50    1.40
  -5 -13  -5    6.50    1.90
   5  13  -5    8.50    1.60
   5 -13   5    7.80    2.20
  -5 -13  -5    7.20    3.90
  -5  13   5    8.30    2.20
   5 -13   5    2.00    3.10
  -5 -13  -5    1.60    3.90
   5 -13  -5    8.30    2.50
   5  13   5    8.10    1.90
   5  13   5    7.60    1.10
  -5  13  -5    6.60    1.90
   5 -13  -5    7.60    3.20
  -5 -13   5    1.30    3.80
   5 -13  -5    5.20    2.10
  -5  13  -5    7.90    1.40
   0  14   5   15.00    1.30
   0 -14  -5   15.40    2.60
   0 -14  -5   14.30    2.40
   0 -14  -5   15.10    2.50
   0 -14   5   12.00    3.00
   0 -14   5    9.70    2.70
   0 -14  -5   19.50    3.90
   0 -14  -5   13.90    3.10
   0 -14   5   12.70    2.20
   0 -14   5   12.30    3.00
  -1 -14  -5  103.99    7.50
  -1 -14  -5   99.39    6.50
  -1 -14  -5   99.89    5.80
  -1 -14  -5  102.69    5.70
   1 -14   5  104.59    7.20
  -1  14   5  101.29    4.20
   1 -14   5   91.89    5.40
  -1 -14  -5  109.79    6.10
  -1  14   5   99.39    4.60
   1 -14   5   93.09    6.10
   1  14   5  101.09    4.60
  -1 -14   5   97.99    6.10
   1 -14  -5  114.29    6.20
   1 -14  -5   99.69    5.80
   1 -14  -5   98.19    7.10
   1 -14  -5  102.89    6.90
   1 -14  -5  102.69    5.50
  -1 -14   5  107.19    7.10
  -1 -14   5   95.99    6.70
  -1 -14   5   98.89    5.50
  -1  14  -5   99.99    4.50
   1  14   5  101.79    4.50
  -2  14   5   15.20    1.90
  -2  14   5   17.00    1.50
   2 -14   5   18.40    2.60
   2 -14   5   23.10    4.30
  -2 -14  -5   17.40    2.70
  -2 -14   5   19.60    3.40
   2  14   5   18.10    1.80
   2 -14  -5   13.10    3.20
  -2 -14   5   19.00    3.90
   2 -14  -5   21.60    2.90
   2  14   5   16.70    1.40
   2 -14  -5   15.60    2.60
  -2  14  -5   17.80    1.90
   3 -14   5   30.00    4.90
  -3 -14  -5   32.20    3.40
  -3 -14  -5   32.80    5.00
  -3  14   5   28.90    2.10
  -3  14   5   27.20    2.50
  -3 -14  -5   26.90    3.50
   3 -14   5   27.10    3.30
   3 -14  -5   28.30    3.40
   3  14   5   25.80    3.80
   3 -14  -5   35.60    5.40
   3 -14  -5   30.90    3.40
   3  14   5   30.00    2.00
  -3  14  -5   29.40    2.60
  -4  14   5   34.40    2.30
   4 -14   5   28.20    4.20
  -4  14   5   32.70    3.00
  -4 -14  -5   35.20    5.30
   4 -14   5   31.80    3.60
  -4 -14  -5   37.50    3.50
  -4  14  -5   32.20    2.40
   4 -14  -5   31.70    4.40
  -4 -14   5   27.80    4.90
   4  14   5   31.80    2.20
   4 -14  -5   31.90    3.70
  -4  14  -5   31.80    3.10
   4 -14  -5   33.00    3.50
  -5 -14  -5   55.49    6.40
   5 -14   5   65.59    4.90
  -5 -14  -5   67.29    4.40
  -5  14   5   68.19    3.40
  -5  14   5   53.09    6.50
   5  14   5   68.69    3.40
  -5 -14   5   52.09    9.10
  -5  14  -5   65.69    3.50
   5 -14  -5   54.99    5.40
   5 -14  -5   76.29    4.90
   0 -15   5  249.18   12.80
   0 -15  -5  251.57   12.60
   0 -15   5  256.37   10.90
   0  15   5  249.78    9.80
   0 -15   5  232.18   11.40
   0 -15  -5  260.47   11.00
   0 -15  -5  256.37   11.30
   0 -15  -5  283.77   11.70
   0 -15  -5  255.97   12.80
   0  15   5  261.47    9.40
  -1  15   5   21.60    2.10
  -1 -15  -5   24.90    3.10
  -1  15   5   22.10    1.60
   1 -15   5   19.90    3.00
  -1 -15  -5   21.40    2.90
  -1 -15  -5   21.80    3.20
   1 -15   5   23.10    4.00
  -1 -15  -5   15.80    3.60
   1 -15  -5   20.50    2.80
   1  15   5   22.60    1.70
  -1 -15   5   24.30    3.70
   1 -15  -5   25.00    3.30
  -1 -15   5   21.90    3.90
   1  15   5   24.50    2.10
  -1  15  -5   21.20    2.10
   1 -15  -5   21.00    4.10
   2 -15   5   39.20    6.20
  -2 -15  -5   53.19    4.20
  -2 -15  -5   47.00    4.20
  -2  15   5   46.10    3.00
   2 -15  -5   54.49    4.80
  -2 -15   5   39.60    5.40
  -2  15  -5   47.50    3.80
   2 -15  -5   52.69    4.30
   2  15   5   49.90    3.40
   2 -15  -5   46.10    7.10
  -3 -15  -5    2.30    1.90
   3 -15   5    3.10    1.90
  -3  15   5    4.60    1.50
  -3 -15  -5    6.50    2.30
   3 -15   5    3.30    2.60
  -3 -15  -5    2.20    2.90
  -3  15   5    4.20    1.00
  -3  15  -5    4.90    1.10
   3  15   5    4.10    1.00
  -3  15  -5    4.10    1.50
   3 -15  -5    7.50    2.20
   3 -15  -5    2.20    1.80
   3 -15  -5    2.00    2.70
  -3 -15   5    1.80    2.90
  -4 -15  -5   14.10    4.10
  -4  15   5   17.10    3.30
  -4 -15  -5    8.30    2.70
   4 -15   5   11.10    3.00
   4 -15   5   11.00    2.60
   4 -15  -5   11.60    3.10
  -4 -15   5   10.20    3.80
   4 -15  -5   14.60    3.20
   4  15   5    9.60    2.50
   4  15   5   14.60    1.80
   4 -15  -5   18.40    4.70
  -4  15  -5   17.80    2.70
   0  16   5   36.20    2.10
   0  16   5   30.70    2.70
   0 -16  -5   36.70    3.90
   0 -16  -5   35.80    3.90
   0 -16  -5   32.90    4.40
   0 -16   5   36.60    4.80
   0 -16  -5   37.40    4.60
   0 -16   5   35.80    4.20
   0 -16  -5   37.50    3.60
  -1 -16  -5   61.19    4.40
  -1  16   5   47.20    3.30
  -1  16   5   52.79    2.70
  -1 -16  -5   56.29    5.40
  -1 -16  -5   52.29    4.30
  -1 -16  -5   57.19    4.50
   1 -16   5   50.29    4.50
   1 -16   5   51.29    5.40
   1 -16  -5   56.99    4.70
   1 -16  -5   57.89    4.30
   1 -16  -5   49.20    5.40
  -1 -16   5   44.80    4.80
   1  16   5   52.19    2.60
   2 -16   5   17.00    3.00
  -2 -16  -5   13.70    3.60
  -2 -16  -5   23.10    3.20
  -2  16   5   15.50    1.60
   2 -16   5   21.00    4.10
  -2 -16  -5   17.60    3.00
  -2 -16   5   12.20    3.40
   2 -16  -5   15.70    3.70
   2 -16  -5   17.50    2.80
   2  16   5   18.20    2.20
   2 -16  -5   12.00    2.40
  -2  16  -5   14.40    1.80
  -2  16  -5   16.30    2.40
  -3 -16  -5   21.30    3.00
  -3  16   5   23.00    4.30
  -3 -16  -5   19.80    4.90
   3 -16   5   24.00    3.20
  -3 -16  -5   23.60    3.50
   3 -16  -5   25.20    3.30
   3  16   5   23.80    2.20
  -3 -16   5   13.80    3.80
  -3  16  -5   22.30    2.00
   3 -16  -5   16.50    2.80
   3 -16  -5   19.10    4.40
  -4 -16  -5   36.10    5.50
   4 -16   5   30.30    4.60
   4 -16   5   34.40    4.30
  -4  16   5   34.60    3.40
   4 -16  -5   28.30    4.40
   0 -17   5    6.20    3.00
   0 -17  -5    3.80    2.00
   0 -17  -5    2.50    3.00
   0 -17  -5    6.40    2.20
   1 -17   5   88.29    6.60
  -1  17   5   82.89    3.80
  -1 -17  -5   89.79    5.60
  -1 -17  -5   80.99    6.30
  -1 -17  -5   83.79    5.80
   1 -17  -5   89.99    5.60
   1 -17  -5   73.79    9.50
   1 -17  -5   93.09    6.20
  -2 -17  -5   17.90    3.80
   2 -17   5   21.60    4.20
  -2  17   5   19.90    1.80
  -2 -17  -5   18.30    2.90
  -2 -17  -5   26.30    3.40
   2 -17  -5   16.90    3.70
   2 -17  -5   28.10    4.00
   2 -17  -5   20.90    3.10
  -2 -17   5   16.90    3.90
  -3  17   5    4.60    1.30
   3 -17   5    3.30    3.90
  -3 -17  -5    5.30    2.50
  -3 -17  -5    4.30    3.20
  -3  17  -5    5.00    1.40
   3 -17  -5    4.90    2.40
   3 -17  -5    1.80    3.20
   0 -18  -5   17.20    3.60
   0 -18  -5   25.70    3.30
  -1 -18  -5   38.20    4.50
   1 -18   5   33.30    4.70
  -1 -18  -5   40.00    4.40
   1 -18  -5   40.00    6.30
   1 -18  -5   36.70    5.00
   1 -18  -5   48.10    5.50
   0   0   6 1797.12   62.19
  -1   0  -6  477.25   16.90
  -1   0   6  474.55   16.60
   1   0  -6  454.45   16.40
  -1   0  -6  496.75   16.80
   1   0  -6  446.36   16.70
   1   0   6  449.06   16.80
   1   0   6  480.45   16.60
  -1   0  -6  441.96   16.80
   1   0  -6  508.75   16.70
   1   0  -6  471.85   16.80
  -1   0   6  475.05   17.00
  -1   0  -6  467.65   17.20
   1   0   6  477.15   16.90
  -1   0   6  503.55   16.80
   1   0   6  513.55   16.90
  -1   0  -6  456.25   16.50
   2   0  -6   20.80    1.10
  -2   0  -6   22.20    1.80
  -2   0   6   22.60    1.70
   2   0   6   21.00    1.50
   2   0  -6   24.20    1.40
   2   0   6   20.80    1.50
  -2   0  -6   23.20    1.40
   2   0   6   22.80    1.50
  -2   0   6   25.30    1.50
   2   0  -6   22.70    1.40
   2   0   6   21.80    1.20
  -2   0   6   22.00    1.20
  -3   0   6  749.42   25.70
   3   0   6  738.43   25.40
   3   0   6  699.13   25.90
   3   0  -6  729.23   25.70
  -3   0   6  718.43   25.30
   3   0   6  749.33   25.80
  -3   0  -6  733.63   25.80
   3   0   6  722.83   26.00
  -3   0  -6  733.03   26.30
  -3   0  -6  697.53   25.50
   3   0  -6  692.63   25.60
  -3   0  -6  723.43   26.60
   4   0   6    5.60    1.10
   4   0  -6    4.60    0.90
  -4   0  -6    5.30    1.60
  -4   0   6    6.70    1.20
   4   0   6    5.30    1.20
   4   0   6    7.40    1.40
  -4   0   6    3.30    0.70
   4   0  -6    7.20    1.30
   4   0  -6    5.20    1.00
  -4   0  -6    3.30    1.00
  -4   0  -6    6.30    1.10
   4   0   6    4.70    0.80
  -4   0  -6    4.70    0.80
   5   0   6    0.80    0.80
   5   0  -6    0.60    0.70
   5   0   6    0.80    0.80
   5   0  -6    0.10    0.60
   5   0   6    0.10    0.80
   5   0  -6    0.80    0.80
  -5   0  -6    0.10    1.80
  -5   0   6    0.40    1.40
  -5   0  -6    1.20    1.50
   5   0   6   -0.20    0.80
   6   0  -6    2.60    1.40
   6   0  -6    2.50    1.10
   6   0   6    3.30    1.60
  -6   0   6    1.50    1.90
   6   0   6    2.90    1.20
   6   0  -6    1.00    2.20
   6   0   6    2.60    1.30
  -6   0  -6    6.30    2.50
   6   0  -6    1.00    1.40
   7   0   6   97.29    5.60
   7   0  -6  101.09    5.50
  -7   0   6   99.19    6.70
   7   0  -6  111.29    5.50
  -7   0   6   86.59    7.40
   7   0   6  104.59    5.50
  -8   0  -6    6.60    3.80
   8   0  -6   14.40    3.00
  -8   0   6   10.70    3.40
   8   0   6   13.40    2.90
   8   0   6   13.80    2.60
   0  -1  -6  527.45   18.50
   0   1   6  501.95   18.30
   0   1   6  542.75   18.60
   0   1  -6  521.15   18.40
   0  -1  -6  513.95   18.40
   0  -1  -6  514.65   18.50
   0   1   6  499.65   18.50
   0  -1   6  511.95   18.50
   0  -1   6  539.25   18.30
   0  -1   6  575.34   18.50
   0   1  -6  544.65   18.50
   0  -1   6  540.95   18.80
   0  -1  -6  508.05   18.40
   1  -1   6  411.66   14.80
   1   1  -6  424.56   14.70
  -1   1   6  419.16   14.60
  -1   1   6  417.26   14.80
  -1  -1  -6  391.36   15.20
  -1  -1  -6  411.46   14.90
  -1  -1  -6  418.46   14.80
  -1  -1  -6  367.16   15.00
   1  -1   6  433.96   14.80
   1   1  -6  438.76   14.70
   1   1  -6  420.46   14.80
   1  -1   6  422.36   14.60
  -1  -1  -6  446.36   15.00
  -1  -1  -6  397.86   14.60
  -1   1   6  429.06   14.80
   1  -1   6  407.26   14.80
   1  -1  -6  404.56   14.70
   1  -1  -6  400.16   14.50
  -1  -1   6  416.86   14.70
  -1   1  -6  433.16   14.90
   1   1   6  430.16   14.80
   1   1   6  391.56   14.80
  -1   1  -6  429.06   14.70
  -1  -1   6  430.56   15.10
  -1  -1   6  381.36   14.60
  -1  -1   6  413.86   14.50
   1  -1  -6  424.36   14.70
   1   1   6  416.96   14.60
   2  -1   6  657.53   22.50
   2  -1   6  625.54   22.60
  -2   1   6  655.83   22.50
  -2   1   6  642.54   22.20
   2  -1   6  637.14   22.10
   2   1  -6  609.54   22.30
  -2  -1  -6  623.04   22.60
  -2  -1  -6  653.13   23.00
  -2  -1  -6  574.44   22.40
  -2  -1  -6  653.43   22.40
   2   1  -6  626.84   22.40
   2   1  -6  655.43   22.30
  -2  -1  -6  636.34   22.30
   2   1   6  642.74   22.20
  -2   1  -6  662.13   22.50
   2  -1  -6  659.53   22.30
   2  -1  -6  640.54   22.40
  -2  -1   6  656.13   22.40
  -2   1  -6  624.74   22.50
   2   1   6  651.63   22.50
   2   1   6  605.54   22.50
  -2   1  -6  615.64   22.70
  -2   1  -6  622.24   22.70
   2   1   6  610.14   22.50
  -2  -1   6  630.14   22.80
   2  -1  -6  606.54   22.80
   3   1  -6  200.38    7.90
   3   1  -6  195.48    7.90
  -3   1   6  202.58    7.60
   3  -1   6  209.68    8.00
   3  -1   6  201.28    8.20
  -3   1   6  211.48    8.00
  -3  -1  -6  205.58    8.20
   3  -1   6  206.48    7.60
  -3  -1  -6  211.38    8.80
  -3  -1  -6  216.08    8.00
   3   1  -6  210.38    7.90
  -3  -1  -6  212.38    8.70
   3   1   6  210.48    7.70
  -3   1  -6  212.18    8.10
  -3   1  -6  203.18    8.80
   3  -1  -6  204.08    7.90
  -3  -1   6  185.78    7.40
   3   1   6  203.18    8.20
  -3   1  -6  206.88    8.40
   3   1   6  205.68    8.10
  -3  -1   6  203.18    7.90
  -3   1  -6  192.98    7.70
   3  -1  -6  208.08    7.90
   3   1   6  216.88    8.10
   3  -1  -6  210.28    8.00
   4  -1   6    6.20    1.50
   4   1  -6    4.70    0.90
   4   1  -6    7.80    1.20
   4  -1   6    5.60    0.90
  -4   1   6    3.50    0.70
  -4   1   6    4.90    1.00
   4  -1   6    5.50    1.10
   4   1  -6    6.90    1.20
  -4  -1  -6    5.20    1.40
  -4  -1  -6    5.90    1.20
  -4  -1  -6    6.20    1.20
  -4   1  -6    3.50    0.90
   4   1   6    7.50    1.00
  -4  -1   6    3.30    1.00
  -4   1  -6    6.10    1.60
   4   1   6    6.70    1.40
   4  -1  -6    5.00    1.00
   4  -1  -6    3.90    0.80
   4   1   6    3.90    0.90
   5  -1   6  235.98   10.20
   5  -1   6  253.67   10.60
   5  -1   6  256.37   10.50
   5   1  -6  241.38   10.20
  -5  -1  -6  266.87   11.50
   5  -1   6  257.77    9.60
  -5   1   6  267.17   11.50
   5   1   6  264.97   10.40
   5   1   6  257.97    9.70
   5   1   6  244.48   10.60
   5  -1  -6  248.18   10.10
   5  -1  -6  225.48    9.90
  -5   1  -6  247.58    9.70
  -5  -1   6  268.87   11.70
   5   1   6  265.17   10.60
  -5   1  -6  266.47   11.10
  -5   1  -6  242.68   10.40
  -6  -1  -6  227.58   10.50
   6  -1   6  222.88    9.30
  -6   1   6  195.38   10.30
   6   1  -6  185.88    8.80
   6   1  -6  214.18    9.10
   6  -1   6  196.18    9.20
   6   1  -6  204.28    8.90
   6  -1  -6  214.38    8.90
  -6   1  -6  208.68   10.00
   6   1   6  211.68    9.30
   6   1   6  212.78    9.40
  -6  -1   6  202.78   10.40
   6   1   6  213.78    8.40
   6  -1  -6  213.28    9.10
   7  -1   6    0.60    1.20
   7  -1   6    0.70    1.60
  -7  -1  -6    0.60    3.10
  -7  -1  -6    2.40    2.70
   7   1  -6    2.60    1.90
   7   1  -6    0.90    0.80
  -7   1   6    1.20    2.20
  -7  -1   6    3.60    3.60
   7  -1  -6    1.10    1.30
   7   1   6    2.20    1.50
   7   1   6    3.40    1.90
   7  -1  -6    1.90    1.50
  -7  -1   6    3.70    2.50
   8  -1   6    5.00    2.70
  -8   1   6   -1.70    3.40
   8   1  -6    1.50    1.30
  -8  -1  -6   -1.30    3.60
   8  -1  -6    2.50    2.40
  -8   1  -6   -3.00    3.40
  -8  -1   6    3.00    3.20
   8  -1  -6   -1.20    2.00
   8   1   6    0.80    1.90
   8   1   6   -1.00    3.30
   0  -2   6  680.03   22.70
   0  -2  -6  647.64   22.90
   0  -2  -6  660.33   22.60
   0  -2   6  646.44   22.40
   0  -2   6  647.84   23.10
   0  -2   6  633.34   22.70
   0  -2  -6  637.94   22.70
   0   2  -6  651.93   22.60
   0   2   6  650.53   22.50
   0  -2  -6  665.73   22.80
   0   2   6  608.24   22.60
   0   2  -6  653.03   22.80
   0  -2  -6  650.43   22.70
  -1  -2  -6  174.98    7.00
   1  -2   6  200.48    6.90
   1  -2   6  184.08    7.00
   1  -2   6  197.98    7.40
  -1  -2  -6  187.48    6.80
   1  -2   6  185.18    7.00
  -1   2   6  183.68    6.70
  -1  -2  -6  192.78    7.50
   1  -2   6  181.98    6.60
  -1   2   6  197.38    6.80
  -1  -2  -6  179.38    6.90
  -1  -2  -6  173.08    7.30
  -1   2   6  187.38    7.00
   1   2  -6  184.18    6.90
   1   2  -6  177.58    6.80
   1   2  -6  186.98    6.80
   1  -2   6  197.88    7.30
  -1  -2  -6  176.78    6.90
  -1  -2   6  176.88    7.30
   1   2   6  192.28    7.00
   1  -2  -6  200.38    6.80
  -1  -2   6  187.08    6.80
   1  -2  -6  184.38    6.80
  -1  -2   6  175.18    6.60
   1  -2  -6  181.38    6.90
   1   2   6  170.58    6.90
  -1   2  -6  197.68    6.90
  -1   2  -6  185.28    6.90
  -1   2  -6  187.58    7.10
   1   2   6  189.28    6.70
   1   2   6  166.88    6.90
   2  -2   6  154.58    6.00
  -2  -2  -6  155.18    6.50
  -2   2   6  148.59    5.60
   2  -2   6  138.99    6.00
  -2  -2  -6  150.38    5.80
  -2   2   6  150.98    5.90
   2  -2   6  153.48    5.90
  -2  -2  -6  157.58    6.00
   2   2  -6  142.39    5.70
  -2  -2  -6  158.08    5.80
   2  -2   6  144.39    5.50
   2   2  -6  145.59    5.80
   2   2  -6  149.29    5.70
  -2   2  -6  150.48    6.00
   2  -2  -6  155.48    5.80
   2   2   6  146.49    5.50
  -2  -2   6  131.49    5.30
  -2  -2   6  152.08    6.40
   2   2   6  146.59    6.00
  -2   2  -6  150.08    5.80
   2  -2  -6  147.89    5.70
  -2   2  -6  152.68    6.10
   2  -2  -6  143.99    5.80
   2  -2  -6  155.08    5.70
  -2  -2   6  143.79    5.60
   2   2   6  151.68    5.90
  -2   2  -6  149.29    5.90
   2   2   6  147.09    5.90
   3  -2   6 1237.48   42.80
   3   2  -6 1168.28   42.50
   3   2  -6 1186.28   42.50
   3   2  -6 1115.39   42.40
  -3  -2  -6 1184.38   42.60
   3  -2   6 1233.38   42.60
  -3   2   6 1099.19   42.90
   3  -2   6 1219.98   42.20
   3  -2   6 1215.98   42.80
  -3   2   6 1212.88   42.20
   3  -2   6 1178.98   42.50
  -3  -2  -6 1285.87   43.50
  -3  -2  -6 1331.17   43.90
  -3   2  -6 1255.67   43.60
   3  -2  -6 1263.47   42.40
  -3  -2   6 1326.97   43.40
   3  -2  -6 1184.68   42.50
   3   2   6 1236.88   42.30
   3   2   6 1187.38   42.70
   3   2   6 1211.68   42.70
   3  -2  -6 1184.48   42.60
  -3  -2   6 1199.58   42.30
   3   2   6 1234.78   42.90
   4  -2   6   32.50    1.90
  -4  -2  -6   28.20    2.90
   4  -2   6   31.80    2.30
   4  -2   6   26.20    2.00
   4  -2   6   29.80    2.20
  -4  -2  -6   27.80    2.20
  -4   2   6   26.20    2.10
   4   2  -6   30.00    2.00
   4   2  -6   30.90    2.10
   4   2  -6   31.80    2.00
   4  -2  -6   27.60    2.00
   4   2   6   27.40    2.10
   4  -2  -6   24.60    2.20
   4   2   6   32.00    1.90
   4  -2  -6   29.30    2.00
  -4   2  -6   34.00    2.70
   4   2   6   27.00    2.30
  -4   2  -6   28.80    2.30
   4   2   6   31.60    2.20
   5  -2   6   68.19    3.90
  -5   2   6   60.39    4.50
   5   2  -6   57.19    3.50
  -5   2   6   52.99    2.90
  -5  -2  -6   67.19    4.80
  -5   2   6   57.19    3.60
   5  -2   6   53.69    3.50
   5   2  -6   54.69    3.30
   5  -2  -6   60.19    3.40
   5   2   6   60.19    3.60
  -5   2  -6   58.59    3.10
   5   2   6   62.39    3.80
   5  -2  -6   57.39    3.30
  -5   2  -6   61.19    3.80
  -5   2  -6   65.19    4.50
   5  -2  -6   62.89    3.50
  -5  -2   6   60.39    4.70
  -6  -2  -6   37.10    4.30
   6   2  -6   38.80    3.00
   6   2  -6   39.70    2.90
   6  -2   6   39.40    3.20
  -6   2   6   44.80    4.30
   6   2  -6   42.20    3.40
   6  -2   6   40.40    3.10
  -6  -2  -6   41.50    5.30
   6   2   6   40.30    3.40
   6  -2  -6   36.00    4.00
  -6   2  -6   40.40    4.40
  -6  -2   6   41.30    4.30
   6  -2  -6   40.40    2.90
   6  -2  -6   43.60    3.20
   6  -2  -6   42.90    3.30
   6   2   6   43.30    2.70
   6   2   6   40.80    3.20
  -6  -2   6   36.90    5.10
   6   2   6   37.30    3.30
  -7   2   6   78.49    5.90
   7   2  -6   89.89    4.60
   7  -2   6   89.39    5.10
   7   2  -6   84.99    5.20
  -7  -2  -6   72.69    7.00
   7  -2   6   90.79    4.90
  -7  -2  -6   75.49    5.90
   7  -2  -6   83.79    4.50
   7  -2  -6   88.89    4.80
  -7  -2   6   68.19    6.90
  -7  -2   6   77.39    6.00
   7   2   6   82.79    4.80
   7   2   6   86.39    5.50
  -8  -2  -6   24.50    5.50
   8  -2   6   25.80    3.50
   8   2  -6   27.60    2.90
   8   2   6   26.80    3.50
  -8   2  -6   32.80    6.00
   8  -2  -6   35.70    3.60
   0  -3  -6 1493.65   49.10
   0  -3  -6 1413.96   48.80
   0   3   6 1325.07   48.60
   0   3  -6 1258.47   48.90
   0   3  -6 1427.66   48.90
   0  -3   6 1337.37   48.60
   0  -3   6 1487.65   49.40
   0  -3   6 1436.66   48.80
   0  -3  -6 1465.15   49.40
   0  -3  -6 1481.15   48.80
   1   3  -6  322.67   10.80
   1  -3   6  298.07   10.90
  -1  -3  -6  305.37   11.00
  -1  -3  -6  308.07   11.60
  -1   3   6  326.87   11.00
  -1  -3  -6  293.67   11.50
  -1  -3  -6  325.97   11.20
  -1  -3  -6  297.87   10.90
   1   3  -6  308.17   10.80
  -1  -3  -6  309.47   10.80
   1  -3   6  296.97   11.40
   1   3  -6  280.77   10.80
   1  -3   6  325.17   11.70
  -1   3   6  320.57   10.70
   1  -3   6  292.07   10.90
  -1  -3  -6  296.37   10.90
   1  -3  -6  294.57   10.90
  -1   3  -6  290.07   11.00
  -1   3  -6  295.97   10.90
   1   3   6  282.27   10.90
   1  -3  -6  287.27   10.80
  -1   3  -6  304.27   10.80
   1  -3  -6  295.37   10.80
  -1  -3   6  282.27   10.70
   1  -3  -6  301.97   11.20
  -1  -3   6  300.27   10.50
   1   3   6  302.67   10.60
   1  -3  -6  310.87   10.70
  -1  -3   6  283.67   11.00
  -1  -3   6  289.27   12.50
   1   3   6  299.27   10.90
   1   3   6  282.87   10.90
   2   3  -6  178.38    7.00
  -2  -3  -6  181.38    7.30
   2  -3   6  188.98    7.30
  -2   3   6  189.08    7.20
   2  -3   6  180.18    7.20
  -2  -3  -6  186.08    7.00
  -2  -3  -6  200.88    8.00
  -2   3   6  194.28    6.90
   2  -3   6  184.78    7.00
  -2  -3  -6  192.88    7.20
   2  -3   6  182.18    7.50
   2   3  -6  180.48    7.00
  -2  -3  -6  184.68    8.10
   2  -3  -6  196.68    7.20
   2   3   6  187.08    6.80
  -2   3  -6  188.98    7.10
  -2  -3   6  184.88    7.70
   2  -3  -6  189.38    7.10
   2  -3  -6  187.48    7.10
  -2  -3   6  181.78    6.80
   2   3   6  190.68    7.20
   2   3   6  170.28    7.20
  -2   3  -6  183.28    7.40
   2   3   6  182.68    7.30
  -2  -3   6  184.68    7.70
  -2   3  -6  194.58    7.30
   3  -3   6  238.68    9.10
   3   3  -6  224.88    8.90
  -3  -3  -6  236.38    9.20
  -3  -3  -6  253.07   10.10
   3  -3   6  234.48    9.20
   3   3  -6  231.28    9.00
  -3  -3  -6  240.88    9.50
  -3   3   6  236.38    8.70
   3  -3   6  209.08    9.20
  -3  -3  -6  255.07    9.80
   3  -3   6  227.98    9.20
  -3  -3  -6  251.17    9.10
   3   3  -6  225.18    8.90
  -3   3   6  237.68    9.10
  -3  -3   6  226.48    9.90
  -3  -3   6  240.08    9.80
   3  -3  -6  231.78    9.00
   3   3   6  232.88    9.20
  -3   3  -6  228.28    9.10
   3   3   6  236.78    9.10
   3  -3  -6  246.98    8.90
   3   3   6  239.18    8.70
   3  -3  -6  230.78    8.90
   3  -3  -6  224.58    8.90
   3   3   6  235.98    9.30
  -3   3  -6  237.68    9.20
   4   3  -6   26.70    1.90
   4  -3   6   27.30    2.10
   4  -3   6   24.30    2.10
  -4   3   6   25.70    1.70
  -4  -3  -6   26.30    2.20
   4   3  -6   27.80    2.10
  -4  -3  -6   24.40    2.90
   4  -3   6   27.90    2.20
   4   3  -6   29.70    2.00
   4   3   6   27.60    1.70
   4  -3  -6   27.40    2.00
   4  -3  -6   28.60    2.00
   4   3   6   27.60    2.30
  -4  -3   6   30.20    2.90
   4  -3  -6   25.70    1.90
  -4   3  -6   28.10    2.60
   4   3   6   26.80    2.10
   4   3   6   27.30    2.10
  -4   3  -6   26.30    2.20
   5   3  -6  120.19    5.70
   5  -3   6  120.29    6.00
  -5   3   6  118.59    5.10
  -5   3   6  122.29    6.70
  -5  -3  -6  115.29    5.50
  -5   3   6  123.79    5.90
   5   3  -6  122.09    5.60
  -5  -3  -6  141.09    7.30
   5   3  -6  112.09    5.50
  -5  -3  -6  121.89    8.00
  -5  -3   6  130.89    7.70
  -5   3  -6  113.09    6.20
  -5  -3   6  125.19    7.10
   5  -3  -6  127.79    5.70
   5  -3  -6  121.09    6.90
   5  -3  -6  126.69    5.80
  -5   3  -6  126.19    6.30
   5   3   6  125.79    6.10
   5  -3  -6  120.89    5.60
   5   3   6  121.79    5.80
  -5   3  -6  116.49    5.30
   5   3   6  122.19    5.30
   6   3  -6   13.00    1.80
   6  -3   6    8.80    1.70
   6   3  -6   12.50    2.10
  -6   3   6   13.70    2.80
  -6  -3  -6   11.20    3.60
  -6  -3  -6   17.20    3.40
   6   3  -6   10.10    2.10
   6  -3   6    8.60    1.70
   6  -3  -6   12.20    1.90
  -6  -3   6   13.00    2.90
   6   3   6   16.60    2.60
   6   3   6   10.30    1.90
   6   3   6    9.20    1.40
   6  -3  -6   14.70    2.90
   6  -3  -6   14.90    1.90
  -6   3  -6   10.10    1.80
   6  -3  -6   17.50    2.40
  -6  -3   6   15.30    3.90
  -7  -3  -6   20.50    4.20
   7  -3   6   28.20    3.40
  -7   3   6   26.60    4.00
   7  -3   6   32.10    3.00
  -7  -3  -6   25.70    4.10
   7   3  -6   28.10    2.60
   7   3  -6   19.90    3.20
   7   3   6   22.10    2.70
  -7  -3   6   19.10    4.70
   7   3   6   35.30    4.10
   7   3   6   29.60    2.80
   7  -3  -6   25.20    2.70
   7  -3  -6   25.80    2.70
  -7  -3   6   23.00    3.70
   8  -3   6    4.90    2.60
   8   3  -6    5.50    2.40
   8  -3   6    6.20    1.80
  -8  -3  -6   -0.10    4.90
   8  -3  -6    8.90    2.10
  -8  -3   6    7.80    3.20
   8   3   6    7.70    2.50
  -8   3  -6    9.60    4.50
   0   4   6  320.97   11.10
   0  -4   6  280.57   10.80
   0   4   6  310.87   10.90
   0   4  -6  301.97   10.90
   0  -4   6  293.07   10.90
   0  -4  -6  320.07   11.20
   0  -4  -6  321.87   11.80
   0   4  -6  279.07   11.90
   0  -4   6  288.47   11.40
   0  -4   6  320.07   11.90
   0  -4  -6  304.97   11.10
   0  -4  -6  316.87   11.30
   0  -4   6  326.77   11.70
   0   4  -6  293.77   11.10
   0   4  -6  312.17   10.90
   0  -4   6  300.27   10.90
  -1  -4  -6  191.18    7.70
  -1  -4  -6  191.88    7.10
  -1  -4  -6  172.18    6.80
   1  -4   6  173.88    8.10
   1   4  -6  187.28    7.00
   1  -4   6  188.78    7.10
   1   4  -6  206.48    6.90
   1  -4   6  186.48    7.00
  -1   4   6  209.18    7.20
  -1  -4  -6  187.28    7.80
   1   4  -6  199.48    7.00
  -1   4   6  196.38    6.90
   1  -4   6  191.78    7.60
  -1  -4  -6  184.18    7.20
  -1  -4  -6  185.88    7.30
  -1  -4  -6  190.48    7.90
   1  -4  -6  193.18    7.20
   1  -4  -6  182.28    6.90
   1   4   6  191.08    7.10
   1  -4  -6  183.68    7.00
   1   4   6  173.08    7.80
  -1   4  -6  182.78    7.20
  -1   4  -6  198.68    7.00
   1  -4  -6  195.28    7.60
  -1  -4   6  173.58    7.40
  -1   4  -6  173.08    7.30
   1   4   6  188.18    6.80
  -1  -4   6  165.18    7.30
  -1  -4   6  202.08    7.80
   2  -4   6  158.38    6.30
   2  -4   6  140.99    5.90
  -2  -4  -6  155.48    7.00
   2   4  -6  161.38    6.00
   2  -4   6  152.48    6.10
  -2  -4  -6  158.48    6.30
  -2  -4  -6  160.38    6.50
   2   4  -6  157.28    6.00
  -2  -4  -6  158.88    6.30
  -2  -4  -6  158.38    7.30
   2  -4   6  154.68    6.70
  -2   4   6  166.48    5.90
  -2   4   6  163.28    6.30
  -2   4  -6  145.89    6.90
  -2   4  -6  165.28    6.30
  -2   4  -6  150.48    6.40
   2   4   6  157.68    6.30
   2   4   6  160.68    6.20
  -2  -4   6  164.88    6.90
  -2   4  -6  161.18    6.20
   2  -4  -6  159.58    6.10
   2   4   6  146.49    6.20
   2  -4  -6  158.28    5.90
  -2  -4   6  155.28    6.80
   2  -4  -6  163.08    6.00
   2  -4  -6  156.18    6.20
   2   4   6  153.28    5.80
  -3  -4  -6  426.06   16.20
  -3  -4  -6  404.66   15.70
  -3   4   6  403.96   15.20
   3  -4   6  414.16   15.30
  -3  -4  -6  394.56   15.30
   3   4  -6  400.96   14.90
   3  -4   6  415.26   15.10
   3   4  -6  395.76   15.00
  -3  -4  -6  412.86   16.70
   3  -4   6  408.66   15.50
   3   4  -6  402.16   14.90
  -3   4   6  397.46   14.70
  -3  -4  -6  412.56   15.20
   3   4   6  394.96   14.70
   3   4   6  412.66   15.10
  -3  -4   6  419.16   16.20
   3   4   6  413.46   15.20
   3  -4  -6  395.36   14.90
  -3  -4   6  435.06   16.00
  -3   4  -6  439.86   15.30
   3  -4  -6  431.86   14.90
   3  -4  -6  408.86   15.10
   3  -4  -6  402.46   15.00
   4   4  -6   63.89    3.30
   4  -4   6   66.39    3.60
   4   4  -6   63.89    3.30
  -4  -4  -6   70.09    4.60
   4   4  -6   62.09    3.40
   4  -4   6   61.09    3.70
  -4   4   6   59.59    3.50
  -4  -4  -6   65.99    5.30
  -4  -4  -6   59.79    3.60
   4  -4   6   63.79    3.40
  -4   4   6   60.29    3.00
   4   4   6   61.09    3.00
   4  -4  -6   64.79    3.40
  -4  -4   6   61.89    4.40
   4   4   6   62.19    3.60
  -4   4  -6   66.29    3.60
   4   4   6   60.09    3.50
   4  -4  -6   63.59    3.40
   4  -4  -6   63.09    3.40
  -4  -4   6   69.49    5.40
   4   4   6   66.19    3.50
   5  -4   6   16.80    1.90
   5  -4   6   16.10    2.00
  -5   4   6   15.30    2.10
   5   4  -6   18.70    1.90
   5   4  -6   20.40    1.90
  -5   4   6   22.00    2.90
  -5  -4  -6   11.90    1.80
  -5  -4  -6   20.80    3.50
   5   4  -6   18.80    2.30
  -5  -4  -6   24.10    4.40
   5  -4  -6   12.20    2.60
   5  -4  -6   15.50    1.70
   5   4   6   15.20    2.00
   5  -4  -6   18.30    2.00
  -5   4  -6   17.60    1.80
   5  -4  -6   17.80    2.00
   5   4   6   14.70    1.60
  -5   4  -6   16.60    2.30
   5   4   6   14.40    1.90
  -5  -4   6   21.20    3.90
   5   4   6   16.90    2.30
  -6  -4  -6    3.50    3.40
   6  -4   6    6.70    1.70
  -6   4   6    6.30    1.50
   6  -4   6    4.50    1.20
  -6  -4  -6    4.90    2.30
   6   4  -6    8.00    1.70
  -6   4   6    7.30    2.50
   6   4  -6    3.90    1.30
   6   4   6    6.00    1.50
   6   4   6    6.10    1.20
   6  -4  -6    4.70    2.20
  -6   4  -6    5.30    1.30
   6  -4  -6    7.00    1.50
  -6   4  -6    2.50    2.20
  -6  -4   6    4.70    3.60
   6   4   6    4.70    1.60
   6  -4  -6    3.70    1.60
  -6  -4   6    4.80    2.60
   6  -4  -6    3.30    1.10
   6   4   6    5.40    1.90
  -7  -4  -6   -1.50    2.20
  -7   4   6   -3.50    2.60
   7   4  -6    0.30    1.00
   7  -4   6    1.80    1.40
  -7  -4  -6    2.70    3.20
   7   4  -6    2.10    3.40
  -7  -4   6    0.80    2.10
   7  -4  -6    0.70    1.20
   7   4   6    1.90    1.30
   7   4   6   -1.50    3.30
   7   4   6    0.50    1.10
  -7  -4   6   -5.60    3.90
   0  -5   6 1394.06   50.49
   0  -5  -6 1528.55   51.09
   0  -5   6 1509.55   51.09
   0  -5  -6 1501.05   50.49
   0  -5  -6 1397.26   49.90
   0  -5   6 1344.17   49.90
   0  -5   6 1447.76   50.79
  -1  -5  -6   28.10    1.80
  -1  -5  -6   24.20    1.90
   1   5  -6   27.90    1.40
  -1  -5  -6   27.30    1.90
   1   5  -6   23.70    1.70
  -1  -5  -6   31.30    2.60
  -1  -5  -6   27.00    2.30
  -1  -5  -6   24.00    1.50
   1  -5   6   30.70    1.60
   1  -5   6   30.50    2.30
   1  -5   6   32.40    2.40
   1   5  -6   25.60    1.50
  -1   5   6   28.70    1.40
   1   5   6   25.70    1.30
   1   5   6   27.50    1.50
  -1  -5   6   28.90    2.30
  -1   5  -6   28.30    1.60
   1   5   6   23.50    1.70
   1  -5  -6   27.80    1.50
   1  -5  -6   28.80    1.50
   1  -5  -6   25.30    1.70
  -1  -5   6   28.40    2.20
  -1   5  -6   27.30    1.80
  -1   5  -6   27.60    1.70
  -1  -5   6   24.80    1.40
  -2  -5  -6  656.13   23.10
   2   5  -6  631.04   22.80
  -2  -5  -6  666.13   24.40
   2   5  -6  688.03   22.80
  -2  -5  -6  653.53   23.40
  -2   5   6  671.43   23.10
   2  -5   6  631.94   23.50
   2   5  -6  652.43   22.50
  -2  -5  -6  631.84   23.20
  -2   5   6  666.13   22.70
   2   5  -6  602.14   22.80
   2  -5   6  613.74   22.80
   2  -5   6  641.34   23.10
  -2  -5  -6  677.23   24.00
   2  -5   6  641.34   23.80
   2   5   6  625.94   23.00
   2   5   6  650.23   23.00
   2  -5  -6  631.54   22.70
  -2  -5   6  631.54   23.20
  -2   5  -6  651.63   23.00
   2  -5  -6  655.63   23.10
  -2  -5   6  667.63   23.80
   2  -5  -6  632.54   22.90
  -2   5  -6  650.93   23.10
   2   5   6  654.83   22.60
   2   5   6  621.74   23.10
   3   5  -6  153.58    6.20
  -3  -5  -6  153.38    6.60
   3  -5   6  160.18    7.10
  -3  -5  -6  153.58    6.80
  -3   5   6  156.78    6.10
   3   5  -6  144.39    6.30
   3  -5   6  154.08    6.50
   3   5  -6  143.59    6.20
   3  -5   6  151.58    6.30
   3   5  -6  156.18    5.90
  -3   5   6  136.99    6.40
  -3  -5  -6  174.68    8.30
  -3  -5  -6  172.78    7.60
  -3   5  -6  161.48    6.50
   3   5   6  160.68    6.50
   3  -5  -6  158.28    6.20
   3  -5  -6  155.58    6.50
   3   5   6  146.39    6.50
  -3  -5   6  163.38    7.40
  -3  -5   6  172.18    7.80
   3   5   6  154.08    6.40
  -3  -5   6  154.88    7.40
   3   5   6  153.08    6.00
   3  -5  -6  157.58    6.30
   4  -5   6    1.60    0.80
   4   5  -6    3.10    0.90
  -4   5   6    3.30    0.80
   4  -5   6    3.80    1.20
   4  -5   6    0.90    1.40
   4   5  -6    4.30    1.40
[truncated: 587,291 more chars]
