# Supplementary material for: Design, Synthesis, and Anticancer Activity of Novel Enmein-Type Diterpenoid Derivatives Targeting the PI3K/Akt/mTOR Signaling Pathway
Source: Molecules. 2024 Aug 27;29(17):4066. doi: 10.3390/molecules29174066 (PMC11396751; doi:10.3390/molecules29174066)
Supplement: Supplementary file 1 [file molecules-29-04066-s001.zip › molecules-3152720-supplementary/Supplemental material/The single-crystal data of compound 4/240423_WJF_1_0m.ins]

TITL 240423_wjf_1_0m_a.res in P2(1)2(1)2(1)
REM Old TITL 240423_WJF_1_0m in P2(1)2(1)2(1)
REM SHELXT solution in P2(1)2(1)2(1): R1 0.122, Rweak 0.030, Alpha 0.000
REM <I/s> 3.694 for 23 systematic absences, Orientation as input
REM Flack x = 0.234 ( 0.032 ) from 1389 Parsons' quotients
REM Formula found by SHELXT: C19 O7
CELL 1.34139 6.4862 14.5322 18.0306 90 90 90
ZERR 4 0.0003 0.0006 0.0008 0 0 0
LATT -1
SYMM 0.5-X,-Y,0.5+Z
SYMM -X,0.5+Y,0.5-Z
SYMM 0.5+X,0.5-Y,-Z
SFAC C H O
DISP C 0.0137 0.0067 57.1
DISP H 0 0 0.6
DISP O 0.0389 0.0241 193.4
UNIT 80 96 24

L.S. 20
PLAN  5
SIZE 0.03 0.05 0.07
TEMP -103.15
CONF
BOND 
list 4
fmap 2 53
MORE -1
HTAB 
BOND $H
ACTA 
WGHT 0.0503 0.3274
FVAR 0.80785
REM <olex2.extras>
REM <HklSrc "%.\\240423_WJF_1_0m.hkl">
REM </olex2.extras>

O1    3     0.15296  0.17494  0.74377  11.00000  0.06403  0.03200  0.04756 =
 -0.00363  0.01569 -0.01848 
AFIX 147
H1    2     0.08318  0.12971  0.75831  11.00000 -1.50000 
AFIX 0
C1    1     0.34236  0.30585  0.79288  11.00000  0.03432  0.02792  0.02873 =
 0.00203  0.00535 -0.00041 
AFIX 13
H1a   2     0.45737  0.27035  0.76952  11.00000 -1.20000 
AFIX 0
O2    3    -0.02081  0.30303  0.78937  11.00000  0.03487  0.03855  0.05619 =
 0.00548  0.01338 -0.01020 
C2    1     0.41340  0.34125  0.87100  11.00000  0.03985  0.03782  0.02818 =
 0.00239  0.00220 -0.00162 
O3    3     0.03548  0.56201  0.61249  11.00000  0.03895  0.03841  0.04975 =
 0.00302  0.00429  0.01565 
C3    1     0.54867  0.42691  0.86062  11.00000  0.03677  0.04472  0.03112 =
 -0.00278 -0.00014 -0.00577 
AFIX 23
H3a   2     0.59231  0.44965  0.90993  11.00000 -1.20000 
H3b   2     0.67434  0.40945  0.83282  11.00000 -1.20000 
AFIX 0
O4    3     0.24213  0.54177  0.70994  11.00000  0.03838  0.02281  0.03482 =
 -0.00151  0.00840  0.00427 
C4    1     0.43927  0.50463  0.81924  11.00000  0.03912  0.03272  0.03228 =
 -0.00524  0.00612 -0.00743 
AFIX 23
H4a   2     0.31353  0.52296  0.84663  11.00000 -1.20000 
H4b   2     0.53125  0.55884  0.81592  11.00000 -1.20000 
AFIX 0
O5    3     0.56769  0.46994  0.70057  11.00000  0.02578  0.03141  0.03166 =
 -0.00181  0.00580 -0.00517 
C5    1     0.38199  0.47283  0.74255  11.00000  0.02783  0.02410  0.03109 =
 -0.00191  0.00615 -0.00107 
O6    3     0.14700  0.41256  0.48787  11.00000  0.03878  0.04988  0.03350 =
 0.00192 -0.00114  0.00348 
C6    1     0.26731  0.38079  0.73805  11.00000  0.02574  0.02275  0.02904 =
 -0.00009  0.00656 -0.00222 
C7    1     0.04120  0.39148  0.76288  11.00000  0.02673  0.03319  0.03600 =
 -0.00050  0.00792 -0.00356 
AFIX 23
H7a   2     0.02978  0.43805  0.80275  11.00000 -1.20000 
H7b   2    -0.04632  0.41084  0.72069  11.00000 -1.20000 
AFIX 0
C8    1     0.15184  0.24392  0.79888  11.00000  0.04529  0.02957  0.03722 =
 0.00285  0.01014 -0.00817 
AFIX 13
H8    2     0.14676  0.21489  0.84912  11.00000 -1.20000 
AFIX 0
C9    1     0.23790  0.36374  0.92581  11.00000  0.05427  0.04702  0.02976 =
 0.00047  0.01059 -0.00764 
AFIX 137
H9a   2     0.15449  0.41433  0.90604  11.00000 -1.50000 
H9b   2     0.29684  0.38193  0.97366  11.00000 -1.50000 
H9c   2     0.15088  0.30925  0.93255  11.00000 -1.50000 
AFIX 0
C10   1     0.54594  0.26508  0.90581  11.00000  0.06020  0.05174  0.04004 =
 0.01020 -0.00498  0.00652 
AFIX 137
H10a  2     0.46152  0.20994  0.91335  11.00000 -1.50000 
H10b  2     0.59982  0.28621  0.95364  11.00000 -1.50000 
H10c  2     0.66107  0.25047  0.87263  11.00000 -1.50000 
AFIX 0
C11   1     0.26783  0.35099  0.65443  11.00000  0.02454  0.02255  0.03048 =
 0.00107  0.00305 -0.00275 
AFIX 13
H11   2     0.12609  0.32832  0.64250  11.00000 -1.20000 
AFIX 0
C12   1     0.30181  0.44226  0.60938  11.00000  0.02712  0.02288  0.02974 =
 0.00123  0.00560  0.00215 
C13   1     0.17254  0.51920  0.64042  11.00000  0.03159  0.02588  0.03521 =
 0.00226  0.00928  0.00248 
C14   1     0.42142  0.27770  0.62643  11.00000  0.03543  0.02156  0.03200 =
 -0.00129  0.00298  0.00046 
AFIX 23
H14a  2     0.42239  0.22615  0.66232  11.00000 -1.20000 
H14b  2     0.36945  0.25323  0.57872  11.00000 -1.20000 
AFIX 0
C15   1     0.64403  0.30968  0.61491  11.00000  0.03058  0.02990  0.03767 =
 -0.00333  0.00305  0.00836 
AFIX 23
H15a  2     0.71913  0.26381  0.58462  11.00000 -1.20000 
H15b  2     0.71410  0.31452  0.66353  11.00000 -1.20000 
AFIX 0
C16   1     0.64888  0.40345  0.57581  11.00000  0.02647  0.03177  0.03597 =
 -0.00140  0.00887  0.00060 
AFIX 13
H16   2     0.79292  0.42500  0.56637  11.00000 -1.20000 
AFIX 0
C17   1     0.51934  0.40309  0.50554  11.00000  0.03503  0.02699  0.03565 =
 -0.00115  0.00719  0.00368 
C18   1     0.29807  0.41958  0.52679  11.00000  0.03483  0.02769  0.02933 =
 0.00290  0.00401  0.00335 
C19   1     0.52641  0.47196  0.62288  11.00000  0.02894  0.02373  0.03160 =
 0.00024  0.00681 -0.00267 
AFIX 13
H19   2     0.54789  0.53571  0.60348  11.00000 -1.20000 
AFIX 0
C20   1     0.57872  0.39570  0.43585  11.00000  0.05270  0.03895  0.03751 =
 0.00320  0.01166  0.01311 
AFIX 93
H20a  2     0.48040  0.40080  0.39702  11.00000 -1.20000 
H20b  2     0.71982  0.38529  0.42448  11.00000 -1.20000 
AFIX 0
HKLF 4

END
