# Supplementary material for: Design, Synthesis, and Anticancer Activity of Novel Enmein-Type Diterpenoid Derivatives Targeting the PI3K/Akt/mTOR Signaling Pathway
Source: Molecules. 2024 Aug 27;29(17):4066. doi: 10.3390/molecules29174066 (PMC11396751; doi:10.3390/molecules29174066)
Supplement: Supplementary file 1 [file molecules-29-04066-s001.zip › molecules-3152720-supplementary/Supplemental material/The single-crystal data of compound 4/240423_WJF_1_0m.lst]

 +++++++++++++++++++++++++++++++++++++++++++++++++++++++++++++++++++
 +  SHELXL -  CRYSTAL STRUCTURE REFINEMENT  -   MULTI-CPU VERSION  +
 +  Copyright(C) George M. Sheldrick 1993-2019     Version 2019/2  +
 +  240423_wjf_1_0m            started at 09:42:18 on 26-Apr-2024  +
 +++++++++++++++++++++++++++++++++++++++++++++++++++++++++++++++++++

 Command line parameters: 240423_wjf_1_0m -a50000 -b3000 -c624 -g0 -m0 -t8

 -a sets the approximate maximum number of atoms including hydrogens.
 -b sets the maximum number of full-matrix parameters (not used by CGLS).
 For example -b9000 allows refinement of 1000 anisotropic atoms or 3000
 with BLOC 1. For a 32-bit version, -b times the square root of the
 number of threads should not exceed about 65500. -c sets the reflection
 buffer size. This depends on the CPU cache size but will rarely
 need changing.

 -g sets the number of reflection groups used for calculating R_complete,
 This must be greater than 1 but not greater than the total number of
 reflections for refinement. -m sets the current reflection group number.
 This may not be less than 1 nor greater than the number set by -g. These
 command line flags override other ways of defining free-R reflections.
 The -m value is also used as a seed for the WIGL pseudo-random shifts.

 -t sets the number of threads, otherwise it is set to the apparent
 number of CPUs. For optimal performance on hyperthreading systems,
 -t should be set to a little more than half the number of CPUs;
 e.g. -t4 or -t5 for an Intel i7 processor.

 Running  8 threads on  8 processors

 TITL 240423_wjf_1_0m_a.res in P2(1)2(1)2(1)
 REM Old TITL 240423_WJF_1_0m in P2(1)2(1)2(1)
 REM SHELXT solution in P2(1)2(1)2(1): R1 0.122, Rweak 0.030, Alpha 0.000
 REM <I/s> 3.694 for 23 systematic absences, Orientation as input
 REM Flack x = 0.234 ( 0.032 ) from 1389 Parsons' quotients
 REM Formula found by SHELXT: C19 O7
 CELL 1.34139 6.4862 14.5322 18.0306 90 90 90
 ZERR 4 0.0003 0.0006 0.0008 0 0 0
 LATT -1
 SYMM 0.5-X,-Y,0.5+Z
 SYMM -X,0.5+Y,0.5-Z
 SYMM 0.5+X,0.5-Y,-Z
 SFAC C H O
 DISP C 0.0137 0.0067 57.1
 DISP H 0 0 0.6
 DISP O 0.0389 0.0241 193.4
 UNIT 80 96 24

 V =     1699.54     F(000) =     768.0     Mu =   0.55 mm-1      Cell Wt =     1441.56    Rho =  1.408

  
 L.S. 20
 PLAN  5
 SIZE 0.03 0.05 0.07
 TEMP -103.15
 CONF
 BOND
 list 4
 fmap 2 53
 MORE -1
 HTAB
 BOND $H
 ACTA
 WGHT 0.0503 0.3274
 FVAR 0.80785
 REM <olex2.extras>
 REM <HklSrc "%.\\240423_WJF_1_0m.hkl">
 REM </olex2.extras>
  
 O1    3     0.15296  0.17494  0.74377  11.00000  0.06403  0.03200  0.04756 =
  -0.00363  0.01569 -0.01848
 AFIX 147
 H1    2     0.08318  0.12971  0.75831  11.00000 -1.50000
 AFIX 0
 C1    1     0.34236  0.30585  0.79288  11.00000  0.03432  0.02792  0.02873 =
  0.00203  0.00535 -0.00041
 AFIX 13
 H1a   2     0.45737  0.27035  0.76952  11.00000 -1.20000
 AFIX 0
 O2    3    -0.02081  0.30303  0.78937  11.00000  0.03487  0.03855  0.05619 =
  0.00548  0.01338 -0.01020
 C2    1     0.41340  0.34125  0.87100  11.00000  0.03985  0.03782  0.02818 =
  0.00239  0.00220 -0.00162
 O3    3     0.03548  0.56201  0.61249  11.00000  0.03895  0.03841  0.04975 =
  0.00302  0.00429  0.01565
 C3    1     0.54867  0.42691  0.86062  11.00000  0.03677  0.04472  0.03112 =
  -0.00278 -0.00014 -0.00577
 AFIX 23
 H3a   2     0.59231  0.44965  0.90993  11.00000 -1.20000
 H3b   2     0.67434  0.40945  0.83282  11.00000 -1.20000
 AFIX 0
 O4    3     0.24213  0.54177  0.70994  11.00000  0.03838  0.02281  0.03482 =
  -0.00151  0.00840  0.00427
 C4    1     0.43927  0.50463  0.81924  11.00000  0.03912  0.03272  0.03228 =
  -0.00524  0.00612 -0.00743
 AFIX 23
 H4a   2     0.31353  0.52296  0.84663  11.00000 -1.20000
 H4b   2     0.53125  0.55884  0.81592  11.00000 -1.20000
 AFIX 0
 O5    3     0.56769  0.46994  0.70057  11.00000  0.02578  0.03141  0.03166 =
  -0.00181  0.00580 -0.00517
 C5    1     0.38199  0.47283  0.74255  11.00000  0.02783  0.02410  0.03109 =
  -0.00191  0.00615 -0.00107
 O6    3     0.14700  0.41256  0.48787  11.00000  0.03878  0.04988  0.03350 =
  0.00192 -0.00114  0.00348
 C6    1     0.26731  0.38079  0.73805  11.00000  0.02574  0.02275  0.02904 =
  -0.00009  0.00656 -0.00222
 C7    1     0.04120  0.39148  0.76288  11.00000  0.02673  0.03319  0.03600 =
  -0.00050  0.00792 -0.00356
 AFIX 23
 H7a   2     0.02978  0.43805  0.80275  11.00000 -1.20000
 H7b   2    -0.04632  0.41084  0.72069  11.00000 -1.20000
 AFIX 0
 C8    1     0.15184  0.24392  0.79888  11.00000  0.04529  0.02957  0.03722 =
  0.00285  0.01014 -0.00817
 AFIX 13
 H8    2     0.14676  0.21489  0.84912  11.00000 -1.20000
 AFIX 0
 C9    1     0.23790  0.36374  0.92581  11.00000  0.05427  0.04702  0.02976 =
  0.00047  0.01059 -0.00764
 AFIX 137
 H9a   2     0.15449  0.41433  0.90604  11.00000 -1.50000
 H9b   2     0.29684  0.38193  0.97366  11.00000 -1.50000
 H9c   2     0.15088  0.30925  0.93255  11.00000 -1.50000
 AFIX 0
 C10   1     0.54594  0.26508  0.90581  11.00000  0.06020  0.05174  0.04004 =
  0.01020 -0.00498  0.00652
 AFIX 137
 H10a  2     0.46152  0.20994  0.91335  11.00000 -1.50000
 H10b  2     0.59982  0.28621  0.95364  11.00000 -1.50000
 H10c  2     0.66107  0.25047  0.87263  11.00000 -1.50000
 AFIX 0
 C11   1     0.26783  0.35099  0.65443  11.00000  0.02454  0.02255  0.03048 =
  0.00107  0.00305 -0.00275
 AFIX 13
 H11   2     0.12609  0.32832  0.64250  11.00000 -1.20000
 AFIX 0
 C12   1     0.30181  0.44226  0.60938  11.00000  0.02712  0.02288  0.02974 =
  0.00123  0.00560  0.00215
 C13   1     0.17254  0.51920  0.64042  11.00000  0.03159  0.02588  0.03521 =
  0.00226  0.00928  0.00248
 C14   1     0.42142  0.27770  0.62643  11.00000  0.03543  0.02156  0.03200 =
  -0.00129  0.00298  0.00046
 AFIX 23
 H14a  2     0.42239  0.22615  0.66232  11.00000 -1.20000
 H14b  2     0.36945  0.25323  0.57872  11.00000 -1.20000
 AFIX 0
 C15   1     0.64403  0.30968  0.61491  11.00000  0.03058  0.02990  0.03767 =
  -0.00333  0.00305  0.00836
 AFIX 23
 H15a  2     0.71913  0.26381  0.58462  11.00000 -1.20000
 H15b  2     0.71410  0.31452  0.66353  11.00000 -1.20000
 AFIX 0
 C16   1     0.64888  0.40345  0.57581  11.00000  0.02647  0.03177  0.03597 =
  -0.00140  0.00887  0.00060
 AFIX 13
 H16   2     0.79292  0.42500  0.56637  11.00000 -1.20000
 AFIX 0
 C17   1     0.51934  0.40309  0.50554  11.00000  0.03503  0.02699  0.03565 =
  -0.00115  0.00719  0.00368
 C18   1     0.29807  0.41958  0.52679  11.00000  0.03483  0.02769  0.02933 =
  0.00290  0.00401  0.00335
 C19   1     0.52641  0.47196  0.62288  11.00000  0.02894  0.02373  0.03160 =
  0.00024  0.00681 -0.00267
 AFIX 13
 H19   2     0.54789  0.53571  0.60348  11.00000 -1.20000
 AFIX 0
 C20   1     0.57872  0.39570  0.43585  11.00000  0.05270  0.03895  0.03751 =
  0.00320  0.01166  0.01311
 AFIX 93
 H20a  2     0.48040  0.40080  0.39702  11.00000 -1.20000
 H20b  2     0.71982  0.38529  0.42448  11.00000 -1.20000
 AFIX 0
 HKLF 4


 Covalent radii and connectivity table for  240423_wjf_1_0m_a.res in P2(1)2(1)2(1)                                     
 C      0.770
 H      0.320
 O      0.660

 O1 - C8
 C1 - C8 C6 C2
 O2 - C8 C7
 C2 - C3 C10 C9 C1
 O3 - C13
 C3 - C4 C2
 O4 - C13 C5
 C4 - C5 C3
 O5 - C5 C19
 C5 - O5 O4 C4 C6
 O6 - C18
 C6 - C5 C7 C1 C11
 C7 - O2 C6
 C8 - O1 O2 C1
 C9 - C2
 C10 - C2
 C11 - C14 C6 C12
 C12 - C13 C18 C19 C11
 C13 - O3 O4 C12
 C14 - C15 C11
 C15 - C14 C16
 C16 - C17 C19 C15
 C17 - C20 C18 C16
 C18 - O6 C17 C12
 C19 - O5 C16 C12
 C20 - C17


   h   k   l        Fo^2      Sigma    Why rejected (first 50 of each listed)
   1   0   0        2.30      0.40     systematically absent but >3sig(I)
   1   0   0        2.10      0.40     systematically absent but >3sig(I)
   1   0   0        2.10      0.20     systematically absent but >3sig(I)
   1   0   0        1.90      0.30     systematically absent but >3sig(I)
   1   0   0        2.60      0.30     systematically absent but >3sig(I)
   1   0   0        1.40      0.30     systematically absent but >3sig(I)
   1   0   0        2.00      0.30     systematically absent but >3sig(I)
   1   0   0        2.00      0.30     systematically absent but >3sig(I)
   1   0   0        2.80      0.30     systematically absent but >3sig(I)
   0   3   0        6.30      0.90     systematically absent but >3sig(I)
   0   3   0        5.20      0.60     systematically absent but >3sig(I)
   0   3   0        4.80      0.60     systematically absent but >3sig(I)
   0   3   0        5.50      0.60     systematically absent but >3sig(I)
   0   3   0        6.00      0.60     systematically absent but >3sig(I)
   0   3   0        6.20      0.70     systematically absent but >3sig(I)
   0   3   0        3.90      0.80     systematically absent but >3sig(I)
   0   7   0        4.40      1.30     systematically absent but >3sig(I)
   0   7   0        3.70      0.80     systematically absent but >3sig(I)
   0   7   0        6.00      1.10     systematically absent but >3sig(I)
   0   7   0        4.40      1.00     systematically absent but >3sig(I)
   0   9   0        5.40      1.80     systematically absent but >3sig(I)
   0   9   0        5.40      1.10     systematically absent but >3sig(I)
   0   9   0        7.50      1.40     systematically absent but >3sig(I)
   0   9   0        8.80      1.40     systematically absent but >3sig(I)

      125  Systematically absent reflections rejected


    34041  Reflections read, of which     125  rejected

  -8 =< h =<  8,    -18 =< k =< 17,    -23 =< l =< 23,   Max. 2-theta =  121.15

       24  Systematic absence violations (I>3sig(I)) before merging

        0  Inconsistent equivalents

     3911  Unique reflections, of which       0  suppressed

 R(int) = 0.0356     R(sigma) = 0.0205      Friedel opposites not merged

 Maximum memory for data reduction =     3545 /    38777


 Reflection statistics for all twin components combined (TWST 0 set)
 Number of data for d > 0.770A (CIF: max) and d > 0.833A (CIF: full)
 (ignoring systematic absences):
 Unique reflections found (point group)       3911    3071
 Unique reflections possible (point group)    3913    3072
 Unique reflections found (Laue group)        2257    1790
 Unique reflections possible (Laue group)     2258    1790
 Unique Friedel pairs found                   1654    1281
 Unique Friedel pairs possible                1655    1282


 Default effective X-H and X-D distances for T = -103.2C 
 AFIX m =    1     2     3     4   4[N]  3[N]  15[B]  8[O]   9   9[N]   16
 d(X-H) =  1.00  0.99  0.98  0.95  0.88  0.91  1.12  0.84  0.95  0.88  0.95

 Note that these distances are chosen to give the best fit to the X-ray data
 and so avoid the introduction of systematic error.  The true internuclear
 distances are longer and do not vary with temperature!  The apparent
 variation with temperature is caused by libration.


 Least-squares cycle   1   Maximum vector length =  623   Memory required =     57 /   4239 /   352254

 wR2 =  0.0875 before cycle   1 for    3911 data and    238 /    238 parameters

 GooF = S =     1.031;     Restrained GooF =      1.031 for       0 restraints

 Weight = 1 / [ sigma^2(Fo^2) + ( 0.0503 * P )^2 +   0.33 * P ]   where  P = ( Max ( Fo^2, 0 ) + 2 * Fc^2 ) / 3


     N      value        esd    shift/esd  parameter

     1     0.80782     0.00168    -0.018    OSF

 Mean shift/esd =   0.014  Maximum =     0.060 for   z  O1       

 Max. shift = 0.001 A for H1        Max. dU = 0.000 for C10        


 Least-squares cycle   2   Maximum vector length =  623   Memory required =     57 /   4239 /   352254

 wR2 =  0.0875 before cycle   2 for    3911 data and    238 /    238 parameters

 GooF = S =     1.031;     Restrained GooF =      1.031 for       0 restraints

 Weight = 1 / [ sigma^2(Fo^2) + ( 0.0503 * P )^2 +   0.33 * P ]   where  P = ( Max ( Fo^2, 0 ) + 2 * Fc^2 ) / 3


     N      value        esd    shift/esd  parameter

     1     0.80782     0.00168     0.003    OSF

 Mean shift/esd =   0.005  Maximum =     0.021 for   z  O6       

 Max. shift = 0.001 A for H1        Max. dU = 0.000 for C10        


 Least-squares cycle   3   Maximum vector length =  623   Memory required =     57 /   4239 /   352254

 wR2 =  0.0875 before cycle   3 for    3911 data and    238 /    238 parameters

 GooF = S =     1.031;     Restrained GooF =      1.031 for       0 restraints

 Weight = 1 / [ sigma^2(Fo^2) + ( 0.0503 * P )^2 +   0.33 * P ]   where  P = ( Max ( Fo^2, 0 ) + 2 * Fc^2 ) / 3


     N      value        esd    shift/esd  parameter

     1     0.80782     0.00168     0.000    OSF

 Mean shift/esd =   0.000  Maximum =     0.003 for tors H1       

 Max. shift = 0.000 A for H1        Max. dU = 0.000 for O1         


 Least-squares cycle   4   Maximum vector length =  623   Memory required =     57 /   4239 /   352254

 wR2 =  0.0875 before cycle   4 for    3911 data and    238 /    238 parameters

 GooF = S =     1.031;     Restrained GooF =      1.031 for       0 restraints

 Weight = 1 / [ sigma^2(Fo^2) + ( 0.0503 * P )^2 +   0.33 * P ]   where  P = ( Max ( Fo^2, 0 ) + 2 * Fc^2 ) / 3


     N      value        esd    shift/esd  parameter

     1     0.80782     0.00168     0.000    OSF

 Mean shift/esd =   0.000  Maximum =    -0.001 for   y  C7       

 Max. shift = 0.000 A for H1        Max. dU = 0.000 for C2         


 Least-squares cycle   5   Maximum vector length =  623   Memory required =     57 /   4239 /   352254

 wR2 =  0.0875 before cycle   5 for    3911 data and    238 /    238 parameters

 GooF = S =     1.031;     Restrained GooF =      1.031 for       0 restraints

 Weight = 1 / [ sigma^2(Fo^2) + ( 0.0503 * P )^2 +   0.33 * P ]   where  P = ( Max ( Fo^2, 0 ) + 2 * Fc^2 ) / 3


     N      value        esd    shift/esd  parameter

     1     0.80782     0.00168     0.000    OSF

 Mean shift/esd =   0.000  Maximum =     0.000 for   z  O5       

 Max. shift = 0.000 A for H1        Max. dU = 0.000 for C10        


 Least-squares cycle   6   Maximum vector length =  623   Memory required =     57 /   4239 /   352254

 wR2 =  0.0875 before cycle   6 for    3911 data and    238 /    238 parameters

 GooF = S =     1.031;     Restrained GooF =      1.031 for       0 restraints

 Weight = 1 / [ sigma^2(Fo^2) + ( 0.0503 * P )^2 +   0.33 * P ]   where  P = ( Max ( Fo^2, 0 ) + 2 * Fc^2 ) / 3


     N      value        esd    shift/esd  parameter

     1     0.80782     0.00168     0.000    OSF

 Mean shift/esd =   0.000  Maximum =     0.000 for   z  O4       

 Max. shift = 0.000 A for H10A        Max. dU = 0.000 for O1       


 Least-squares cycle   7   Maximum vector length =  623   Memory required =     57 /   4239 /   352254

 wR2 =  0.0875 before cycle   7 for    3911 data and    238 /    238 parameters

 GooF = S =     1.031;     Restrained GooF =      1.031 for       0 restraints

 Weight = 1 / [ sigma^2(Fo^2) + ( 0.0503 * P )^2 +   0.33 * P ]   where  P = ( Max ( Fo^2, 0 ) + 2 * Fc^2 ) / 3


     N      value        esd    shift/esd  parameter

     1     0.80782     0.00168     0.000    OSF

 Mean shift/esd =   0.000  Maximum =     0.000 for   z  O5       

 Max. shift = 0.000 A for H1        Max. dU = 0.000 for C4         


 Least-squares cycle   8   Maximum vector length =  623   Memory required =     57 /   4239 /   352254

 wR2 =  0.0875 before cycle   8 for    3911 data and    238 /    238 parameters

 GooF = S =     1.031;     Restrained GooF =      1.031 for       0 restraints

 Weight = 1 / [ sigma^2(Fo^2) + ( 0.0503 * P )^2 +   0.33 * P ]   where  P = ( Max ( Fo^2, 0 ) + 2 * Fc^2 ) / 3


     N      value        esd    shift/esd  parameter

     1     0.80782     0.00168     0.000    OSF

 Mean shift/esd =   0.000  Maximum =     0.000 for   z  O5       

 Max. shift = 0.000 A for H10A        Max. dU = 0.000 for O3       


 Least-squares cycle   9   Maximum vector length =  623   Memory required =     57 /   4239 /   352254

 wR2 =  0.0875 before cycle   9 for    3911 data and    238 /    238 parameters

 GooF = S =     1.031;     Restrained GooF =      1.031 for       0 restraints

 Weight = 1 / [ sigma^2(Fo^2) + ( 0.0503 * P )^2 +   0.33 * P ]   where  P = ( Max ( Fo^2, 0 ) + 2 * Fc^2 ) / 3


     N      value        esd    shift/esd  parameter

     1     0.80782     0.00168     0.000    OSF

 Mean shift/esd =   0.000  Maximum =     0.000 for   z  O5       

 Max. shift = 0.000 A for H10B        Max. dU = 0.000 for C2       


 Least-squares cycle  10   Maximum vector length =  623   Memory required =     57 /   4239 /   352254

 wR2 =  0.0875 before cycle  10 for    3911 data and    238 /    238 parameters

 GooF = S =     1.031;     Restrained GooF =      1.031 for       0 restraints

 Weight = 1 / [ sigma^2(Fo^2) + ( 0.0503 * P )^2 +   0.33 * P ]   where  P = ( Max ( Fo^2, 0 ) + 2 * Fc^2 ) / 3


     N      value        esd    shift/esd  parameter

     1     0.80782     0.00168     0.000    OSF

 Mean shift/esd =   0.000  Maximum =     0.000 for   z  O5       

 Max. shift = 0.000 A for H10B        Max. dU = 0.000 for C10      


 Least-squares cycle  11   Maximum vector length =  623   Memory required =     57 /   4239 /   352254

 wR2 =  0.0875 before cycle  11 for    3911 data and    238 /    238 parameters

 GooF = S =     1.031;     Restrained GooF =      1.031 for       0 restraints

 Weight = 1 / [ sigma^2(Fo^2) + ( 0.0503 * P )^2 +   0.33 * P ]   where  P = ( Max ( Fo^2, 0 ) + 2 * Fc^2 ) / 3


     N      value        esd    shift/esd  parameter

     1     0.80782     0.00168     0.000    OSF

 Mean shift/esd =   0.000  Maximum =     0.000 for   z  O5       

 Max. shift = 0.000 A for C16        Max. dU = 0.000 for C14       


 Least-squares cycle  12   Maximum vector length =  623   Memory required =     57 /   4239 /   352254

 wR2 =  0.0875 before cycle  12 for    3911 data and    238 /    238 parameters

 GooF = S =     1.031;     Restrained GooF =      1.031 for       0 restraints

 Weight = 1 / [ sigma^2(Fo^2) + ( 0.0503 * P )^2 +   0.33 * P ]   where  P = ( Max ( Fo^2, 0 ) + 2 * Fc^2 ) / 3


     N      value        esd    shift/esd  parameter

     1     0.80782     0.00168     0.000    OSF

 Mean shift/esd =   0.000  Maximum =     0.000 for   z  O5       

 Max. shift = 0.000 A for C18        Max. dU = 0.000 for O6        


 Least-squares cycle  13   Maximum vector length =  623   Memory required =     57 /   4239 /   352254

 wR2 =  0.0875 before cycle  13 for    3911 data and    238 /    238 parameters

 GooF = S =     1.031;     Restrained GooF =      1.031 for       0 restraints

 Weight = 1 / [ sigma^2(Fo^2) + ( 0.0503 * P )^2 +   0.33 * P ]   where  P = ( Max ( Fo^2, 0 ) + 2 * Fc^2 ) / 3


     N      value        esd    shift/esd  parameter

     1     0.80782     0.00168     0.000    OSF

 Mean shift/esd =   0.000  Maximum =     0.000 for   z  O5       

 Max. shift = 0.000 A for C2        Max. dU = 0.000 for C20        


 Least-squares cycle  14   Maximum vector length =  623   Memory required =     57 /   4239 /   352254

 wR2 =  0.0875 before cycle  14 for    3911 data and    238 /    238 parameters

 GooF = S =     1.031;     Restrained GooF =      1.031 for       0 restraints

 Weight = 1 / [ sigma^2(Fo^2) + ( 0.0503 * P )^2 +   0.33 * P ]   where  P = ( Max ( Fo^2, 0 ) + 2 * Fc^2 ) / 3


     N      value        esd    shift/esd  parameter

     1     0.80782     0.00168     0.000    OSF

 Mean shift/esd =   0.000  Maximum =     0.000 for   z  O5       

 Max. shift = 0.000 A for C18        Max. dU = 0.000 for C10       


 Least-squares cycle  15   Maximum vector length =  623   Memory required =     57 /   4239 /   352254

 wR2 =  0.0875 before cycle  15 for    3911 data and    238 /    238 parameters

 GooF = S =     1.031;     Restrained GooF =      1.031 for       0 restraints

 Weight = 1 / [ sigma^2(Fo^2) + ( 0.0503 * P )^2 +   0.33 * P ]   where  P = ( Max ( Fo^2, 0 ) + 2 * Fc^2 ) / 3


     N      value        esd    shift/esd  parameter

     1     0.80782     0.00168     0.000    OSF

 Mean shift/esd =   0.000  Maximum =     0.000 for   z  O5       

 Max. shift = 0.000 A for C2        Max. dU = 0.000 for C20        


 Least-squares cycle  16   Maximum vector length =  623   Memory required =     57 /   4239 /   352254

 wR2 =  0.0875 before cycle  16 for    3911 data and    238 /    238 parameters

 GooF = S =     1.031;     Restrained GooF =      1.031 for       0 restraints

 Weight = 1 / [ sigma^2(Fo^2) + ( 0.0503 * P )^2 +   0.33 * P ]   where  P = ( Max ( Fo^2, 0 ) + 2 * Fc^2 ) / 3


     N      value        esd    shift/esd  parameter

     1     0.80782     0.00168     0.000    OSF

 Mean shift/esd =   0.000  Maximum =     0.000 for   z  O5       

 Max. shift = 0.000 A for C18        Max. dU = 0.000 for C13       


 Least-squares cycle  17   Maximum vector length =  623   Memory required =     57 /   4239 /   352254

 wR2 =  0.0875 before cycle  17 for    3911 data and    238 /    238 parameters

 GooF = S =     1.031;     Restrained GooF =      1.031 for       0 restraints

 Weight = 1 / [ sigma^2(Fo^2) + ( 0.0503 * P )^2 +   0.33 * P ]   where  P = ( Max ( Fo^2, 0 ) + 2 * Fc^2 ) / 3


     N      value        esd    shift/esd  parameter

     1     0.80782     0.00168     0.000    OSF

 Mean shift/esd =   0.000  Maximum =     0.000 for   z  O5       

 Max. shift = 0.000 A for H1        Max. dU = 0.000 for C17        


 Least-squares cycle  18   Maximum vector length =  623   Memory required =     57 /   4239 /   352254

 wR2 =  0.0875 before cycle  18 for    3911 data and    238 /    238 parameters

 GooF = S =     1.031;     Restrained GooF =      1.031 for       0 restraints

 Weight = 1 / [ sigma^2(Fo^2) + ( 0.0503 * P )^2 +   0.33 * P ]   where  P = ( Max ( Fo^2, 0 ) + 2 * Fc^2 ) / 3


     N      value        esd    shift/esd  parameter

     1     0.80782     0.00168     0.000    OSF

 Mean shift/esd =   0.000  Maximum =     0.000 for   z  O5       

 Max. shift = 0.000 A for C18        Max. dU = 0.000 for C8        


 Least-squares cycle  19   Maximum vector length =  623   Memory required =     57 /   4239 /   352254

 wR2 =  0.0875 before cycle  19 for    3911 data and    238 /    238 parameters

 GooF = S =     1.031;     Restrained GooF =      1.031 for       0 restraints

 Weight = 1 / [ sigma^2(Fo^2) + ( 0.0503 * P )^2 +   0.33 * P ]   where  P = ( Max ( Fo^2, 0 ) + 2 * Fc^2 ) / 3


     N      value        esd    shift/esd  parameter

     1     0.80782     0.00168     0.000    OSF

 Mean shift/esd =   0.000  Maximum =     0.000 for   z  O5       

 Max. shift = 0.000 A for H1        Max. dU = 0.000 for C4         


 Least-squares cycle  20   Maximum vector length =  623   Memory required =     57 /   4239 /   352254

 wR2 =  0.0875 before cycle  20 for    3911 data and    238 /    238 parameters

 GooF = S =     1.031;     Restrained GooF =      1.031 for       0 restraints

 Weight = 1 / [ sigma^2(Fo^2) + ( 0.0503 * P )^2 +   0.33 * P ]   where  P = ( Max ( Fo^2, 0 ) + 2 * Fc^2 ) / 3


     N      value        esd    shift/esd  parameter

     1     0.80782     0.00168     0.000    OSF

 Mean shift/esd =   0.000  Maximum =     0.000 for  OSF          

 Max. shift = 0.000 A for C18        Max. dU = 0.000 for O2        

 No correlation matrix elements larger than  0.500


 Idealized hydrogen atom generation before cycle  21

 Name     x       y       z    AFIX  d(X-H)  shift  Bonded to  Conformation determined by
 H1    0.0829  0.1298  0.7583  147   0.840   0.000   O1            C8  H1  
 H1A   0.4574  0.2703  0.7695   13   1.000   0.000   C1            C8  C6  C2  
 H3A   0.5923  0.4497  0.9099   23   0.990   0.000   C3            C4  C2  
 H3B   0.6743  0.4095  0.8328   23   0.990   0.000   C3            C4  C2  
 H4A   0.3135  0.5230  0.8466   23   0.990   0.000   C4            C5  C3  
 H4B   0.5313  0.5588  0.8159   23   0.990   0.000   C4            C5  C3  
 H7A   0.0298  0.4380  0.8028   23   0.990   0.000   C7            O2  C6  
 H7B  -0.0463  0.4108  0.7207   23   0.990   0.000   C7            O2  C6  
 H8    0.1468  0.2149  0.8491   13   1.000   0.000   C8            O1  O2  C1  
 H9A   0.1545  0.4144  0.9061  137   0.980   0.000   C9            C2  H9A  
 H9B   0.2968  0.3819  0.9737  137   0.980   0.000   C9            C2  H9A  
 H9C   0.1508  0.3093  0.9325  137   0.980   0.000   C9            C2  H9A  
 H10A  0.4615  0.2099  0.9134  137   0.980   0.000   C10           C2  H10A  
 H10B  0.5999  0.2862  0.9536  137   0.980   0.000   C10           C2  H10A  
 H10C  0.6610  0.2505  0.8726  137   0.980   0.000   C10           C2  H10A  
 H11   0.1261  0.3283  0.6425   13   1.000   0.000   C11           C14  C6  C12  
 H14A  0.4224  0.2262  0.6623   23   0.990   0.000   C14           C15  C11  
 H14B  0.3694  0.2532  0.5787   23   0.990   0.000   C14           C15  C11  
 H15A  0.7191  0.2638  0.5846   23   0.990   0.000   C15           C14  C16  
 H15B  0.7141  0.3145  0.6635   23   0.990   0.000   C15           C14  C16  
 H16   0.7929  0.4250  0.5664   13   1.000   0.000   C16           C17  C19  C15  
 H19   0.5479  0.5357  0.6035   13   1.000   0.000   C19           O5  C16  C12  
 H20A  0.4804  0.4008  0.3970   93   0.950   0.000   C20           C17  C18  
 H20B  0.7198  0.3853  0.4245   93   0.950   0.000   C20           C17  C18  


  240423_wjf_1_0m_a.res in P2(1)2(1)2(1)                                     

 ATOM           x        y        z         sof        U11      U22      U33      U23      U13      U12       Ueq

 O1          0.15294  0.17494  0.74378    1.00000    0.06403  0.03199  0.04758 -0.00364  0.01572 -0.01848   0.04787
   0.00279   0.00028  0.00010  0.00009    0.00000    0.00106  0.00074  0.00087  0.00061  0.00082  0.00072   0.00041

 H1          0.08294  0.12976  0.75828    1.00000    0.07180
                                          0.00000    0.00000

 C1          0.34235  0.30585  0.79288    1.00000    0.03434  0.02791  0.02875  0.00203  0.00536 -0.00041   0.03033
   0.00333   0.00031  0.00012  0.00010    0.00000    0.00090  0.00082  0.00084  0.00069  0.00075  0.00074   0.00037

 H1A         0.45736  0.27035  0.76952    1.00000    0.03640
                                          0.00000    0.00000

 O2         -0.02081  0.30303  0.78937    1.00000    0.03485  0.03854  0.05618  0.00548  0.01338 -0.01017   0.04319
   0.00283   0.00023  0.00010  0.00009    0.00000    0.00073  0.00077  0.00090  0.00068  0.00067  0.00061   0.00036

 C2          0.41341  0.34125  0.87101    1.00000    0.03983  0.03781  0.02820  0.00239  0.00220 -0.00161   0.03528
   0.00355   0.00033  0.00015  0.00011    0.00000    0.00101  0.00100  0.00085  0.00074  0.00079  0.00082   0.00042

 O3          0.03548  0.56201  0.61249    1.00000    0.03893  0.03842  0.04975  0.00303  0.00429  0.01565   0.04237
   0.00291   0.00024  0.00010  0.00009    0.00000    0.00075  0.00075  0.00082  0.00064  0.00066  0.00062   0.00035

 C3          0.54865  0.42692  0.86061    1.00000    0.03677  0.04474  0.03111 -0.00278 -0.00014 -0.00579   0.03754
   0.00349   0.00033  0.00015  0.00011    0.00000    0.00100  0.00112  0.00090  0.00078  0.00080  0.00086   0.00043

 H3A         0.59228  0.44966  0.90993    1.00000    0.04505
                                          0.00000    0.00000

 H3B         0.67433  0.40945  0.83282    1.00000    0.04505
                                          0.00000    0.00000

 O4          0.24213  0.54177  0.70994    1.00000    0.03838  0.02280  0.03483 -0.00151  0.00839  0.00428   0.03201
   0.00239   0.00022  0.00008  0.00007    0.00000    0.00068  0.00056  0.00065  0.00048  0.00058  0.00052   0.00029

 C4          0.43928  0.50463  0.81923    1.00000    0.03912  0.03269  0.03232 -0.00526  0.00613 -0.00741   0.03471
   0.00335   0.00033  0.00014  0.00011    0.00000    0.00103  0.00093  0.00093  0.00069  0.00079  0.00079   0.00042

 H4A         0.31354  0.52296  0.84663    1.00000    0.04165
                                          0.00000    0.00000

 H4B         0.53126  0.55883  0.81591    1.00000    0.04165
                                          0.00000    0.00000

 O5          0.56769  0.46994  0.70057    1.00000    0.02579  0.03140  0.03166 -0.00180  0.00580 -0.00517   0.02962
   0.00217   0.00019  0.00009  0.00007    0.00000    0.00059  0.00064  0.00061  0.00050  0.00051  0.00049   0.00027

 C5          0.38199  0.47282  0.74256    1.00000    0.02785  0.02410  0.03109 -0.00189  0.00615 -0.00105   0.02768
   0.00307   0.00027  0.00012  0.00010    0.00000    0.00081  0.00078  0.00084  0.00066  0.00070  0.00065   0.00035

 O6          0.14700  0.41256  0.48788    1.00000    0.03880  0.04987  0.03350  0.00192 -0.00116  0.00349   0.04072
   0.00270   0.00024  0.00011  0.00008    0.00000    0.00074  0.00084  0.00068  0.00061  0.00061  0.00067   0.00034

 C6          0.26731  0.38080  0.73805    1.00000    0.02573  0.02275  0.02907 -0.00009  0.00656 -0.00221   0.02585
   0.00305   0.00028  0.00011  0.00010    0.00000    0.00078  0.00072  0.00079  0.00062  0.00067  0.00062   0.00033

 C7          0.04120  0.39148  0.76288    1.00000    0.02676  0.03318  0.03602 -0.00051  0.00792 -0.00355   0.03198
   0.00343   0.00029  0.00013  0.00011    0.00000    0.00083  0.00090  0.00089  0.00074  0.00073  0.00072   0.00038

 H7A         0.02977  0.43804  0.80275    1.00000    0.03838
                                          0.00000    0.00000

 H7B        -0.04632  0.41085  0.72070    1.00000    0.03838
                                          0.00000    0.00000

 C8          0.15183  0.24392  0.79888    1.00000    0.04529  0.02961  0.03718  0.00286  0.01011 -0.00817   0.03736
   0.00364   0.00035  0.00013  0.00011    0.00000    0.00107  0.00090  0.00098  0.00075  0.00092  0.00082   0.00043

 H8          0.14676  0.21489  0.84913    1.00000    0.04483
                                          0.00000    0.00000

 C9          0.23788  0.36374  0.92581    1.00000    0.05428  0.04701  0.02979  0.00045  0.01059 -0.00764   0.04369
   0.00413   0.00041  0.00016  0.00012    0.00000    0.00129  0.00117  0.00093  0.00080  0.00094  0.00100   0.00050

 H9A         0.15451  0.41436  0.90605    1.00000    0.06554
                                          0.00000    0.00000

 H9B         0.29681  0.38190  0.97368    1.00000    0.06554
                                          0.00000    0.00000

 H9C         0.15082  0.30926  0.93254    1.00000    0.06554
                                          0.00000    0.00000

 C10         0.54594  0.26508  0.90581    1.00000    0.06027  0.05174  0.04002  0.01023 -0.00495  0.00653   0.05068
   0.00480   0.00044  0.00018  0.00013    0.00000    0.00146  0.00130  0.00111  0.00097  0.00112  0.00114   0.00057

 H10A        0.46150  0.20995  0.91337    1.00000    0.07601
                                          0.00000    0.00000

 H10B        0.59985  0.28622  0.95364    1.00000    0.07601
                                          0.00000    0.00000

 H10C        0.66104  0.25045  0.87263    1.00000    0.07601
                                          0.00000    0.00000

 C11         0.26783  0.35099  0.65444    1.00000    0.02452  0.02256  0.03049  0.00107  0.00304 -0.00276   0.02586
   0.00298   0.00027  0.00011  0.00010    0.00000    0.00078  0.00071  0.00082  0.00063  0.00068  0.00062   0.00033

 H11         0.12609  0.32833  0.64250    1.00000    0.03103
                                          0.00000    0.00000

 C12         0.30180  0.44226  0.60938    1.00000    0.02711  0.02288  0.02976  0.00124  0.00560  0.00215   0.02658
   0.00310   0.00026  0.00011  0.00010    0.00000    0.00084  0.00073  0.00084  0.00065  0.00067  0.00063   0.00035

 C13         0.17254  0.51920  0.64043    1.00000    0.03160  0.02587  0.03521  0.00228  0.00927  0.00248   0.03089
   0.00344   0.00030  0.00012  0.00011    0.00000    0.00086  0.00082  0.00092  0.00069  0.00075  0.00071   0.00038

 C14         0.42142  0.27771  0.62643    1.00000    0.03545  0.02157  0.03199 -0.00129  0.00297  0.00046   0.02967
   0.00322   0.00030  0.00012  0.00010    0.00000    0.00092  0.00077  0.00085  0.00063  0.00076  0.00069   0.00037

 H14A        0.42239  0.22615  0.66232    1.00000    0.03560
                                          0.00000    0.00000

 H14B        0.36944  0.25323  0.57872    1.00000    0.03560
                                          0.00000    0.00000

 C15         0.64403  0.30969  0.61491    1.00000    0.03058  0.02989  0.03766 -0.00335  0.00304  0.00835   0.03271
   0.00348   0.00030  0.00013  0.00011    0.00000    0.00090  0.00086  0.00097  0.00074  0.00079  0.00075   0.00039

 H15A        0.71912  0.26381  0.58462    1.00000    0.03925
                                          0.00000    0.00000

 H15B        0.71410  0.31452  0.66353    1.00000    0.03925
                                          0.00000    0.00000

 C16         0.64889  0.40344  0.57582    1.00000    0.02646  0.03178  0.03599 -0.00142  0.00886  0.00060   0.03141
   0.00336   0.00029  0.00013  0.00010    0.00000    0.00083  0.00089  0.00090  0.00073  0.00074  0.00071   0.00038

 H16         0.79293  0.42500  0.56638    1.00000    0.03769
                                          0.00000    0.00000

 C17         0.51935  0.40309  0.50554    1.00000    0.03505  0.02697  0.03566 -0.00115  0.00718  0.00368   0.03256
   0.00350   0.00030  0.00013  0.00011    0.00000    0.00092  0.00084  0.00092  0.00072  0.00076  0.00073   0.00039

 C18         0.29807  0.41958  0.52680    1.00000    0.03484  0.02768  0.02936  0.00293  0.00402  0.00335   0.03063
   0.00338   0.00030  0.00012  0.00010    0.00000    0.00097  0.00081  0.00086  0.00066  0.00072  0.00070   0.00038

 C19         0.52641  0.47196  0.62288    1.00000    0.02894  0.02373  0.03161  0.00025  0.00681 -0.00267   0.02809
   0.00313   0.00028  0.00012  0.00010    0.00000    0.00082  0.00078  0.00084  0.00065  0.00070  0.00067   0.00035

 H19         0.54789  0.53571  0.60348    1.00000    0.03371
                                          0.00000    0.00000

 C20         0.57872  0.39570  0.43586    1.00000    0.05270  0.03896  0.03753  0.00318  0.01167  0.01312   0.04306
   0.00445   0.00039  0.00015  0.00012    0.00000    0.00126  0.00106  0.00098  0.00085  0.00094  0.00096   0.00049

 H20A        0.48040  0.40079  0.39702    1.00000    0.05167
                                          0.00000    0.00000

 H20B        0.71982  0.38528  0.42449    1.00000    0.05167
                                          0.00000    0.00000


 Final Structure Factor Calculation for  240423_wjf_1_0m_a.res in P2(1)2(1)2(1)                                     

 Total number of l.s. parameters =   238  Maximum vector length =  623   Memory required =     57 /   4001 /    26789

 wR2 =  0.0875 before cycle  21 for    3911 data and      0 /    238 parameters

 GooF = S =     1.031;     Restrained GooF =      1.031 for       0 restraints

 Weight = 1 / [ sigma^2(Fo^2) + ( 0.0503 * P )^2 +   0.33 * P ]   where  P = ( Max ( Fo^2, 0 ) + 2 * Fc^2 ) / 3

 wR2 = 0.0875, GooF = S = 1.031, Restrained GooF = 1.031 for all data
 R1 = 0.0327 for 3746 Fo > 4sig(Fo) and 0.0342 for all 3911 data

 Flack x =    0.008(249) by classical fit to all intensities
              0.100(45) from 1540 selected quotients (Parsons' method)

 Occupancy sum of asymmetric unit =    26.00 for non-hydrogen and    24.00 for H and D atoms


 Principal mean square atomic displacements U

   0.0802   0.0404   0.0230   O1  
   0.0376   0.0290   0.0244   C1  
   0.0626   0.0461   0.0209   O2  
   0.0408   0.0379   0.0271   C2  
   0.0577   0.0464   0.0230   O3  
   0.0481   0.0343   0.0302   C3  
   0.0454   0.0300   0.0206   O4  
   0.0481   0.0290   0.0271   C4  
   0.0382   0.0297   0.0209   O5  
   0.0362   0.0239   0.0230   C5  
   0.0510   0.0383   0.0328   O6  
   0.0343   0.0235   0.0197   C6  
   0.0412   0.0332   0.0215   C7  
   0.0534   0.0362   0.0225   C8  
   0.0616   0.0441   0.0254   C9  
   0.0638   0.0562   0.0320   C10  
   0.0318   0.0259   0.0199   C11  
   0.0346   0.0235   0.0216   C12  
   0.0435   0.0254   0.0238   C13  
   0.0372   0.0305   0.0214   C14  
   0.0389   0.0385   0.0207   C15  
   0.0414   0.0318   0.0210   C16  
   0.0427   0.0310   0.0240   C17  
   0.0387   0.0277   0.0255   C18  
   0.0374   0.0257   0.0212   C19  
   0.0655   0.0350   0.0286   C20  

     0  atoms may be split and     0  atoms NPD


 Analysis of variance for reflections employed in refinement      K = Mean[Fo^2] / Mean[Fc^2]  for group


 Fc/Fc(max)       0.000    0.019    0.029    0.038    0.049    0.059    0.074    0.094    0.123    0.170    1.000

 Number in group       409.     399.     366.     421.     375.     394.     384.     391.     379.     393.

            GooF      0.971    1.003    1.070    1.043    1.045    1.004    1.031    1.128    1.034    0.981

             K        1.081    0.991    0.986    1.011    1.039    1.020    1.010    0.999    0.989    0.976


 Resolution(A)    0.77     0.80     0.83     0.87     0.91     0.97     1.04     1.15     1.31     1.65     inf

 Number in group       394.     413.     378.     380.     390.     394.     392.     392.     389.     389.

            GooF      0.983    0.877    0.849    0.855    0.885    0.950    0.988    1.024    1.044    1.627

             K        1.024    1.048    1.033    1.027    1.005    0.980    0.973    0.970    1.010    0.978

             R1       0.067    0.059    0.050    0.043    0.038    0.033    0.028    0.026    0.023    0.031


 Recommended weighting scheme:  WGHT    0.0501    0.3292


 Most Disagreeable Reflections (* if suppressed or used for Rfree).
 Error/esd is calculated as sqrt(wD^2/<wD^2>) where w is given by the weight
 formula, D = Fo^2-Fc^2 and <> refers to the average over all reflections.

     h   k   l          Fo^2          Fc^2    Error/esd  Fc/Fc(max)  Resolution(A)

     3   0   8         18.39          5.88       6.32       0.019       1.56
     2   0   6         34.34         16.48       5.96       0.032       2.20
     3  10   0         34.91         17.36       5.65       0.033       1.21
     0   2   5         49.69         81.62       5.29       0.071       3.23
     3   0   1        375.48        279.86       5.03       0.131       2.15
     0   2   4         61.77         39.58       4.79       0.049       3.83
     1   0   8        199.53        146.68       4.70       0.095       2.13
     2   5   0          3.25          0.22       4.46       0.004       2.16
     0   4  18          8.58         19.89       4.39       0.035       0.97
     3   0   2        298.30        231.28       4.16       0.119       2.10
     0   1  23         79.95         53.60       4.02       0.057       0.78
     3   0   3        122.88         91.94       3.93       0.075       2.03
    -3   2   1        504.64        404.51       3.92       0.158       2.06
     3   2   1        503.23        403.75       3.91       0.158       2.06
     0   6   5         67.21         47.91       3.78       0.054       2.01
     0   3   9        182.62        142.04       3.77       0.094       1.85
     3   1   1         12.05          5.76       3.72       0.019       2.12
    -2   2   5        189.17        147.91       3.72       0.095       2.29
     1   0  14        148.91        190.59       3.52       0.108       1.26
     0   2   8        203.18        162.55       3.42       0.100       2.15
     4   0  12          2.86          0.03       3.38       0.001       1.10
     3   3   2         51.63         37.10       3.35       0.048       1.93
     7   4  12         16.09         37.04       3.34       0.048       0.77
     0   6   6         16.17          9.25       3.33       0.024       1.89
     2   2   5        187.48        150.45       3.30       0.096       2.29
     2   0   2         94.04        121.57       3.29       0.087       3.05
     0   2   9        100.30         77.68       3.25       0.069       1.93
     2   0   7          5.85          2.19       3.24       0.012       2.02
    -3   1   1         11.20          5.86       3.21       0.019       2.12
     0   8   5        402.58        335.12       3.16       0.144       1.62
     0   5   5          3.48          0.99       3.10       0.008       2.26
    -1   5   6         42.31         30.39       3.05       0.043       1.99
     5   0   4         17.14         10.16       3.02       0.025       1.25
    -3  10  10         47.31         63.67       3.02       0.063       1.00
     0   1  19         39.97         28.05       2.99       0.042       0.95
    -3   3   4        244.03        202.57       2.96       0.112       1.81
     3   2   3        220.88        182.68       2.96       0.106       1.96
     3   1  11          1.74          0.02       2.90       0.001       1.30
     0   2  10         86.49         68.24       2.90       0.065       1.75
     6   0   7         21.82         32.31       2.86       0.045       1.00
     1   5   6         41.24         30.35       2.85       0.043       1.99
    -7   3  10          5.69         13.04       2.85       0.028       0.81
     4   1   0         34.32         46.71       2.85       0.054       1.61
     7   0   9         36.81         25.67       2.84       0.040       0.84
     3  10  10         47.23         62.54       2.83       0.062       1.00
     6   3   0         14.08          8.13       2.82       0.022       1.06
    -3   2   3        221.59        184.96       2.82       0.107       1.96
     0   3  18          0.88          4.25       2.78       0.016       0.98
     1   7   0        234.57        196.79       2.78       0.110       1.98
     3  10   7         20.11         12.82       2.76       0.028       1.09


 Bond lengths and angles

 O1 -            Distance        Angles
 C8        1.4114 (0.0025) 
 H1        0.8400           109.47       
                 O1              C8           

 C1 -            Distance        Angles
 C8        1.5325 (0.0027) 
 C6        1.5494 (0.0025)  101.80 (0.15)
 C2        1.5689 (0.0027)  111.48 (0.15) 115.76 (0.15)
 H1A       1.0000           109.16        109.16        109.16       
                 C1              C8            C6            C2           

 O2 -            Distance        Angles
 C8        1.4217 (0.0027) 
 C7        1.4290 (0.0024)  111.23 (0.15)
                 O2              C8           

 C2 -            Distance        Angles
 C3        1.5344 (0.0029) 
 C10       1.5356 (0.0031)  108.35 (0.19)
 C9        1.5426 (0.0030)  109.16 (0.17) 107.70 (0.18)
 C1        1.5689 (0.0027)  108.93 (0.15) 107.15 (0.17) 115.33 (0.18)
                 C2              C3            C10           C9           

 O3 -            Distance        Angles
 C13       1.1963 (0.0024) 
                 O3             

 C3 -            Distance        Angles
 C4        1.5281 (0.0030) 
 C2        1.5344 (0.0029)  113.19 (0.17)
 H3A       0.9900           108.94        108.94       
 H3B       0.9900           108.94        108.94        107.75       
                 C3              C4            C2            H3A          

 O4 -            Distance        Angles
 C13       1.3720 (0.0024) 
 C5        1.4740 (0.0022)  113.85 (0.13)
                 O4              C13          

 C4 -            Distance        Angles
 C5        1.5043 (0.0026) 
 C3        1.5281 (0.0030)  109.65 (0.16)
 H4A       0.9900           109.74        109.74       
 H4B       0.9900           109.74        109.74        108.21       
                 C4              C5            C3            H4A          

 O5 -            Distance        Angles
 C5        1.4233 (0.0020) 
 C19       1.4265 (0.0022)  111.28 (0.13)
                 O5              C5           

 C5 -            Distance        Angles
 O5        1.4233 (0.0020) 
 O4        1.4740 (0.0022)  109.19 (0.14)
 C4        1.5043 (0.0026)  106.79 (0.15) 108.05 (0.15)
 C6        1.5324 (0.0023)  110.91 (0.13) 105.86 (0.14) 115.89 (0.15)
                 C5              O5            O4            C4           

 O6 -            Distance        Angles
 C18       1.2095 (0.0025) 
                 O6             

 C6 -            Distance        Angles
 C5        1.5324 (0.0023) 
 C7        1.5413 (0.0025)  111.01 (0.14)
 C1        1.5494 (0.0025)  115.29 (0.15) 100.63 (0.14)
 C11       1.5687 (0.0024)  106.91 (0.13) 108.00 (0.15) 114.74 (0.14)
                 C6              C5            C7            C1           

 C7 -            Distance        Angles
 O2        1.4290 (0.0024) 
 C6        1.5413 (0.0025)  105.92 (0.15)
 H7A       0.9900           110.55        110.55       
 H7B       0.9900           110.55        110.55        108.71       
                 C7              O2            C6            H7A          

 C8 -            Distance        Angles
 O1        1.4114 (0.0025) 
 O2        1.4217 (0.0027)  110.38 (0.19)
 C1        1.5325 (0.0027)  111.30 (0.16) 105.77 (0.14)
 H8        1.0000           109.77        109.77        109.77       
                 C8              O1            O2            C1           

 C9 -            Distance        Angles
 C2        1.5426 (0.0030) 
 H9A       0.9800           109.47       
 H9B       0.9800           109.47        109.47       
 H9C       0.9800           109.47        109.47        109.47       
                 C9              C2            H9A           H9B          

 C10 -           Distance        Angles
 C2        1.5356 (0.0031) 
 H10A      0.9800           109.47       
 H10B      0.9800           109.47        109.47       
 H10C      0.9800           109.47        109.47        109.47       
                 C10             C2            H10A          H10B         

 C11 -           Distance        Angles
 C14       1.5432 (0.0024) 
 C6        1.5687 (0.0024)  120.43 (0.15)
 C12       1.5709 (0.0023)  108.84 (0.14) 105.32 (0.13)
 H11       1.0000           107.20        107.20        107.20       
                 C11             C14           C6            C12          

 C12 -           Distance        Angles
 C13       1.5054 (0.0023) 
 C18       1.5253 (0.0025)  120.97 (0.15)
 C19       1.5388 (0.0025)  105.08 (0.14) 103.30 (0.14)
 C11       1.5709 (0.0023)  110.90 (0.14) 108.67 (0.14) 106.73 (0.14)
                 C12             C13           C18           C19          

 C13 -           Distance        Angles
 O3        1.1963 (0.0024) 
 O4        1.3720 (0.0024)  120.31 (0.17)
 C12       1.5054 (0.0023)  130.06 (0.18) 109.51 (0.15)
                 C13             O3            O4           

 C14 -           Distance        Angles
 C15       1.5310 (0.0027) 
 C11       1.5432 (0.0024)  116.34 (0.15)
 H14A      0.9900           108.20        108.20       
 H14B      0.9900           108.20        108.20        107.35       
                 C14             C15           C11           H14A         

 C15 -           Distance        Angles
 C14       1.5310 (0.0027) 
 C16       1.5344 (0.0025)  110.56 (0.15)
 H15A      0.9900           109.54        109.54       
 H15B      0.9900           109.54        109.54        108.09       
                 C15             C14           C16           H15A         

 C16 -           Distance        Angles
 C17       1.5203 (0.0028) 
 C19       1.5306 (0.0024)  100.22 (0.15)
 C15       1.5344 (0.0025)  111.62 (0.16) 108.20 (0.14)
 H16       1.0000           112.06        112.06        112.06       
                 C16             C17           C19           C15          

 C17 -           Distance        Angles
 C20       1.3186 (0.0028) 
 C18       1.5048 (0.0026)  122.29 (0.20)
 C16       1.5203 (0.0028)  129.28 (0.20) 108.32 (0.15)
                 C17             C20           C18          

 C18 -           Distance        Angles
 O6        1.2095 (0.0025) 
 C17       1.5048 (0.0026)  127.70 (0.17)
 C12       1.5253 (0.0025)  126.69 (0.17) 105.54 (0.15)
                 C18             O6            C17          

 C19 -           Distance        Angles
 O5        1.4265 (0.0022) 
 C16       1.5306 (0.0024)  115.70 (0.15)
 C12       1.5388 (0.0025)  109.10 (0.14) 102.78 (0.14)
 H19       1.0000           109.66        109.66        109.66       
                 C19             O5            C16           C12          

 C20 -           Distance        Angles
 C17       1.3186 (0.0028) 
 H20A      0.9500           120.00       
 H20B      0.9500           120.00        120.00       
                 C20             C17           H20A         


 Selected torsion angles

  -160.02 ( 0.17)  C8 - C1 - C2 - C3
   -44.30 ( 0.23)  C6 - C1 - C2 - C3
    82.98 ( 0.21)  C8 - C1 - C2 - C10
  -161.31 ( 0.18)  C6 - C1 - C2 - C10
   -36.91 ( 0.23)  C8 - C1 - C2 - C9
    78.81 ( 0.21)  C6 - C1 - C2 - C9
   174.29 ( 0.17)  C10 - C2 - C3 - C4
   -68.68 ( 0.21)  C9 - C2 - C3 - C4
    58.05 ( 0.21)  C1 - C2 - C3 - C4
   -61.68 ( 0.21)  C2 - C3 - C4 - C5
   -43.30 ( 0.18)  C19 - O5 - C5 - O4
  -159.89 ( 0.14)  C19 - O5 - C5 - C4
    72.99 ( 0.18)  C19 - O5 - C5 - C6
    66.28 ( 0.18)  C13 - O4 - C5 - O5
  -177.93 ( 0.14)  C13 - O4 - C5 - C4
   -53.18 ( 0.18)  C13 - O4 - C5 - C6
   -73.76 ( 0.18)  C3 - C4 - C5 - O5
   168.89 ( 0.15)  C3 - C4 - C5 - O4
    50.35 ( 0.21)  C3 - C4 - C5 - C6
  -163.20 ( 0.15)  O5 - C5 - C6 - C7
   -44.88 ( 0.18)  O4 - C5 - C6 - C7
    74.85 ( 0.21)  C4 - C5 - C6 - C7
    83.23 ( 0.18)  O5 - C5 - C6 - C1
  -158.46 ( 0.14)  O4 - C5 - C6 - C1
   -38.72 ( 0.22)  C4 - C5 - C6 - C1
   -45.63 ( 0.19)  O5 - C5 - C6 - C11
    72.68 ( 0.16)  O4 - C5 - C6 - C11
  -167.58 ( 0.16)  C4 - C5 - C6 - C11
   156.68 ( 0.15)  C8 - C1 - C6 - C5
    35.61 ( 0.22)  C2 - C1 - C6 - C5
    37.20 ( 0.17)  C8 - C1 - C6 - C7
   -83.87 ( 0.19)  C2 - C1 - C6 - C7
   -78.44 ( 0.18)  C8 - C1 - C6 - C11
   160.49 ( 0.16)  C2 - C1 - C6 - C11
    12.64 ( 0.22)  C8 - O2 - C7 - C6
  -153.81 ( 0.15)  C5 - C6 - C7 - O2
   -31.29 ( 0.19)  C1 - C6 - C7 - O2
    89.29 ( 0.17)  C11 - C6 - C7 - O2
  -108.42 ( 0.18)  C7 - O2 - C8 - O1
    12.09 ( 0.21)  C7 - O2 - C8 - C1
    88.58 ( 0.18)  C6 - C1 - C8 - O1
  -147.40 ( 0.17)  C2 - C1 - C8 - O1
   -31.32 ( 0.18)  C6 - C1 - C8 - O2
    92.69 ( 0.19)  C2 - C1 - C8 - O2
   101.11 ( 0.17)  C5 - C6 - C11 - C14
  -139.36 ( 0.16)  C7 - C6 - C11 - C14
   -28.07 ( 0.22)  C1 - C6 - C11 - C14
   -22.20 ( 0.17)  C5 - C6 - C11 - C12
    97.33 ( 0.16)  C7 - C6 - C11 - C12
  -151.38 ( 0.15)  C1 - C6 - C11 - C12
  -173.52 ( 0.15)  C14 - C11 - C12 - C13
   -43.10 ( 0.19)  C6 - C11 - C12 - C13
    51.21 ( 0.19)  C14 - C11 - C12 - C18
  -178.38 ( 0.14)  C6 - C11 - C12 - C18
   -59.59 ( 0.17)  C14 - C11 - C12 - C19
    70.82 ( 0.16)  C6 - C11 - C12 - C19
   168.89 ( 0.17)  C5 - O4 - C13 - O3
   -14.56 ( 0.20)  C5 - O4 - C13 - C12
    12.11 ( 0.30)  C18 - C12 - C13 - O3
   128.18 ( 0.22)  C19 - C12 - C13 - O3
  -116.86 ( 0.22)  C11 - C12 - C13 - O3
  -164.00 ( 0.15)  C18 - C12 - C13 - O4
   -47.92 ( 0.18)  C19 - C12 - C13 - O4
    67.04 ( 0.19)  C11 - C12 - C13 - O4
   -76.82 ( 0.20)  C6 - C11 - C14 - C15
    44.79 ( 0.21)  C12 - C11 - C14 - C15
   -43.86 ( 0.22)  C11 - C14 - C15 - C16
   -51.77 ( 0.20)  C14 - C15 - C16 - C17
    57.58 ( 0.20)  C14 - C15 - C16 - C19
   144.55 ( 0.21)  C19 - C16 - C17 - C20
  -101.07 ( 0.24)  C15 - C16 - C17 - C20
   -31.61 ( 0.18)  C19 - C16 - C17 - C18
    82.77 ( 0.18)  C15 - C16 - C17 - C18
    13.70 ( 0.32)  C20 - C17 - C18 - O6
  -169.82 ( 0.19)  C16 - C17 - C18 - O6
  -169.24 ( 0.18)  C20 - C17 - C18 - C12
     7.24 ( 0.19)  C16 - C17 - C18 - C12
   -45.68 ( 0.27)  C13 - C12 - C18 - O6
  -162.66 ( 0.19)  C19 - C12 - C18 - O6
    84.25 ( 0.22)  C11 - C12 - C18 - O6
   137.22 ( 0.17)  C13 - C12 - C18 - C17
    20.24 ( 0.17)  C19 - C12 - C18 - C17
   -92.84 ( 0.16)  C11 - C12 - C18 - C17
  -135.21 ( 0.15)  C5 - O5 - C19 - C16
   -19.97 ( 0.18)  C5 - O5 - C19 - C12
   162.37 ( 0.15)  C17 - C16 - C19 - O5
    45.40 ( 0.21)  C15 - C16 - C19 - O5
    43.58 ( 0.16)  C17 - C16 - C19 - C12
   -73.38 ( 0.18)  C15 - C16 - C19 - C12
    68.77 ( 0.17)  C13 - C12 - C19 - O5
  -163.54 ( 0.13)  C18 - C12 - C19 - O5
   -49.05 ( 0.17)  C11 - C12 - C19 - O5
  -167.93 ( 0.14)  C13 - C12 - C19 - C16
   -40.24 ( 0.17)  C18 - C12 - C19 - C16
    74.25 ( 0.16)  C11 - C12 - C19 - C16

 Hydrogen bonds with  H..A < r(A) + 2.000 Angstroms  and  <DHA > 110 deg.
 Appropriate HTAB instructions appended to .res file for future use.

 D-H                    d(D-H)   d(H..A)   <DHA    d(D..A)    A
 O1-H1                   0.840    2.644   136.26    3.302    O3 [ -x, y-1/2, -z+3/2 ]
 O1-H1                   0.840    2.532   156.27    3.318    O4 [ -x, y-1/2, -z+3/2 ]
 C8-H8                   1.000    2.610   127.90    3.319    O3 [ -x, y-1/2, -z+3/2 ]

 R1 =  0.0346 for   2257 unique reflections after merging for Fourier


 Electron density synthesis with coefficients Fo-Fc

 Highest peak    0.18  at  0.2778  0.3616  0.6986  [  0.77 A from C6 ]
 Deepest hole   -0.19  at  0.5792  0.0142  0.7603  [  0.65 A from C5 ]


 Fourier peaks appended to .res file

              x       y       z       sof     U      Peak   Distances to nearest atoms (including eq.)

 Q1    1   0.2778  0.3616  0.6986   1.00000  0.05    0.18   0.77 C6  0.81 C11  1.49 H11  1.92 C5
 Q2    1   0.6122  0.4395  0.6023   1.00000  0.05    0.16   0.75 C16  0.82 C19  1.36 H16  1.46 H19
 Q3    1   0.3124  0.4240  0.7411   1.00000  0.05    0.15   0.70 C6  0.84 C5  1.86 O4  1.86 C7
 Q4    1   0.5344  0.3615  0.4677   1.00000  0.05    0.15   0.81 C20  0.92 C17  1.44 H20A  1.47 H20B
 Q5    1   0.2347  0.4765  0.6197   1.00000  0.05    0.15   0.69 C12  0.83 C13  1.80 O3  1.88 O4

 Shortest distances between peaks (including symmetry equivalents)

      1   3  1.21      1   5  2.21      3   5  2.37      2   5  2.53      2   4  2.73


 Time profile in seconds
 -----------------------

      0.01: Read and process instructions
      0.00: Fit rigid groups
      0.00: Interpret restraints etc.
      0.00: Generate connectivity array
      0.00: Analyse DFIX and DANG restraints
      0.00: Analyse SAME, SADI and NCSY restraints
      0.00: Generate CHIV restraints
      0.00: Check if bonds in residues restrained
      0.00: Generate DELU and RIGU restraints
      0.00: Generate SIMU restraints
      0.00: Generate ISOR restraints
      0.00: Analyse electron density
      0.00: Analyse other restraints etc.
      0.16: Read intensity data, sort/merge etc.
      0.00: Set up constraints
      0.00: OSF, H-atoms from difference map
      0.02: Set up l.s. refinement
      0.00: Generate idealized H-atoms
      0.13: Structure factors and derivatives
      0.06: Sum l.s. matrices
      0.00: Generate and apply antibumping restraints
      0.00: Apply other restraints
      0.04: Solve l.s. equations
      0.00: Generate HTAB table
      0.08: Other dependent quantities, CIF, tables
      0.01: Analysis of variance
      0.01: Merge reflections for Fourier and .fcf
      0.01: Fourier summations
      0.00: Peaksearch
      0.00: Analyse peaklist

 ** WARNING: These times are only approximate for multiple threads.
             To get better estimates run with -t1 **

   Please cite: G.M. Sheldrick (2015) "Crystal structure refinement with
   SHELXL", Acta Cryst., C71, 3-8 (Open Access) if SHELXL proves useful.

 +++++++++++++++++++++++++++++++++++++++++++++++++++++++++++++++++++++++++++++
 +  240423_wjf_1_ finished at 09:42:19   Total elapsed time:      0.50 secs  +
 +++++++++++++++++++++++++++++++++++++++++++++++++++++++++++++++++++++++++++++
