# Supplementary material for: Design, Synthesis, and Anticancer Activity of Novel Enmein-Type Diterpenoid Derivatives Targeting the PI3K/Akt/mTOR Signaling Pathway
Source: Molecules. 2024 Aug 27;29(17):4066. doi: 10.3390/molecules29174066 (PMC11396751; doi:10.3390/molecules29174066)
Supplement: Supplementary file 1 [file molecules-29-04066-s001.zip › molecules-3152720-supplementary/Supplemental material/The single-crystal data of compound 4/240423_WJF_1_0m.p4p]

FILEID SAINT        V8.40B        4.00        04/23/24 10:14:59 240423_WJF_1 
SITEID BrukerAXS                           ?                                    
TITLE  Integration of 240423_WJF_1              
SMAP   1 0 0 0 0 0 0 0 
CHEM   ?                                                                                
CELL      6.4862   14.5322   18.0306   90.0000   90.0000   90.0000   1699.533 
CELLSD    0.0003    0.0006    0.0008    0.0000    0.0000    0.0000     0.136 
ORT1    -1.8732637e-002  6.5890294e-003  5.4793630e-002 
ORT2    -1.5174896e-001  8.0511812e-003 -7.3424336e-003 
ORT3    -1.9775888e-002 -6.8021633e-002  4.4386107e-003 
ZEROS   0.0000000 -0.0164983 -0.0282951   -0.0064   -0.0607    0.0718 
SOURCE GA     1.34138   1.34008   1.34399   2.00000   69.91    3.57 
LIMITS    0.00    0.00    0.00    0.00    0.00    0.00    0.00    0.00    0.00    0.00 
MORPH  ? 
DNSMET ? 
CCOLOR ? 
CSIZE  ?            ?            ?            ?            -103.150     
ADPAR      772.9000    506.6000      3.0961    1024    1536 
ADCOR       -0.4327     -1.2660     -0.0008     -0.3733     -0.1429     -0.5677 
BRAVAIS Orthorhombic          P  
MOSAIC   0.88 2.17 
SAINTD          0    0.0000    0.0000            0            0   0.00000 
SAINOV      38649     34073   60.6235  0.999124    0    0    0 
SAINOV      38649     34073   60.6235  0.999124    1    0    0 
SAINOV      38649     34073   60.6235  0.999124    1    1    1 
SAINGL       9786    2.6453   60.5731    0    0    0 
SAINGL       9786    2.6453   60.5731    1    0    0 
SAINGL       9786    2.6453   60.5731    1    1    1 
SAINMC          0         0         0    0.0000    0.0000    1    1    1 
REF1K         2  -6  -2  50.000   0.000   0.500  54.740 1047.32  149.44  158.24  42.45 -0.185699 -0.339812  0.358909   0.000   0.000   0.000   0.000 
REF1K         0   0   0  50.000   0.000   0.500  54.740 1155.83  294.10   68.92  28.04 -0.061592 -0.241343  0.177131   0.000   0.000   0.000   0.000 
REF1K        -1 -10  -7  50.000   0.000   0.500  54.740  696.00  375.03   10.42  12.73 -0.434332  0.116305  0.665123   0.000   0.000   0.000   0.000 
REF1K         0   0   0  50.000   0.000   0.500  54.740 1055.99  393.98  109.12  33.90 -0.036877 -0.097876  0.210402   0.000   0.000   0.000   0.000 
REF1K         0   0   0  50.000   0.000   0.500  54.740 1044.00  471.01   13.84  13.61 -0.017031  0.014736  0.155846   0.000   0.000   0.000   0.000 
REF1K        -2  -8  -6  50.000   0.000   0.500  54.740  733.03  476.00   11.61  13.04 -0.343754  0.280471  0.558178   0.000   0.000   0.000   0.000 
REF1K         0   0   0  50.000   0.000   0.500  54.740  985.01  480.06   57.01  25.69 -0.037593  0.071434  0.219655   0.000   0.000   0.000   0.000 
REF1K        -3  -7  -8  50.000   0.000   0.500  54.740  686.59  555.98  186.97  45.18 -0.431264  0.450480  0.498635   0.000   0.000   0.000   0.000 
REF1K H      -3  -8 -15  50.000   0.000   0.500  54.740  435.03  584.06   41.38  25.42 -0.815661  0.501448  0.541621   0.000   0.000   0.000   0.000 
REF1K        -2  -2  -2  50.000   0.000   0.500  54.740  926.51  590.82 1014.50  89.64 -0.086842  0.300815  0.168242   0.000   0.000   0.000   0.000 
REF1K        -3  -4  -5  50.000   0.000   0.500  54.740  797.16  607.14  196.94  45.42 -0.248729  0.455733  0.310424   0.000   0.000   0.000   0.000 
REF1K        -2   0  -2  50.000   0.000   0.500  54.740  986.58  650.54  519.38  67.52 -0.073851  0.317458  0.031615   0.000   0.000   0.000   0.000 
REF1K        -4  -4 -11  50.000   0.000   0.500  54.740  632.43  716.88  118.20  37.94 -0.558428  0.649516  0.303782   0.000   0.000   0.000   0.000 
REF1K H      -4  -4 -12  50.000   0.000   0.500  54.740  601.83  734.23  928.01  89.72 -0.607241  0.662959  0.300684   0.000   0.000   0.000   0.000 
REF1K H      -4  -3 -10  50.000   0.000   0.500  54.740  678.46  736.96  139.78  39.82 -0.493601  0.654097  0.240841   0.000   0.000   0.000   0.000 
REF1K H      -4  -4 -13  50.000   0.000   0.500  54.740  565.02  753.05   21.88  18.20 -0.660507  0.672842  0.298360   0.000   0.000   0.000   0.000 
REF1K        -4  -2  -9  50.000   0.000   0.500  54.740  721.68  757.77  172.53  45.12 -0.436854  0.650651  0.175837   0.000   0.000   0.000   0.000 
REF1K H      -4  -1  -9  50.000   0.000   0.500  54.740  741.16  799.00  306.81  55.49 -0.428427  0.661303  0.108536   0.000   0.000   0.000   0.000 
REF1K H      -2   3  -3  50.000   0.000   0.500  54.740 1102.98  796.14   35.58  22.70 -0.111559  0.346982 -0.176004   0.000   0.000   0.000   0.000 
REF1K H      -3   2  -5  50.000   0.000   0.500  54.740  954.47  822.14  605.72  74.22 -0.210024  0.505321 -0.097701   0.000   0.000   0.000   0.000 
REF1K H      -1   5  -3  50.000   0.000   0.500  54.740 1423.02  924.93 2226.24    136 -0.115107  0.213999 -0.334223   0.000   0.000   0.000   0.000 
REF1K H      -4   1 -10  50.000   0.000   0.500  54.740  758.40  933.99  587.56  73.70 -0.468472  0.687070 -0.031974   0.000   0.000   0.000   0.000 
REF1K CH      2  -9  -5  50.000   0.000   0.621  54.740  863.71   64.63  810.85  78.18 -0.371278 -0.341319  0.549209   0.000   0.000   0.000   0.000 
REF1K A       1 -11  -8  50.000   0.000   1.500  54.740  679.67  153.72   33.20  22.34 -0.528827 -0.185118  0.691882   0.000   0.000   0.000   0.000 
REF1K C       1  -8  -3  50.000   0.000   1.006  54.740  884.92  249.52  560.17  68.86 -0.236527 -0.196622  0.510684   0.000   0.000   0.000   0.000 
REF1K A       0   0   0  50.000   0.000   1.500  54.740 1417.89  399.26  830.80  85.72 -0.024239 -0.193472 -0.071095   0.000   0.000   0.000   0.000 
REF1K C      -2 -10 -12  50.000   0.000   1.217  54.740  540.67  449.72  455.52  66.01 -0.684652  0.308196  0.668168   0.000   0.000   0.000   0.000 
REF1K C      -2 -10 -11  50.000   0.000   0.563  54.740  573.34  443.94 1202.36  93.31 -0.631550  0.298207  0.669868   0.000   0.000   0.000   0.000 
REF1K C      -3  -8 -11  50.000   0.000   0.592  54.740  593.39  551.26 3133.70    150 -0.599017  0.467456  0.555781   0.000   0.000   0.000   0.000 
REF1K CH     -3  -8 -12  50.000   0.000   1.262  54.740  563.67  560.84  813.98  83.69 -0.653129  0.475751  0.552681   0.000   0.000   0.000   0.000 
REF1K A       0   0   0  50.000   0.000   1.500  54.740  958.00  556.92   13.84  13.61 -0.058173  0.215879  0.169428   0.000   0.000   0.000   0.000 
REF1K CH     -3  -6  -7  50.000   0.000   1.145  54.740  725.73  574.32  416.67  60.30 -0.366581  0.455194  0.438143   0.000   0.000   0.000   0.000 
REF1K CH     -3  -5  -6  50.000   0.000   1.158  54.740  762.72  591.09 1203.11  96.95 -0.305031  0.456669  0.374437   0.000   0.000   0.000   0.000 
REF1K C      -2  -1  -2  50.000   0.000   0.645  54.740  955.31  619.14   10294    266 -0.078023  0.310000  0.099785   0.000   0.000   0.000   0.000 
REF1K CH     -4  -3 -11  50.000   0.000   1.465  54.740  653.06  755.01  937.09  88.52 -0.548520  0.661391  0.237076   0.000   0.000   0.000   0.000 
REF1K CH     -4  -2 -10  50.000   0.000   1.366  54.740  698.62  776.15  553.92  70.54 -0.488085  0.661963  0.172949   0.000   0.000   0.000   0.000 
REF1K AH     -4  -1 -10  50.000   0.000   1.500  54.740  718.43  820.23  797.60  83.86 -0.480274  0.671291  0.104568   0.000   0.000   0.000   0.000 
REF1K A      -4  -3 -15  50.000   0.000   1.500  54.740  489.44  858.18  118.79  40.34 -0.765471  0.694243  0.219723   0.000   0.000   0.000   0.000 
REF1K AH     -4   0 -10  50.000   0.000   1.500  54.740  738.19  871.25   75.47  31.84 -0.476979  0.677109  0.036519   0.000   0.000   0.000   0.000 
REF1K AH     -2   4  -4  50.000   0.000   1.500  54.740 1156.32  891.04 1299.27    103 -0.156379  0.365833 -0.250674   0.000   0.000   0.000   0.000 
REF1K CH     -3   3  -6  50.000   0.000   0.748  54.740  979.66  908.25 1427.89    104 -0.252221  0.525170 -0.170719   0.000   0.000   0.000   0.000 
REF1K CH     -4   1 -11  50.000   0.000   1.425  54.740  729.48  968.80  964.78  93.08 -0.523616  0.694502 -0.036302   0.000   0.000   0.000   0.000 
REF1K C       1  -3   0  50.000   0.000   2.276  54.740 1112.77  347.57   13170    302 -0.038453 -0.177188  0.183329   0.000   0.000   0.000   0.000 
REF1K A       0   0   0  50.000   0.000   2.500  54.740  936.00  364.00    5.21   9.00 -0.112177 -0.077687  0.389935   0.000   0.000   0.000   0.000 
REF1K C      -1  -8  -4  50.000   0.000   0.985  54.740  794.74  414.62 3042.00    146 -0.255223  0.113767  0.546209   0.000   0.000   0.000   0.000 
REF1K CH     -1  -7  -3  50.000   0.000   1.031  54.740  832.24  431.82 1292.27  95.55 -0.193337  0.115119  0.483270   0.000   0.000   0.000   0.000 
REF1K A       0   0   0  50.000   0.000   2.500  54.740 1318.00  436.00    4.76   8.83 -0.009051 -0.142555 -0.043325   0.000   0.000   0.000   0.000 
REF1K A       0   0   0  50.000   0.000   2.500  54.740 1336.98  437.96    8.49  12.21 -0.010249 -0.145351 -0.055125   0.000   0.000   0.000   0.000 
REF1K A       0   0   0  50.000   0.000   2.500  54.740 1334.36  451.61   60.29  30.94 -0.008908 -0.132206 -0.062762   0.000   0.000   0.000   0.000 
REF1K A       0   0   0  50.000   0.000   2.500  54.740 1333.98  463.16   51.95  29.25 -0.008158 -0.121440 -0.070229   0.000   0.000   0.000   0.000 
REF1K AC     -2 -10 -14  50.000   0.000   1.608  54.740  458.61  455.71  207.81  40.39 -0.794491  0.322375  0.659519   0.000   0.000   0.000   0.000 
REF1K A       0   0   0  50.000   0.000   2.500  54.740 1340.00  476.00    4.17   8.60 -0.008136 -0.111206 -0.081813   0.000   0.000   0.000   0.000 
REF1K C      -1  -4  -1  50.000   0.000   1.165  54.740  933.11  485.18  280.46  46.55 -0.070640  0.122807  0.284920   0.000   0.000   0.000   0.000 
REF1K AC      0   0   0  50.000   0.000   1.542  54.740 1029.98  540.45  189.95  36.43 -0.021100  0.125443  0.102292   0.000   0.000   0.000   0.000 
REF1K ACH    -3  -7  -9  50.000   0.000   2.087  54.740  666.93  566.98  598.72  71.05 -0.482162  0.462422  0.497543   0.000   0.000   0.000   0.000 
REF1K ACH    -3  -8 -13  50.000   0.000   1.547  54.740  528.92  570.54  311.72  47.33 -0.707823  0.484097  0.548286   0.000   0.000   0.000   0.000 
REF1K C      -3   1  -5  50.000   0.000   1.474  54.740  921.46  772.28 9464.37    255 -0.210124  0.501207 -0.029112   0.000   0.000   0.000   0.000 
REF1K ACH    -4  -3 -12  50.000   0.000   1.850  54.740  623.38  775.36  841.97  82.62 -0.600763  0.670849  0.232937   0.000   0.000   0.000   0.000 
REF1K ACH    -4  -2 -11  50.000   0.000   2.211  54.740  672.83  796.85  736.42  79.36 -0.542071  0.670122  0.169108   0.000   0.000   0.000   0.000 
REF1K AC     -4  -3 -13  50.000   0.000   2.421  54.740  587.96  798.90  288.20  55.60 -0.659389  0.674681  0.228213   0.000   0.000   0.000   0.000 
REF1K AH     -4  -2 -12  50.000   0.000   2.500  54.740  642.71  820.67  935.60  90.51 -0.593465  0.680401  0.164667   0.000   0.000   0.000   0.000 
REF1K A      -4  -3 -14  50.000   0.000   2.500  54.740  545.06  826.39  111.94  39.18 -0.715974  0.679899  0.223033   0.000   0.000   0.000   0.000 
REF1K ACH    -4  -1 -11  50.000   0.000   2.468  54.740  692.29  844.04 1225.88    101 -0.535415  0.678160  0.100590   0.000   0.000   0.000   0.000 
REF1K ACH    -4   0 -11  50.000   0.000   2.301  54.740  710.67  900.34  103.91  36.02 -0.531020  0.685550  0.031878   0.000   0.000   0.000   0.000 
REF1K C       1  -7  -2  50.000   0.000   1.941  54.740  930.51  272.53   17937    349 -0.175037 -0.195306  0.446948   0.000   0.000   0.000   0.000 
REF1K C       0 -10  -6  50.000   0.000   1.692  54.740  738.95  303.69  204.83  40.14 -0.391840 -0.039303  0.654629   0.000   0.000   0.000   0.000 
REF1K C      -1 -11 -11  50.000   0.000   2.152  54.740  563.78  356.70  698.16  73.47 -0.655133  0.140211  0.719680   0.000   0.000   0.000   0.000 
REF1K CH     -2  -9  -8  50.000   0.000   1.342  54.740  674.09  463.61 6361.93    209 -0.459039  0.286487  0.617133   0.000   0.000   0.000   0.000 
REF1K C      -2  -7  -5  50.000   0.000   2.241  54.740  770.53  495.87 3034.26    146 -0.283279  0.281641  0.495794   0.000   0.000   0.000   0.000 
REF1K C      -2  -6  -4  50.000   0.000   1.960  54.740  806.61  511.32 6710.86    214 -0.221649  0.282759  0.432114   0.000   0.000   0.000   0.000 
REF1K CH     -2  -5  -3  50.000   0.000   0.604  54.740  842.11  526.02 6266.96    206 -0.163583  0.281515  0.365454   0.000   0.000   0.000   0.000 
REF1K AH     -3  -7 -10  50.000   0.000   3.500  54.740  646.00  578.94   10.12  12.65 -0.534303  0.472366  0.494173   0.000   0.000   0.000   0.000 
REF1K C      -1   1  -1  50.000   0.000   2.971  54.740 1111.32  624.59  172709   1081 -0.029406  0.167481 -0.052946   0.000   0.000   0.000   0.000 
REF1K C      -3  -3  -5  50.000   0.000   1.663  54.740  819.58  634.29 6844.84    215 -0.236878  0.467451  0.243871   0.000   0.000   0.000   0.000 
REF1K AC     -3  -2  -5  50.000   0.000   2.738  54.740  843.01  663.25 6113.03    207 -0.230205  0.475987  0.175852   0.000   0.000   0.000   0.000 
REF1K AC     -3  -1  -5  50.000   0.000   3.283  54.740  867.39  694.84   10079    265 -0.225453  0.483426  0.107596   0.000   0.000   0.000   0.000 
REF1K AC     -3   0  -5  50.000   0.000   2.546  54.740  893.20  730.59 4730.10    182 -0.216215  0.493079  0.039251   0.000   0.000   0.000   0.000 
REF1K AC     -3   2  -6  50.000   0.000   3.416  54.740  941.05  841.29 8981.76    252 -0.260586  0.516010 -0.101931   0.000   0.000   0.000   0.000 
REF1K ACH    -4  -2 -13  50.000   0.000   2.798  54.740  606.53  848.13 1052.01  90.79 -0.649144  0.687155  0.160296   0.000   0.000   0.000   0.000 
REF1K ACH    -4  -1 -12  50.000   0.000   2.709  54.740  660.67  872.44  218.53  42.91 -0.587232  0.688986  0.096158   0.000   0.000   0.000   0.000 
REF1K AC     -4   0 -13  50.000   0.000   2.563  54.740  638.44  973.65  605.27  66.71 -0.634440  0.705635  0.023576   0.000   0.000   0.000   0.000 
REF1K A       0   0   0  50.000   0.000   4.500  54.740 1248.44   29.19   23.22  19.65 -0.145113 -0.436425  0.229643   0.000   0.000   0.000   0.000 
REF1K ACH     2  -5  -1  50.000   0.000   3.537  54.740 1101.49  175.78 9851.12    261 -0.126363 -0.337844  0.294508   0.000   0.000   0.000   0.000 
REF1K ACH     2  -1   0  50.000   0.000   4.445  54.740 1407.78  239.88   15396    329 -0.044046 -0.312337  0.026150   0.000   0.000   0.000   0.000 
REF1K A       0 -11  -8  50.000   0.000   4.500  54.740  664.00  292.00    4.17   8.60 -0.510466 -0.033509  0.706317   0.000   0.000   0.000   0.000 
REF1K A       0 -10  -6  50.000   0.000   4.500  54.740  735.04  314.90   20.10  17.86 -0.391698 -0.038689  0.655605   0.000   0.000   0.000   0.000 
REF1K CH      1   1   0  50.000   0.000   2.934  54.740 1387.44  452.85  394814   1632 -0.012265 -0.143835 -0.089804   0.000   0.000   0.000   0.000 
REF1K A      -2  -6  -4  50.000   0.000   4.500  54.740  806.00  510.00    5.21   9.00 -0.234797  0.270694  0.434568   0.000   0.000   0.000   0.000 
REF1K ACH    -3  -6  -8  50.000   0.000   3.716  54.740  710.59  586.78  197.39  40.65 -0.418547  0.463883  0.433964   0.000   0.000   0.000   0.000 
REF1K ACH    -3  -5  -7  50.000   0.000   4.401  54.740  749.35  603.48 2427.35    135 -0.359200  0.464281  0.370479   0.000   0.000   0.000   0.000 
REF1K AC     -3  -4  -6  50.000   0.000   3.612  54.740  784.98  618.65 3540.10    159 -0.298378  0.466408  0.307818   0.000   0.000   0.000   0.000 
REF1K AC     -3  -7 -16  50.000   0.000   4.426  54.740  419.24  654.98  185.48  47.06 -0.867460  0.511267  0.466750   0.000   0.000   0.000   0.000 
REF1K AC     -2   2  -3  50.000   0.000   3.364  54.740 1053.98  743.11   33676    477 -0.114294  0.342072 -0.109206   0.000   0.000   0.000   0.000 
REF1K ACH    -3   3  -7  50.000   0.000   3.596  54.740  964.30  933.73  958.23  83.75 -0.306309  0.533184 -0.175210   0.000   0.000   0.000   0.000 
REF1K ACH     2 -10  -6  50.000   0.000   4.542  54.740  780.87   53.73  693.40  70.37 -0.432787 -0.342516  0.613133   0.000   0.000   0.000   0.000 
REF1K ACH     2  -2   0  50.000   0.000   4.598  54.740 1311.24  223.73  465.19  59.20 -0.052183 -0.320297  0.094335   0.000   0.000   0.000   0.000 
REF1K CH      1  -9  -4  50.000   0.000   3.187  54.740  831.63  233.98   12196    287 -0.297813 -0.197188  0.574133   0.000   0.000   0.000   0.000 
REF1K A       1  -7  -3  50.000   0.000   5.500  54.740  882.00  258.97    9.82  12.57 -0.217949 -0.201926  0.511608   0.000   0.000   0.000   0.000 
REF1K AC     -1 -11 -13  50.000   0.000   4.813  54.740  488.46  373.69  448.08  62.77 -0.764688  0.155905  0.711592   0.000   0.000   0.000   0.000 
REF1K AC     -1 -11 -12  50.000   0.000   4.150  54.740  528.95  369.28  432.45  56.09 -0.709717  0.148012  0.715910   0.000   0.000   0.000   0.000 
REF1K ACH    -2  -9  -9  50.000   0.000   4.742  54.740  654.08  478.94  901.36  83.10 -0.513579  0.293894  0.613464   0.000   0.000   0.000   0.000 
REF1K AC      0   0   0  50.000   0.000   5.264  54.740  981.96  484.23   76.37  28.12 -0.045065  0.076984  0.219326   0.000   0.000   0.000   0.000 
REF1K AC     -1  -3  -1  50.000   0.000   3.920  54.740  961.46  508.47   17805    347 -0.055955  0.133631  0.220330   0.000   0.000   0.000   0.000 
REF1K AC     -2  -4  -3  50.000   0.000   3.883  54.740  865.98  550.49   14985    319 -0.153350  0.291914  0.300493   0.000   0.000   0.000   0.000 
REF1K ACH    -3  -7 -11  50.000   0.000   5.037  54.740  622.71  591.87  328.54  54.74 -0.591129  0.477131  0.489076   0.000   0.000   0.000   0.000 
REF1K AH     -3  -7 -14  50.000   0.000   5.500  54.740  524.62  628.66   13.99  15.23 -0.753293  0.501967  0.477310   0.000   0.000   0.000   0.000 
REF1K A       0   0   0  50.000   0.000   5.500  54.740  958.61  630.61   20.54  16.62 -0.108275  0.313676  0.082908   0.000   0.000   0.000   0.000 
REF1K A      -3  -7 -15  50.000   0.000   5.500  54.740  478.00  643.07   45.85  26.01 -0.813384  0.503257  0.470567   0.000   0.000   0.000   0.000 
REF1K A       0   0   0  50.000   0.000   5.500  54.740 1096.35  642.74  133.83  38.12 -0.048958  0.198952 -0.057291   0.000   0.000   0.000   0.000 
REF1K A       0   0   0  50.000   0.000   5.500  54.740 1064.23  700.24  128.62  38.26 -0.093223  0.288444 -0.082145   0.000   0.000   0.000   0.000 
REF1K AC     -3   1  -6  50.000   0.000   5.247  54.740  909.20  788.72 1512.74    108 -0.267305  0.507422 -0.033487   0.000   0.000   0.000   0.000 
REF1K AC      2  -8  -3  50.000   0.000   5.593  54.740  924.53  124.49 1051.71  87.43 -0.255145 -0.347960  0.490061   0.000   0.000   0.000   0.000 
REF1K AC      2  -7  -2  50.000   0.000   6.283  54.740  982.56  146.35  816.21  82.96 -0.193017 -0.347725  0.426581   0.000   0.000   0.000   0.000 
REF1K ACH     2  -3   0  50.000   0.000   6.464  54.740 1230.23  208.70 5041.67    191 -0.057108 -0.329034  0.162671   0.000   0.000   0.000   0.000 
REF1K AC      0   0   0  50.000   0.000   6.225  54.740 1064.90  279.67  196.20  44.85 -0.070708 -0.241812  0.280350   0.000   0.000   0.000   0.000 
REF1K A       0   0   0  50.000   0.000   6.500  54.740  931.32  298.22  116.11  35.89 -0.143677 -0.176423  0.434595   0.000   0.000   0.000   0.000 
REF1K A       0   0   0  50.000   0.000   6.500  54.740 1272.44  387.11  252.62  51.20 -0.001957 -0.178539  0.018570   0.000   0.000   0.000   0.000 
REF1K AC      0   0   0  50.000   0.000   5.956  54.740 1125.33  400.52 1010.03  88.96 -0.009327 -0.121190  0.130036   0.000   0.000   0.000   0.000 
REF1K AC      0   0   0  50.000   0.000   5.680  54.740 1300.20  403.49 1430.42    105 -0.002999 -0.169103 -0.010708   0.000   0.000   0.000   0.000 
REF1K ACH    -2  -8  -7  50.000   0.000   5.669  54.740  717.86  492.62 1189.26  94.31 -0.397784  0.287400  0.553853   0.000   0.000   0.000   0.000 
REF1K A       0   0   0  50.000   0.000   6.500  54.740  775.00  512.00    9.82  12.57 -0.297891  0.287099  0.470761   0.000   0.000   0.000   0.000 
REF1K ACH    -3  -6  -9  50.000   0.000   6.029  54.740  692.46  600.17 1335.15    102 -0.475596  0.470645  0.429770   0.000   0.000   0.000   0.000 
REF1K ACH    -3  -7 -12  50.000   0.000   5.550  54.740  594.44  603.88   93.19  25.97 -0.645630  0.485793  0.485901   0.000   0.000   0.000   0.000 
REF1K ACH    -3  -7 -13  50.000   0.000   5.907  54.740  562.91  616.94  498.54  65.07 -0.700532  0.492528  0.480610   0.000   0.000   0.000   0.000 
REF1K A       0   0   0  50.000   0.000   6.500  54.740 1336.00  644.00    4.91   8.89 -0.029955  0.044123 -0.186671   0.000   0.000   0.000   0.000 
REF1K AC     -3  -3  -6  50.000   0.000   5.446  54.740  808.08  646.77 2073.21    118 -0.292289  0.474579  0.239650   0.000   0.000   0.000   0.000 
REF1K AC     -2   1  -3  50.000   0.000   6.033  54.740 1013.64  698.73   15425    326 -0.120336  0.333964 -0.040871   0.000   0.000   0.000   0.000 
REF1K A      -3  -6 -17  50.000   0.000   6.500  54.740  385.42  728.03   33.64  23.41 -0.918079  0.523924  0.394615   0.000   0.000   0.000   0.000 
REF1K ACH    -1   3  -2  50.000   0.000   5.513  54.740 1220.53  732.37   13972    309 -0.070897  0.191368 -0.193849   0.000   0.000   0.000   0.000 
REF1K AC     -3   0  -6  50.000   0.000   6.361  54.740  881.20  745.58 5618.51    201 -0.273715  0.499140  0.034907   0.000   0.000   0.000   0.000 
REF1K ACH    -2   3  -4  50.000   0.000   5.768  54.740 1092.21  815.72 3265.00    153 -0.161203  0.358341 -0.182131   0.000   0.000   0.000   0.000 
REF1K AC     -3   2  -7  50.000   0.000   6.321  54.740  926.23  862.68 1085.06  94.23 -0.315546  0.523021 -0.106398   0.000   0.000   0.000   0.000 
REF1K A       0   0   0  50.000   0.000   6.500  54.740 1114.23  893.76   43.17  25.66 -0.208411  0.384627 -0.234257   0.000   0.000   0.000   0.000 
REF1K ACH    -3   3  -8  50.000   0.000   6.387  54.740  946.28  963.23  330.77  58.52 -0.365359  0.537965 -0.179538   0.000   0.000   0.000   0.000 
REF1K ACH     2  -9  -4  50.000   0.000   6.870  54.740  859.05  106.28   45.85  21.14 -0.317343 -0.348818  0.553731   0.000   0.000   0.000   0.000 
REF1K AC      1  -6  -1  50.000   0.000   6.211  54.740  971.87  295.95 6016.87    203 -0.113519 -0.194698  0.383348   0.000   0.000   0.000   0.000 
REF1K A      -1 -10 -18  50.000   0.000   7.500  54.740  182.00  434.00    4.32   8.66 -1.033948  0.193296  0.619610   0.000   0.000   0.000   0.000 
REF1K C       0  -2   0  50.000   0.000   1.548  54.740 1070.19  460.11  174941   1086 -0.012677 -0.017213  0.136559   0.000   0.000   0.000   0.000 
REF1K AC     -2  -9 -16  50.000   0.000   7.026  54.740  399.71  540.40  531.74  71.10 -0.897137  0.346110  0.583078   0.000   0.000   0.000   0.000 
REF1K AC     -2  -3  -3  50.000   0.000   6.595  54.740  891.95  575.82 5466.37    195 -0.146242  0.300840  0.232026   0.000   0.000   0.000   0.000 
REF1K AC     -1   0  -1  50.000   0.000   6.452  54.740 1066.98  589.64   70085    688 -0.035710  0.159219  0.015720   0.000   0.000   0.000   0.000 
REF1K AC     -3  -4  -7  50.000   0.000   6.795  54.740  771.73  631.96  999.61  87.52 -0.353729  0.473731  0.303080   0.000   0.000   0.000   0.000 
REF1K A       0   0   0  50.000   0.000   7.500  54.740 1336.00  630.00    4.61   8.78 -0.026300  0.031274 -0.178335   0.000   0.000   0.000   0.000 
REF1K A       0   0   0  50.000   0.000   7.500  54.740  946.02  646.44   25.46  18.85 -0.140278  0.341154  0.078643   0.000   0.000   0.000   0.000 
REF1K AC     -3  -2  -6  50.000   0.000   6.439  54.740  831.50  676.35   10900    272 -0.285698  0.482891  0.171476   0.000   0.000   0.000   0.000 
REF1K AC     -3  -1  -6  50.000   0.000   6.512  54.740  855.64  708.86 1657.28    108 -0.277693  0.492228  0.103139   0.000   0.000   0.000   0.000 
REF1K A       0   0   0  50.000   0.000   7.500  54.740 1018.00  845.06    9.23  12.41 -0.237672  0.433817 -0.157013   0.000   0.000   0.000   0.000 
REF1K ACH    -2   4  -5  50.000   0.000   6.588  54.740 1141.70  914.83 3143.53    149 -0.209695  0.374121 -0.255159   0.000   0.000   0.000   0.000 
REF1K AC      1  -4   0  50.000   0.000   7.088  54.740 1062.30  329.65   37781    505 -0.045356 -0.185522  0.251498   0.000   0.000   0.000   0.000 
REF1K ACH    -1 -10  -8  50.000   0.000   6.799  54.740  673.12  401.72  630.43  66.60 -0.483907  0.126616  0.665326   0.000   0.000   0.000   0.000 
REF1K ACH    -2  -9 -10  50.000   0.000   7.127  54.740  632.23  493.05 2974.87    145 -0.568148  0.301272  0.609110   0.000   0.000   0.000   0.000 
REF1K AC     -2  -7  -6  50.000   0.000   7.992  54.740  758.05  511.84 3703.84    163 -0.336372  0.288341  0.490441   0.000   0.000   0.000   0.000 
REF1K AC     -1  -2  -1  50.000   0.000   7.377  54.740  993.49  533.42   54392    607 -0.049255  0.142243  0.152019   0.000   0.000   0.000   0.000 
REF1K AC     -2  -9 -15  50.000   0.000   8.462  54.740  460.17  539.31  362.33  62.55 -0.842408  0.337684  0.587162   0.000   0.000   0.000   0.000 
REF1K AC     -2  -5  -4  50.000   0.000   7.295  54.740  831.27  538.49 1738.71    109 -0.215108  0.290851  0.363932   0.000   0.000   0.000   0.000 
REF1K A       0   0   0  50.000   0.000   8.500  54.740  895.95  541.92   82.62  31.15 -0.136293  0.238868  0.270150   0.000   0.000   0.000   0.000 
REF1K A       0   0   0  50.000   0.000   8.500  54.740  792.00  605.04    9.97  12.61 -0.317175  0.417100  0.319699   0.000   0.000   0.000   0.000 
REF1K ACH    -3  -6 -10  50.000   0.000   7.500  54.740  672.27  613.79  510.45  59.07 -0.529878  0.478888  0.425463   0.000   0.000   0.000   0.000 
REF1K AH     -3  -5  -9  50.000   0.000   8.500  54.740  716.61  630.63   14.74  15.40 -0.464921  0.482798  0.362169   0.000   0.000   0.000   0.000 
REF1K AC      0   0   0  50.000   0.000   7.539  54.740 1330.46  646.35  267.06  47.06 -0.031533  0.048328 -0.186025   0.000   0.000   0.000   0.000 
REF1K AC     -3  -3  -7  50.000   0.000   8.459  54.740  794.66  660.53 1302.84    101 -0.347439  0.481828  0.235322   0.000   0.000   0.000   0.000 
REF1K AC     -2   0  -3  50.000   0.000   7.625  54.740  978.90  661.96  840.48  78.28 -0.125991  0.326195  0.027243   0.000   0.000   0.000   0.000 
REF1K A       0   0   0  50.000   0.000   8.500  54.740 1000.93  670.00   11.16  12.93 -0.121524  0.311665 -0.002138   0.000   0.000   0.000   0.000 
REF1K A      -3  -6 -15  50.000   0.000   8.500  54.740  511.95  690.48   18.76  17.61 -0.804745  0.514756  0.402637   0.000   0.000   0.000   0.000 
REF1K A      -2   1  -4  50.000   0.000   8.500  54.740  986.00  720.93   10.27  12.69 -0.170896  0.374898 -0.037763   0.000   0.000   0.000   0.000 
REF1K A      -3  -5 -17  50.000   0.000   8.500  54.740  420.09  783.25  757.71  88.42 -0.907208  0.539206  0.327160   0.000   0.000   0.000   0.000 
REF1K AC     -3   1  -7  50.000   0.000   7.922  54.740  894.74  807.93 1056.63  91.22 -0.320919  0.515719 -0.038248   0.000   0.000   0.000   0.000 
REF1K AC     -3   2  -8  50.000   0.000   8.478  54.740  908.79  887.46 1494.88    110 -0.369523  0.531165 -0.110854   0.000   0.000   0.000   0.000 
REF1K ACH    -3   3  -9  50.000   0.000   7.888  54.740  926.00  998.06  632.52  72.64 -0.417239  0.547081 -0.184331   0.000   0.000   0.000   0.000 
REF1K AC      2  -6  -1  50.000   0.000   8.458  54.740 1037.60  167.77   23411    400 -0.132478 -0.346246  0.362509   0.000   0.000   0.000   0.000 
REF1K AC      2  -4   0  50.000   0.000   9.068  54.740 1158.59  195.61   15439    327 -0.063824 -0.337214  0.231006   0.000   0.000   0.000   0.000 
REF1K A       0 -11 -17  50.000   0.000   9.500  54.740  197.35  305.81   92.00  38.63 -1.002358  0.037303  0.676422   0.000   0.000   0.000   0.000 
REF1K A       0 -11 -17  50.000   0.000   9.500  54.740  187.50  299.49   17.42  17.35 -1.006038  0.032211  0.676134   0.000   0.000   0.000   0.000 
REF1K A       0   0   0  50.000   0.000   9.500  54.740  952.00  319.06    9.82  12.57 -0.106674 -0.163257  0.396500   0.000   0.000   0.000   0.000 
REF1K AC      0   0   0  50.000   0.000   5.469  54.740  937.61  386.76  556.89  62.03 -0.096824 -0.049215  0.370971   0.000   0.000   0.000   0.000 
REF1K ACH    -1  -9  -6  50.000   0.000   8.198  54.740  736.99  418.71  264.83  44.38 -0.368571  0.119778  0.605946   0.000   0.000   0.000   0.000 
REF1K A       0   0   0  50.000   0.000   9.500  54.740 1434.00  502.00    4.17   8.60 -0.002919 -0.114297 -0.138879   0.000   0.000   0.000   0.000 
REF1K ACH    -2  -8  -8  50.000   0.000   9.417  54.740  701.07  508.37  261.10  51.31 -0.452427  0.294649  0.549533   0.000   0.000   0.000   0.000 
REF1K ACH    -2  -9 -11  50.000   0.000   8.710  54.740  607.64  505.96  518.04  64.32 -0.623237  0.308330  0.604403   0.000   0.000   0.000   0.000 
REF1K AC     -2  -6  -5  50.000   0.000   8.591  54.740  795.13  526.32  419.79  56.56 -0.276557  0.289818  0.427556   0.000   0.000   0.000   0.000 
REF1K A      -2  -9 -14  50.000   0.000   9.500  54.740  507.65  535.48   73.54  30.90 -0.788963  0.329494  0.590131   0.000   0.000   0.000   0.000 
REF1K AC     -1  -1  -1  50.000   0.000   8.123  54.740 1028.46  559.84  107397    851 -0.042562  0.150563  0.083832   0.000   0.000   0.000   0.000 
REF1K A       0   0   0  50.000   0.000   9.500  54.740  918.28  572.24   44.96  24.05 -0.130578  0.264167  0.201916   0.000   0.000   0.000   0.000 
REF1K AC     -2  -2  -3  50.000   0.000   8.374  54.740  918.95  601.87   62272    649 -0.141118  0.308626  0.163926   0.000   0.000   0.000   0.000 
REF1K AC     -2  -1  -3  50.000   0.000   8.454  54.740  947.69  630.02   15484    324 -0.132994  0.317508  0.095784   0.000   0.000   0.000   0.000 
REF1K ACH    -3  -6 -11  50.000   0.000   8.511  54.740  649.41  627.75  925.92  80.18 -0.584342  0.486488  0.421100   0.000   0.000   0.000   0.000 
REF1K AH     -3  -6 -12  50.000   0.000   9.500  54.740  623.58  642.37   49.42  26.47 -0.641862  0.489412  0.416161   0.000   0.000   0.000   0.000 
REF1K ACH    -3  -4  -8  50.000   0.000   9.347  54.740  757.32  645.79 1778.61    117 -0.407960  0.479689  0.298140   0.000   0.000   0.000   0.000 
REF1K A       0   0   0  50.000   0.000   9.500  54.740  946.48  646.35  185.04  44.01 -0.151621  0.335508  0.078255   0.000   0.000   0.000   0.000 
REF1K ACH    -3  -6 -13  50.000   0.000   9.351  54.740  592.13  657.12 1358.82    105 -0.695215  0.499533  0.412607   0.000   0.000   0.000   0.000 
REF1K ACH    -3  -6 -14  50.000   0.000   9.027  54.740  555.57  673.00  770.36  80.22 -0.749581  0.507866  0.408134   0.000   0.000   0.000   0.000 
REF1K AC     -3  -2  -7  50.000   0.000   9.416  54.740  817.96  690.94 1341.25    103 -0.341244  0.489780  0.167084   0.000   0.000   0.000   0.000 
REF1K AC     -3  -1  -7  50.000   0.000   9.471  54.740  841.77  724.56 1153.98  95.95 -0.333677  0.499190  0.098747   0.000   0.000   0.000   0.000 
REF1K AC     -2   2  -4  50.000   0.000   9.464  54.740 1043.09  758.69 5611.22    200 -0.168298  0.349898 -0.113610   0.000   0.000   0.000   0.000 
REF1K AC     -3   0  -7  50.000   0.000   9.150  54.740  867.08  762.43  286.71  52.10 -0.328126  0.506523  0.030681   0.000   0.000   0.000   0.000 
REF1K A       0 -11 -17  50.000   0.000  10.500  54.740  203.09  319.47  268.55  61.15 -1.003421  0.032181  0.673273   0.000   0.000   0.000   0.000 
REF1K AC     -1 -10 -17  50.000   0.000   9.925  54.740  301.60  464.30  412.50  63.42 -0.977321  0.193616  0.626588   0.000   0.000   0.000   0.000 
REF1K A       0   0   0  50.000   0.000  10.500  54.740 1438.00  496.00    4.47   8.72 -0.000420 -0.120225 -0.136884   0.000   0.000   0.000   0.000 
REF1K ACH    -2  -9 -12  50.000   0.000   9.387  54.740  579.28  516.78 1541.62    104 -0.677598  0.316426  0.600451   0.000   0.000   0.000   0.000 
REF1K ACH    -2  -9 -13  50.000   0.000   9.564  54.740  546.15  526.34  619.57  67.76 -0.732826  0.323901  0.596118   0.000   0.000   0.000   0.000 
REF1K A       0   0   0  50.000   0.000  10.500  54.740  994.00  572.00    8.49  10.16 -0.073204  0.194407  0.109015   0.000   0.000   0.000   0.000 
REF1K AC      0   0   0  50.000   0.000   9.410  54.740 1052.90  589.17  561.66  62.66 -0.048841  0.168116  0.029335   0.000   0.000   0.000   0.000 
REF1K A       0   0   0  50.000   0.000  10.500  54.740  880.00  620.00    5.36   9.06 -0.209788  0.361470  0.189135   0.000   0.000   0.000   0.000 
REF1K ACH    -3  -5 -10  50.000   0.000  10.402  54.740  696.96  645.36 1344.82    103 -0.523759  0.486149  0.357651   0.000   0.000   0.000   0.000 
REF1K A       0   0   0  50.000   0.000  10.500  54.740  961.01  664.00   10.27  12.69 -0.158266  0.338462  0.043128   0.000   0.000   0.000   0.000 
REF1K ACH    -3  -5 -16  50.000   0.000   9.647  54.740  486.94  756.47  207.51  40.93 -0.851561  0.533693  0.332006   0.000   0.000   0.000   0.000 
REF1K ACH    -1   4  -3  50.000   0.000   9.282  54.740 1292.11  823.17 7971.73    232 -0.119697  0.206788 -0.266572   0.000   0.000   0.000   0.000 
REF1K AC     -3   1  -8  50.000   0.000  10.352  54.740  877.80  829.04 1720.70    117 -0.377605  0.521792 -0.042306   0.000   0.000   0.000   0.000 
REF1K A      -3  -4 -17  50.000   0.000  10.500  54.740  446.98  840.01   29.77  21.82 -0.903418  0.544057  0.258149   0.000   0.000   0.000   0.000 
REF1K AH     -3   2  -9  50.000   0.000  10.500  54.740  888.96  915.57  179.53  45.13 -0.426987  0.536265 -0.115248   0.000   0.000   0.000   0.000 
REF1K AC     -1   5  -4  50.000   0.000   9.661  54.740 1397.32  956.26   14409    318 -0.167739  0.222636 -0.339433   0.000   0.000   0.000   0.000 
REF1K ACH     2 -10  -5  50.000   0.000  10.589  54.740  782.97  102.39  669.73  70.22 -0.377458 -0.350149  0.617281   0.000   0.000   0.000   0.000 
REF1K ACH     1 -10  -5  50.000   0.000   9.883  54.740  766.70  238.92 1481.63    104 -0.357700 -0.198690  0.637455   0.000   0.000   0.000   0.000 
REF1K A       0   0   0  50.000   0.000  11.500  54.740 1246.01  261.51  100.78  36.99 -0.009543 -0.290025  0.119956   0.000   0.000   0.000   0.000 
REF1K A       0   0   0  50.000   0.000  11.500  54.740  942.00  556.90   15.63  14.04 -0.108393  0.216165  0.189888   0.000   0.000   0.000   0.000 
REF1K AC     -2  -4  -4  50.000   0.000  10.978  54.740  856.37  563.73 2090.62    124 -0.208382  0.299302  0.295888   0.000   0.000   0.000   0.000 
REF1K AC      0   0   0  50.000   0.000  11.092  54.740 1185.86  636.13 2181.43    128 -0.042529  0.120006 -0.111646   0.000   0.000   0.000   0.000 
REF1K ACH    -3  -5 -11  50.000   0.000  11.347  54.740  674.46  660.81 1934.17    122 -0.578906  0.493135  0.353231   0.000   0.000   0.000   0.000 
REF1K AH     -3  -4  -9  50.000   0.000  11.500  54.740  740.90  661.04   23.52  18.50 -0.464130  0.484469  0.292428   0.000   0.000   0.000   0.000 
REF1K AH     -3  -5 -12  50.000   0.000  11.500  54.740  648.37  677.01  132.04  39.16 -0.631408  0.503754  0.349171   0.000   0.000   0.000   0.000 
REF1K AC     -3  -3  -8  50.000   0.000  10.645  54.740  779.28  675.56  578.93  65.71 -0.401256  0.490246  0.230811   0.000   0.000   0.000   0.000 
REF1K AH     -3  -5 -13  50.000   0.000  11.500  54.740  617.77  694.33  174.76  44.78 -0.686512  0.511935  0.345195   0.000   0.000   0.000   0.000 
REF1K AC     -3  -2  -8  50.000   0.000  11.458  54.740  802.21  706.83 1822.52    118 -0.394530  0.498545  0.163022   0.000   0.000   0.000   0.000 
REF1K AH     -3  -5 -14  50.000   0.000  11.500  54.740  582.08  713.86   54.48  27.94 -0.744609  0.516096  0.339803   0.000   0.000   0.000   0.000 
REF1K A      -3  -1  -7  50.000   0.000  11.500  54.740  856.00  722.00    4.17   8.60 -0.329789  0.475555  0.086970   0.000   0.000   0.000   0.000 
REF1K ACH    -3  -5 -15  50.000   0.000  10.633  54.740  539.74  733.56  473.23  60.04 -0.796779  0.526057  0.336296   0.000   0.000   0.000   0.000 
REF1K AH     -3   0  -8  50.000   0.000  11.500  54.740  851.32  781.44   14.89  15.43 -0.383605  0.512524  0.025813   0.000   0.000   0.000   0.000 
REF1K A       0   0   0  50.000   0.000  11.500  54.740  960.89  786.00   11.76  13.08 -0.266914  0.432391 -0.074092   0.000   0.000   0.000   0.000 
REF1K A      -3  -4 -16  50.000   0.000  11.500  54.740  514.23  805.30  226.72  52.18 -0.844717  0.540964  0.263372   0.000   0.000   0.000   0.000 
REF1K AC     -2   3  -5  50.000   0.000  11.080  54.740 1077.84  836.02 5019.94    190 -0.217189  0.365336 -0.186352   0.000   0.000   0.000   0.000 
REF1K A      -3  -3 -17  50.000   0.000  11.500  54.740  467.99  900.04   38.11  24.05 -0.895895  0.554773  0.190112   0.000   0.000   0.000   0.000 
REF1K ACH    -2   4  -6  50.000   0.000  10.940  54.740 1124.24  942.49 1112.75  94.97 -0.265255  0.381212 -0.259493   0.000   0.000   0.000   0.000 
REF1K AH     -3   2 -10  50.000   0.000  11.500  54.740  866.27  948.23  660.50  78.73 -0.479629  0.545267 -0.119824   0.000   0.000   0.000   0.000 
REF1K ACH     2 -11  -7  50.000   0.000  11.400  54.740  684.30   76.75 2919.34    145 -0.492344 -0.343954  0.676168   0.000   0.000   0.000   0.000 
REF1K ACH    -1 -10  -9  50.000   0.000  11.795  54.740  650.47  426.80  126.24  33.57 -0.539315  0.134469  0.660496   0.000   0.000   0.000   0.000 
REF1K AC     -1  -5  -2  50.000   0.000   8.319  54.740  894.09  474.50   82722    747 -0.123612  0.124538  0.352492   0.000   0.000   0.000   0.000 
REF1K ACH     1   2   0  50.000   0.000   9.922  54.740 1500.27  494.80  405910   1655 -0.005848 -0.135401 -0.157862   0.000   0.000   0.000   0.000 
REF1K A       0   0   0  50.000   0.000  12.500  54.740  993.98  571.86  144.25  37.23 -0.079878  0.191558  0.109186   0.000   0.000   0.000   0.000 
REF1K CH      0   3  -1  50.000   0.000   7.613  54.740 1383.84  656.42  533626   1897 -0.035072  0.031987 -0.209868   0.000   0.000   0.000   0.000 
REF1K ACH    -3  -4 -10  50.000   0.000  12.419  54.740  720.20  676.52 2808.14    145 -0.517362  0.494726  0.289727   0.000   0.000   0.000   0.000 
REF1K ACH    -3  -3  -9  50.000   0.000  12.472  54.740  762.73  691.46 1008.69  90.45 -0.455310  0.496492  0.225738   0.000   0.000   0.000   0.000 
REF1K AC     -2   1  -4  50.000   0.000  12.328  54.740 1002.98  713.15   13909    311 -0.175763  0.340973 -0.045079   0.000   0.000   0.000   0.000 
REF1K AC     -3  -1  -8  50.000   0.000  11.568  54.740  825.87  741.86 1741.09    112 -0.387544  0.507386  0.094405   0.000   0.000   0.000   0.000 
REF1K A       0   0   0  50.000   0.000  12.500  54.740 1165.03  816.00    9.53  12.49 -0.166918  0.281107 -0.217596   0.000   0.000   0.000   0.000 
REF1K AC     -3   1  -9  50.000   0.000  11.683  54.740  858.72  853.23  367.69  54.21 -0.429237  0.531534 -0.046870   0.000   0.000   0.000   0.000 
REF1K A      -3  -3 -16  50.000   0.000  12.500  54.740  535.15  857.60  186.08  49.02 -0.837964  0.551315  0.195460   0.000   0.000   0.000   0.000 
REF1K A      -3  -2 -17  50.000   0.000  12.500  54.740  485.02  969.04   19.50  17.75 -0.892551  0.557468  0.121208   0.000   0.000   0.000   0.000 
REF1K AH     -3   2 -11  50.000   0.000  12.500  54.740  839.83  986.25  313.21  58.68 -0.536751  0.550674 -0.124179   0.000   0.000   0.000   0.000 
REF1K A       0   0   0  50.000   0.000  13.500  54.740 1212.93  337.02   84.85  33.51  0.012191 -0.215062  0.097907   0.000   0.000   0.000   0.000 
REF1K ACH    -2  -8  -9  50.000   0.000  11.932  54.740  682.40  522.93 2926.04    141 -0.506682  0.302378  0.545733   0.000   0.000   0.000   0.000 
REF1K AC     -2  -7  -7  50.000   0.000  12.203  54.740  743.45  527.49 3572.25    157 -0.390800  0.295847  0.485945   0.000   0.000   0.000   0.000 
REF1K AC      0   0   0  50.000   0.000  11.630  54.740 1499.21  578.16 1395.44  99.12 -0.016492 -0.072706 -0.201736   0.000   0.000   0.000   0.000 
REF1K AC     -2  -3  -4  50.000   0.000  13.397  54.740  882.09  588.59 4791.43    185 -0.201869  0.307467  0.228204   0.000   0.000   0.000   0.000 
REF1K AC     -1   2  -2  50.000   0.000  12.460  54.740 1154.37  679.51   41771    532 -0.077544  0.183018 -0.125364   0.000   0.000   0.000   0.000 
REF1K ACH    -3  -4 -11  50.000   0.000  13.392  54.740  697.61  693.66  281.80  53.52 -0.574065  0.500613  0.285277   0.000   0.000   0.000   0.000 
REF1K AH     -3  -4 -12  50.000   0.000  13.500  54.740  672.06  712.11  383.62  61.11 -0.626373  0.511018  0.280451   0.000   0.000   0.000   0.000 
REF1K A      -3  -2  -9  50.000   0.000  13.500  54.740  784.66  724.53  267.36  52.17 -0.452615  0.503230  0.158096   0.000   0.000   0.000   0.000 
REF1K AH     -3  -4 -13  50.000   0.000  13.500  54.740  642.91  731.69  217.79  49.79 -0.680197  0.518536  0.275866   0.000   0.000   0.000   0.000 
REF1K ACH    -3  -4 -14  50.000   0.000  13.336  54.740  607.46  752.91 1068.68  95.10 -0.737236  0.523345  0.272493   0.000   0.000   0.000   0.000 
REF1K A      -3  -1  -9  50.000   0.000  13.500  54.740  807.85  761.03  459.84  65.54 -0.444943  0.512703  0.089852   0.000   0.000   0.000   0.000 
REF1K A       0   0   0  50.000   0.000  13.500  54.740 1181.93  776.56   36.47  23.82 -0.137459  0.239715 -0.203050   0.000   0.000   0.000   0.000 
REF1K AC     -3   1 -10  50.000   0.000  13.210  54.740  836.69  880.48  333.60  55.88 -0.487459  0.536183 -0.051116   0.000   0.000   0.000   0.000 
REF1K A      -3  -2 -16  50.000   0.000  13.500  54.740  554.00  917.06    9.23  12.41 -0.835039  0.554273  0.126265   0.000   0.000   0.000   0.000 
REF1K AH     -3  -1 -16  50.000   0.000  13.500  54.740  568.47  987.05   47.93  27.97 -0.828494  0.563929  0.058476   0.000   0.000   0.000   0.000 
REF1K C       2  -9  -3  50.000   0.000  14.356  54.740  854.07  141.03 2512.95    138 -0.261508 -0.356228  0.557920   0.000   0.000   0.000   0.000 
REF1K C       2  -8  -2  50.000   0.000  13.500  54.740  916.75  151.06 1217.10  92.86 -0.199921 -0.355521  0.494439   0.000   0.000   0.000   0.000 
REF1K         2  -7  -1  50.000   0.000  14.500  54.740  974.14  164.63  353.70  59.05 -0.139244 -0.354584  0.430869   0.000   0.000   0.000   0.000 
REF1K         2  -3   1  50.000   0.000  14.500  54.740 1233.99  203.99  159.13  46.14 -0.011276 -0.337707  0.162206   0.000   0.000   0.000   0.000 
REF1K CH      2  -2   1  50.000   0.000  14.472  54.740 1308.72  219.14 9666.08    262  0.002266 -0.327949  0.098604   0.000   0.000   0.000   0.000 
REF1K CH      2  -1   1  50.000   0.000  14.491  54.740 1406.02  233.41 3246.09    157  0.010103 -0.319782  0.030639   0.000   0.000   0.000   0.000 
REF1K C       1 -11  -7  50.000   0.000  11.599  54.740  685.06  228.49 3153.65    148 -0.473084 -0.192091  0.696672   0.000   0.000   0.000   0.000 
REF1K         1  -9  -3  50.000   0.000  14.500  54.740  826.00  270.00    4.32   8.66 -0.249089 -0.202623  0.574289   0.000   0.000   0.000   0.000 
REF1K C       1  -8  -2  50.000   0.000  14.243  54.740  875.85  279.69 7602.55    232 -0.183892 -0.203213  0.512839   0.000   0.000   0.000   0.000 
REF1K C       1  -5   0  50.000   0.000  13.759  54.740 1013.23  315.74 7635.15    231 -0.052060 -0.193693  0.319602   0.000   0.000   0.000   0.000 
REF1K         0   0   0  50.000   0.000  14.500  54.740  972.87  339.50   74.13  30.97 -0.069190 -0.149745  0.356307   0.000   0.000   0.000   0.000 
REF1K C       0 -11  -9  50.000   0.000  14.127  54.740  628.61  346.00  466.39  65.52 -0.563561 -0.024978  0.709978   0.000   0.000   0.000   0.000 
REF1K CH      0 -10  -6  50.000   0.000  12.114  54.740  727.74  343.64  605.27  67.73 -0.392619 -0.039658  0.653656   0.000   0.000   0.000   0.000 
REF1K CH      0  -8  -3  50.000   0.000   9.772  54.740  834.94  361.03   17417    345 -0.218574 -0.045122  0.530234   0.000   0.000   0.000   0.000 
REF1K CH      0  -7  -2  50.000   0.000  12.084  54.740  875.69  378.03 5339.54    194 -0.158236 -0.043994  0.464780   0.000   0.000   0.000   0.000 
REF1K         1  -1   1  50.000   0.000  14.500  54.740 1232.45  384.91   42.13  24.61  0.021377 -0.170060  0.048803   0.000   0.000   0.000   0.000 
REF1K CH     -1  -9  -7  50.000   0.000  14.397  54.740  718.01  442.54  494.97  66.98 -0.420478  0.129560  0.603975   0.000   0.000   0.000   0.000 
REF1K CH     -1 -10 -10  50.000   0.000  14.293  54.740  626.72  443.71  393.59  60.91 -0.593301  0.141946  0.657307   0.000   0.000   0.000   0.000 
REF1K C      -1  -8  -5  50.000   0.000  13.281  54.740  776.36  444.19 7296.94    225 -0.308382  0.121350  0.543394   0.000   0.000   0.000   0.000 
REF1K C      -1  -7  -4  50.000   0.000  14.352  54.740  815.80  457.32 3371.58    157 -0.244475  0.123699  0.481322   0.000   0.000   0.000   0.000 
REF1K C      -1  -6  -3  50.000   0.000  13.996  54.740  854.92  467.72   20535    375 -0.185293  0.123585  0.416348   0.000   0.000   0.000   0.000 
REF1K        -1 -10 -15  50.000   0.000  14.500  54.740  448.94  486.84   66.84  31.65 -0.868301  0.176428  0.634193   0.000   0.000   0.000   0.000 
REF1K H      -1  -4  -2  50.000   0.000  14.500  54.740  921.72  497.86   82.77  30.42 -0.112197  0.132259  0.286885   0.000   0.000   0.000   0.000 
REF1K CH     -2  -8 -10  50.000   0.000  13.674  54.740  661.73  537.28 1059.45  88.77 -0.561546  0.310162  0.541195   0.000   0.000   0.000   0.000 
REF1K        -2  -7  -8  50.000   0.000  14.500  54.740  726.24  541.60  482.61  65.31 -0.442949  0.307171  0.484198   0.000   0.000   0.000   0.000 
REF1K C      -2  -6  -6  50.000   0.000  13.435  54.740  782.11  541.41 7064.11    221 -0.330865  0.297309  0.423371   0.000   0.000   0.000   0.000 
REF1K        -2  -8 -11  50.000   0.000  14.500  54.740  638.09  550.13  321.10  55.94 -0.615695  0.318752  0.537985   0.000   0.000   0.000   0.000 
REF1K C      -2  -5  -5  50.000   0.000  13.132  54.740  819.85  552.80   21859    386 -0.269649  0.298074  0.359748   0.000   0.000   0.000   0.000 
REF1K        -2  -8 -12  50.000   0.000  14.500  54.740  610.84  561.52   30.52  20.86 -0.668743  0.329250  0.535957   0.000   0.000   0.000   0.000 
REF1K C       0   0   0  50.000   0.000  13.789  54.740 1213.04  570.86  158.24  37.26 -0.013607  0.035159 -0.078629   0.000   0.000   0.000   0.000 
REF1K        -2  -8 -13  50.000   0.000  14.500  54.740  580.89  574.09   72.50  30.79 -0.723121  0.337219  0.530921   0.000   0.000   0.000   0.000 
REF1K        -2  -4  -5  50.000   0.000  14.500  54.740  844.00  576.00    5.66   9.17 -0.252938  0.312593  0.295627   0.000   0.000   0.000   0.000 
REF1K H      -2  -8 -14  50.000   0.000  14.500  54.740  545.96  587.16  459.54  66.91 -0.780303  0.340620  0.524376   0.000   0.000   0.000   0.000 
REF1K C      -2  -2  -4  50.000   0.000  14.448  54.740  909.04  614.82 6723.22    218 -0.194104  0.316633  0.159882   0.000   0.000   0.000   0.000 
REF1K C      -2  -1  -4  50.000   0.000  14.456  54.740  937.54  643.43   13067    301 -0.186485  0.325748  0.091523   0.000   0.000   0.000   0.000 
REF1K C      -2   0  -4  50.000   0.000  13.953  54.740  968.54  675.62 9354.66    255 -0.181506  0.333036  0.023142   0.000   0.000   0.000   0.000 
REF1K CH     -3  -3 -10  50.000   0.000  13.587  54.740  742.93  708.84 1428.78    101 -0.509400  0.504873  0.221283   0.000   0.000   0.000   0.000 
REF1K H      -3  -3 -11  50.000   0.000  14.500  54.740  720.48  727.74  504.49  68.47 -0.565754  0.510889  0.216589   0.000   0.000   0.000   0.000 
REF1K CH     -3  -2 -10  50.000   0.000  14.449  54.740  765.17  743.15  729.57  79.36 -0.504468  0.511891  0.153584   0.000   0.000   0.000   0.000 
REF1K CH     -3  -3 -12  50.000   0.000  14.452  54.740  694.27  747.37 2504.46    139 -0.617445  0.522044  0.213561   0.000   0.000   0.000   0.000 
REF1K        -3  -2 -11  50.000   0.000  14.500  54.740  741.54  763.16   65.20  29.98 -0.554116  0.525525  0.150852   0.000   0.000   0.000   0.000 
REF1K C      -2   2  -5  50.000   0.000  14.484  54.740 1029.47  777.04 1188.52  97.39 -0.223392  0.357131 -0.117991   0.000   0.000   0.000   0.000 
REF1K        -3  -1 -10  50.000   0.000  14.500  54.740  787.40  782.12  506.58  67.90 -0.498473  0.521191  0.085322   0.000   0.000   0.000   0.000 
REF1K H      -3  -3 -14  50.000   0.000  14.500  54.740  629.89  795.29  324.67  57.77 -0.730748  0.532025  0.203794   0.000   0.000   0.000   0.000 
REF1K        -3  -2 -13  50.000   0.000  14.500  54.740  684.06  808.75   63.27  30.52 -0.661546  0.543618  0.146074   0.000   0.000   0.000   0.000 
REF1K C      -3   0 -10  50.000   0.000  14.249  54.740  811.00  826.51 1046.06  92.58 -0.493880  0.527707  0.017415   0.000   0.000   0.000   0.000 
REF1K H      -3  -2 -14  50.000   0.000  14.500  54.740  649.58  841.57   67.58  31.73 -0.719796  0.548029  0.136403   0.000   0.000   0.000   0.000 
REF1K        -3   0 -11  50.000   0.000  14.500  54.740  786.73  853.34  879.03  86.81 -0.544853  0.539333  0.012962   0.000   0.000   0.000   0.000 
REF1K H      -2   3  -6  50.000   0.000  14.500  54.740 1061.09  860.14  548.86  73.49 -0.268683  0.375853 -0.191001   0.000   0.000   0.000   0.000 
REF1K H      -3  -2 -15  50.000   0.000  14.500  54.740  607.26  875.32   98.25  36.76 -0.780316  0.546612  0.131656   0.000   0.000   0.000   0.000 
REF1K        -3   0 -12  50.000   0.000  14.500  54.740  759.00  883.57  105.10  38.59 -0.596622  0.550164  0.008581   0.000   0.000   0.000   0.000 
REF1K        -3  -1 -14  50.000   0.000  14.500  54.740  668.33  894.77  264.23  55.38 -0.713274  0.557502  0.069023   0.000   0.000   0.000   0.000 
REF1K H      -3   0 -13  50.000   0.000  14.500  54.740  726.76  918.44   23.82  19.75 -0.651546  0.557515  0.004155   0.000   0.000   0.000   0.000 
REF1K        -3  -1 -15  50.000   0.000  14.500  54.740  625.53  935.98  738.06  85.01 -0.772699  0.556403  0.062858   0.000   0.000   0.000   0.000 
REF1K CH     -3   1 -12  50.000   0.000  14.400  54.740  782.81  947.39  549.30  72.88 -0.597811  0.549334 -0.059776   0.000   0.000   0.000   0.000 
REF1K CH     -2   4  -7  50.000   0.000  14.412  54.740 1104.64  974.33 2445.96    138 -0.321395  0.387515 -0.263782   0.000   0.000   0.000   0.000 
REF1K C      -3   1 -13  50.000   0.000  14.433  54.740  749.76  990.42  275.99  56.10 -0.652155  0.555679 -0.065188   0.000   0.000   0.000   0.000 
