# Supplementary material for: Design, Synthesis, and Anticancer Activity of Novel Enmein-Type Diterpenoid Derivatives Targeting the PI3K/Akt/mTOR Signaling Pathway
Source: Molecules. 2024 Aug 27;29(17):4066. doi: 10.3390/molecules29174066 (PMC11396751; doi:10.3390/molecules29174066)
Supplement: Supplementary file 1 [file molecules-29-04066-s001.zip › molecules-3152720-supplementary/Supplemental material/The single-crystal data of compound 4/240423_WJF_1_0m.prp]

++++++++++++++++++++++++++++++++++++++++++++++++++++++++++++++++++++++++++++++
+  XPREP - DATA PREPARATION & RECIPROCAL SPACE EXPLORATION - Version 2014/2  +
+  Copyright(C) 2014 Bruker-AXS                         All Rights Reserved  +
+  240423_WJF_1_0m                       started at 10:16:07 on 23-Apr-2024  +
++++++++++++++++++++++++++++++++++++++++++++++++++++++++++++++++++++++++++++++


Original cell in Angstroms and degrees:

    6.486   14.532   18.031    90.00    90.00    90.00

   34041 Reflections read from file 240423_WJF_1_0m.hkl; mean (I/sigma) =   14.48


Lattice exceptions:  P      A      B      C      I      F     Obv    Rev    All

N (total) =           0  17040  17033  16987  16999  25530  22654  22667  34041
N (int>3sigma) =      0  14791  14782  14699  14701  22136  19670  19650  29562
Mean intensity =    0.0   14.1   15.0   14.7   14.4   14.6   14.4   14.4   14.3
Mean int/sigma =    0.0   14.4   14.6   14.4   14.4   14.5   14.5   14.5   14.5

Lattice type: P chosen          Volume:      1699.54

-------------------------------------------------------------------------------

DETERMINATION OF REDUCED (NIGGLI) CELL

Transformation from original cell (HKLF-matrix): 
    1.0000  0.0000  0.0000    0.0000  1.0000  0.0000    0.0000  0.0000  1.0000

Unitcell:       6.486   14.532   18.031   90.00   90.00   90.00

Niggli form:     a.a =     42.07      b.b =    211.18      c.c =    325.10
                 b.c =      0.00      a.c =      0.00      a.b =      0.00

-------------------------------------------------------------------------------

Search for higher metric symmetry
Identical indices and Friedel opposites combined before calculating R(sym)
------------------------------------------------------------------------------
Option A: FOM = 0.000 deg.   ORTHORHOMBIC P-lattice   R(sym) = 0.018 [   5427]
Cell:    6.486  14.532  18.031   90.00   90.00   90.00    Volume:      1699.54
Matrix: 1.0000  0.0000  0.0000  0.0000  1.0000  0.0000  0.0000  0.0000  1.0000

Current cell not changed

-------------------------------------------------------------------------------

TOLERANCES CHANGED

Maximum deviation (deg.) in higher symmetry cell search =  1.000
Threshold (deg.) for terminating search =  0.050
R(int) maximum for terminating cell search =  0.120
R(int) maximum for space group determination =  0.300
Minimum number of data in group for syst. absence test =   5
Maximum mean I/sigma(I) for systematic absences =  2.948
Minimum I/sigma gap between absences and rest =  2.895

-------------------------------------------------------------------------------

Current dataset is # 1  240423_WJF_1_0m.hkl

-------------------------------------------------------------------------------

DETERMINATION OF REDUCED (NIGGLI) CELL

Transformation from original cell (HKLF-matrix): 
    1.0000  0.0000  0.0000    0.0000  1.0000  0.0000    0.0000  0.0000  1.0000

Unitcell:       6.486   14.532   18.031   90.00   90.00   90.00

Niggli form:     a.a =     42.07      b.b =    211.18      c.c =    325.10
                 b.c =      0.00      a.c =      0.00      a.b =      0.00

-------------------------------------------------------------------------------

Search for higher metric symmetry
Identical indices and Friedel opposites combined before calculating R(sym)
------------------------------------------------------------------------------
Option A: FOM = 0.000 deg.   ORTHORHOMBIC P-lattice   R(sym) = 0.018 [   5427]
Cell:    6.486  14.532  18.031   90.00   90.00   90.00    Volume:      1699.54
Matrix: 1.0000  0.0000  0.0000  0.0000  1.0000  0.0000  0.0000  0.0000  1.0000

Option A selected

-------------------------------------------------------------------------------

SPACE GROUP DETERMINATION


Lattice exceptions:  P      A      B      C      I      F     Obv    Rev    All

N (total) =           0  17040  17033  16987  16999  25530  22654  22667  34041
N (int>3sigma) =      0  14791  14782  14699  14701  22136  19670  19650  29562
Mean intensity =    0.0   14.1   15.0   14.7   14.4   14.6   14.4   14.4   14.3
Mean int/sigma =    0.0   14.4   14.6   14.4   14.4   14.5   14.5   14.5   14.5


Crystal system O and Lattice type P selected

Mean |E*E-1| = 0.714 [expected .968 centrosym and .736 non-centrosym]

Chiral flag NOT set


Systematic absence exceptions:

         b--   c--   n--  21--   -c-   -a-   -n-  -21-   --a   --b   --n  --21 

N      1701  1738  1759    22   666   666   686    42   576   597   575    61
N I>3s 1447  1418  1435     9   501   541   512    15   481   495   432     0
<I>    22.7  20.6  22.1   0.1  12.4  17.9  13.4   0.3  25.4  19.3  23.0   0.0
<I/s>  15.9  15.0  15.7   3.3  13.3  15.9  13.9   2.9  13.7  14.2  13.0   0.6


Identical indices and Friedel opposites combined before calculating R(sym)

Option  Space Group  No.  Type  Axes  CSD  R(sym) N(eq)  Syst. Abs.   CFOM

[A] P2(1)2(1)2(1)  # 19  chiral   1  5917  0.018   5427  3.3 / 13.0   1.06

Option [A] chosen

-------------------------------------------------------------------------------

TOLERANCES CHANGED

Maximum deviation (deg.) in higher symmetry cell search =  1.000
Threshold (deg.) for terminating search =  0.050
R(int) maximum for terminating cell search =  0.120
R(int) maximum for space group determination =  0.300
Minimum number of data in group for syst. absence test =   5
Maximum mean I/sigma(I) for systematic absences =  2.948
Minimum I/sigma gap between absences and rest =  2.895

-------------------------------------------------------------------------------

Current dataset is # 1  240423_WJF_1_0m.hkl

-------------------------------------------------------------------------------

INTENSITY STATISTICS FOR DATASET # 1  240423_WJF_1_0m.hkl

 Resolution   #Data #Theory %Complete Redundancy Mean I Mean I/s Rmerge  Rsigma

  Inf - 3.12      60     62     96.8     7.61    180.60   67.98  0.0295  0.0206
 3.12 - 2.10     142    142    100.0    11.82     75.40   86.03  0.0318  0.0164
 2.10 - 1.65     199    199    100.0    12.79     46.01   84.98  0.0294  0.0127
 1.65 - 1.45     195    195    100.0    12.73     19.75   76.02  0.0268  0.0113
 1.45 - 1.31     204    204    100.0    11.95     17.65   68.66  0.0297  0.0121
 1.31 - 1.22     190    190    100.0    11.07     15.89   63.83  0.0311  0.0132
 1.22 - 1.15     194    194    100.0    10.67     16.05   60.62  0.0312  0.0137
 1.15 - 1.09     203    203    100.0    10.48     12.32   54.55  0.0328  0.0150
 1.09 - 1.04     214    214    100.0     8.80     12.15   47.48  0.0389  0.0174
 1.04 - 1.00     191    191    100.0     9.23      7.06   39.53  0.0436  0.0203
 1.00 - 0.97     176    176    100.0     9.14      5.15   35.00  0.0489  0.0232
 0.97 - 0.93     253    253    100.0     8.85      3.84   28.31  0.0595  0.0275
 0.93 - 0.91     153    153    100.0     8.20      3.62   26.01  0.0681  0.0303
 0.91 - 0.88     275    275    100.0     7.24      3.06   20.59  0.0863  0.0389
 0.88 - 0.86     174    174    100.0     7.42      2.52   19.72  0.0905  0.0402
 0.86 - 0.84     204    204    100.0     6.84      2.20   17.02  0.1031  0.0482
 0.84 - 0.82     218    218    100.0     6.34      2.47   16.04  0.1081  0.0477
 0.82 - 0.81     106    106    100.0     5.61      2.48   13.96  0.1168  0.0560
 0.81 - 0.79     281    281    100.0     5.47      2.11   13.36  0.1338  0.0608
 0.79 - 0.78     146    146    100.0     4.33      1.90   10.81  0.1389  0.0762
 0.78 - 0.77     157    158     99.4     3.49      2.24   10.50  0.1366  0.0876
------------------------------------------------------------------------------
 0.87 - 0.77    1205   1206     99.9     5.62      2.25   14.30  0.1153  0.0589
  Inf - 0.77    3935   3938     99.9     8.64     14.46   39.78  0.0356  0.0186

Merged [S],  lowest resolution = 18.03 Angstroms                              

-------------------------------------------------------------------------------

INTENSITY STATISTICS FOR DATASET # 1  240423_WJF_1_0m.hkl

 Resolution   #Data #Theory %Comp %F-comp Redund <d"/sig> Ranom   Rrim    Rpim

  Inf - 3.58      35     36   97.2   87.5   8.86   0.75  0.0099  0.0355  0.0156
 3.58 - 2.26      80     80  100.0  100.0  15.77   0.87  0.0261  0.0334  0.0093
 2.26 - 1.75     113    113  100.0  100.0  19.71   0.81  0.0156  0.0306  0.0072
 1.75 - 1.51     119    119  100.0  100.0  21.78   0.71  0.0113  0.0289  0.0061
 1.51 - 1.36     113    113  100.0  100.0  20.17   0.83  0.0127  0.0311  0.0068
 1.36 - 1.26     111    111  100.0  100.0  19.30   0.66  0.0123  0.0319  0.0072
 1.26 - 1.18     120    120  100.0  100.0  18.50   0.79  0.0143  0.0330  0.0074
 1.18 - 1.11     114    114  100.0  100.0  18.18   0.71  0.0125  0.0328  0.0075
 1.11 - 1.06     111    111  100.0  100.0  16.74   0.80  0.0177  0.0385  0.0092
 1.06 - 1.02     111    111  100.0  100.0  15.46   0.84  0.0206  0.0435  0.0111
 1.02 - 0.98     123    123  100.0  100.0  16.14   0.76  0.0232  0.0504  0.0124
 0.98 - 0.95     102    102  100.0  100.0  16.14   0.75  0.0276  0.0588  0.0143
 0.95 - 0.92     116    116  100.0  100.0  14.82   0.82  0.0349  0.0643  0.0167
 0.92 - 0.89     137    137  100.0  100.0  13.20   0.86  0.0468  0.0888  0.0244
 0.89 - 0.87     106    106  100.0  100.0  13.41   0.77  0.0451  0.0959  0.0258
 0.87 - 0.85     104    104  100.0  100.0  12.63   0.95  0.0634  0.1019  0.0280
 0.85 - 0.83     115    115  100.0  100.0  12.01   0.73  0.0461  0.1078  0.0304
 0.83 - 0.81     126    126  100.0  100.0  10.79   0.94  0.0789  0.1311  0.0399
 0.81 - 0.79     159    159  100.0  100.0   9.67   0.82  0.0723  0.1454  0.0463
 0.79 - 0.78      80     80  100.0  100.0   7.90   0.84  0.0936  0.1547  0.0551
 0.78 - 0.77      86     87   98.9  100.0   6.33   0.82  0.1036  0.1557  0.0598
------------------------------------------------------------------------------
 0.87 - 0.77     670    671   99.9  100.0  10.10   0.85  0.0731  0.1263  0.0393
  Inf - 0.77    2281   2283   99.9   99.9  14.91   0.80  0.0214  0.0378  0.0099

Merged [P],  lowest resolution = 18.03 Angstroms                              

-------------------------------------------------------------------------------

Current dataset is # 1  240423_WJF_1_0m.hkl

-------------------------------------------------------------------------------

Current dataset is # 1  240423_WJF_1_0m.hkl

-------------------------------------------------------------------------------

Current dataset is # 1  240423_WJF_1_0m.hkl

-------------------------------------------------------------------------------

Determination of unit-cell contents

Formula: CHNO                                              

Formula weight =     43.02

Tentative Z (number of formula units/cell) =  34.0  giving rho = 1.429,
non-H atomic volume =  16.7  and following cell contents and analysis:

 C      34.00    27.92 %              H      34.00     2.34 %
 N      34.00    32.56 %              O      34.00    37.19 %

F(000) =     748.0        Ga-K(alpha) radiation        Mu (mm-1) =   0.72


-------------------------------------------------------------------------------

Determination of unit-cell contents

Formula: CHNO                                              

Formula weight =     43.02

Tentative Z (number of formula units/cell) =  34.0  giving rho = 1.429,
non-H atomic volume =  16.7  and following cell contents and analysis:

 C      34.00    27.92 %              H      34.00     2.34 %
 N      34.00    32.56 %              O      34.00    37.19 %

F(000) =     748.0        Ga-K(alpha) radiation        Mu (mm-1) =   0.72


-------------------------------------------------------------------------------

File 240423_WJF_1_0m.ins set up as follows:

TITL 240423_WJF_1_0m in P2(1)2(1)2(1) 
CELL 1.34139   6.48620  14.53220  18.03060  90.0000  90.0000  90.0000
ZERR   34.00   0.00030   0.00060   0.00080   0.0000   0.0000   0.0000
LATT -1
SYMM 0.5-X, -Y, 0.5+Z
SYMM -X, 0.5+Y, 0.5-Z
SYMM 0.5+X, 0.5-Y, -Z
SFAC C H N O
UNIT 34 34 34 34
TEMP -103.150
TREF     
HKLF 4
END 

   34041 Reflections written to new reflection file 240423_WJF_1_0m.hkl

-------------------------------------------------------------------------------
