# Supplementary material for: Design, Synthesis, and Anticancer Activity of Novel Enmein-Type Diterpenoid Derivatives Targeting the PI3K/Akt/mTOR Signaling Pathway
Source: Molecules. 2024 Aug 27;29(17):4066. doi: 10.3390/molecules29174066 (PMC11396751; doi:10.3390/molecules29174066)
Supplement: Supplementary file 1 [file molecules-29-04066-s001.zip › molecules-3152720-supplementary/Supplemental material/The single-crystal data of compound 4/240423_WJF_1_0m.res]

TITL 240423_wjf_1_0m_a.res in P2(1)2(1)2(1)
    240423_wjf_1_0m.res
    created by SHELXL-2019/2 at 09:42:19 on 26-Apr-2024
REM Old TITL 240423_WJF_1_0m in P2(1)2(1)2(1)
REM SHELXT solution in P2(1)2(1)2(1): R1 0.122, Rweak 0.030, Alpha 0.000
REM <I/s> 3.694 for 23 systematic absences, Orientation as input
REM Flack x = 0.234 ( 0.032 ) from 1389 Parsons' quotients
REM Formula found by SHELXT: C19 O7
CELL 1.34139 6.4862 14.5322 18.0306 90 90 90
ZERR 4 0.0003 0.0006 0.0008 0 0 0
LATT -1
SYMM 0.5-X,-Y,0.5+Z
SYMM -X,0.5+Y,0.5-Z
SYMM 0.5+X,0.5-Y,-Z
SFAC C H O
DISP C 0.0137 0.0067 57.1
DISP H 0 0 0.6
DISP O 0.0389 0.0241 193.4
UNIT 80 96 24

L.S. 20
PLAN  5
SIZE 0.03 0.05 0.07
TEMP -103.15
CONF
BOND
list 4
fmap 2 53
MORE -1
HTAB
BOND $H
ACTA
REM <olex2.extras>
REM <HklSrc "%.\\240423_WJF_1_0m.hkl">
REM </olex2.extras>

WGHT    0.050300    0.327400
FVAR       0.80782
O1    3    0.152944    0.174940    0.743777    11.00000    0.06403    0.03199 =
         0.04758   -0.00364    0.01572   -0.01848
AFIX 147
H1    2    0.082944    0.129759    0.758277    11.00000   -1.50000
AFIX   0
C1    1    0.342355    0.305849    0.792882    11.00000    0.03434    0.02791 =
         0.02875    0.00203    0.00536   -0.00041
AFIX  13
H1A   2    0.457358    0.270348    0.769521    11.00000   -1.20000
AFIX   0
O2    3   -0.020813    0.303033    0.789370    11.00000    0.03485    0.03854 =
         0.05618    0.00548    0.01338   -0.01017
C2    1    0.413412    0.341252    0.871006    11.00000    0.03983    0.03781 =
         0.02820    0.00239    0.00220   -0.00161
O3    3    0.035475    0.562011    0.612491    11.00000    0.03893    0.03842 =
         0.04975    0.00303    0.00429    0.01565
C3    1    0.548653    0.426917    0.860613    11.00000    0.03677    0.04474 =
         0.03111   -0.00278   -0.00014   -0.00579
AFIX  23
H3A   2    0.592284    0.449660    0.909933    11.00000   -1.20000
H3B   2    0.674333    0.409453    0.832819    11.00000   -1.20000
AFIX   0
O4    3    0.242127    0.541773    0.709942    11.00000    0.03838    0.02280 =
         0.03483   -0.00151    0.00839    0.00428
C4    1    0.439275    0.504626    0.819234    11.00000    0.03912    0.03269 =
         0.03232   -0.00526    0.00613   -0.00741
AFIX  23
H4A   2    0.313538    0.522960    0.846628    11.00000   -1.20000
H4B   2    0.531264    0.558832    0.815913    11.00000   -1.20000
AFIX   0
O5    3    0.567689    0.469943    0.700570    11.00000    0.02579    0.03140 =
         0.03166   -0.00180    0.00580   -0.00517
C5    1    0.381988    0.472824    0.742556    11.00000    0.02785    0.02410 =
         0.03109   -0.00189    0.00615   -0.00105
O6    3    0.147001    0.412559    0.487876    11.00000    0.03880    0.04987 =
         0.03350    0.00192   -0.00116    0.00349
C6    1    0.267313    0.380797    0.738053    11.00000    0.02573    0.02275 =
         0.02907   -0.00009    0.00656   -0.00221
C7    1    0.041203    0.391481    0.762885    11.00000    0.02676    0.03318 =
         0.03602   -0.00051    0.00792   -0.00355
AFIX  23
H7A   2    0.029774    0.438043    0.802754    11.00000   -1.20000
H7B   2   -0.046316    0.410845    0.720695    11.00000   -1.20000
AFIX   0
C8    1    0.151835    0.243922    0.798877    11.00000    0.04529    0.02961 =
         0.03718    0.00286    0.01011   -0.00817
AFIX  13
H8    2    0.146757    0.214887    0.849127    11.00000   -1.20000
AFIX   0
C9    1    0.237885    0.363743    0.925814    11.00000    0.05428    0.04701 =
         0.02979    0.00045    0.01059   -0.00764
AFIX 137
H9A   2    0.154513    0.414356    0.906051    11.00000   -1.50000
H9B   2    0.296808    0.381898    0.973676    11.00000   -1.50000
H9C   2    0.150822    0.309263    0.932535    11.00000   -1.50000
AFIX   0
C10   1    0.545938    0.265079    0.905808    11.00000    0.06027    0.05174 =
         0.04002    0.01023   -0.00495    0.00653
AFIX 137
H10A  2    0.461502    0.209948    0.913367    11.00000   -1.50000
H10B  2    0.599851    0.286222    0.953637    11.00000   -1.50000
H10C  2    0.661039    0.250454    0.872630    11.00000   -1.50000
AFIX   0
C11   1    0.267834    0.350990    0.654435    11.00000    0.02452    0.02256 =
         0.03049    0.00107    0.00304   -0.00276
AFIX  13
H11   2    0.126093    0.328325    0.642502    11.00000   -1.20000
AFIX   0
C12   1    0.301801    0.442262    0.609383    11.00000    0.02711    0.02288 =
         0.02976    0.00124    0.00560    0.00215
C13   1    0.172543    0.519198    0.640426    11.00000    0.03160    0.02587 =
         0.03521    0.00228    0.00927    0.00248
C14   1    0.421423    0.277707    0.626426    11.00000    0.03545    0.02157 =
         0.03199   -0.00129    0.00297    0.00046
AFIX  23
H14A  2    0.422388    0.226153    0.662316    11.00000   -1.20000
H14B  2    0.369443    0.253235    0.578718    11.00000   -1.20000
AFIX   0
C15   1    0.644032    0.309687    0.614911    11.00000    0.03058    0.02989 =
         0.03766   -0.00335    0.00304    0.00835
AFIX  23
H15A  2    0.719125    0.263811    0.584615    11.00000   -1.20000
H15B  2    0.714102    0.314521    0.663534    11.00000   -1.20000
AFIX   0
C16   1    0.648886    0.403444    0.575817    11.00000    0.02646    0.03178 =
         0.03599   -0.00142    0.00886    0.00060
AFIX  13
H16   2    0.792930    0.424999    0.566376    11.00000   -1.20000
AFIX   0
C17   1    0.519351    0.403087    0.505544    11.00000    0.03505    0.02697 =
         0.03566   -0.00115    0.00718    0.00368
C18   1    0.298069    0.419577    0.526797    11.00000    0.03484    0.02768 =
         0.02936    0.00293    0.00402    0.00335
C19   1    0.526408    0.471964    0.622880    11.00000    0.02894    0.02373 =
         0.03161    0.00025    0.00681   -0.00267
AFIX  13
H19   2    0.547887    0.535712    0.603480    11.00000   -1.20000
AFIX   0
C20   1    0.578723    0.395698    0.435857    11.00000    0.05270    0.03896 =
         0.03753    0.00318    0.01167    0.01312
AFIX  93
H20A  2    0.480403    0.400787    0.397021    11.00000   -1.20000
H20B  2    0.719820    0.385284    0.424486    11.00000   -1.20000
AFIX   0
HKLF 4


REM  240423_wjf_1_0m_a.res in P2(1)2(1)2(1)
REM wR2 = 0.0875, GooF = S = 1.031, Restrained GooF = 1.031 for all data
REM R1 = 0.0327 for 3746 Fo > 4sig(Fo) and 0.0342 for all 3911 data
REM 238 parameters refined using 0 restraints

END  
     
WGHT      0.0501      0.3292 

REM Instructions for potential hydrogen bonds
EQIV $1 -x, y-1/2, -z+3/2
HTAB O1 O3_$1
HTAB O1 O4_$1
HTAB C8 O3_$1

REM Highest difference peak  0.177,  deepest hole -0.195,  1-sigma level  0.040
Q1    1   0.2778  0.3616  0.6986  11.00000  0.05    0.18
Q2    1   0.6122  0.4395  0.6023  11.00000  0.05    0.16
Q3    1   0.3124  0.4240  0.7411  11.00000  0.05    0.15
Q4    1   0.5344  0.3615  0.4677  11.00000  0.05    0.15
Q5    1   0.2347  0.4765  0.6197  11.00000  0.05    0.15

  REM The information below was added by Olex2.
  REM
  REM R1 = 0.0327 for 3746 Fo > 4sig(Fo) and 0.0342 for all 34041 data
  REM 238 parameters refined using n/a restraints
  REM Highest difference peak 0.18, deepest hole -0.19
  REM Mean Shift 0, Max Shift 0.000.

  REM +++ Tabular Listing of Refinement Information +++
  REM R1_all = 0.0342
  REM R1_gt = 0.0327
  REM wR_ref = 0.0875
  REM GOOF = 1.031
  REM Shift_max = 0.000
  REM Shift_mean = 0
  REM Reflections_all = 34041
  REM Reflections_gt = 3746
  REM Parameters = 238
  REM Hole = -0.19
  REM Peak = 0.18
  REM Flack = 0.10(5)

  
