# Supplementary material for: Design, Synthesis, and Anticancer Activity of Novel Enmein-Type Diterpenoid Derivatives Targeting the PI3K/Akt/mTOR Signaling Pathway
Source: Molecules. 2024 Aug 27;29(17):4066. doi: 10.3390/molecules29174066 (PMC11396751; doi:10.3390/molecules29174066)
Supplement: Supplementary file 1 [file molecules-29-04066-s001.zip › molecules-3152720-supplementary/Supplemental material/The single-crystal data of compound 4/240423_WJF_1_0m._ls]

SAINT V8.40B
C:\bn\SAINT\saint.exe wuuhgm.slm /BATCH /CONFIG:wuuhgm.ini /NOPROMPT /PLAIN /PRI&
ORITY:4 /SOCKET:2000

Global Integration Statistics for all runs ("*" => excluded from output)

Spots with topped/rescanned pixels:          1292
Total topped/rescanned pixels:              15345
Minimum pixel ceiling(frame):              163809(240423_WJF_1_02_0001.sfrm)
Maximum pixel ceiling(frame):              573334(240423_WJF_1_01_0001.sfrm)

Total spots predicted:                      46831
Spots with absolute HKL > 511:                  0*
Spots outside resolution limit:                 1*
Spots outside active detector area:          5009*
Outside frame limits:                        1465*
Spots exceeding frame queue size:             225*
Collisions(same XY, adjacent frame):            0*
Spots exceeding dynamic range:                952*
Spots with too many spot components:            0*
Spots with large Lorentz factor:                2*
Spots with too much missing I:                  0*
Spots with too few BG pixels:                   0*
Spots below I/sigma threshold:                  0*
Spots left in Write-Behind Cache:               0*
Spots with unwanted components:                 0*
Total unwanted components:                      0*
Good spots written:                         38747
Total spot components written:              38747
Twin overlaps integrated:                       0
Partial, strong, full overlaps:                 0       0       0
Full overlaps collapsed to singlet:             0
Singlets (used in stats below):             38747
Twin overlaps written:                          0

Average Intensity:                       299249.9
Average I/sigma:                           40.612
% over "strong" threshold:                  61.74
% less than 2 sigma:                        11.81
% which spanned more than 1 frame:          78.39

Average X,Y,Z positional errors:             0.03   -0.02    0.01
RMS X,Y,Z positional errors:                 0.60    0.60    0.21
% X,Y,Z more than 0.5 pixel:                12.71    9.11    1.97
% X,Y,Z more than 1.0 pixel:                 5.18    3.56    0.54

Avg % profile volume populated:             87.38
Avg % profile volume integrated:            14.82
Avg % profile missing I:                    11.33
Avg % profile missing volume:               12.62
Avg % volume overlap in H,K,L:               0.00    0.00    0.00
Percent of profile used in X,Y,Z:          100.00  100.00  100.00
Max % intensity on XYZ boundaries:          11.82    9.86   10.63

Average spot-shape correlation:             0.645
RMS spot-shape correlation:                 0.696

Profile Shape Correlation
I/sigma from     to    Correl       +/-       #
         0.0    1.0     0.158     0.151    2897
         1.0    2.0     0.318     0.133    1679
         2.0    4.0     0.494     0.151    2810
         4.0    8.0     0.660     0.157    4942
         8.0   16.0     0.730     0.166    6695
        16.0   32.0     0.756     0.172    7374
        32.0   64.0     0.776     0.167    7574
        64.0  128.0     0.823     0.142    3431
       128.0  256.0     0.873     0.121    1345

Write-behind Cache Diagnostics
Entered in Write-Behind Cache:                  0
Removed from WBC:                               0
Partial overlaps from WBC:                      0
Exceeding queue size from WBC:                  0
With > 12 components from WBC:                  0

Global Sums for Filtering Based on Spot Shape
Number of spots read:                       38747
LS-fit intensities scaled:                  12968
Full overlaps included in above:                0
Rejected due to poor spot shape:               98
Unwritable (I, sigma too large):                0
Number written:                             38649

Sorting Reflection File ============================== 04/23/2024 10:14:56
Integration of 240423_WJF_1

Merging input files
              1 240423_WJF_1_01.raw
              2 240423_WJF_1_02.raw
              3 240423_WJF_1_03.raw
              4 240423_WJF_1_04.raw
              5 240423_WJF_1_05.raw
              6 240423_WJF_1_06.raw
              7 240423_WJF_1_07.raw
              8 240423_WJF_1_08.raw
              9 240423_WJF_1_09.raw
             10 240423_WJF_1_10.raw
             11 240423_WJF_1_11.raw
             12 240423_WJF_1_12.raw
             13 240423_WJF_1_01A.raw

Merging to output file: 240423_WJF_1_0m.raw
      3206 spot components in 3206 spots read from file   1--D:\framesD\guest\Wuyundeng\240423_WJF_1\work\240423_WJF_1_01.raw
      5298 spot components in 5298 spots read from file   2--D:\framesD\guest\Wuyundeng\240423_WJF_1\work\240423_WJF_1_02.raw
      2014 spot components in 2014 spots read from file   3--D:\framesD\guest\Wuyundeng\240423_WJF_1\work\240423_WJF_1_03.raw
      1988 spot components in 1988 spots read from file   4--D:\framesD\guest\Wuyundeng\240423_WJF_1\work\240423_WJF_1_04.raw
      1993 spot components in 1993 spots read from file   5--D:\framesD\guest\Wuyundeng\240423_WJF_1\work\240423_WJF_1_05.raw
      5277 spot components in 5277 spots read from file   6--D:\framesD\guest\Wuyundeng\240423_WJF_1\work\240423_WJF_1_06.raw
      2133 spot components in 2133 spots read from file   7--D:\framesD\guest\Wuyundeng\240423_WJF_1\work\240423_WJF_1_07.raw
      2289 spot components in 2289 spots read from file   8--D:\framesD\guest\Wuyundeng\240423_WJF_1\work\240423_WJF_1_08.raw
      2358 spot components in 2358 spots read from file   9--D:\framesD\guest\Wuyundeng\240423_WJF_1\work\240423_WJF_1_09.raw
      2318 spot components in 2318 spots read from file  10--D:\framesD\guest\Wuyundeng\240423_WJF_1\work\240423_WJF_1_10.raw
      3671 spot components in 3671 spots read from file  11--D:\framesD\guest\Wuyundeng\240423_WJF_1\work\240423_WJF_1_11.raw
      5994 spot components in 5994 spots read from file  12--D:\framesD\guest\Wuyundeng\240423_WJF_1\work\240423_WJF_1_12.raw
       110 spot components in 110 spots read from file  13--D:\framesD\guest\Wuyundeng\240423_WJF_1\work\240423_WJF_1_01A.raw

     38649 spot components in 38649 spots written to file D:\framesD\guest\Wuyundeng\240423_WJF_1\work\240423_WJF_1_0m.raw

Computing Reflection File Statistics ========== 04/23/2024 10:14:57
Integration of 240423_WJF_1

...................................................................................
Statistics for reflections in 240423_WJF_1_0m.raw
File is in BrukerAXS area detector ASCII format
File contains a single sample component

Number of lines read (incl comments) =            38649
Number of reflection records read =               38649
Number of records with bad component number =         0
Number of records with bad status value =             0
Number of spots used =                            38649
Number of spot components used =                  38649

...................................................................................
Integration of 240423_WJF_1
Statistics for sample 1 of 1 in 240423_WJF_1_0m.raw

Lattice:  P (Primitive)
Point group "mmm", #10 (internal number)
8 symmetry operators
    1 0 0   -1 0 0   -1 0 0    1 0 0   -1 0 0    1 0 0    1 0 0   -1 0 0
    0 1 0    0-1 0    0 1 0    0-1 0    0-1 0    0 1 0    0-1 0    0 1 0
    0 0 1    0 0 1    0 0-1    0 0-1    0 0-1    0 0-1    0 0 1    0 0 1


Component numbers S.C(F) below: S=sample, C=component in sample, F=component in file
Cell constants are constrained so that consistent sin(theta) is computed for symmetry equivalents.
Components in the sample map (* marks current component)
   Component   Wanted        A        B        C    Alpha     Beta    Gamma   PointGp         Constraints
     1.1(1)*        Y    6.476   14.516   18.041   90.000   90.000   90.000       mmm        Orthorhombic

Integration of 240423_WJF_1
 ...1.1(1):  component 1 in sample 1 (component 1 in 240423_WJF_1_0m.raw)
     Det X      #  Pairs   Uniq   Merg %<2s       <I> <#Sig>    <Bg>  Rsym   dI/I dI/s    R+ Ranom Canom ErX ErY ErZ RmX RmY RmZ
     0.000    104     74     74    104 47.1 47400.243   3.02    9.27 0.274 -0.163  1.0 0.243 0.185  0.41 2.5-.46 .14 4.3 1.3 .42
    32.000    257    152    152    257 48.2 34091.730   2.28    9.27 0.473 -0.325  1.2 0.453 0.173  0.32 .60-.19 .05 2.4 1.5 .39
    64.000    578    320    322    578 33.7 117512.52  11.65    9.43 0.264  0.116  3.5 0.255 0.242  0.51 .52-.21 .06 2.2 1.9 .39
    96.000   1567    606    615   1565 24.3 105226.45  13.55    9.62 0.221  0.050  2.6 0.220 0.143  0.32 .13-.05 .02 1.2 .93 .28
   128.000   2545    789    799   2545 22.6 123404.36  17.43    9.85 0.213  0.053  2.9 0.219 0.167  0.39 .11-.03 .04 .79 .89 .30
   160.000   3973    950    957   3973 17.9 157047.29  23.33   10.31 0.177  0.012  3.0 0.179 0.135  0.33 .04-.02 .02 .45 .58 .26
   192.000   5910   1154   1161   5910 10.6 202420.86  28.83   10.90 0.194 -0.011  4.5 0.193 0.122  0.31 .06-.01 .01 .26 .48 .20
   224.000   7238    854    862   7238  6.1 298463.59  36.37   11.63 0.224  0.006  7.7 0.223 0.106  0.27 .08-.01-.00 .15 .41 .15
   256.000   6731    938    945   6731  5.1 353872.59  44.03   11.79 0.237  0.001 10.1 0.236 0.124  0.29-.09-.02-.00 .14 .47 .14
   288.000   4629    955    961   4629  7.5 416536.88  56.30   11.48 0.283 -0.011 13.8 0.277 0.182  0.35-.05-.02-.01 .19 .41 .15
   320.000   2587    753    759   2587 11.7 485930.56  69.47   10.86 0.353 -0.026 19.2 0.335 0.227  0.42-.05-.01-.01 .35 .48 .20
   352.000   1353    551    556   1353 17.3 493697.42  73.53   10.24 0.398 -0.025 22.0 0.391 0.209  0.38-.08-.04 .00 .59 .53 .23
   384.000    745    368    373    745 24.4 452229.39  68.29    9.83 0.447  0.012 22.3 0.456 0.167  0.32-.03-.06 .01 1.1 .76 .35
   416.000    273    162    163    273 19.4 801833.21 103.08    9.62 0.577 -0.006 43.4 0.554 0.225  0.38-.17-.08 .00 1.1 .94 .23
   448.000    100     67     68     99 10.0 1273962.1 141.83    9.51 0.595  0.029 93.3 0.576 0.207  0.34-.18 .09-.05 1.3 1.1 .21
   480.000     59     44     44     59  5.1 1919509.4 173.59    9.50 0.525  0.224 68.8 0.501 0.210  0.39-.40-.03-.03 .88 .40 .13
   512.000

Integration of 240423_WJF_1
 ...1.1(1):  component 1 in sample 1 (component 1 in 240423_WJF_1_0m.raw)
     Det Y      #  Pairs   Uniq   Merg %<2s       <I> <#Sig>    <Bg>  Rsym   dI/I dI/s    R+ Ranom Canom ErX ErY ErZ RmX RmY RmZ
     0.000   1021    788    788   1021 26.7 210500.66  18.98    9.42 0.509 -0.252  7.8 0.503 0.133  0.27 .20 .53 .07 1.3 1.5 .28
    32.000   1885   1242   1242   1885 21.0 255912.28  27.93    9.65 0.391 -0.075  8.7 0.385 0.139  0.32 .01 .00 .00 .63 .48 .19
    64.000   3055   1611   1612   3055 16.6 302896.52  37.30   10.05 0.361 -0.025 10.5 0.351 0.145  0.36-.01-.01-.00 .49 .28 .19
    96.000   4788   1909   1913   4788 12.4 295285.73  39.30   10.78 0.338 -0.040 10.9 0.321 0.161  0.39 .02-.01-.01 .38 .16 .16
   128.000   6427   1972   1975   6426  9.5 309466.54  41.22   11.61 0.282 -0.006 10.0 0.277 0.158  0.34 .01-.01-.01 .35 .11 .18
   160.000   6921   1961   1978   6921  8.4 325839.83  43.13   12.06 0.225  0.045  8.8 0.222 0.122  0.32 .01 .01-.01 .41 .12 .23
   192.000   5739   1973   1993   5739  8.1 325363.31  44.61   11.52 0.179  0.072  6.9 0.182 0.119  0.33 .00 .02-.00 .41 .19 .21
   224.000   4028   1767   1790   4027  7.7 327775.70  46.14   10.70 0.219  0.041  8.1 0.221 0.145  0.36 .03 .01 .01 .54 .33 .19
   256.000   2614   1494   1505   2613 10.2 267726.78  39.14    9.99 0.286 -0.025  8.9 0.284 0.120  0.28 .04-.03 .03 .73 .55 .20
   288.000   1654   1147   1148   1654 19.8 212701.37  30.47    9.62 0.379 -0.124 11.4 0.370 0.120  0.28 .10-.16 .04 1.0 1.3 .26
   320.000    517    468    471    517 47.0 102406.33  15.27    9.47 1.024 -0.899 24.7 0.974 0.179  0.25 .62-2.4 .30 2.3 3.6 .52
   352.000      0      0      0      0  0.0     0.000   0.00    0.00 0.000  0.000  0.0 0.000 0.000  0.00 .00 .00 .00 .00 .00 .00
   384.000      0      0      0      0  0.0     0.000   0.00    0.00 0.000  0.000  0.0 0.000 0.000  0.00 .00 .00 .00 .00 .00 .00
   416.000      0      0      0      0  0.0     0.000   0.00    0.00 0.000  0.000  0.0 0.000 0.000  0.00 .00 .00 .00 .00 .00 .00
   448.000      0      0      0      0  0.0     0.000   0.00    0.00 0.000  0.000  0.0 0.000 0.000  0.00 .00 .00 .00 .00 .00 .00
   480.000      0      0      0      0  0.0     0.000   0.00    0.00 0.000  0.000  0.0 0.000 0.000  0.00 .00 .00 .00 .00 .00 .00
   512.000

Integration of 240423_WJF_1
 ...1.1(1):  component 1 in sample 1 (component 1 in 240423_WJF_1_0m.raw)
     Det R      #  Pairs   Uniq   Merg %<2s       <I> <#Sig>    <Bg>  Rsym   dI/I dI/s    R+ Ranom Canom ErX ErY ErZ RmX RmY RmZ
     0.000   1527    563    569   1527  3.5 313905.91  40.63   10.86 0.154  0.055  5.4 0.155 0.093  0.29 .01 .04 .01 .14 .24 .13
    30.000   4681   1168   1177   4681  5.0 313705.95  42.26   11.23 0.177  0.045  6.9 0.176 0.105  0.31 .01 .03 .01 .16 .26 .13
    60.000   7274   1608   1621   7274  8.6 348804.23  46.47   11.73 0.218  0.032  9.7 0.218 0.115  0.31 .01-.07 .00 .24 .69 .20
    90.000   7600   1775   1780   7600  8.5 319155.50  43.62   11.66 0.257  0.017  9.5 0.254 0.147  0.33 .01-.04 .00 .35 .51 .20
   120.000   6683   2014   2023   6682 12.6 266536.91  38.61   10.95 0.303 -0.028  9.6 0.297 0.169  0.36 .01-.04 .00 .54 .54 .24
   150.000   4622   1937   1943   4621 16.2 246093.57  34.09   10.29 0.340 -0.064  9.1 0.329 0.160  0.35 .03-.05 .00 .75 .59 .23
   180.000   2964   1603   1607   2964 18.5 250678.21  31.90    9.88 0.401 -0.092 10.5 0.391 0.153  0.35 .07-.07 .01 .90 .70 .23
   210.000   1921   1263   1265   1920 23.8 252606.78  28.43    9.58 0.439 -0.101 11.5 0.421 0.170  0.34 .08-.04 .00 1.1 .62 .23
   240.000   1020    779    780   1020 27.2 325510.28  30.24    9.45 0.421  0.022 10.8 0.417 0.164  0.36 .18 .35 .06 1.3 1.2 .29
   270.000    357    254    254    357 39.5 512962.60  32.25    9.28 0.548  0.092 19.6 0.527 0.195  0.36 .49 .52 .05 2.1 1.6 .26
   300.000

Integration of 240423_WJF_1
 ...1.1(1):  component 1 in sample 1 (component 1 in 240423_WJF_1_0m.raw)
   Quadrnt      #  Pairs   Uniq   Merg %<2s       <I> <#Sig>    <Bg>  Rsym   dI/I dI/s    R+ Ranom Canom ErX ErY ErZ RmX RmY RmZ
     1.000   2681   1377   1390   2680 16.6 147468.44  21.42    9.81 0.239 -0.063  6.4 0.235 0.102  0.27 .30-.41 .07 1.4 1.7 .30
     2.000   2103   1192   1195   2103 18.7 336721.85  49.10    9.81 0.413 -0.119 18.0 0.405 0.146  0.28-.11-.23 .05 .64 1.2 .24
     3.000  19493   2233   2261  19492 13.6 212682.86  27.51   10.89 0.207  0.015  4.7 0.208 0.150  0.35 .08 .03 .01 .57 .36 .22
     4.000  14372   2162   2190  14371  7.5 439979.57  57.64   11.50 0.307  0.008 15.0 0.300 0.192  0.37-.07 .01-.01 .34 .29 .17
     5.000

Integration of 240423_WJF_1
 ...1.1(1):  component 1 in sample 1 (component 1 in 240423_WJF_1_0m.raw)
    Region      #  Pairs   Uniq   Merg %<2s       <I> <#Sig>    <Bg>  Rsym   dI/I dI/s    R+ Ranom Canom ErX ErY ErZ RmX RmY RmZ
     1.000  14334   1667   1682  14334  6.9 332332.29  44.36   11.48 0.198  0.039  8.2 0.198 0.121  0.32 .01-.03 .01 .21 .55 .17
     2.000    883    491    496    883 18.7 563660.51  81.50    9.88 0.502 -0.087 34.3 0.506 0.273  0.39-.05-.07 .02 .86 .61 .28
     3.000    242    198    198    242 25.2 301866.29  40.12    9.52 0.511 -0.257 13.3 0.499 0.123  0.26-.32-.52 .08 1.2 1.6 .30
     4.000      0      0      0      0  0.0     0.000   0.00    0.00 0.000  0.000  0.0 0.000 0.000  0.00 .00 .00 .00 .00 .00 .00
     5.000    292    259    259    292 20.5 95913.054  12.79    9.53 0.183 -0.041  2.2 0.177 0.079  0.22 .91-1.4 .17 2.1 3.1 .39
     6.000   1816    727    743   1814 20.4 121362.41  17.71    9.67 0.209  0.076  2.8 0.212 0.117  0.26 .31-.20 .04 1.7 1.2 .33
     7.000   6692   1440   1450   6692 22.5 144328.80  18.57   10.26 0.200  0.029  3.1 0.201 0.166  0.39 .08 .04 .02 .74 .44 .27
     8.000  10564   1460   1460  10564  8.9 278374.48  34.90   11.14 0.299 -0.070  8.9 0.295 0.147  0.33 .00 .02-.00 .24 .36 .16
     9.000   3826   1144   1158   3825 12.8 544508.65  76.94   11.03 0.399  0.019 23.4 0.379 0.216  0.41-.06-.01-.02 .54 .37 .22
    10.000

Integration of 240423_WJF_1
 ...1.1(1):  component 1 in sample 1 (component 1 in 240423_WJF_1_0m.raw)
    Frame#      #  Pairs   Uniq   Merg %<2s       <I> <#Sig>    <Bg>  Rsym   dI/I dI/s    R+ Ranom Canom ErX ErY ErZ RmX RmY RmZ
     0.340   4554   1748   1763   4553 11.1 297667.09  39.30   10.98 0.214 -0.017  7.2 0.215 0.116  0.32 .02-.01 .01 .51 .55 .22
    18.147   4915   1744   1760   4915 12.5 285508.17  38.58   10.97 0.219 -0.047  7.5 0.215 0.130  0.32-.00 .01-.00 .55 .53 .22
    35.954   4966   1740   1750   4966 12.3 285765.92  38.13   10.95 0.256 -0.047  8.2 0.241 0.132  0.34 .02 .03-.00 .51 .53 .21
    53.761   4978   1637   1644   4977 11.6 297785.04  39.06   11.01 0.284 -0.026  9.2 0.270 0.152  0.33 .01-.02 .00 .54 .56 .22
    71.568   4155   1540   1544   4155 11.8 294089.22  37.92   11.02 0.297  0.012 10.3 0.289 0.139  0.33 .01-.06 .00 .53 .55 .19
    89.375   2088   1117   1118   2087 13.8 302103.08  36.98   10.93 0.434  0.048 14.5 0.422 0.138  0.31 .07-.06 .02 .68 .71 .20
   107.182   1729    964    964   1729 15.8 327824.30  38.55   10.88 0.468 -0.002 16.5 0.463 0.152  0.32 .05-.05 .02 .55 .68 .20
   124.989   1757    984    985   1757 14.5 285914.91  35.73   10.82 0.457 -0.040 15.9 0.457 0.122  0.26 .03-.05 .01 .67 .70 .20
   142.796   1790    928    928   1790 15.0 267108.92  34.29   10.78 0.424 -0.075 13.7 0.421 0.115  0.25 .07-.05 .01 .71 .73 .20
   160.603   1710    994    994   1710 15.7 308550.12  39.57   10.80 0.361 -0.044 12.9 0.363 0.108  0.23 .05-.06 .02 .58 .67 .21
   178.410   1447    944    946   1447  7.2 327672.54  47.36   11.18 0.162  0.144  5.5 0.161 0.099  0.29 .06-.07 .02 .65 .70 .20
   196.217   1413    937    937   1413  8.0 300199.54  43.60   11.19 0.130  0.117  4.3 0.141 0.095  0.30 .03-.01 .01 .67 .66 .23
   214.024   1014    777    777   1014  7.9 318191.15  44.18   11.22 0.160  0.142  5.4 0.176 0.119  0.39 .05-.05 .02 .81 .75 .22
   231.831    317    315    315    317  5.7 356691.61  50.59   11.14 0.143  0.046  6.0 0.141 0.103  0.28 .09-.04 .03 .89 .65 .16
   249.638    307    305    305    307  6.5 370692.65  53.36   11.11 0.156  0.122  4.8 0.152 0.122  0.34 .16-.12 .04 .00 .79 .17
   267.445    299    291    291    299  6.4 339831.27  49.49   11.08 0.100  0.063  3.2 0.111 0.111  0.32 .03-.00 .01 .86 .46 .15
   285.252    305    303    303    305  5.9 372104.81  51.32   11.23 0.107  0.067  3.9 0.133 0.130  0.37 .09-.12 .02 .96 .69 .14
   303.059    311    308    308    311  6.1 353020.24  50.56   11.17 0.089  0.075  3.7 0.101 0.075  0.24 .11-.06 .00 .96 .58 .30
   320.866    302    299    299    302  5.3 326599.76  48.57   11.16 0.142  0.113  5.3 0.151 0.058  0.18 .06-.07 .01 .71 .52 .22
   338.673    292    279    279    292  6.2 388219.22  55.77   11.18 0.146  0.122  5.0 0.148 0.058  0.17 .06-.03 .01 .48 .45 .14
   356.480

Integration of 240423_WJF_1
 ...1.1(1):  component 1 in sample 1 (component 1 in 240423_WJF_1_0m.raw)
   Rot.Ang      #  Pairs   Uniq   Merg %<2s       <I> <#Sig>    <Bg>  Rsym   dI/I dI/s    R+ Ranom Canom ErX ErY ErZ RmX RmY RmZ
     0.000   2165   1263   1270   2165  9.9 303183.09  42.83   11.05 0.161  0.018  5.5 0.160 0.097  0.27 .03-.04-.00 .53 .61 .20
    10.000   2408   1427   1433   2408  9.8 300242.52  42.26   11.06 0.144  0.034  4.7 0.142 0.105  0.29-.01 .00-.00 .52 .57 .19
    20.000   2263   1398   1403   2263 10.6 288741.09  40.59   11.08 0.136  0.027  4.9 0.140 0.092  0.26-.01-.03-.00 .63 .63 .22
    30.000   1465   1013   1019   1465  8.1 306594.74  43.03   11.17 0.117  0.081  3.7 0.118 0.086  0.27-.01 .01-.00 .44 .45 .21
    40.000   1286    951    963   1285  6.3 340327.91  45.28   11.18 0.126  0.102  4.1 0.121 0.092  0.30 .04 .01 .01 .52 .49 .22
    50.000   1065    838    842   1065  8.3 312698.52  41.88   11.20 0.140  0.118  4.2 0.126 0.111  0.37 .06-.02 .02 .50 .51 .21
    60.000    383    339    339    383  5.5 378303.61  49.48   11.30 0.200  0.195  7.6 0.176 0.104  0.35 .09-.03 .03 .72 .49 .23
    70.000    423    360    360    423  6.9 397598.27  51.26   11.53 0.238  0.224  9.8 0.227 0.101  0.35 .08 .02 .02 .65 .61 .15
    80.000    553    476    476    553  8.0 362231.45  46.80   11.18 0.228  0.219  7.6 0.206 0.103  0.37 .08-.01 .02 .54 .54 .18
    90.000    677    551    551    677  6.1 394417.44  50.62   11.42 0.260  0.237 11.2 0.245 0.071  0.24 .07-.03 .02 .54 .61 .30
   100.000    619    519    519    619  7.3 348526.82  46.71   11.32 0.244  0.232  8.5 0.222 0.089  0.31 .15-.02 .02 .87 1.0 .24
   110.000    633    537    537    633  7.3 405850.96  51.00   11.40 0.259  0.249  9.5 0.233 0.082  0.29 .08-.01 .01 .55 .64 .17
   120.000    650    557    557    650  7.1 418618.77  54.10   11.40 0.281  0.273 10.4 0.248 0.104  0.38 .06 .00-.01 .57 .54 .20
   130.000    619    515    515    619  5.3 334313.86  43.19   11.43 0.255  0.252  8.5 0.239 0.073  0.27 .04 .01-.02 .60 .47 .15
   140.000    651    523    524    651  6.8 382258.32  50.00   11.43 0.287  0.250 12.4 0.277 0.073  0.24 .08-.03-.00 .00 .91 .24
   150.000    630    476    476    630  7.0 360551.66  47.42   11.26 0.257  0.250  8.9 0.252 0.057  0.20 .08-.07 .02 .60 .92 .21
   160.000    657    509    509    657  5.9 349057.19  48.34   11.23 0.253  0.244  8.5 0.253 0.061  0.20 .06-.05 .00 .72 .64 .17
   170.000    618    487    487    618  6.5 370953.18  50.35   11.27 0.232  0.222  8.2 0.231 0.061  0.20 .06-.05 .02 .54 .54 .19
   180.000    770    520    520    770 14.3 327246.15  39.43   10.82 0.436 -0.052 15.4 0.431 0.111  0.25 .06-.04 .01 .67 .59 .21
   190.000    882    557    557    882 15.9 278620.84  34.74   10.78 0.415 -0.058 14.0 0.410 0.098  0.22 .02-.05 .02 .56 .66 .22
   200.000   1012    628    628   1012 16.8 262367.88  33.28   10.78 0.437 -0.110 14.1 0.412 0.157  0.29 .01-.05 .01 .55 .58 .18
   210.000    957    668    668    957 15.3 272265.40  35.20   10.78 0.429 -0.101 14.2 0.423 0.121  0.22 .04 .00 .02 .57 .47 .20
   220.000    976    676    676    976 15.3 265382.56  32.88   10.76 0.485 -0.200 14.5 0.468 0.197  0.33 .04-.05 .01 .58 .63 .18
   230.000    934    667    667    934 15.1 241521.25  30.63   10.73 0.418 -0.169 11.3 0.406 0.185  0.36 .09-.04 .01 .70 .65 .20
   240.000    734    584    586    734 18.3 270290.30  33.21   10.57 0.543 -0.325 16.8 0.483 0.197  0.36 .02-.04 .01 .61 .60 .21
   250.000    777    618    618    777 16.1 298653.42  35.91   10.56 0.460 -0.178 15.9 0.441 0.163  0.31 .08-.11 .02 .64 .75 .22
   260.000    778    608    608    778 14.9 281308.16  34.44   10.69 0.424 -0.199 13.8 0.433 0.124  0.27 .07-.09 .03 .69 .71 .20
   270.000    749    588    590    749 16.6 254918.73  32.06   10.59 0.454 -0.196 14.8 0.456 0.195  0.39 .07-.06 .02 .70 .61 .23
   280.000    750    576    577    749 17.5 277877.18  32.71   10.58 0.448 -0.190 13.8 0.474 0.193  0.37 .08-.05 .02 .92 .77 .24
   290.000    787    624    624    787 16.6 263019.30  32.00   10.69 0.511 -0.276 15.6 0.515 0.177  0.35-.01-.07 .02 .67 .59 .26
   300.000   1575   1065   1073   1575 14.4 278850.48  36.07   10.86 0.298 -0.131 10.0 0.311 0.143  0.32 .02-.05 .00 .63 .63 .20
   310.000   1546   1066   1080   1546 14.1 265334.80  35.47   10.86 0.289 -0.127  9.6 0.297 0.129  0.29-.01-.04-.01 .48 .52 .19
   320.000   1579   1102   1113   1578 16.6 276200.51  36.35   10.82 0.305 -0.183 11.1 0.317 0.108  0.26-.02-.03-.00 .64 .56 .22
   330.000   1588   1122   1132   1588 15.7 255854.69  34.25   10.81 0.306 -0.164  9.8 0.309 0.119  0.28-.00 .00-.01 .51 .49 .21
   340.000   2282   1347   1354   2282 12.7 273534.20  36.44   10.94 0.259 -0.090  8.4 0.259 0.117  0.28 .01 .05-.00 .47 .49 .21
   350.000   2208   1199   1204   2208 12.0 259662.11  35.89   10.95 0.243 -0.077  7.6 0.251 0.114  0.27-.00 .01-.00 .55 .56 .22
   360.000

Integration of 240423_WJF_1
 ...1.1(1):  component 1 in sample 1 (component 1 in 240423_WJF_1_0m.raw)
     Hours      #  Pairs   Uniq   Merg %<2s       <I> <#Sig>    <Bg>  Rsym   dI/I dI/s    R+ Ranom Canom ErX ErY ErZ RmX RmY RmZ
     0.000   4815   1644   1647   4814 35.9 170700.81  16.17    9.78 1.626 -1.305 33.9 1.574 0.446  0.37 .03-.01 .00 .51 .43 .24
     0.050   4110   1928   1939   4110  6.8 318920.13  44.53   11.14 0.187  0.170  5.9 0.189 0.097  0.32 .05-.04 .02 .67 .71 .27
     0.100   4295   1595   1617   4294  7.9 316733.98  41.36   11.15 0.131  0.106  4.1 0.131 0.102  0.33 .04 .06 .00 .47 .46 .22
     0.150   4180   1954   1963   4180  7.2 338658.63  44.50   11.17 0.189  0.153  6.3 0.183 0.112  0.34 .06 .03 .00 .56 .61 .18
     0.200   4217   1659   1665   4216  9.2 297756.40  41.64   11.06 0.142  0.059  4.8 0.149 0.115  0.31 .01-.07-.00 .61 .66 .19
     0.250   4364   1916   1939   4364 13.2 266357.39  37.63   10.97 0.156 -0.085  5.3 0.161 0.138  0.35-.06 .03-.01 .53 .58 .22
     0.300   4473   1915   1939   4473  9.3 282615.89  41.83   11.15 0.180  0.022  6.2 0.180 0.113  0.29-.02-.06-.00 .47 .56 .18
     0.350   2408   1537   1537   2408  6.3 330474.76  50.54   11.31 0.188  0.174  6.8 0.196 0.088  0.30 .07-.10 .01 .54 .79 .16
     0.400   3653   1704   1704   3653  7.3 384642.79  53.41   11.38 0.223  0.200  8.8 0.209 0.098  0.31 .10-.07 .03 .84 .68 .19
     0.450   2134   1365   1365   2134  6.0 365981.23  52.11   11.13 0.130  0.085  4.7 0.138 0.108  0.31 .07-.06 .01 .81 .57 .19
     0.500      0      0      0      0  0.0     0.000   0.00    0.00 0.000  0.000  0.0 0.000 0.000  0.00 .00 .00 .00 .00 .00 .00
     0.550      0      0      0      0  0.0     0.000   0.00    0.00 0.000  0.000  0.0 0.000 0.000  0.00 .00 .00 .00 .00 .00 .00
     0.600      0      0      0      0  0.0     0.000   0.00    0.00 0.000  0.000  0.0 0.000 0.000  0.00 .00 .00 .00 .00 .00 .00
     0.650      0      0      0      0  0.0     0.000   0.00    0.00 0.000  0.000  0.0 0.000 0.000  0.00 .00 .00 .00 .00 .00 .00
     0.700      0      0      0      0  0.0     0.000   0.00    0.00 0.000  0.000  0.0 0.000 0.000  0.00 .00 .00 .00 .00 .00 .00
     0.750      0      0      0      0  0.0     0.000   0.00    0.00 0.000  0.000  0.0 0.000 0.000  0.00 .00 .00 .00 .00 .00 .00
     0.800      0      0      0      0  0.0     0.000   0.00    0.00 0.000  0.000  0.0 0.000 0.000  0.00 .00 .00 .00 .00 .00 .00
     0.850      0      0      0      0  0.0     0.000   0.00    0.00 0.000  0.000  0.0 0.000 0.000  0.00 .00 .00 .00 .00 .00 .00
     0.900      0      0      0      0  0.0     0.000   0.00    0.00 0.000  0.000  0.0 0.000 0.000  0.00 .00 .00 .00 .00 .00 .00
     0.950      0      0      0      0  0.0     0.000   0.00    0.00 0.000  0.000  0.0 0.000 0.000  0.00 .00 .00 .00 .00 .00 .00
     1.000

Integration of 240423_WJF_1
 ...1.1(1):  component 1 in sample 1 (component 1 in 240423_WJF_1_0m.raw)
    Batch#      #  Pairs   Uniq   Merg %<2s       <I> <#Sig>    <Bg>  Rsym   dI/I dI/s    R+ Ranom Canom ErX ErY ErZ RmX RmY RmZ
     1.000   3206   1457   1460   3205 50.6 76167.076   6.31    8.98 4.841 -4.932 46.9 4.896 1.023  0.37 .03-.01 .01 .50 .29 .22
     2.000   5298   1877   1879   5298  6.7 333837.67  46.03   11.22 0.210  0.195  6.8 0.203 0.097  0.33 .05-.03 .02 .65 .70 .26
     3.000   2014   1157   1181   2014  7.2 326486.35  42.31   11.15 0.162  0.150  5.1 0.159 0.085  0.31 .03 .01 .03 .46 .46 .30
     4.000   1988   1250   1272   1987  8.7 285659.25  38.12   11.07 0.079  0.032  2.5 0.084 0.090  0.30 .05 .09-.02 .50 .50 .17
     5.000   1993   1392   1409   1993  7.6 317375.31  42.98   11.16 0.130  0.070  4.0 0.131 0.091  0.28 .03 .06 .00 .49 .54 .19
     6.000   5277   1717   1718   5277  7.3 339866.96  44.52   11.19 0.188  0.172  6.4 0.186 0.105  0.34 .06-.01 .01 .62 .68 .17
     7.000   2133   1158   1165   2132 11.6 264496.18  38.82   10.93 0.131 -0.059  4.7 0.132 0.109  0.27-.04-.14-.02 .49 .54 .21
     8.000   2289   1362   1380   2289 14.0 253688.81  36.48   10.88 0.187 -0.128  6.1 0.190 0.116  0.29-.05 .04-.01 .58 .62 .24
     9.000   2358   1549   1565   2358 12.2 291292.34  39.45   11.14 0.128 -0.005  4.4 0.133 0.132  0.37-.08 .03-.01 .48 .48 .20
    10.000   2318   1424   1446   2318 11.3 253146.14  37.86   11.06 0.182 -0.138  6.1 0.179 0.100  0.24-.04-.02-.01 .44 .41 .18
    11.000   3671   1765   1766   3671  5.7 323019.95  49.66   11.30 0.193  0.182  7.0 0.198 0.095  0.32 .06-.11 .01 .51 .78 .16
    12.000   5994   1813   1813   5994  6.9 375163.24  52.82   11.29 0.189  0.161  7.2 0.183 0.102  0.31 .10-.07 .02 .83 .65 .19
    13.000    110    102    102    110  4.5 503078.84  61.05   10.69 0.180  0.057  6.8 0.179 0.106  0.26-.03 .01-.01 .42 .15 .13
    14.000

Integration of 240423_WJF_1
 ...1.1(1):  component 1 in sample 1 (component 1 in 240423_WJF_1_0m.raw)
    Correl      #  Pairs   Uniq   Merg %<2s       <I> <#Sig>    <Bg>  Rsym   dI/I dI/s    R+ Ranom Canom ErX ErY ErZ RmX RmY RmZ
     0.000   1874    859    869   1874 99.2  -414.666  -0.04    9.4910.583-105.043 10.410.098 2.290  0.31 .07-.22 .04 .97 1.3 .33
     0.100   1136    653    659   1136 86.0 20767.200   2.84    9.84 1.404 -1.190  4.5 1.391 0.280  0.27 .06-.08 .03 .94 .93 .32
     0.200   1462    858    864   1462 56.7 70428.327  10.47   10.25 0.434 -0.164  3.9 0.433 0.136  0.28 .05-.07 .01 .92 .83 .28
     0.300   1962   1185   1190   1962 27.0 112988.78  17.58   10.63 0.303 -0.040  4.0 0.303 0.110  0.29 .06-.07 .02 .86 .80 .24
     0.400   2975   1544   1553   2975  8.8 157364.30  23.13   10.80 0.237 -0.009  4.0 0.232 0.105  0.29 .00-.03 .00 .65 .58 .20
     0.500   3767   1679   1691   3767  2.7 191933.82  27.01   10.91 0.218 -0.001  4.6 0.214 0.090  0.26 .03-.01 .00 .69 .62 .23
     0.600   5394   1832   1843   5394  0.3 254816.00  33.86   11.09 0.201  0.032  5.3 0.201 0.102  0.29 .04-.01 .00 .67 .64 .23
     0.700   6041   1786   1798   6041  0.0 322308.49  41.19   11.29 0.207  0.040  7.0 0.207 0.104  0.29 .02-.01 .00 .48 .42 .20
     0.800   9278   1731   1746   9277  0.0 402827.04  50.60   11.37 0.260  0.022 10.9 0.255 0.152  0.36 .02 .01 .00 .36 .39 .16
     0.900   4760   1190   1200   4758  0.0 625019.25  83.43   11.11 0.351 -0.022 25.6 0.342 0.188  0.37 .02-.00 .00 .26 .38 .13
     1.000

Integration of 240423_WJF_1
 ...1.1(1):  component 1 in sample 1 (component 1 in 240423_WJF_1_0m.raw)
   Missing      #  Pairs   Uniq   Merg %<2s       <I> <#Sig>    <Bg>  Rsym   dI/I dI/s    R+ Ranom Canom ErX ErY ErZ RmX RmY RmZ
     0.000  33104   2240   2270  33102 10.3 316041.24  42.98   11.09 0.269 -0.004  9.7 0.265 0.232  0.37 .01-.00-.00 .38 .32 .19
     0.050    959    708    711    959 17.2 211456.35  29.89   10.34 0.240  0.092  6.1 0.242 0.092  0.26 .04-.07 .02 .82 .80 .28
     0.100    529    442    444    529 20.6 163609.41  21.24   10.06 0.346 -0.099  8.0 0.353 0.123  0.26 .12-.19 .05 .99 1.2 .29
     0.150    604    472    475    604 19.5 189693.42  22.97   10.30 0.297  0.117  5.4 0.269 0.125  0.34 .10-.14 .05 .86 1.0 .32
     0.200    723    563    569    723 17.8 251031.52  29.21   10.53 0.356  0.055  9.2 0.347 0.122  0.30 .15-.11 .03 1.1 1.2 .25
     0.250    505    428    430    505 22.8 219562.70  25.42   10.29 0.474 -0.056 14.4 0.470 0.153  0.31 .06-.20 .06 1.1 1.6 .35
     0.300    415    358    358    415 22.9 170800.74  18.95   10.34 0.325 -0.068  8.9 0.313 0.113  0.28 .20-.15 .04 1.3 1.4 .35
     0.350    458    370    372    458 21.2 161036.82  18.79   10.25 0.323  0.070  5.3 0.292 0.129  0.35 .15-.21 .05 1.6 1.8 .36
     0.400    399    329    330    399 21.8 219887.81  20.64   10.35 0.311  0.098  6.1 0.301 0.105  0.31 .17-.20 .07 1.4 1.5 .27
     0.450    387    328    330    386 27.1 218698.60  17.76   10.32 0.384  0.174  6.1 0.370 0.085  0.26 .37-.16 .07 1.4 1.5 .30
     0.500    327    286    286    327 26.0 142882.59  12.38   10.32 0.450 -0.094  6.5 0.436 0.130  0.33 .39-.20 .09 1.9 1.7 .33
     0.550    239    214    214    239 28.5 211111.97  17.12   10.34 0.401 -0.059  6.4 0.358 0.157  0.36 .73-.42 .12 2.6 2.5 .34
     0.600      0      0      0      0  0.0     0.000   0.00    0.00 0.000  0.000  0.0 0.000 0.000  0.00 .00 .00 .00 .00 .00 .00
     0.650      0      0      0      0  0.0     0.000   0.00    0.00 0.000  0.000  0.0 0.000 0.000  0.00 .00 .00 .00 .00 .00 .00
     0.700      0      0      0      0  0.0     0.000   0.00    0.00 0.000  0.000  0.0 0.000 0.000  0.00 .00 .00 .00 .00 .00 .00
     0.750      0      0      0      0  0.0     0.000   0.00    0.00 0.000  0.000  0.0 0.000 0.000  0.00 .00 .00 .00 .00 .00 .00
     0.800      0      0      0      0  0.0     0.000   0.00    0.00 0.000  0.000  0.0 0.000 0.000  0.00 .00 .00 .00 .00 .00 .00
     0.850      0      0      0      0  0.0     0.000   0.00    0.00 0.000  0.000  0.0 0.000 0.000  0.00 .00 .00 .00 .00 .00 .00
     0.900      0      0      0      0  0.0     0.000   0.00    0.00 0.000  0.000  0.0 0.000 0.000  0.00 .00 .00 .00 .00 .00 .00
     0.950      0      0      0      0  0.0     0.000   0.00    0.00 0.000  0.000  0.0 0.000 0.000  0.00 .00 .00 .00 .00 .00 .00
     1.000

Integration of 240423_WJF_1
 ...1.1(1):  component 1 in sample 1 (component 1 in 240423_WJF_1_0m.raw)
    Frac Z      #  Pairs   Uniq   Merg %<2s       <I> <#Sig>    <Bg>  Rsym   dI/I dI/s    R+ Ranom Canom ErX ErY ErZ RmX RmY RmZ
     0.000   3410   1604   1619   3409 26.2 158489.40  22.67   10.36 0.346 -0.019  6.6 0.334 0.111  0.27 .01-.01 .00 .79 .61 .20
     0.050   2346   1408   1420   2346 16.6 189744.15  28.23   10.61 0.335 -0.051  7.3 0.328 0.108  0.26-.04-.02-.01 .64 .59 .20
     0.100   1619   1128   1137   1619  8.9 299756.22  40.99   10.90 0.313  0.015 10.3 0.303 0.123  0.29-.02-.04-.01 .67 .83 .26
     0.150   1299    888    892   1299  5.7 341098.26  43.02   11.10 0.312 -0.069 12.3 0.296 0.146  0.33 .00-.01 .00 .59 .59 .22
     0.200   1081    786    791   1081  4.9 420259.92  50.04   11.34 0.283 -0.031 14.4 0.270 0.117  0.29 .04-.03 .01 .69 .69 .24
     0.250   1217    811    815   1217  4.9 479746.52  55.07   11.52 0.246  0.032 11.9 0.242 0.108  0.28 .01-.06 .04 .56 .78 .20
     0.300   1306    825    828   1306  3.4 481843.15  54.09   11.72 0.254  0.018 13.5 0.250 0.122  0.32 .06-.04 .05 .62 .63 .18
     0.350   1494    959    961   1494  6.2 450555.54  54.31   11.53 0.246  0.044 11.5 0.236 0.131  0.35 .06-.05 .06 .59 .66 .25
     0.400   2464   1360   1366   2464  9.1 362816.91  45.81   11.28 0.275  0.034 10.7 0.271 0.125  0.31 .04-.02 .03 .55 .45 .19
     0.450   3201   1619   1626   3201 13.2 275829.69  36.27   10.93 0.287  0.004  8.8 0.279 0.123  0.31 .04-.01 .00 .56 .51 .20
     0.500   3928   1799   1808   3928 13.4 233786.95  31.87   10.72 0.281 -0.008  7.7 0.276 0.120  0.29 .03-.02-.00 .54 .53 .20
     0.550   2605   1426   1431   2605 11.1 304663.20  40.74   10.98 0.241  0.013  8.2 0.243 0.129  0.33 .01-.02-.02 .46 .49 .19
     0.600   1599   1032   1036   1599  6.1 386137.65  49.43   11.33 0.220  0.057  8.8 0.216 0.098  0.28 .01-.00-.03 .54 .60 .22
     0.650   1281    844    850   1281  3.5 432173.32  51.44   11.57 0.230  0.018 10.5 0.232 0.121  0.32 .03-.01-.03 .64 .74 .20
     0.700    997    690    692    997  3.2 417072.00  49.88   11.55 0.243 -0.027 12.2 0.251 0.134  0.33 .02-.02-.01 .53 .67 .23
     0.750   1238    824    825   1237  4.0 412334.43  50.30   11.39 0.251  0.005 11.3 0.259 0.128  0.32 .03 .00-.01 .42 .50 .20
     0.800   1298    888    890   1298  3.8 378321.53  46.56   11.26 0.285 -0.002 11.5 0.280 0.110  0.28 .05-.03 .00 .48 .54 .20
     0.850   1488   1018   1022   1488  7.8 274584.28  38.06   10.99 0.293 -0.045 10.6 0.297 0.106  0.26 .09-.06 .03 .53 .70 .23
     0.900   2142   1331   1340   2142 15.7 201591.67  29.97   10.67 0.310 -0.030  8.2 0.308 0.123  0.31 .07-.04 .01 .54 .57 .21
     0.950   2636   1433   1446   2635 24.1 151929.60  21.96   10.43 0.319 -0.078  6.1 0.313 0.120  0.29 .07-.04 .02 .72 .62 .22
     1.000

Integration of 240423_WJF_1
 ...1.1(1):  component 1 in sample 1 (component 1 in 240423_WJF_1_0m.raw)
   PeakCts      #  Pairs   Uniq   Merg %<2s       <I> <#Sig>    <Bg>  Rsym   dI/I dI/s    R+ Ranom Canom ErX ErY ErZ RmX RmY RmZ
     0.000   1155    690    692   1155 33.7 38611.157   5.28    9.18 7.353 -7.422 39.7 7.196 0.813  0.27 .02-.01-.00 .16 .10 .21
  4790.855   5506   1413   1425   5506 15.8 83587.014  13.12   11.26 0.807 -0.711  8.7 0.784 0.310  0.32-.01 .01-.01 .20 .13 .24
  9581.711  14729   2049   2068  14729  8.6 186994.66  26.37   11.27 0.263 -0.052  6.0 0.258 0.191  0.32 .01 .00-.00 .30 .18 .19
 19163.422  10265   2131   2153  10265 11.0 300259.84  38.30   10.78 0.217  0.027  7.5 0.215 0.151  0.31 .01-.02 .00 .48 .45 .20
 38326.844   5041   1738   1754   5040 14.5 531313.11  59.60   10.78 0.172  0.071  9.9 0.174 0.119  0.32 .05-.10 .03 .87 1.1 .22
 76653.688   1471    692    693   1471 11.7 910801.28  91.71   10.72 0.192  0.142 15.7 0.188 0.126  0.36 .44-.17 .06 1.9 1.7 .27
153307.375    367    173    175    367  2.5 2105022.5 195.80   10.56 0.268  0.230 49.6 0.260 0.146  0.37 .22-.21 .04 1.5 1.7 .28
306614.750     93     49     50     92  1.1 3463092.5 298.69   10.37 0.359  0.344 87.6 0.353 0.152  0.37 .16-.17 .02 1.6 1.7 .24
613229.500     20     16     17     19  0.0 5151136.8 407.66   10.24 0.432  0.385154.2 0.379 0.302  0.79-.13-.03-.02 .45 .24 .21
 1226459.0      2      2      2      2  0.0 7846500.0 437.86    9.89 0.494  0.494227.6 0.347 0.507  0.84-.15 .12-.12 .30 .18 .17
 2452918.0

Integration of 240423_WJF_1
 ...1.1(1):  component 1 in sample 1 (component 1 in 240423_WJF_1_0m.raw)
   BgndCts      #  Pairs   Uniq   Merg %<2s       <I> <#Sig>    <Bg>  Rsym   dI/I dI/s    R+ Ranom Canom ErX ErY ErZ RmX RmY RmZ
     0.000      0      0      0      0  0.0     0.000   0.00    0.00 0.000  0.000  0.0 0.000 0.000  0.00 .00 .00 .00 .00 .00 .00
     3.702      0      0      0      0  0.0     0.000   0.00    0.00 0.000  0.000  0.0 0.000 0.000  0.00 .00 .00 .00 .00 .00 .00
     7.404  23321   2247   2277  23318 18.5 161397.22  22.91    9.98 0.516 -0.247 10.6 0.504 0.300  0.38 .05-.05 .02 .76 .77 .25
    11.105  14851   1402   1418  14851  1.8 486450.13  58.37   12.40 0.158  0.115  7.2 0.158 0.117  0.34 .01 .02-.01 .12 .10 .12
    14.807    458    188    188    458  0.9 1230241.4 112.18   15.91 0.179  0.173 18.1 0.174 0.118  0.39-.07 .01-.03 .10 .05 .09
    18.509     15     15     15     15  0.0 1141464.4 109.96   19.46 0.247  0.207 25.9 0.176 0.128  0.43-.05-.00-.04 .11 .06 .17
    22.211      3      2      2      3  0.0 787058.67  71.41   23.30 0.128 -0.068  9.0 0.132 0.035  0.08-.06-.03-.03 .08 .04 .10
    25.913      0      0      0      0  0.0     0.000   0.00    0.00 0.000  0.000  0.0 0.000 0.000  0.00 .00 .00 .00 .00 .00 .00
    29.614      0      0      0      0  0.0     0.000   0.00    0.00 0.000  0.000  0.0 0.000 0.000  0.00 .00 .00 .00 .00 .00 .00
    33.316      1      1      1      1  0.0 1553000.0 105.99   37.02 0.039 -0.039  4.1 0.042 0.005  0.01-.11-.05 .00 .11 .05 .00
    37.018

Integration of 240423_WJF_1
 ...1.1(1):  component 1 in sample 1 (component 1 in 240423_WJF_1_0m.raw)
      ErrX      #  Pairs   Uniq   Merg %<2s       <I> <#Sig>    <Bg>  Rsym   dI/I dI/s    R+ Ranom Canom ErX ErY ErZ RmX RmY RmZ
    -1.500    462    322    325    461 35.1 32265.529   4.32    9.50 0.806 -0.608  3.9 0.777 0.232  0.29-2.1 .12-.11 2.3 2.0 .40
    -1.380    112    101    101    112 28.6 96412.008  12.68    9.55 0.842 -0.256 10.1 0.603 0.671  1.06-1.3 .02-.11 1.3 1.1 .42
    -1.260    104     94     96    104 30.8 38485.166   5.78    9.59 0.350 -0.069  2.5 0.343 0.152  0.37-1.2 .01-.10 1.2 1.3 .33
    -1.140    145    128    131    145 35.2 60601.374   8.57    9.61 0.422 -0.064  4.4 0.434 0.136  0.27-1.1-.15-.10 1.1 1.2 .39
    -1.020    172    154    154    172 34.3 45136.729   6.41    9.62 0.340 -0.167  2.5 0.334 0.145  0.29-.96-.06-.04 .96 1.0 .46
    -0.900    265    229    229    265 29.1 125207.92  17.18    9.68 0.432  0.116  5.2 0.439 0.119  0.28-.84-.06-.10 .84 1.2 .33
    -0.780    371    309    311    371 30.2 65668.818   9.54    9.75 0.460 -0.047  4.0 0.462 0.125  0.28-.72 .04-.06 .72 .75 .32
    -0.660    467    388    389    467 31.5 85108.968  12.59    9.82 0.389  0.056  3.4 0.376 0.101  0.24-.59-.00-.08 .59 .61 .31
    -0.540    723    558    562    723 26.3 68568.040  10.32    9.95 0.341 -0.166  3.2 0.342 0.113  0.25-.48 .02-.07 .48 .51 .31
    -0.420   1127    794    797   1127 24.3 107947.42  16.82   10.08 0.443 -0.031  5.5 0.431 0.140  0.30-.36-.01-.06 .36 .54 .28
    -0.300   2249   1317   1319   2249 14.5 180441.86  25.54   10.52 0.291 -0.086  5.9 0.292 0.122  0.29-.23 .01-.05 .23 .36 .20
    -0.180   7182   1797   1809   7182  6.4 391361.81  49.57   11.59 0.214  0.067  9.2 0.211 0.130  0.33-.11 .01-.03 .12 .20 .14
    -0.060  10930   1886   1904  10929  5.6 427564.11  55.96   11.38 0.309 -0.029 15.3 0.302 0.201  0.37-.00 .01-.01 .04 .20 .15
     0.060   7413   1818   1835   7412  6.6 345127.71  42.57   11.36 0.234  0.017  8.5 0.232 0.139  0.32 .11-.00 .01 .12 .22 .15
     0.180   2598   1341   1349   2598 13.0 199262.74  26.80   10.56 0.332 -0.023  7.1 0.331 0.161  0.35 .23-.03 .07 .23 .36 .23
     0.300   1225    837    842   1225 21.1 111072.01  17.21   10.13 0.399 -0.139  5.7 0.403 0.172  0.35 .36-.07 .12 .36 .49 .29
     0.420    719    527    529    719 24.5 59422.895   9.27   10.01 0.361 -0.121  3.4 0.352 0.157  0.37 .48-.11 .11 .48 .53 .25
     0.540    459    365    367    459 29.8 57169.792   8.32    9.87 0.449 -0.038  2.9 0.433 0.108  0.24 .59-.11 .15 .59 .67 .34
     0.660    368    313    313    368 28.5 73313.307  10.75    9.79 0.332  0.045  2.7 0.322 0.084  0.19 .72-.08 .15 .72 .75 .30
     0.780    236    208    209    236 30.5 39774.627   5.71    9.74 0.307 -0.072  1.6 0.308 0.148  0.34 .84-.12 .17 .84 .78 .28
     0.900    189    169    169    189 29.6 43080.528   6.88    9.70 0.289 -0.027  1.8 0.274 0.152  0.37 .96-.14 .20 .96 1.1 .33
     1.020    175    158    158    175 36.6 41606.770   5.15    9.61 0.529 -0.340  2.6 0.437 0.305  0.58 1.1-.15 .19 1.1 1.0 .33
     1.140    134    127    129    134 30.6 35725.537   5.07    9.58 0.404 -0.096  2.3 0.382 0.213  0.44 1.2-.34 .19 1.2 1.3 .37
     1.260    110    104    105    110 37.3 41164.165   5.18    9.56 0.327  0.014  1.7 0.308 0.146  0.36 1.3-.35 .20 1.3 1.1 .33
     1.380    714    440    443    714 37.1 36167.134   3.90    9.48 0.419 -0.147  3.8 0.399 0.183  0.36 2.7-.93 .33 3.3 3.1 .48
     1.500

Integration of 240423_WJF_1
 ...1.1(1):  component 1 in sample 1 (component 1 in 240423_WJF_1_0m.raw)
      ErrY      #  Pairs   Uniq   Merg %<2s       <I> <#Sig>    <Bg>  Rsym   dI/I dI/s    R+ Ranom Canom ErX ErY ErZ RmX RmY RmZ
    -1.500    527    452    454    527 45.5 40452.688   6.11    9.47 1.616 -1.459 18.3 1.503 0.312  0.29 1.3-3.4 .43 3.1 4.1 .58
    -1.380     61     60     60     61 31.1 72599.520  11.27    9.56 0.494 -0.374  5.5 0.483 0.109  0.20 .70-1.3 .12 1.8 1.3 .53
    -1.260     95     86     87     95 25.3 43644.526   7.14    9.52 0.922 -0.690 16.6 0.897 0.189  0.26 .47-1.2 .14 1.4 1.2 .28
    -1.140    112    111    111    112 28.6 50227.188   7.60    9.58 0.598 -0.430  5.1 0.574 0.183  0.31 .49-1.1 .13 1.3 1.1 .29
    -1.020    131    128    128    131 28.2 58145.730   9.11    9.55 0.968 -0.840  8.4 0.797 0.535  0.69 .35-.96 .15 1.3 .96 .31
    -0.900    186    176    177    186 24.2 69053.636  11.48    9.65 0.345 -0.238  4.1 0.339 0.125  0.29 .17-.84 .07 1.1 .84 .28
    -0.780    265    242    244    265 27.5 58402.955   9.14    9.68 0.391 -0.276  3.7 0.393 0.132  0.25 .10-.72 .08 .98 .72 .27
    -0.660    386    339    340    386 22.8 80521.649  12.55    9.75 0.394 -0.269  4.7 0.387 0.123  0.25 .04-.59 .05 .76 .59 .31
    -0.540    578    479    482    578 18.9 106235.09  15.72    9.83 0.409 -0.155  4.9 0.410 0.106  0.22 .14-.48 .07 .83 .48 .26
    -0.420   1015    787    791   1015 19.1 111846.34  16.27    9.99 0.281 -0.126  4.8 0.281 0.104  0.24 .05-.35 .05 .59 .36 .27
    -0.300   1978   1257   1261   1978 16.8 159435.18  23.30   10.24 0.289 -0.071  5.4 0.295 0.113  0.28 .03-.23 .03 .43 .23 .24
    -0.180   5469   1922   1936   5468 12.1 255004.24  35.69   10.81 0.295 -0.008  8.1 0.294 0.124  0.29 .02-.11 .02 .29 .11 .21
    -0.060  15892   2159   2181  15891  6.3 413687.89  51.35   11.61 0.289  0.018 13.1 0.282 0.191  0.37 .00 .00-.00 .21 .03 .15
     0.060   6712   2008   2023   6712 10.3 329423.44  41.67   11.15 0.208  0.023  7.1 0.209 0.137  0.33-.00 .11-.02 .26 .12 .18
     0.180   2217   1348   1356   2217 14.2 213813.90  28.63   10.45 0.210 -0.033  5.1 0.207 0.129  0.35-.01 .23-.03 .40 .23 .20
     0.300   1067    810    817   1067 18.1 139175.92  20.30   10.13 0.207 -0.077  3.5 0.209 0.116  0.34-.05 .35-.04 .67 .36 .22
     0.420    558    476    477    558 22.9 117588.16  17.64    9.88 0.268 -0.042  4.1 0.260 0.085  0.23-.05 .48-.04 .68 .48 .30
     0.540    309    279    280    309 27.2 111449.27  17.09    9.73 0.345  0.015  5.0 0.305 0.173  0.43-.10 .59-.04 .86 .60 .22
     0.660    251    229    231    250 25.9 96750.974  14.12    9.67 0.257 -0.102  3.8 0.267 0.106  0.30-.05 .72-.03 .90 .72 .26
     0.780    176    166    167    176 27.8 75330.580  11.70    9.61 0.320 -0.144  4.0 0.310 0.114  0.29-.05 .84-.05 .00 .84 .27
     0.900    134    125    125    134 26.1 78131.381  12.25    9.61 0.461 -0.352  7.5 0.448 0.127  0.28-.20 .96-.07 1.1 .96 .31
     1.020     89     89     89     89 32.6 66472.254   8.59    9.49 0.725 -0.609  8.2 0.620 0.285  0.55-.26 1.1-.07 1.4 1.1 .28
     1.140     79     72     72     79 40.5 34775.470   4.92    9.49 2.019 -1.932 25.2 1.928 0.309  0.25-.18 1.2-.04 1.5 1.2 .29
     1.260     68     67     67     68 25.0 58344.401   8.13    9.54 0.344 -0.228  3.0 0.327 0.132  0.29-.03 1.3-.00 2.1 1.3 .34
     1.380    294    260    260    294 29.3 56517.148   7.19    9.49 0.321 -0.120  2.7 0.320 0.128  0.30 .19 2.5 .13 2.6 2.8 .47
     1.500

Integration of 240423_WJF_1
 ...1.1(1):  component 1 in sample 1 (component 1 in 240423_WJF_1_0m.raw)
      ErrZ      #  Pairs   Uniq   Merg %<2s       <I> <#Sig>    <Bg>  Rsym   dI/I dI/s    R+ Ranom Canom ErX ErY ErZ RmX RmY RmZ
    -1.500     39     39     39     39 23.1 29143.144   5.58   10.16 0.294  0.114  1.5 0.297 0.205  0.49-.04-.01-2.0 .55 .26 2.0
    -1.380      7      7      7      7 28.6 55432.486   9.41    9.79 0.419 -0.419  4.5 0.422 0.154  0.30-.38-.75-1.3 .86 2.4 1.3
    -1.260     10     10     10     10 30.0 27658.150   3.55    9.58 1.206 -1.228  6.4 1.150 0.457  0.71 .22 .26-1.2 .76 .45 1.2
    -1.140     10     10     10     10 20.0 61338.730   8.63   10.16 0.555 -0.395  5.3 0.537 0.093  0.24-.12-.73-1.1 .71 2.1 1.1
    -1.020     13     13     13     13 61.5 20590.469   3.32   10.18 1.010 -0.973  2.5 1.025 0.232  0.30-.27-.38-.94 .66 1.6 .95
    -0.900     17     15     15     17 41.2 58165.224   8.39   10.20 0.775 -0.661  8.6 0.750 0.158  0.35-.39-.88-.84 .90 2.2 .84
    -0.780     35     34     34     35 40.0 92255.271  12.05   10.10 1.163 -1.070 13.1 1.245 0.289  0.33 .10 .10-.71 .78 .47 .71
    -0.660     66     62     63     66 22.7 78043.926  10.86   10.44 0.979 -0.892 17.5 0.980 0.133  0.23-.12 .14-.59 .57 .65 .59
    -0.540    200    187    187    200 45.5 95199.639  12.80   10.00 0.716 -0.635  9.0 0.691 0.191  0.29-.50 .18-.47 1.3 .97 .47
    -0.420    787    618    625    787 35.6 80209.827  12.57   10.09 0.613 -0.478  8.1 0.594 0.150  0.25-.46 .12-.35 1.1 .78 .35
    -0.300   2784   1526   1539   2783 19.3 175318.46  25.95   10.54 0.366 -0.133  7.8 0.355 0.144  0.30-.28 .09-.23 .66 .48 .23
    -0.180   8358   2088   2110   8358  9.0 358730.52  45.80   11.31 0.239  0.050  9.1 0.236 0.150  0.34-.08 .04-.11 .27 .21 .11
    -0.060  14398   2178   2202  14396  6.2 376950.01  47.06   11.26 0.261  0.025 10.6 0.256 0.171  0.37 .00 .02-.00 .16 .12 .03
     0.060   7549   2080   2095   7549 10.1 288137.86  38.50   10.92 0.272 -0.019  8.9 0.269 0.170  0.36 .10-.04 .11 .32 .24 .11
     0.180   2690   1446   1454   2690 21.4 105986.37  16.13   10.18 0.489 -0.245  6.9 0.487 0.156  0.29 .35-.15 .23 .77 .61 .23
     0.300    948    706    711    948 33.9 63491.537   9.61    9.90 0.597 -0.414  6.4 0.612 0.193  0.33 .70-.30 .35 1.5 1.2 .35
     0.420    288    269    271    288 40.6 87261.734  11.16    9.78 0.840 -0.617 11.3 0.808 0.288  0.48 1.0-.48 .47 2.3 2.0 .47
     0.540    119    116    117    119 51.3 54023.266   7.01    9.56 0.917 -0.826 11.3 0.863 0.221  0.31 1.1-1.4 .59 2.7 3.2 .60
     0.660     88     86     86     88 37.5 50789.644   7.07    9.76 1.074 -0.821 14.7 1.021 0.196  0.30 1.3-.83 .71 3.5 3.8 .71
     0.780     58     56     56     58 44.8 44627.933   5.24    9.86 1.257 -1.242 13.4 1.230 0.297  0.33 1.9-2.5 .84 4.0 4.9 .84
     0.900     49     49     49     49 44.9 34906.088   5.41    9.91 1.952 -1.595 18.4 1.830 0.300  0.24 .99-2.3 .96 3.6 5.0 .96
     1.020     33     33     33     33 51.5 34858.970   5.59   10.07 2.104 -1.791 21.8 1.915 0.589  0.45 .42-2.9 1.1 2.7 5.0 1.1
     1.140     25     25     25     25 44.0 27379.928   5.06   10.03 1.759 -1.498 13.7 1.683 0.189  0.18 .28-1.7 1.2 1.2 4.3 1.2
     1.260      9      9      9      9 55.6 20332.733   3.80   10.03 0.396  0.054  1.3 0.397 0.078  0.24 .67-1.4 1.3 2.0 4.6 1.3
     1.380     69     67     68     69 31.9 29150.326   5.35   10.02 0.937 -0.605  6.7 0.780 0.475  0.67 .55-1.5 2.1 2.6 4.5 2.2
     1.500

Integration of 240423_WJF_1
 ...1.1(1):  component 1 in sample 1 (component 1 in 240423_WJF_1_0m.raw)
   #Equivs      #  Pairs   Uniq   Merg %<2s       <I> <#Sig>    <Bg>  Rsym   dI/I dI/s    R+ Ranom Canom ErX ErY ErZ RmX RmY RmZ
     0.000      3      0      3      0  0.0 3544007.7 308.96    9.74 0.000  0.000  0.0 0.000 0.000  0.00-.46 .22-.07 .90 .43 .14
     1.000     20      4     10     20 20.0 845367.03 100.08    9.88 0.555  0.000 30.6 0.000 0.100  0.00 .24 .06-.00 1.0 .39 .22
     2.000     54     13     18     54 38.9 531267.95  81.81    9.71 0.388 -0.000 21.2 0.381 0.579  0.72 .02-.06 .10 .82 .36 .46
     3.000    100     23     25    100 22.0 593193.35  78.58    9.87 0.425  0.000 20.4 0.360 0.512  1.12-.03 .07 .05 1.0 .72 .44
     4.000    175     32     35    175 33.7 201519.72  29.57    9.98 0.632  0.000 13.1 0.499 1.737  0.99 .16-.08 .03 1.5 1.0 .38
     5.000    282     40     47    282 36.2 436873.43  57.43   10.12 0.458  0.000 17.5 0.455 1.071  0.76 .10 .02 .03 .00 .51 .39
     6.000    532     72     76    532 35.2 173189.41  24.89   10.08 0.563 -0.000  8.5 0.540 0.345  0.30 .04-.03 .00 1.0 .63 .34
     7.000    656     82     82    656 27.9 258630.88  33.94   10.02 0.627  0.000 14.0 0.571 1.163  0.62-.05-.01-.01 .91 .71 .29
     8.000    702     78     78    702 21.8 262997.55  34.48   10.08 0.525 -0.000 11.0 0.516 0.372  0.37 .10-.08 .02 1.2 1.1 .31
     9.000  36125   1906   1908  36125 10.6 300408.80  39.52   11.05 0.258  0.000  9.1 0.257 0.155  0.28 .03-.02 .01 .55 .59 .20
    10.000

Integration of 240423_WJF_1
 ...1.1(1):  component 1 in sample 1 (component 1 in 240423_WJF_1_0m.raw)
   Compon#      #  Pairs   Uniq   Merg %<2s       <I> <#Sig>    <Bg>  Rsym   dI/I dI/s    R+ Ranom Canom ErX ErY ErZ RmX RmY RmZ
     1.000  38649   2250   2282  38646 11.8 299430.83  39.46   10.98 0.275  0.000  9.4 0.271 0.234  0.37 .03-.02 .01 .60 .60 .21
     2.000      0      0      0      0  0.0     0.000   0.00    0.00 0.000  0.000  0.0 0.000 0.000  0.00 .00 .00 .00 .00 .00 .00
     3.000      0      0      0      0  0.0     0.000   0.00    0.00 0.000  0.000  0.0 0.000 0.000  0.00 .00 .00 .00 .00 .00 .00
     4.000      0      0      0      0  0.0     0.000   0.00    0.00 0.000  0.000  0.0 0.000 0.000  0.00 .00 .00 .00 .00 .00 .00
     5.000      0      0      0      0  0.0     0.000   0.00    0.00 0.000  0.000  0.0 0.000 0.000  0.00 .00 .00 .00 .00 .00 .00
     6.000      0      0      0      0  0.0     0.000   0.00    0.00 0.000  0.000  0.0 0.000 0.000  0.00 .00 .00 .00 .00 .00 .00
     7.000      0      0      0      0  0.0     0.000   0.00    0.00 0.000  0.000  0.0 0.000 0.000  0.00 .00 .00 .00 .00 .00 .00
     8.000      0      0      0      0  0.0     0.000   0.00    0.00 0.000  0.000  0.0 0.000 0.000  0.00 .00 .00 .00 .00 .00 .00
     9.000

Integration of 240423_WJF_1
 ...1.1(1):  component 1 in sample 1 (component 1 in 240423_WJF_1_0m.raw)
   Angstms      #  Pairs   Uniq   Merg %<2s       <I> <#Sig>    <Bg>  Rsym   dI/I dI/s    R+ Ranom Canom ErX ErY ErZ RmX RmY RmZ
  9999.000   5506    251    262   5504  2.1 923378.97 110.92   12.15 0.333  0.000 33.6 0.325 0.383  0.43-.02 .01-.02 .19 .15 .14
     1.658   5526    234    237   5526  3.7 408529.01  52.81   11.80 0.217  0.000 10.0 0.216 0.126  0.29-.02 .02-.01 .14 .21 .13
     1.316   4961    232    234   4961  6.5 335571.69  40.26   11.56 0.219  0.000  8.3 0.219 0.106  0.25-.01-.02 .00 .14 .46 .15
     1.150   4366    226    227   4366  7.1 256541.84  30.51   11.20 0.251 -0.000  7.5 0.249 0.150  0.32 .04-.04 .01 .16 .60 .16
     1.045   4013    218    220   4013 12.7 141482.01  19.67   10.74 0.238  0.000  4.2 0.238 0.128  0.28 .03-.04 .01 .22 .50 .18
     0.970   3585    215    216   3585 16.3 84056.614  13.14   10.41 0.237 -0.000  2.6 0.234 0.145  0.32 .03-.02 .01 .34 .59 .21
     0.913   3396    230    231   3396 18.6 65716.591   9.54   10.14 0.257 -0.000  2.1 0.254 0.161  0.34 .04-.05 .02 .52 .70 .25
     0.867   2754    204    206   2754 22.5 52109.962   8.04    9.93 0.242  0.000  1.8 0.236 0.142  0.37 .05-.02 .02 .79 .82 .30
     0.829   2528    217    219   2528 30.1 46094.440   6.47    9.72 0.296 -0.000  1.8 0.289 0.195  0.43 .11-.07 .03 1.2 .98 .33
     0.797   2014    223    230   2013 25.6 46619.698   6.04    9.60 0.301  0.000  1.9 0.293 0.204  0.46 .25-.09 .03 1.8 1.2 .35
     0.770

Integration of 240423_WJF_1
 ...1.1(1):  component 1 in sample 1 (component 1 in 240423_WJF_1_0m.raw)
    Intens      #  Pairs   Uniq   Merg %<2s       <I> <#Sig>    <Bg>  Rsym   dI/I dI/s    R+ Ranom Canom ErX ErY ErZ RmX RmY RmZ
     0.000   8844   1446   1464   8844 50.8  8760.147   1.50   10.03 2.433 -2.458  4.8 2.366 1.172  0.29 .05-.09 .02 .88 .92 .31
 22617.188   4120    939    944   4120  2.0 32906.948   5.93   10.25 1.097 -0.878  5.5 1.079 0.357  0.28 .07-.03 .02 .82 .77 .28
 45234.375   5384    926    931   5384  0.1 66432.430  10.96   10.55 0.711 -0.503  6.7 0.703 0.269  0.27 .04-.04 .01 .66 .60 .21
 90468.750   5659    807    811   5658  0.0 131226.12  19.16   10.88 0.459 -0.258  8.8 0.453 0.200  0.28 .03-.01 .01 .49 .51 .16
180937.500   5686    616    618   5686  0.0 259721.74  33.01   11.48 0.317 -0.114 10.6 0.313 0.174  0.30 .01 .01-.01 .22 .25 .11
361875.000   4662    436    439   4662  0.0 510974.18  51.21   11.93 0.216 -0.004 11.9 0.212 0.199  0.38 .01 .02-.01 .13 .16 .10
723750.000   2772    251    254   2771  0.0 997762.12  82.81   12.54 0.177  0.058 15.7 0.176 0.185  0.40-.01 .02-.02 .12 .14 .10
 1447500.0   1226    122    123   1226  0.0 1963981.2 138.21   13.04 0.156  0.132 23.2 0.158 0.108  0.34-.02 .02-.02 .12 .10 .10
 2895000.0    264     57     58    264  0.0 3728261.4 214.35   12.24 0.278  0.275 65.0 0.266 0.182  0.48-.02 .00-.01 .18 .12 .10
 5790000.0     32     15     17     31  0.0 7579125.0 358.09   10.72 0.478  0.460173.7 0.439 0.227  0.52-.04-.02-.00 .28 .16 .13
 1.15800e7

Integration of 240423_WJF_1
 ...1.1(1):  component 1 in sample 1 (component 1 in 240423_WJF_1_0m.raw)
   #Sigmas      #  Pairs   Uniq   Merg %<2s       <I> <#Sig>    <Bg>  Rsym   dI/I dI/s    R+ Ranom Canom ErX ErY ErZ RmX RmY RmZ
     0.000   4382   1257   1268   4382100.0  3572.130   0.43    9.62 6.672-10.096  7.0 6.444 1.571  0.29 .08-.15 .04 1.0 1.2 .34
     1.882   2385    829    839   2385  8.1 13427.157   2.66    9.98 2.807 -2.608  4.6 2.767 0.595  0.27 .07-.06 .02 1.0 .82 .28
     3.541   4155    989    994   4155  0.0 24716.848   5.10   10.27 1.410 -1.208  4.9 1.382 0.395  0.27 .07-.03 .02 .88 .85 .29
     6.662   5799   1068   1080   5798  0.0 55031.263   9.38   10.37 0.738 -0.516  5.6 0.726 0.281  0.28 .05-.04 .02 .67 .63 .24
    12.536   6335    934    938   6335  0.0 118515.96  17.83   10.87 0.437 -0.229  7.2 0.429 0.220  0.28 .02-.00 .00 .31 .36 .15
    23.589   7051    770    774   7051  0.0 271858.23  33.52   11.56 0.274 -0.070  9.5 0.272 0.191  0.31 .01 .01-.00 .16 .21 .11
    44.386   5475    501    504   5475  0.0 602904.74  59.66   12.14 0.208  0.023 13.1 0.204 0.186  0.34-.00 .02-.01 .12 .16 .10
    83.519   2315    227    229   2315  0.0 1338070.8 114.56   12.94 0.160  0.087 18.8 0.160 0.151  0.39-.02 .02-.02 .12 .10 .11
   157.155    654    103    106    654  0.0 2420946.6 197.31   11.96 0.220  0.201 41.0 0.213 0.159  0.41-.01-.00-.01 .16 .12 .12
   295.712     98     37     39     96  0.0 4629520.5 366.88   10.71 0.391  0.381126.3 0.375 0.210  0.49-.04 .01-.02 .28 .16 .13
   556.429

Integration of 240423_WJF_1
 ...1.1(1):  component 1 in sample 1 (component 1 in 240423_WJF_1_0m.raw)
      Rsym      #  Pairs   Uniq   Merg %<2s       <I> <#Sig>    <Bg>  Rsym   dI/I dI/s    R+ Ranom Canom ErX ErY ErZ RmX RmY RmZ
     0.000   3407   1525   1534   3407  2.4 340363.40  44.71   11.20 0.015  0.002  0.5 0.042 0.096  0.29 .04-.01 .00 .56 .56 .18
     0.030   3420   1526   1532   3420  2.2 334540.91  43.92   11.25 0.045  0.010  1.6 0.057 0.095  0.29 .03 .00 .00 .43 .42 .15
     0.060   3378   1545   1554   3378  2.0 344059.66  44.95   11.35 0.075  0.029  2.7 0.079 0.092  0.29 .04 .00 .00 .45 .41 .16
     0.090   3203   1496   1503   3203  2.1 362385.78  47.63   11.39 0.105  0.055  4.0 0.110 0.099  0.30 .03-.02-.00 .55 .55 .18
     0.120   3011   1478   1486   3011  1.9 357870.49  47.26   11.41 0.135  0.075  5.0 0.134 0.096  0.30 .03 .00 .00 .47 .43 .17
     0.150   2899   1454   1465   2899  2.1 367683.17  48.64   11.43 0.165  0.105  6.3 0.162 0.095  0.30 .02 .00 .00 .44 .41 .19
     0.180   2583   1407   1414   2583  2.8 354372.35  46.85   11.40 0.195  0.134  7.2 0.188 0.088  0.29 .02-.01 .00 .47 .46 .17
     0.210   2339   1367   1372   2339  3.2 363666.99  48.85   11.37 0.225  0.171  8.5 0.215 0.087  0.29 .02-.00-.00 .56 .48 .17
     0.240   2020   1235   1240   2020  3.5 372901.09  49.52   11.39 0.255  0.208  9.3 0.243 0.087  0.28 .04-.02-.01 .56 .53 .18
     0.270   1694   1089   1091   1694  4.5 391802.89  50.82   11.36 0.284  0.233 10.5 0.274 0.086  0.28 .00 .01 .00 .54 .49 .25
     0.300   1182    883    885   1182  5.6 329017.13  45.15   11.11 0.314  0.250 10.1 0.310 0.081  0.25 .02 .01 .01 .51 .40 .20
     0.330    849    653    655    849  7.9 344839.21  47.35   10.90 0.344  0.276 10.3 0.326 0.113  0.33 .04-.00 .00 .57 .51 .20
     0.360    715    584    586    715  9.5 245254.66  36.79   10.67 0.374  0.268  8.5 0.351 0.158  0.44 .09-.03-.00 .83 .66 .24
     0.390    525    430    432    525 12.2 255513.36  39.70   10.54 0.404  0.317  8.8 0.395 0.125  0.31 .00 .00 .01 .78 .52 .34
     0.420    410    348    356    410 17.3 252168.79  40.28   10.42 0.435  0.344  8.6 0.436 0.115  0.30 .07 .05 .04 .67 .57 .30
     0.450    394    343    344    394 16.2 164585.77  28.01   10.38 0.461  0.282  6.5 0.450 0.091  0.22 .12-.08 .02 1.0 .92 .26
     0.480    302    272    272    302 18.2 201841.87  31.97   10.27 0.493  0.341  8.4 0.432 0.200  0.52 .01-.02 .02 .87 .84 .23
     0.510    242    217    218    242 21.9 118416.28  20.51   10.38 0.524  0.186  5.6 0.465 0.145  0.37 .05-.08 .01 1.1 .95 .26
     0.540    206    183    185    206 27.7 280570.90  49.54   10.26 0.556  0.453  9.8 0.494 0.197  0.50 .11-.01 .02 .97 .74 .27
     0.570   5867   1957   1977   5867 56.4 51500.825   6.19    9.46 4.321 -4.155 30.8 4.185 1.069  0.37 .03-.13 .02 .84 1.0 .30
     0.600

Integration of 240423_WJF_1
 ...1.1(1):  component 1 in sample 1 (component 1 in 240423_WJF_1_0m.raw)
      dI/I      #  Pairs   Uniq   Merg %<2s       <I> <#Sig>    <Bg>  Rsym   dI/I dI/s    R+ Ranom Canom ErX ErY ErZ RmX RmY RmZ
    -0.500   5877   2022   2042   5877 51.5 44682.670   5.41    9.48 4.848 -5.008 30.7 4.705 0.962  0.37 .01-.13 .02 .80 .96 .27
    -0.460    255    239    242    255 17.3 63577.285  11.49   10.22 0.442 -0.442  4.5 0.430 0.134  0.29 .03 .03 .04 .66 .64 .23
    -0.420    275    252    254    275 14.9 76036.293  13.56   10.28 0.399 -0.399  4.3 0.393 0.115  0.27-.10-.01-.01 .61 .64 .29
    -0.380    361    322    323    361 10.0 106250.46  16.79   10.44 0.359 -0.359  5.1 0.347 0.098  0.25 .03-.02 .00 .82 .50 .19
    -0.340    392    355    356    392 10.5 123450.48  20.49   10.45 0.319 -0.319  5.2 0.313 0.090  0.22-.05-.02-.01 .53 .44 .21
    -0.300    522    445    446    522  7.3 155479.44  24.04   10.64 0.279 -0.279  5.3 0.275 0.091  0.25-.05 .02-.01 .63 .53 .21
    -0.260    669    549    552    669  7.3 162004.61  25.91   10.69 0.238 -0.238  4.8 0.233 0.086  0.23 .02-.02-.01 .72 .61 .22
    -0.220    849    657    659    849  6.1 219289.15  32.55   10.88 0.199 -0.199  5.1 0.192 0.088  0.25-.01-.00-.01 .63 .58 .20
    -0.180   1042    776    782   1042  2.9 256995.08  35.62   11.03 0.159 -0.159  4.6 0.156 0.091  0.26-.02-.02-.00 .54 .50 .20
    -0.140   1252    890    894   1252  3.7 272913.93  37.42   11.06 0.120 -0.120  3.5 0.118 0.088  0.26 .03-.01-.01 .61 .58 .19
    -0.100   1586   1029   1036   1586  2.2 294848.42  39.72   11.14 0.079 -0.079  2.5 0.079 0.094  0.29 .02 .01-.01 .49 .48 .16
    -0.060   1889   1185   1189   1889  2.3 323593.82  42.88   11.15 0.040 -0.040  1.4 0.051 0.093  0.28 .03-.01 .00 .45 .42 .16
    -0.020   2302   1273   1279   2302  2.7 336210.57  44.25   11.20 0.010  0.001  0.4 0.040 0.092  0.28 .02-.02 .01 .53 .60 .18
     0.020   2636   1358   1366   2636  1.9 348453.16  45.37   11.31 0.040  0.040  1.5 0.056 0.088  0.28 .04 .02 .00 .51 .43 .15
     0.060   2835   1430   1435   2835  1.7 383199.59  49.24   11.48 0.081  0.081  3.2 0.086 0.087  0.28 .04-.01 .00 .43 .36 .16
     0.100   2955   1433   1438   2955  1.6 395539.57  51.36   11.55 0.120  0.120  4.9 0.124 0.095  0.31 .04-.01 .00 .46 .46 .18
     0.140   2821   1429   1438   2821  1.7 402027.56  52.27   11.58 0.160  0.160  6.6 0.157 0.089  0.30 .04 .01 .01 .44 .44 .18
     0.180   2531   1377   1382   2531  1.7 400802.81  51.47   11.55 0.200  0.200  8.2 0.192 0.085  0.29 .02-.00 .00 .40 .38 .15
     0.220   2252   1296   1302   2252  2.0 425195.71  54.08   11.57 0.239  0.239 10.0 0.232 0.082  0.28 .05-.02-.00 .53 .55 .17
     0.260   1813   1138   1141   1813  3.6 460697.57  57.51   11.60 0.279  0.279 11.9 0.265 0.085  0.29 .02 .01 .00 .53 .43 .23
     0.300   1095    787    789   1095  4.3 418264.02  53.61   11.32 0.319  0.319 12.3 0.308 0.087  0.28 .06 .02 .01 .51 .38 .20
     0.340    704    540    542    704  7.5 376375.69  51.54   10.91 0.358  0.358 11.0 0.341 0.133  0.39 .08-.03 .00 .68 .68 .22
     0.380    444    360    361    444 10.6 361580.54  52.29   10.76 0.399  0.399 11.5 0.390 0.143  0.37 .11 .00 .03 .86 .48 .34
     0.420    295    244    251    295 15.6 399409.18  57.98   10.57 0.439  0.439 12.0 0.436 0.100  0.26 .08 .02 .04 .71 .60 .32
     0.460    994    450    456    994 49.2 222498.96  36.15   10.26 0.548  0.548  7.7 0.499 0.177  0.48 .19-.05 .05 1.2 1.1 .37
     0.500

Integration of 240423_WJF_1
 ...1.1(1):  component 1 in sample 1 (component 1 in 240423_WJF_1_0m.raw)
    dI/sig      #  Pairs   Uniq   Merg %<2s       <I> <#Sig>    <Bg>  Rsym   dI/I dI/s    R+ Ranom Canom ErX ErY ErZ RmX RmY RmZ
     0.000   9624   2008   2028   9624 24.4 87597.112  14.37   10.50 0.034 -0.001  0.5 0.057 0.089  0.28 .08-.02 .02 .85 .73 .25
     1.000   6618   1965   1980   6618 12.8 125094.73  19.30   10.68 0.076  0.005  1.5 0.085 0.088  0.26 .05-.03 .01 .75 .70 .25
     2.000   4507   1705   1715   4507  7.2 165156.28  23.59   10.87 0.105  0.016  2.5 0.111 0.094  0.29 .02-.01 .01 .59 .54 .22
     3.000   3125   1431   1435   3125  5.1 223624.26  29.71   11.03 0.117  0.025  3.5 0.122 0.090  0.28 .01-.01 .01 .43 .45 .17
     4.000   2242   1142   1147   2242  4.3 273425.19  34.15   11.25 0.131  0.033  4.5 0.133 0.088  0.27-.00-.01-.00 .37 .38 .14
     5.000   1662    930    932   1662  4.9 300335.95  36.72   11.34 0.149  0.034  5.5 0.150 0.087  0.27 .01-.01 .00 .32 .40 .17
     6.000   1394    790    792   1394  5.1 372614.59  42.80   11.53 0.152  0.045  6.5 0.150 0.085  0.28 .00 .00-.01 .22 .29 .13
     7.000   1166    722    724   1166  4.8 417752.37  47.16   11.62 0.159  0.055  7.5 0.157 0.084  0.27-.01-.00-.01 .27 .38 .15
     8.000    860    566    567    860  7.0 461378.55  48.91   11.65 0.173  0.061  8.5 0.177 0.090  0.29-.01-.02-.01 .23 .41 .14
     9.000    735    488    491    735  6.4 519894.95  55.02   11.83 0.173  0.072  9.5 0.171 0.076  0.25 .01 .02-.02 .19 .32 .13
    10.000    609    418    418    609  7.1 549225.24  56.00   11.91 0.187  0.092 10.5 0.183 0.073  0.24 .01 .01-.02 .22 .23 .12
    11.000    490    350    350    490  6.7 557661.90  58.35   11.95 0.197  0.087 11.5 0.194 0.071  0.23-.02-.00-.02 .25 .38 .14
    12.000    473    352    352    473  8.2 590989.02  60.10   11.91 0.208  0.083 12.5 0.209 0.076  0.24-.01-.02-.01 .28 .40 .13
    13.000    396    299    299    396  7.1 654466.77  64.58   11.85 0.209  0.106 13.5 0.207 0.077  0.25-.01-.00-.01 .21 .44 .12
    14.000    354    264    266    354  4.8 747292.51  70.21   12.35 0.206  0.123 14.5 0.205 0.082  0.28-.00-.00-.01 .14 .39 .13
    15.000    301    236    237    301  7.6 778272.46  74.33   12.01 0.209  0.098 15.5 0.209 0.090  0.28-.02-.02-.01 .18 .35 .14
    16.000    264    211    212    264  7.6 810250.17  74.94   12.26 0.220  0.124 16.5 0.212 0.067  0.21-.02-.00-.01 .15 .21 .12
    17.000    234    187    187    234 11.1 807354.86  74.40   12.11 0.235  0.114 17.5 0.234 0.076  0.25 .00-.03-.02 .20 .59 .14
    18.000    211    169    169    211  9.5 851499.41  77.58   11.95 0.239  0.091 18.5 0.234 0.080  0.24 .01-.09-.00 .19 .82 .18
    19.000    176    149    150    176  6.8 855701.61  80.74   11.97 0.241  0.103 19.5 0.234 0.085  0.26-.03-.05-.02 .21 .54 .14
    20.000    143    125    126    143 11.2 934699.89  85.72   11.97 0.239  0.107 20.4 0.245 0.087  0.26-.01-.06-.01 .20 .58 .16
    21.000    156    137    138    156  8.3 880056.94  83.50   12.07 0.257  0.105 21.5 0.248 0.088  0.27-.03-.12-.00 .17 .88 .18
    22.000    132    116    116    132  7.6 930842.84  82.68   11.80 0.272  0.113 22.5 0.264 0.079  0.25-.02-.00-.02 .19 .30 .15
    23.000    120    102    102    120  5.8 1034278.8  88.50   11.99 0.265  0.109 23.5 0.243 0.089  0.29-.03 .01-.02 .15 .27 .15
    24.000   2654    657    660   2654  6.6 1000034.0 103.47   10.58 0.698 -0.176 80.3 0.671 0.548  0.38-.01-.13 .01 .23 .81 .20
    25.000

Integration of 240423_WJF_1
 ...1.1(1):  component 1 in sample 1 (component 1 in 240423_WJF_1_0m.raw)
   Overall      #  Pairs   Uniq   Merg %<2s       <I> <#Sig>    <Bg>  Rsym   dI/I dI/s    R+ Ranom Canom ErX ErY ErZ RmX RmY RmZ
     0.000  38649   2250   2282  38646 11.8 299430.83  39.46   10.98 0.275  0.000  9.4 0.271 0.234  0.37 .03-.02 .01 .60 .60 .21
     1.000

Integration of 240423_WJF_1
 ...1.1(1):  component 1 in sample 1 (component 1 in 240423_WJF_1_0m.raw)
   Centric      #  Pairs   Uniq   Merg %<2s       <I> <#Sig>    <Bg>  Rsym   dI/I dI/s    R+ Ranom Canom ErX ErY ErZ RmX RmY RmZ
     0.000   6561    595    627   6558 15.8 386481.27  53.28   11.20 0.290 -0.000 12.7 0.275 0.374  0.65-.00-.01 .00 .42 .52 .22
     1.000

Coverage Statistics
Integration of 240423_WJF_1
 ...1.1(1):  component 1 in sample 1 (component 1 in 240423_WJF_1_0m.raw)
                                                           .......Shell......
  Angstrms   #Obs Theory %Compl Redund   Rsym Pairs %Pairs Rshell #Sigma %<2s
 to  1.658    262    262 100.00  21.02  0.333   251  95.80  0.333 110.92  2.1
 to  1.316    499    499 100.00  22.11  0.297   485  97.19  0.217  52.81  3.7
 to  1.150    733    733 100.00  21.82  0.283   717  97.82  0.219  40.26  6.5
 to  1.045    960    960 100.00  21.21  0.279   943  98.23  0.251  30.51  7.1
 to  0.970   1180   1180 100.00  20.65  0.277  1161  98.39  0.238  19.67 12.7
 to  0.913   1396   1396 100.00  20.03  0.276  1376  98.57  0.237  13.14 16.3
 to  0.867   1627   1627 100.00  19.27  0.275  1606  98.71  0.257   9.54 18.6
 to  0.829   1833   1833 100.00  18.61  0.275  1810  98.75  0.242   8.04 22.5
 to  0.797   2052   2052 100.00  17.85  0.275  2027  98.78  0.296   6.47 30.1
 to  0.770   2282   2284  99.91  16.94  0.275  2250  98.51  0.301   6.04 25.6

Local LS refinement averages ============== 04/23/2024 10:14:58

Component numbers S.C(F) below: S=sample, C=component in sample, F=component in file

Local averages for component 1.1(1) (component 1 in sample 1, 1 in file)
Number of local refinements averaged: 29

Averaged orientation ('UB') matrix:
  -0.0183207   0.0065911   0.0548427
  -0.1519420   0.0081203  -0.0071952
  -0.0198902  -0.0681060   0.0044496

Weighted average cell constants:
         A         B         C     Alpha      Beta     Gamma           Vol
    6.4815   14.5148   18.0231    90.000    90.000    90.000       1695.59
    0.0002    0.0003    0.0005     0.000     0.000     0.000          0.10
Std deviations of the 29 input local LS results:
    0.0065    0.0080    0.0170     0.000     0.000     0.000          2.89

Range of reflections used:
   Worst res    Best res  Min 2Theta  Max 2Theta
     11.3043      0.7699       6.803     121.177

Crystal system constraint:            5  (Orthorhombic)
Parameter constraint mask:            T  (512 = 200[hex])
                                      T: Crystal Translations

Detector corrections:   X-Cen    Y-Cen     Dist    Pitch     Roll      Yaw
                       0.6225  -1.4657  -0.0053  -0.4273  -0.1806  -0.5430


Unconstrained global unit cell refinement ============== 04/23/2024 10:14:58

Performing final unit cell least squares on file 240423_WJF_1_01._ma
Input file contains 23875 reflections

Refinement includes 1 sample
   Sample 1 contains component   1
Maximum allowed reflections =       9999
41 reflections will be stored in memory per 100 reflections read

................
Global Refinement, sample 1 of 1 -- single-component data
This sample is a single crystal with 3 indices (HKL)
Orientation LS for Sample 1 of 1, component 1 in sample, 1 in .p4p/.spin file (9789 input reflections)...

Frame rows, columns:               1024 1536
Frame width (deg):                     1.000
Relative SVD-filter threshold:     0.0000010
Starting gradient-expansion term:  0.0020000
Weighting multiplier for Z terms:  1.0000000
Minimum elements to filter:                0
Maximum number of LS cycles:              25
Vertical tilt of beam (deg):          0.2000
Individual reflection weights will be used in the refinement

Wavelength, relative uncertainty:  1.3413800,  0.0000078

Component numbers S.C(F) below: S=sample, C=component in sample, F=component in file

Reflection Summary:
'RLV.Excl' are reflections excluded after cycle 1 because RLV error exceeded 0.0250:
 Component     Input  RLV.Excl      Used  WorstRes   BestRes   Min.2Th   Max.2Th
    1.1(1)      9789         3      9786   14.5321    0.7698     5.291   121.206

Orientation ('UB') matrix:
  -0.0187575   0.0066183   0.0547961
  -0.1517500   0.0080556  -0.0073290
  -0.0197693  -0.0680190   0.0044230

         A         B         C     Alpha      Beta     Gamma           Vol
   6.48603  14.53206  18.03080   90.0415   89.9792   89.9898       1699.50
   0.00006   0.00013   0.00017    0.0004    0.0005    0.0004          0.03
Corrected for goodness of fit:
   0.00030   0.00063   0.00082    0.0019    0.0022    0.0019          0.13

Crystal system constraint:            0  (Unconstrained)
Parameter constraint mask:            0  (0 = 0[hex])

Eulerian angles (deg):          -97.644      85.387      -7.391
Goniometer zeros (deg):          0.0000*    -0.0166      0.0000*    -0.0277    (*=never refined)
Crystal translations (pixels):               0.0200     -0.0543      0.0593

Detector corrections:   X-Cen    Y-Cen     Dist    Pitch     Roll      Yaw
                       0.4510  -1.2613  -0.0008  -0.3718  -0.1424  -0.5674

Refinement statistics:   StartingRes      FinalRes     GOF #Cycles #Filtered    Code
                        3.63536e+006  6.52779e+005    4.75       2         0       2

Overall statistics for terms in X, Y, and Z:       X               Y               Z
 Number of nonzero-weight terms:                9786            9786            9375
 Average input ESD (pix, pix, deg):          0.26861         0.26130         0.08761
 Goodness of fit:                            4.88050         5.18932         4.08125

Highest-magnitude correlations:
  1 -0.74448 EuChi1 / Alpha1
  2  0.66961 Z-Translation1 / Y-Center1
  3 -0.62719 EuPhi1 / Gamma1
  4  0.54863 Z-Translation1 / Distance1
  5  0.47365 Omega Zero1 / EuOmega1


New orientation is in D:\framesD\guest\Wuyundeng\240423_WJF_1\work\240423_WJF_1_0u.p4p

Constrained global unit cell refinement ================= 04/23/2024 10:14:59

Performing final unit cell least squares on file 240423_WJF_1_01._ma
Input file contains 23875 reflections

Refinement includes 1 sample
   Sample 1 contains component   1
Maximum allowed reflections =       9999
41 reflections will be stored in memory per 100 reflections read

................
Global Refinement, sample 1 of 1 -- single-component data
This sample is a single crystal with 3 indices (HKL)
Orientation LS for Sample 1 of 1, component 1 in sample, 1 in .p4p/.spin file (9789 input reflections)...

Frame rows, columns:               1024 1536
Frame width (deg):                     1.000
Relative SVD-filter threshold:     0.0000010
Starting gradient-expansion term:  0.0020000
Weighting multiplier for Z terms:  1.0000000
Minimum elements to filter:                0
Maximum number of LS cycles:              25
Vertical tilt of beam (deg):          0.2000
Individual reflection weights will be used in the refinement

Wavelength, relative uncertainty:  1.3413800,  0.0000078

Component numbers S.C(F) below: S=sample, C=component in sample, F=component in file

Reflection Summary:
'RLV.Excl' are reflections excluded after cycle 1 because RLV error exceeded 0.0250:
 Component     Input  RLV.Excl      Used  WorstRes   BestRes   Min.2Th   Max.2Th
    1.1(1)      9789         3      9786   14.5322    0.7700     5.291   121.146

Orientation ('UB') matrix:
  -0.0187326   0.0065890   0.0547936
  -0.1517490   0.0080512  -0.0073424
  -0.0197759  -0.0680216   0.0044386

         A         B         C     Alpha      Beta     Gamma           Vol
   6.48616  14.53221  18.03060    90.000    90.000    90.000       1699.53
   0.00006   0.00013   0.00017     0.000     0.000     0.000          0.03
Corrected for goodness of fit:
   0.00030   0.00064   0.00083     0.000     0.000     0.000          0.14

Crystal system constraint:            5  (Orthorhombic)
Parameter constraint mask:            0  (0 = 0[hex])

Eulerian angles (deg):          -97.632      85.410      -7.393
Goniometer zeros (deg):          0.0000*    -0.0165      0.0000*    -0.0283    (*=never refined)
Crystal translations (pixels):              -0.0064     -0.0607      0.0718

Detector corrections:   X-Cen    Y-Cen     Dist    Pitch     Roll      Yaw
                       0.4327  -1.2660  -0.0008  -0.3733  -0.1429  -0.5677

Refinement statistics:   StartingRes      FinalRes     GOF #Cycles #Filtered    Code
                        6.82963e+005  6.66352e+005    4.80       2         0       0

Overall statistics for terms in X, Y, and Z:       X               Y               Z
 Number of nonzero-weight terms:                9786            9786            9375
 Average input ESD (pix, pix, deg):          0.26861         0.26130         0.08761
 Goodness of fit:                            4.87416         5.31877         4.09257

Highest-magnitude correlations:
  1  0.66822 Z-Translation1 / Y-Center1
  2  0.55056 Z-Translation1 / Distance1
  3  0.53282 Omega Zero1 / EuOmega1
  4  0.42007 Z-Translation1 / X-Center1


New orientation is in D:\framesD\guest\Wuyundeng\240423_WJF_1\work\240423_WJF_1_0m.p4p

End global unit cell refinement ========================= 04/23/2024 10:14:59
